# Supplementary material for: The G1-S transition is promoted by Rb degradation via the E3 ligase UBR5
Source: Sci Adv. 2024 Oct 23;10(43):eadq6858. doi: 10.1126/sciadv.adq6858 (PMC11498223; doi:10.1126/sciadv.adq6858)
Supplement: Supplementary file 2 — Tables S1 to S36 [file sciadv.adq6858_tables_s1_to_s36.zip]

Archive with 72 entries (72 files):
- __MACOSX/._Table S1.xls
- __MACOSX/._Table S2.xlsx
- __MACOSX/._Table S3.xlsx
- __MACOSX/._Table S4.xlsx
- __MACOSX/._Table S5.xlsx
- __MACOSX/._Table S6.xlsx
- __MACOSX/._Table S7.xlsx
- __MACOSX/._Table S8.xlsx
- __MACOSX/._Table S9.csv
- __MACOSX/._Table S10.xlsx
- __MACOSX/._Table S11.xlsx
- __MACOSX/._Table S12.csv
- __MACOSX/._Table S13.xlsx
- __MACOSX/._Table S14.xlsx
- __MACOSX/._Table S15.xlsx
- __MACOSX/._Table S16.xlsx
- __MACOSX/._Table S17.xlsx
- __MACOSX/._Table S18.xlsx
- __MACOSX/._Table S19.xlsx
- __MACOSX/._Table S20.xlsx
- __MACOSX/._Table S21.xlsx
- __MACOSX/._Table S22.xlsx
- __MACOSX/._Table S23.xlsx
- __MACOSX/._Table S24.xlsx
- __MACOSX/._Table S25.xlsx
- __MACOSX/._Table S26.xlsx
- __MACOSX/._Table S27.xlsx
- __MACOSX/._Table S28.xlsx
- __MACOSX/._Table S29.xlsx
- __MACOSX/._Table S30.xlsx
- __MACOSX/._Table S31.xlsx
- __MACOSX/._Table S32.xlsx
- __MACOSX/._Table S33.xlsx
- __MACOSX/._Table S34.xlsx
- __MACOSX/._Table S35.xlsx
- __MACOSX/._Table S36.xlsx
- adq6858_table_s1.xlsx
- adq6858_table_s10.xlsx
- adq6858_table_s11.xlsx
- adq6858_table_s12.xlsx
- adq6858_table_s13.xlsx
- adq6858_table_s14.xlsx
- adq6858_table_s15.xlsx
- adq6858_table_s16.xlsx
- adq6858_table_s17.xlsx
- adq6858_table_s18.xlsx
- adq6858_table_s19.xlsx
- adq6858_table_s2.xlsx
- adq6858_table_s20.xlsx
- adq6858_table_s21.xlsx
- adq6858_table_s22.xlsx
- adq6858_table_s23.xlsx
- adq6858_table_s24.xlsx
- adq6858_table_s25.xlsx
- adq6858_table_s26.xlsx
- adq6858_table_s27.xlsx
- adq6858_table_s28.xlsx
- adq6858_table_s29.xlsx
- adq6858_table_s3.xlsx
- adq6858_table_s30.xlsx
- adq6858_table_s31.xlsx
- adq6858_table_s32.xlsx
- adq6858_table_s33.xlsx
- adq6858_table_s34.xlsx
- adq6858_table_s35.xlsx
- adq6858_table_s36.xlsx
- adq6858_table_s4.xlsx
- adq6858_table_s5.xlsx
- adq6858_table_s6.xlsx
- adq6858_table_s7.xlsx
- adq6858_table_s8.xlsx
- adq6858_table_s9.xlsx
