# Supplementary material for: The G1-S transition is promoted by Rb degradation via the E3 ligase UBR5
Source: Sci Adv. 2024 Oct 23;10(43):eadq6858. doi: 10.1126/sciadv.adq6858 (PMC11498223; doi:10.1126/sciadv.adq6858)
Supplement: Supplementary file 2 — Tables S1 to S36 [file sciadv.adq6858_tables_s1_to_s36.zip › adq6858_table_s1.xlsx]

## Sheet: 1st screen plate 1
Pool Catalog Number	Duplex Catalog Number	Gene Symbol	GENE ID	Gene Accession	GI Number	Sequence
L-004391-00	J-004391-17	BIRC7	79444	NM_022161	21536419	GGAGAGAGGUCCAGUCUGA
L-004391-00	J-004391-18	BIRC7	79444	NM_022161	21536419	GGAAGAACCGGAAGACGCA
L-004391-00	J-004391-19	BIRC7	79444	NM_022161	21536419	GGAAGAGACUUUGUCCACA
L-004391-00	J-004391-20	BIRC7	79444	NM_022161	21536419	GCUCUGAGGAGUUGCGUCU
L-003873-00	J-003873-09	BARD1	580	NM_000465	4557348	UGGUUUAGCCCUCGAAGUA
L-003873-00	J-003873-10	BARD1	580	NM_000465	4557348	GAGCACAUCUUCUGUAGUA
L-003873-00	J-003873-11	BARD1	580	NM_000465	4557348	CGACAUACCUUCUGUUGAA
L-003873-00	J-003873-12	BARD1	580	NM_000465	4557348	UCAGAUAUGUUGUGAGUAA
L-003461-00	J-003461-09	BRCA1	672	NM_007298	63252875	CAACAUGCCCACAGAUCAA
L-003461-00	J-003461-10	BRCA1	672	NM_007298	63252875	CCAAAGCGAGCAAGAGAAU
L-003461-00	J-003461-11	BRCA1	672	NM_007298	63252875	UGAUAAAGCUCCAGCAGGA
L-003461-00	J-003461-12	BRCA1	672	NM_007298	63252875	GAAGGAGCUUUCAUCAUUC
L-017862-00	J-017862-05	KCTD13	253980	NM_178863	31341469	UCAAUUACCUGCGGGAUGG
L-017862-00	J-017862-06	KCTD13	253980	NM_178863	31341469	CCGAACAGCAAAUACGUGA
L-017862-00	J-017862-07	KCTD13	253980	NM_178863	31341469	GAGGUUGGGUGCUGAUUGA
L-017862-00	J-017862-08	KCTD13	253980	NM_178863	31341469	CAAAUUGUCUUCAAGGACU
L-018189-00	J-018189-05	KCTD10	83892	NM_031954	70608095	GAAGCACUUUGGUACGAUA
L-018189-00	J-018189-06	KCTD10	83892	NM_031954	70608095	GAAGGGUCCUGUUCAUAAA
L-018189-00	J-018189-07	KCTD10	83892	NM_031954	70608095	GCAAUUCUGACGACAAUAU
L-018189-00	J-018189-08	KCTD10	83892	NM_031954	70608095	GUGGAGCCCUCUACUAUAC
L-023046-00	J-023046-05	KCTD11	147040	NM_001002914	51036593	CCACGCAGAUGUAGAUGUC
L-023046-00	J-023046-06	KCTD11	147040	NM_001002914	51036593	GAGCACGGCUUCCGACUAG
L-023046-00	J-023046-07	KCTD11	147040	NM_001002914	51036593	CAACCUCAAUUCCCAAGGA
L-023046-00	J-023046-08	KCTD11	147040	NM_001002914	51036593	CCGAAGACCUGCUCAACUC
L-010224-00	J-010224-06	CUL3	8452	NM_003590	45827792	GAAGGAAUGUUUAGGGAUA
L-010224-00	J-010224-07	CUL3	8452	NM_003590	45827792	GAGAUCAAGUUGUACGUUA
L-010224-00	J-010224-08	CUL3	8452	NM_003590	45827792	GAAAGUAGACGACGACAGA
L-010224-00	J-010224-09	CUL3	8452	NM_003590	45827792	GCACAUGAAGACUAUAGUA
L-017965-00	J-017965-05	CUL4B	8450	NM_003588	28372492	UAAAUAACCUCCUUGAUGA
L-017965-00	J-017965-06	CUL4B	8450	NM_003588	28372492	CAGAAGUCAUUAAUUGCUA
L-017965-00	J-017965-07	CUL4B	8450	NM_003588	28372492	CGGAAAGAGUGCAUCUGUA
L-017965-00	J-017965-08	CUL4B	8450	NM_003588	28372492	GCUAUUGGCCGACAUAUGU
L-003215-00	J-003215-09	CCNF	899	NM_001761	4502620	CCAGUUGUGUGCUGCAUUA
L-003215-00	J-003215-10	CCNF	899	NM_001761	4502620	UAGCCUACCUCUACAAUGA
L-003215-00	J-003215-11	CCNF	899	NM_001761	4502620	GCACCCGGUUUAUCAGUAA
L-003215-00	J-003215-12	CCNF	899	NM_001761	4502620	GACAAGCGCUAUGGAGAAA
L-018390-00	J-018390-05	DCUN1D3	123879	NM_173475	27735046	AAGGAUCUCUACCGGUUUA
L-018390-00	J-018390-06	DCUN1D3	123879	NM_173475	27735046	ACGGUUCCCUAGCCUCUUA
L-018390-00	J-018390-07	DCUN1D3	123879	NM_173475	27735046	CCAGAACAAUCCUCCGGUA
L-018390-00	J-018390-08	DCUN1D3	123879	NM_173475	27735046	GUAAGAAUCCCUCAUCGAC
L-017898-01	J-017898-09	DCAF13	25879	NM_015420	31542525	CGAUAAAUCUAUUCGAAUC
L-017898-01	J-017898-10	DCAF13	25879	NM_015420	31542525	GGAAUCUAACUCAGCGGAA
L-017898-01	J-017898-11	DCAF13	25879	NM_015420	31542525	CGAAAGGAAGUGAAUCGUA
L-017898-01	J-017898-12	DCAF13	25879	NM_015420	31542525	ACGUAUAGCUCGUCAUCGA
L-020878-01	J-020878-09	DCAF6	55827	NM_001017977	63252909	CGUUCAGGGCACCGAGCAA
L-020878-01	J-020878-10	DCAF6	55827	NM_001017977	63252909	GAAUAUAUGAUCGGCGAAU
L-020878-01	J-020878-11	DCAF6	55827	NM_001017977	63252909	GUGCAUGAUGGUUGUGUUA
L-020878-01	J-020878-12	DCAF6	55827	NM_001017977	63252909	AUACCAACGUUGAGCAAGA
L-013062-01	J-013062-09	DCAF8	50717	NM_015726	30089953	GUGCAUAGGACUCGGCAGA
L-013062-01	J-013062-10	DCAF8	50717	NM_015726	30089953	GUACAGCGCAAGCGGGCUA
L-013062-01	J-013062-11	DCAF8	50717	NM_015726	30089953	GGGAAUGUGUGGUGAUCGA
L-013062-01	J-013062-12	DCAF8	50717	NM_015726	30089953	GCAGAACAGACUUAGCUAA
L-020543-00	J-020543-05	DTL	51514	NM_016448	7705575	GCGCUUGAAUAGAGGCUUA
L-020543-00	J-020543-06	DTL	51514	NM_016448	7705575	ACUCCUACGUUCUCUAUUA
L-020543-00	J-020543-07	DTL	51514	NM_016448	7705575	GAAUUAUACUGCUUAUCGA
L-020543-00	J-020543-08	DTL	51514	NM_016448	7705575	GUCAAGACCUGGCCUAGUA
L-011022-00	J-011022-05	DDB2	1643	NM_000107	4557514	GAUAUCAUGCUCUGGAAUU
L-011022-00	J-011022-06	DDB2	1643	NM_000107	4557514	GCCGAUACCCAGAUCCUAA
L-011022-00	J-011022-07	DDB2	1643	NM_000107	4557514	GAAGACCUCCGAGAUUGUA
L-011022-00	J-011022-08	DDB2	1643	NM_000107	4557514	GGCAUCAGUUCGCUUAAUG
L-011008-00	J-011008-05	ERCC8	1161	NM_001007234	55956772	GUAAAGCAGUGUGUUCCAU
L-011008-00	J-011008-06	ERCC8	1161	NM_001007234	55956772	CAGACAAUCUUAUUACACA
L-011008-00	J-011008-07	ERCC8	1161	NM_001007234	55956772	CAUCAUAUGUCUCCAGUCU
L-011008-00	J-011008-08	ERCC8	1161	NM_001007234	55956772	GAUUGUACUUUAUGACCUU
L-008356-00	J-008356-05	CBX4	8535	NM_003655	55770829	GCGAACUGCCUCACCGUUA
L-008356-00	J-008356-06	CBX4	8535	NM_003655	55770829	GAUGGGAUAUCGGAAGAGA
L-008356-00	J-008356-07	CBX4	8535	NM_003655	55770829	AGGAGUACGUGACGGUGUA
L-008356-00	J-008356-08	CBX4	8535	NM_003655	55770829	CCAAAUAUAACACGUGGGA
L-018070-00	J-018070-05	NSMCE2	286053	NM_173685	27734760	GCUGUUCAAUCUACAAUAA
L-018070-00	J-018070-06	NSMCE2	286053	NM_173685	27734760	GCAACUAAACCAUUAUGUA
L-018070-00	J-018070-07	NSMCE2	286053	NM_173685	27734760	GCACUUAGAAGGGCAAUUG
L-018070-00	J-018070-08	NSMCE2	286053	NM_173685	27734760	CAACUGGUUUCAUCUCCUU
L-008167-00	J-008167-06	PIAS1	8554	NM_016166	7706636	GAAUAAGGAAUCCGGAUCA
L-008167-00	J-008167-07	PIAS1	8554	NM_016166	7706636	AAACAAGCACGGACGCAAA
L-008167-00	J-008167-08	PIAS1	8554	NM_016166	7706636	GUUAUGAGCCUUAGAGUUU
L-008167-00	J-008167-09	PIAS1	8554	NM_016166	7706636	CGACCCAGCCGACCAAUUA
L-009428-00	J-009428-06	PIAS2	9063	NM_173206	56699459	ACAACUAGCCUUCGGGUAU
L-009428-00	J-009428-07	PIAS2	9063	NM_173206	56699459	UCGAAGAGUUGAGGAAUAU
L-009428-00	J-009428-08	PIAS2	9063	NM_173206	56699459	UCAUCAAGCCCACGAGUUU
L-009428-00	J-009428-09	PIAS2	9063	NM_173206	56699459	UGAGGGCGCUGCAUUUAUU
L-006445-00	J-006445-05	PIAS4	51588	NM_015897	24850132	GAAUUAGUCCCACAGAACA
L-006445-00	J-006445-06	PIAS4	51588	NM_015897	24850132	GUACUUAAACGGACUGGGA
L-006445-00	J-006445-07	PIAS4	51588	NM_015897	24850132	CAAGACAGGUGGAGUUGAU
L-006445-00	J-006445-08	PIAS4	51588	NM_015897	24850132	GGAACUACGGCAAGAGCUA
L-004746-00	J-004746-09	RANBP2	5903	NM_006267	19718756	GCGAAGUGAUGAUAUGUUU
L-004746-00	J-004746-10	RANBP2	5903	NM_006267	19718756	CAAACCACGUUAUUACUAA
L-004746-00	J-004746-11	RANBP2	5903	NM_006267	19718756	CAGAACAACUUGCUAUUAG
L-004746-00	J-004746-12	RANBP2	5903	NM_006267	19718756	GAAGGAAUGUUCAUCAGGA
L-007027-00	J-007027-05	RNF20	56254	NM_019592	34878776	GCUAAACAGUGGAGAUAAU
L-007027-00	J-007027-06	RNF20	56254	NM_019592	34878776	UAUCAAUGCUCGGAAGUUU
L-007027-00	J-007027-07	RNF20	56254	NM_019592	34878776	GUAUCAUCCUUAAACGUUA
L-007027-00	J-007027-08	RNF20	56254	NM_019592	34878776	CAGAAGAAGCUACAUGAUU
L-019251-00	J-019251-05	CCNB1IP1	57820	NM_182849	33519435	UAAUACACCUGUUCGAAAU
L-019251-00	J-019251-06	CCNB1IP1	57820	NM_182849	33519435	UAUCGAAAGUGUCGCAUCA
L-019251-00	J-019251-07	CCNB1IP1	57820	NM_182849	33519435	GAAUUUGAGCCACGCAUAG
L-019251-00	J-019251-08	CCNB1IP1	57820	NM_182849	33519435	CUACGAAACAUCACUAUUG
L-007018-00	J-007018-07	CHFR	55743	NM_018223	8922674	GAACAGUGAUUAACAAGCU
L-007018-00	J-007018-08	CHFR	55743	NM_018223	8922674	CAACGUGGCAUACCUCUAU
L-007018-00	J-007018-09	CHFR	55743	NM_018223	8922674	GCACUCAGGUGAAAGCUCA
L-007018-00	J-007018-10	CHFR	55743	NM_018223	8922674	CAACAACAGCUACGAGUCA
L-007201-00	J-007201-07	STUB1	10273	NM_005861	56181386	CGCUGGUGGCCGUGUAUUA
L-007201-00	J-007201-08	STUB1	10273	NM_005861	56181386	GUGGAGGACUACUGAGGUU
L-007201-00	J-007201-09	STUB1	10273	NM_005861	56181386	GAAGGAGGUUAUUGACGCA
L-007201-00	J-007201-10	STUB1	10273	NM_005861	56181386	UGGAAGAGUGCCAGCGAAA
L-021486-00	J-021486-05	FANCL	55120	NM_018062	49472818	GCGGAUACCUGCUUCAGUA
L-021486-00	J-021486-06	FANCL	55120	NM_018062	49472818	CAGCUGAGAACAAUACUUA
L-021486-00	J-021486-07	FANCL	55120	NM_018062	49472818	AGUGUUGCCUGAAGAUUUA
L-021486-00	J-021486-08	FANCL	55120	NM_018062	49472818	GCAAUAGAAUCACUAAAGG
L-027468-00	J-027468-09	HECTD3	79654	NM_024602	50843830	CAACUAGUCUGGUGCGAUA
L-027468-00	J-027468-10	HECTD3	79654	NM_024602	50843830	CAGCACGGAUCUACAUCUA
L-027468-00	J-027468-11	HECTD3	79654	NM_024602	50843830	GGACCGUUCUCGUUUCAUC
L-027468-00	J-027468-12	HECTD3	79654	NM_024602	50843830	UCAAGAUCCUCGAUAGUGU
L-007196-00	J-007196-07	ITCH	83737	NM_031483	27477108	GUUGGGAACUGCUGCAUUA
L-007196-00	J-007196-08	ITCH	83737	NM_031483	27477108	CAACAUGGGACGUAUUUAU
L-007196-00	J-007196-09	ITCH	83737	NM_031483	27477108	GAAAUUAAGAGUCAUGAUC
L-007196-00	J-007196-10	ITCH	83737	NM_031483	27477108	CGAAGACGUUUGUGGGUGA
L-033939-02	J-033939-10	MARCH11	441061	NM_001102562	156523243	GUGAUGGGUCAGUUCGGUA
L-033939-02	J-033939-11	MARCH11	441061	NM_001102562	156523243	CAUUGACAGCUCUGCGGAA
L-033939-02	J-033939-12	MARCH11	441061	NM_001102562	156523243	UCAGUGUGGCUAUGUGUUA
L-033939-02	J-033939-18	MARCH11	441061	NM_001102562	156523243	GCUGGCGAGCUGUGAAUUU
L-007055-00	J-007055-05	MARCH7	64844	NM_022826	53828927	GAACAUCAGACCAUACUAA
L-007055-00	J-007055-06	MARCH7	64844	NM_022826	53828927	GGAGUAAUUUGACCGACAA
L-007055-00	J-007055-07	MARCH7	64844	NM_022826	53828927	CAUAACAGGACAUUUGAUA
L-007055-00	J-007055-08	MARCH7	64844	NM_022826	53828927	GGUGACUUAUGUAGAAUUU
L-003279-00	J-003279-11	MDM2	4193	NM_006879	46488908	GCCAGUAUAUUAUGACUAA
L-003279-00	J-003279-12	MDM2	4193	NM_006879	46488908	GAACAAGAGACCCUGGUUA
L-003279-00	J-003279-13	MDM2	4193	NM_006879	46488908	GAAUUUAGACAACCUGAAA
L-003279-00	J-003279-14	MDM2	4193	NM_006879	46488908	GAUGAGAAGCAACAACAUA
L-003603-00	J-003603-05	PARK2	5071	NM_013988	7669539	GUAAAGAAGCGUACCAUGA
L-003603-00	J-003603-06	PARK2	5071	NM_013988	7669539	GAACAUCACUUGCAUUACG
L-003603-00	J-003603-07	PARK2	5071	NM_013988	7669539	GAUAGUGUUUGUCAGGUUC
L-003603-00	J-003603-08	PARK2	5071	NM_013988	7669539	UUAAAGAGCUCCAUCACUU
L-004591-00	J-004591-05	RAD18	56852	NM_020165	14550404	CCAAGAAACAAGCGUAAUA
L-004591-00	J-004591-06	RAD18	56852	NM_020165	14550404	GGGAGCAGGUUAAUGGAUA
L-004591-00	J-004591-07	RAD18	56852	NM_020165	14550404	GCUCUCUGAUCGUGAUUUA
L-004591-00	J-004591-08	RAD18	56852	NM_020165	14550404	GAAAUGAGUGGUUCUACAU
L-006551-00	J-006551-05	RBBP6	5930	NM_032626	38683864	UAUUGGAGGUGUUAAAUCU
L-006551-00	J-006551-06	RBBP6	5930	NM_032626	38683864	AGACAUAUGUUAUAAGUCG
L-006551-00	J-006551-07	RBBP6	5930	NM_032626	38683864	CCUCUAAACUCAACUAUGA
L-006551-00	J-006551-08	RBBP6	5930	NM_032626	38683864	CGAAAGAAGAAUAUACUGA
L-004087-00	J-004087-07	RBX1	9978	NM_014248	22091459	GAAGCGCUUUGAAGUGAAA
L-004087-00	J-004087-08	RBX1	9978	NM_014248	22091459	GGGAUAUUGUGGUUGAUAA
L-004087-00	J-004087-09	RBX1	9978	NM_014248	22091459	GGAACCACAUUAUGGAUCU
L-004087-00	J-004087-10	RBX1	9978	NM_014248	22091459	CAUAGAAUGUCAAGCUAAC
L-017095-00	J-017095-05	RFWD3	55159	NM_018124	71143111	GGGCAUCUCUUUGGGUAUA
L-017095-00	J-017095-06	RFWD3	55159	NM_018124	71143111	GGACCUACUUGCAAACUAU
L-017095-00	J-017095-07	RFWD3	55159	NM_018124	71143111	GUUAAGAUGUUGAGUACUG
L-017095-00	J-017095-08	RFWD3	55159	NM_018124	71143111	GCAGUCAUGUGCAGGAGUU
L-006554-00	J-006554-07	RING1	6015	NM_002931	51479191	CGAGGUAUGUGAAGACAAC
L-006554-00	J-006554-08	RING1	6015	NM_002931	51479191	CUGGAGGGCGUCAGUGAAA
L-006554-00	J-006554-09	RING1	6015	NM_002931	51479191	GAACUGAGUCUGUAUGAGC
L-006554-00	J-006554-10	RING1	6015	NM_002931	51479191	UCUCUAAGAUCUAUCCUAG
L-006556-00	J-006556-05	RNF2	6045	NM_007212	54792140	CGAGAUACAUAAAGACUUC
L-006556-00	J-006556-06	RNF2	6045	NM_007212	54792140	GUAUCUGGCUGUGAGGUUA
L-006556-00	J-006556-07	RNF2	6045	NM_007212	54792140	GGCAAUUGAUCCAGUAAUG
L-006556-00	J-006556-08	RNF2	6045	NM_007212	54792140	ACAAAGGAGUGUUUACAUC
L-006982-00	J-006982-05	RLIM	51132	NM_016120	34452683	CCACGAAGAUCUCAUCAUA
L-006982-00	J-006982-06	RLIM	51132	NM_016120	34452683	CAGAGAAAGUGUUGUGUAA
L-006982-00	J-006982-07	RLIM	51132	NM_016120	34452683	CUGCAUCGAUCGCUGGUUA
L-006982-00	J-006982-08	RLIM	51132	NM_016120	34452683	GCAAUUCAGACCAUGUUAA
L-006590-00	J-006590-05	RNF113A	7737	NM_006978	5902157	UUACUUAGGUUUCCCAUAA
L-006590-00	J-006590-06	RNF113A	7737	NM_006978	5902157	GCGAAAGAAUUGAUUGCUA
L-006590-00	J-006590-07	RNF113A	7737	NM_006978	5902157	GGGUGGUGCUUCCGACUUG
L-006590-00	J-006590-08	RNF113A	7737	NM_006978	5902157	GACAAGAUCUAUCGGGGAA
L-006991-00	J-006991-07	RNF138	51444	NM_198128	38045933	GGAGGGAAUUGUAUUGAUA
L-006991-00	J-006991-08	RNF138	51444	NM_198128	38045933	AAAGAGUGGUGUUUACUAU
L-006991-00	J-006991-09	RNF138	51444	NM_198128	38045933	GGGAAUAGGGAUAGACUUU
L-006991-00	J-006991-10	RNF138	51444	NM_198128	38045933	AGCCAUACAUCUUAAUGAA
L-006912-00	J-006912-05	RNF144A	9781	NM_014746	38045937	GCAAUUAGCUGCCCAGAUG
L-006912-00	J-006912-06	RNF144A	9781	NM_014746	38045937	GAACGAGAUUGAGUGCAUG
L-006912-00	J-006912-07	RNF144A	9781	NM_014746	38045937	GACCAGUGCUGCUUUCAAA
L-006912-00	J-006912-08	RNF144A	9781	NM_014746	38045937	GUGCAAAGCCUGCCGUAUG
L-007080-00	J-007080-05	RNF146	81847	NM_030963	33636757	GGACGUCGCAGGAAGAUUA
L-007080-00	J-007080-06	RNF146	81847	NM_030963	33636757	GGAUGUAUCUGCAGUUGUU
L-007080-00	J-007080-07	RNF146	81847	NM_030963	33636757	GAUGGACAGUGCACAGUAA
L-007080-00	J-007080-08	RNF146	81847	NM_030963	33636757	CCGUAAACCUAGCAAGAGA
L-007169-00	J-007169-05	RNF149	284996	NM_173647	31543079	GCUAGAAGCCGGCAGGAGU
L-007169-00	J-007169-06	RNF149	284996	NM_173647	31543079	GAGUCUAGCUUUACCAGAU
L-007169-00	J-007169-07	RNF149	284996	NM_173647	31543079	CAUGAUGAUUAUCUCGUUA
L-007169-00	J-007169-08	RNF149	284996	NM_173647	31543079	UAUACUGGCUCUCAGAUUG
L-032290-00	J-032290-05	RNF169	254225	XM_495886	51468839	CCGAAGAACUAAACCAUUU
L-032290-00	J-032290-06	RNF169	254225	XM_495886	51468839	GAUGAACCAUUAGUACUGA
L-032290-00	J-032290-07	RNF169	254225	XM_495886	51468839	UUACUAGGCUCUGAAGGUA
L-032290-00	J-032290-08	RNF169	254225	XM_495886	51468839	GAACAGGACAGUGAUAAUA
L-021939-03	J-021939-18	RNF187	149603	NM_001010858	256225837	CCUUGUGUGUAGAUAAAUU
L-021939-03	J-021939-19	RNF187	149603	NM_001010858	256225837	UCUACAUAGUUGCGUGUUU
L-021939-03	J-021939-20	RNF187	149603	NM_001010858	256225837	CCAGAAAGAAGAAUGCGCA
L-021939-03	J-021939-21	RNF187	149603	NM_001010858	256225837	CACCAUUGAGUGUCGGAUU
L-021044-00	J-021044-05	RNF220	55182	NM_018150	46397374	CGGAAUGACAGAUGUAAGA
L-021044-00	J-021044-06	RNF220	55182	NM_018150	46397374	GGACGUGCAUAUUCCUUUC
L-021044-00	J-021044-07	RNF220	55182	NM_018150	46397374	CAACGGUUCCUAUACCUUU
L-021044-00	J-021044-08	RNF220	55182	NM_018150	46397374	CCAAGCGACUUAAGAACUG
L-007144-00	J-007144-05	RNF38	152006	NM_194331	37577182	GCACUUACCAGUACCAUAU
L-007144-00	J-007144-06	RNF38	152006	NM_194331	37577182	GAGUCAAGGCAGCUACUUA
L-007144-00	J-007144-07	RNF38	152006	NM_194331	37577182	GUAGUAUGCAUGUGUGAUU
L-007144-00	J-007144-08	RNF38	152006	NM_194331	37577182	AAUCGUACUUGCCCAAUUU
L-006559-00	J-006559-05	RNF6	6049	NM_183045	34305296	GCGGUUAGAUGGCGUCAAG
L-006559-00	J-006559-06	RNF6	6049	NM_183045	34305296	GAGAGACCAUAAUCUUUUA
L-006559-00	J-006559-07	RNF6	6049	NM_183045	34305296	GGAACGAAUUACAGAGACU
L-006559-00	J-006559-08	RNF6	6049	NM_183045	34305296	GAAUCAGUCUAGAUCGAGA
L-006900-00	J-006900-05	RNF8	9025	NM_183078	34304335	AGAAUGAGCUCCAAUGUAU
L-006900-00	J-006900-06	RNF8	9025	NM_183078	34304335	GAGAUGGUCUGGAGGAUUC
L-006900-00	J-006900-07	RNF8	9025	NM_183078	34304335	CAACAAGAGUCUAAAUGGU
L-006900-00	J-006900-08	RNF8	9025	NM_183078	34304335	GAGCGCGUCUGGAACCUUU
L-007167-00	J-007167-05	SHPRH	257218	NM_173082	27436872	GCACAAAUCAGUCGUGUUA
L-007167-00	J-007167-06	SHPRH	257218	NM_173082	27436872	AAAGAAAUCUCGUAUGUCU
L-007167-00	J-007167-07	SHPRH	257218	NM_173082	27436872	GCCAGAAGCUAGUAAGAGA
L-007167-00	J-007167-08	SHPRH	257218	NM_173082	27436872	GAAAUCACAUUAUCAAGGU
L-007194-00	J-007194-05	SMURF2	64750	NM_022739	56550041	GUUAAUGACUGGAAGGUAA
L-007194-00	J-007194-06	SMURF2	64750	NM_022739	56550041	AGAAUACGCUUGAUCCAAA
L-007194-00	J-007194-07	SMURF2	64750	NM_022739	56550041	CCACUUUGUUGGACGAAUA
L-007194-00	J-007194-08	SMURF2	64750	NM_022739	56550041	GCAAAAGUAUCCCUGUUAA
L-006924-00	J-006924-05	TRAIP	10293	NM_005879	40807468	GCUCCGACUUCUUCGAUCA
L-006924-00	J-006924-06	TRAIP	10293	NM_005879	40807468	ACGCAAUGCUACUGUGGUA
L-006924-00	J-006924-07	TRAIP	10293	NM_005879	40807468	GCUGAGGAAGGAUUUGUUU
L-006924-00	J-006924-08	TRAIP	10293	NM_005879	40807468	GCAAAGAUGUGGUAAGGAC
L-006927-00	J-006927-06	TRIM22	10346	NM_006074	15208661	GUACGCACCUGCACAUUUA
L-006927-00	J-006927-07	TRIM22	10346	NM_006074	15208661	UAAACGAGGUGGUCAAGGA
L-006927-00	J-006927-08	TRIM22	10346	NM_006074	15208661	GUAGAUGUGUCUGGAAAGA
L-006927-00	J-006927-09	TRIM22	10346	NM_006074	15208661	AGUGAAAGCUGGACAUUGA
L-005392-00	J-005392-08	TRIM33	51592	NM_033020	74027250	GGACAAACCACAUUAGUAA
L-005392-00	J-005392-09	TRIM33	51592	NM_033020	74027250	GGAAAGCAGUUGCAUUGUA
L-005392-00	J-005392-10	TRIM33	51592	NM_033020	74027250	GAACAUAGGUAUCAGUUUU
L-005392-00	J-005392-11	TRIM33	51592	NM_033020	74027250	CCAGCAAGUUGGUGUAAUA
L-006952-00	J-006952-09	TRIM35	23087	NM_015066	70608107	UUGAUAAGCUUCGCGAGUU
L-006952-00	J-006952-10	TRIM35	23087	NM_015066	70608107	GAAGGAGGACGACGUUUCU
L-006952-00	J-006952-11	TRIM35	23087	NM_015066	70608107	UGUGGAAUCUGUACCCUUC
L-006952-00	J-006952-12	TRIM35	23087	NM_015066	70608107	AGGGCGAGCUGUCUUUCUA
L-007028-00	J-007028-05	TRIM39	56658	NM_172016	25777697	UCGAGAUGCUUAAGGAUGU
L-007028-00	J-007028-06	TRIM39	56658	NM_172016	25777697	UUAAACAGCUAAUUGCGGA
L-007028-00	J-007028-07	TRIM39	56658	NM_172016	25777697	GCAACUAGGCAGUAUGGUG
L-007028-00	J-007028-08	TRIM39	56658	NM_172016	25777697	GAAGAAUGCUGCACCACUU
L-007093-00	J-007093-05	TRIM63	84676	NM_032588	19924162	GAGGAUUCCCGUCGAGUGA
L-007093-00	J-007093-06	TRIM63	84676	NM_032588	19924162	AGACUGAACUGAAUAACUG
L-007093-00	J-007093-07	TRIM63	84676	NM_032588	19924162	GCAAGGAGCACGAAGAUGA
L-007093-00	J-007093-08	TRIM63	84676	NM_032588	19924162	GGAAGAAGGACACCAGUAA
L-007007-00	J-007007-05	TRIM68	55128	NM_018073	37622898	GAAGGGAAAUGAGUACCGA
L-007007-00	J-007007-06	TRIM68	55128	NM_018073	37622898	GAACUGGGGUUACACCUGU
L-007007-00	J-007007-07	TRIM68	55128	NM_018073	37622898	GAGAGAUCCUGAAGACUUA
L-007007-00	J-007007-08	TRIM68	55128	NM_018073	37622898	GAGGAUGUCUUGAUAAUGU
L-007137-02	J-007137-09	TRIM69	140691	NM_080745	88999602	UGACUAACAACCUCGACAA
L-007137-02	J-007137-10	TRIM69	140691	NM_080745	88999602	CGUCUGGCAUGGUGACAUU
L-007137-02	J-007137-11	TRIM69	140691	NM_080745	88999602	GUACAUGGUAUGGAGGGAA
L-007137-02	J-007137-12	TRIM69	140691	NM_080745	88999602	AGGAUAUGUUGGUGAGCAU
L-007182-00	J-007182-06	TRIP12	9320	NM_004238	10863902	GAACACAGAUGGUGCGAUA
L-007182-00	J-007182-07	TRIP12	9320	NM_004238	10863902	GACAAAGACUCAUACAAUA
L-007182-00	J-007182-08	TRIP12	9320	NM_004238	10863902	GCUCAUAUCGCAAAGGUUA
L-007182-00	J-007182-09	TRIP12	9320	NM_004238	10863902	GGUAGUGACUCCACCCAUU
L-006570-00	J-006570-05	TTC3	7267	NM_001001894	49640010	UAACUUGGCCCACGAGUAA
L-006570-00	J-006570-06	TTC3	7267	NM_001001894	49640010	GACCAUAGCAAUCGAAAUU
L-006570-00	J-006570-07	TTC3	7267	NM_001001894	49640010	UCAAAACAGUUCCGUAAUA
L-006570-00	J-006570-08	TTC3	7267	NM_001001894	49640010	CAAAGGGUCAUUAUCGUUA
L-006954-00	J-006954-05	UBR2	23304	NM_015255	27597060	CAACAGAGAUUACGCUUAC
L-006954-00	J-006954-06	UBR2	23304	NM_015255	27597060	GCGUAGGUCUGUUCGAUAU
L-006954-00	J-006954-07	UBR2	23304	NM_015255	27597060	GCUUAGUGAUUCCAAAUUA
L-006954-00	J-006954-08	UBR2	23304	NM_015255	27597060	UCAGAGAUCAACUGUAUUA
L-007189-00	J-007189-06	UBR5	51366	NM_015902	41352716	GCACUUAUAUACUGGAUUA
L-007189-00	J-007189-07	UBR5	51366	NM_015902	41352716	GAUUGUAGGUUACUUAGAA
L-007189-00	J-007189-08	UBR5	51366	NM_015902	41352716	GAUCAAUCCUAACUGAAUU
L-007189-00	J-007189-09	UBR5	51366	NM_015902	41352716	GGUCGAAGAUGUGCUACUA
L-006977-00	J-006977-05	UHRF1	29128	NM_013282	16507203	GCGGAACAGUCUUGUGAUC
L-006977-00	J-006977-06	UHRF1	29128	NM_013282	16507203	GCCAUACCCUCUUCGACUA
L-006977-00	J-006977-07	UHRF1	29128	NM_013282	16507203	GCAAGGGCAUGGCCUGUGU
L-006977-00	J-006977-08	UHRF1	29128	NM_013282	16507203	GUAAAGUGGAGGAGACGUU
L-007117-00	J-007117-05	UHRF2	115426	NM_152896	23312363	GGAGCAGAGUCUCGGAAUU
L-007117-00	J-007117-06	UHRF2	115426	NM_152896	23312363	CUACACAGAUUGAGGCUAA
L-007117-00	J-007117-07	UHRF2	115426	NM_152896	23312363	GAUCUUAGACCACGAGCUA
L-007117-00	J-007117-08	UHRF2	115426	NM_152896	23312363	GCAGGUUACCCUUCAGAUA
L-004098-00	J-004098-14	XIAP	331	NM_001167	32528298	GUAGAUAGAUGGCAAUAUG
L-004098-00	J-004098-15	XIAP	331	NM_001167	32528298	GAACUGGGCAGGUUGUAGA
L-004098-00	J-004098-16	XIAP	331	NM_001167	32528298	GAAAGAGAUUAGUACUGAA
L-004098-00	J-004098-17	XIAP	331	NM_001167	32528298	GGACUCUACUACACAGGUA
L-013429-01	J-013429-09	ZFP91	80829	NM_170768	25777700	GAGAAGAAGGACAGCGUAG
L-013429-01	J-013429-10	ZFP91	80829	NM_170768	25777700	AUUCAAAGAUGAUCCAAGA
L-013429-01	J-013429-11	ZFP91	80829	NM_170768	25777700	UGGCGUAGUAGUAGGACAU
L-013429-01	J-013429-12	ZFP91	80829	NM_170768	25777700	UUAAUUGGCACAUGAAGAA
L-007104-00	J-007104-05	ZNF598	90850	NM_178167	31342353	CAUAUGAGCGCAAGUGGUA
L-007104-00	J-007104-06	ZNF598	90850	NM_178167	31342353	GGACUACUACAGCGACUAU
L-007104-00	J-007104-07	ZNF598	90850	NM_178167	31342353	GAUCUCCGCAGCCCAGUAU
L-007104-00	J-007104-08	ZNF598	90850	NM_178167	31342353	GACAAAUGGUCCUGUAAGC
L-015437-00	J-015437-05	RMND5A	64795	NM_022780	19923839	GGUCUGUGGUCAUAUUAUA
L-015437-00	J-015437-06	RMND5A	64795	NM_022780	19923839	GGAACCAUUUGUGGAGUUA
L-015437-00	J-015437-07	RMND5A	64795	NM_022780	19923839	GAGCACUUCUUUCGACAAG
L-015437-00	J-015437-08	RMND5A	64795	NM_022780	19923839	UGAAUUACCUAUUGAAGUG
L-006585-00	J-006585-05	TRIM25	7706	NM_005082	68160936	CGGAACAGUUAGUGGAUUU
L-006585-00	J-006585-06	TRIM25	7706	NM_005082	68160936	CAACAAGAAUACACGGAAA
L-006585-00	J-006585-07	TRIM25	7706	NM_005082	68160936	GCGGAUGACUGCAAACAGA
L-006585-00	J-006585-08	TRIM25	7706	NM_005082	68160936	GGGAUGAGUUCGAGUUUCU
L-012376-00	J-012376-08	TCEB2	6923	NM_207013	46276892	GCCAAGAGCAGAAACACAA
L-012376-00	J-012376-09	TCEB2	6923	NM_207013	46276892	GAACUGAAGCGCAUCGUCG
L-012376-00	J-012376-10	TCEB2	6923	NM_207013	46276892	GGGCAGAUGACACCUUUGA
L-012376-00	J-012376-11	TCEB2	6923	NM_207013	46276892	CAUGUCCACUCCCAGACGA
L-010541-00	J-010541-09	TCEB1	6921	NM_005648	16933562	GGCCAUGAAUUUAUUGUAA
L-010541-00	J-010541-10	TCEB1	6921	NM_005648	16933562	GCUGCGAACUUCUUAGAUU
L-010541-00	J-010541-11	TCEB1	6921	NM_005648	16933562	GUACAAGGUUCGCUACACU
L-010541-00	J-010541-12	TCEB1	6921	NM_005648	16933562	CAUGUGCUAUCGAAAGUAU
L-017404-00	J-017404-05	FBXO18	84893	NM_178150	30795118	CCUCAACGCUGGUCAAGUA
L-017404-00	J-017404-06	FBXO18	84893	NM_178150	30795118	AGGGAAGGGUGGAUUCAUA
L-017404-00	J-017404-07	FBXO18	84893	NM_178150	30795118	GUGCCUAUUUGGUGUAAGA
L-017404-00	J-017404-08	FBXO18	84893	NM_178150	30795118	AAACAAAACCUCGUCAUUA
D-001810-10	D-001810-01	ON-TARGETplus Non-targeting Control	0		0	UGGUUUACAUGUCGACUAA
D-001810-10	D-001810-02	ON-TARGETplus Non-targeting Control	0		0	UGGUUUACAUGUUGUGUGA
D-001810-10	D-001810-03	ON-TARGETplus Non-targeting Control	0		0	UGGUUUACAUGUUUUCUGA
D-001810-10	D-001810-04	ON-TARGETplus Non-targeting Control	0		0	UGGUUUACAUGUUUUCCUA

## Sheet: 1st screen plate 2
Pool Catalog Number	Duplex Catalog Number	Gene Symbol	GENE ID	Gene Accession	GI Number	Sequence
L-017404-00	J-017404-05	FBXO18	84893	NM_178150	30795118	CCUCAACGCUGGUCAAGUA
L-017404-00	J-017404-06	FBXO18	84893	NM_178150	30795118	AGGGAAGGGUGGAUUCAUA
L-017404-00	J-017404-07	FBXO18	84893	NM_178150	30795118	GUGCCUAUUUGGUGUAAGA
L-017404-00	J-017404-08	FBXO18	84893	NM_178150	30795118	AAACAAAACCUCGUCAUUA
L-012428-00	J-012428-05	FBXO11	80204	NM_012167	30089921	GUAAAUUGUAGCCCUAUUA
L-012428-00	J-012428-06	FBXO11	80204	NM_012167	30089921	AAUAGUGACCCAACAAUAA
L-012428-00	J-012428-07	FBXO11	80204	NM_012167	30089921	GAAAGUUGCAAUAUACACA
L-012428-00	J-012428-08	FBXO11	80204	NM_012167	30089921	GCAAUGCAUUAGCAGGAAU
L-013128-00	J-013128-05	FBXO17	115290	NM_148169	22325387	GAACUGCGGCUGCGUCUAC
L-013128-00	J-013128-06	FBXO17	115290	NM_148169	22325387	GAACGGCUGGGCCAUAGAA
L-013128-00	J-013128-07	FBXO17	115290	NM_148169	22325387	CGACAGGUCUCCCACGUCU
L-013128-00	J-013128-08	FBXO17	115290	NM_148169	22325387	AAAAGGAAGUGGUCAAGUU
L-012432-00	J-012432-05	FBXO3	26273	NM_033406	48928040	GCAAGCUUCCUGACGAUUA
L-012432-00	J-012432-06	FBXO3	26273	NM_033406	48928040	GGGAUGAUCUCAAGAAAUA
L-012432-00	J-012432-07	FBXO3	26273	NM_033406	48928040	GUUAGUGGUUCCUGGGUUA
L-012432-00	J-012432-08	FBXO3	26273	NM_033406	48928040	GAGACCAAAUUUUCAGAUA
L-019201-00	J-019201-05	FBXO44	93611	NM_183413	62388869	GAGAGGGCUUCAUCACUGA
L-019201-00	J-019201-06	FBXO44	93611	NM_183413	62388869	GCUGAACCCUGACUGGUAA
L-019201-00	J-019201-07	FBXO44	93611	NM_183413	62388869	GAAUGGAGGCGAUGAGUGG
L-019201-00	J-019201-08	FBXO44	93611	NM_183413	62388869	CAGAUUGCGGGUCCAAGUA
L-013606-00	J-013606-05	FBXO7	25793	NM_001033024	74229028	GAAUGACGACAGUAUGUUA
L-013606-00	J-013606-06	FBXO7	25793	NM_001033024	74229028	CUGAGUCAAUUCAAGAUAA
L-013606-00	J-013606-07	FBXO7	25793	NM_001033024	74229028	CAUUAGAGACCUUGUAUCA
L-013606-00	J-013606-08	FBXO7	25793	NM_001033024	74229028	UAGCCAACAUAUACAAAGA
L-012152-00	J-012152-05	TBL1X	6907	NM_005647	19913359	GCCAUGACGUCCCGAGUAA
L-012152-00	J-012152-06	TBL1X	6907	NM_005647	19913359	GGAAGUAACCACAAAAUAU
L-012152-00	J-012152-07	TBL1X	6907	NM_005647	19913359	GGAAGUACUUGGCCAGUGG
L-012152-00	J-012152-08	TBL1X	6907	NM_005647	19913359	GAUCUUCAGGCUCACAAUA
L-012927-00	J-012927-05	TBL1XR1	79718	NM_024665	51477719	GGAAAUAGCGCUACUAGUU
L-012927-00	J-012927-06	TBL1XR1	79718	NM_024665	51477719	CGUAAUGCCUGAUGUAGUA
L-012927-00	J-012927-07	TBL1XR1	79718	NM_024665	51477719	CAUCCUAAGUGCUGGAGUA
L-012927-00	J-012927-08	TBL1XR1	79718	NM_024665	51477719	GUACUUAGACAUUGUAUAC
L-005204-00	J-005204-06	FBXL12	54850	NM_017703	8923178	GAUGCGACCUAAAGUCAUG
L-005204-00	J-005204-07	FBXL12	54850	NM_017703	8923178	CGGAGAAGAUCCUGUGUAA
L-005204-00	J-005204-08	FBXL12	54850	NM_017703	8923178	AGACAGGGCUGGAUGCUGG
L-005204-00	J-005204-09	FBXL12	54850	NM_017703	8923178	GAAGGUACAUGGCAUCCCG
L-015718-00	J-015718-05	FBXL14	144699	NM_152441	22748930	GAGCCAACUCACCGGCAUA
L-015718-00	J-015718-06	FBXL14	144699	NM_152441	22748930	GCUCACAGAUCUUUCUCUA
L-015718-00	J-015718-07	FBXL14	144699	NM_152441	22748930	GCUCAACAUUGGACAGUGU
L-015718-00	J-015718-08	FBXL14	144699	NM_152441	22748930	GCAAGCAGAUCACUGACAG
L-031874-00	J-031874-05	FBXL19	54620	NM_019085	42734336	GGGAGAAGCUAGAGCGUUU
L-031874-00	J-031874-06	FBXL19	54620	NM_019085	42734336	GAGAGAGGCACCUGAAGAA
L-031874-00	J-031874-07	FBXL19	54620	NM_019085	42734336	GGAUCGAGGAUGUUAAAGA
L-031874-00	J-031874-08	FBXL19	54620	NM_019085	42734336	GCACAUCGCUGAGUGAGGA
L-012422-00	J-012422-05	FBXL3	26224	NM_012158	16306583	CGACCAAGCUUUAUGGAUU
L-012422-00	J-012422-06	FBXL3	26224	NM_012158	16306583	GCAUUGAUGUAGUCAGUGA
L-012422-00	J-012422-07	FBXL3	26224	NM_012158	16306583	GCCACUUGAUGAAGAGUUA
L-012422-00	J-012422-08	FBXL3	26224	NM_012158	16306583	AGACACACUUCCAUACUAU
L-017504-00	J-017504-05	FBXL8	55336	NM_018378	22547145	CGACCACAUUCACAACCUA
L-017504-00	J-017504-06	FBXL8	55336	NM_018378	22547145	AAUUUGAGCCAUCGAGGAA
L-017504-00	J-017504-07	FBXL8	55336	NM_018378	22547145	AAUGUGAGCUGGAAGGCAU
L-017504-00	J-017504-08	FBXL8	55336	NM_018378	22547145	GCACACCACUACGCCGCAA
L-014733-02	J-014733-21	FBXW10	10517	NM_001267586	389885063	AAAUGGUAGAUGACGGGAA
L-014733-02	J-014733-22	FBXW10	10517	NM_001267586	389885063	AGAAAGAACGGCCUCGCAU
L-014733-02	J-014733-23	FBXW10	10517	NM_001267586	389885063	CAUACAAGUGAAAGCGAUA
L-014733-02	J-014733-24	FBXW10	10517	NM_001267586	389885063	UGUAAGAACAGGCUCGUAU
L-003490-00	J-003490-05	FBXW11	23291	NM_033645	48928047	GCACAUUGGUGGAACAUUC
L-003490-00	J-003490-06	FBXW11	23291	NM_033645	48928047	GGACUUUAUUACCGCUUUA
L-003490-00	J-003490-07	FBXW11	23291	NM_033645	48928047	GAGCAAGGCUUAGAUCACA
L-003490-00	J-003490-08	FBXW11	23291	NM_033645	48928047	GAGCACCUGUGAAUUUGUU
L-003463-00	J-003463-05	BTRC	8945	NM_003939	37039609	UGACAACACUAUCAGAUUA
L-003463-00	J-003463-06	BTRC	8945	NM_003939	37039609	CACAUAAACUCGUAUCUUA
L-003463-00	J-003463-07	BTRC	8945	NM_003939	37039609	GACCUUAAAUGGACACAAA
L-003463-00	J-003463-08	BTRC	8945	NM_003939	37039609	ACACCGAGCUGCUGUCAAU
L-013956-00	J-013956-05	FBXW4	6468	NM_022039	63079686	GGGAAGAUUGGCAUUCAUA
L-013956-00	J-013956-06	FBXW4	6468	NM_022039	63079686	UGAGGACGUUUGCCACUUU
L-013956-00	J-013956-07	FBXW4	6468	NM_022039	63079686	GCUAUCAGCCCAUUACUCA
L-013956-00	J-013956-08	FBXW4	6468	NM_022039	63079686	CAACUCGCAUAUUGUUAGU
L-004264-00	J-004264-07	FBXW7	55294	NM_001013415	61743925	CAACAACGACGCCGAAUUA
L-004264-00	J-004264-08	FBXW7	55294	NM_001013415	61743925	GGAGUUGUGUGGCGGAUCA
L-004264-00	J-004264-09	FBXW7	55294	NM_001013415	61743925	GUGAGUGGAUCUCUUGAUA
L-004264-00	J-004264-10	FBXW7	55294	NM_001013415	61743925	GGGCACCAGUCGUUAACAA
L-015377-00	J-015377-06	FZR1	51343	NM_016263	33620741	CCACAGGAUUAACGAGAAU
L-015377-00	J-015377-07	FZR1	51343	NM_016263	33620741	GGAACACGCUGACAGGACA
L-015377-00	J-015377-08	FZR1	51343	NM_016263	33620741	GCAACGAUGUGUCUCCCUA
L-015377-00	J-015377-09	FZR1	51343	NM_016263	33620741	GAAGAAGGGUCUGUUCACG
L-007014-00	J-007014-05	G2E3	55632	NM_017769	33620748	CCAUCGACCUGUUCAAAUA
L-007014-00	J-007014-06	G2E3	55632	NM_017769	33620748	GAGCCUAUUCCAAGUUAUA
L-007014-00	J-007014-07	G2E3	55632	NM_017769	33620748	UCGAAGAUGUCGUUGCAAA
L-007014-00	J-007014-08	G2E3	55632	NM_017769	33620748	UAAACCCACUCCUUCAAUU
L-017242-00	J-017242-05	GNB1	2782	NM_002074	20357526	GUCAUGAGCCUUUCUCUUG
L-017242-00	J-017242-06	GNB1	2782	NM_002074	20357526	GCGGUGGCCUGGAUAACAU
L-017242-00	J-017242-07	GNB1	2782	NM_002074	20357526	GAACUAACGCCAGUAGCAU
L-017242-00	J-017242-08	GNB1	2782	NM_002074	20357526	GCUCAUGACUUACUCCCAU
L-005055-00	J-005055-05	KAT2B	8850	NM_003884	40805842	GGUACUACGUGUCUAAGAA
L-005055-00	J-005055-06	KAT2B	8850	NM_003884	40805842	GAGCCGACCUGCAGCAAAU
L-005055-00	J-005055-07	KAT2B	8850	NM_003884	40805842	CGACAGAUUCCUAUAGAAA
L-005055-00	J-005055-08	KAT2B	8850	NM_003884	40805842	GCAAACAAUAGUUGAGUUG
L-012137-00	J-012137-05	RBBP4	5928	NM_005610	5032026	GAUACUCGUUCAAACAAUA
L-012137-00	J-012137-06	RBBP4	5928	NM_005610	5032026	GCAUACGGCAGUAGUAGAA
L-012137-00	J-012137-07	RBBP4	5928	NM_005610	5032026	GCUAUGGGCUUUCUUGGAA
L-012137-00	J-012137-08	RBBP4	5928	NM_005610	5032026	GACUGAAUGUCUGGGAUUU
L-011375-00	J-011375-05	RBBP7	5931	NM_002893	13259504	CCACUGGUCUCCACAUAAU
L-011375-00	J-011375-06	RBBP7	5931	NM_002893	13259504	CGGAUAAGACCGUAGCUUU
L-011375-00	J-011375-07	RBBP7	5931	NM_002893	13259504	GAAGUAAACCGUGCUCGUU
L-011375-00	J-011375-08	RBBP7	5931	NM_002893	13259504	AUACACCGUUUCUAUAUGA
L-014907-00	J-014907-05	KBTBD8	84541	NM_032505	21245131	CUAAGUAUAUGAUCAGUCA
L-014907-00	J-014907-06	KBTBD8	84541	NM_032505	21245131	UAAGGUGGUUUGAGCAUGA
L-014907-00	J-014907-07	KBTBD8	84541	NM_032505	21245131	AAUCGGAGGUCGUGUUUAU
L-014907-00	J-014907-08	KBTBD8	84541	NM_032505	21245131	UAAGUAUACUAGACAGUGA
L-024931-00	J-024931-05	KLHL15	80311	NM_030624	62988271	GCGAAGAUCUGCCUAGAAA
L-024931-00	J-024931-06	KLHL15	80311	NM_030624	62988271	GCUGGAUGGUUUACAAGUA
L-024931-00	J-024931-07	KLHL15	80311	NM_030624	62988271	CCAAAGUAUUCAGGUAUGA
L-024931-00	J-024931-08	KLHL15	80311	NM_030624	62988271	GCGAUUCCAUCCUCACUUU
L-020604-00	J-020604-05	KLHL24	54800	NM_017644	62865888	GUUAUCAGUUGUUGCAUGA
L-020604-00	J-020604-06	KLHL24	54800	NM_017644	62865888	UAUAACAGCUGUAUCCCUA
L-020604-00	J-020604-07	KLHL24	54800	NM_017644	62865888	CAACAAGUAUCAUCACAGG
L-020604-00	J-020604-08	KLHL24	54800	NM_017644	62865888	GCAAUAUACUGUUACGAUC
L-027054-00	J-027054-05	KLHL42	57542	NM_020782	55749725	GGUCUUAACUUGACUUGUG
L-027054-00	J-027054-06	KLHL42	57542	NM_020782	55749725	GGUCUAACUUCAAACUUGU
L-027054-00	J-027054-07	KLHL42	57542	NM_020782	55749725	GGACAUAACUUGCUGGUUU
L-027054-00	J-027054-08	KLHL42	57542	NM_020782	55749725	GCAGAAACAUGACUGAAUU
L-015574-00	J-015574-05	KLHL7	55975	NM_001031710	72534709	UCAGGGUGUUGGUCGAUUA
L-015574-00	J-015574-06	KLHL7	55975	NM_001031710	72534709	GAUUAUAGCUGGACAGACA
L-015574-00	J-015574-07	KLHL7	55975	NM_001031710	72534709	GCAGUCAGGUGGUUGAAAU
L-015574-00	J-015574-08	KLHL7	55975	NM_001031710	72534709	CCUAAUCGCCAGCCAUUUA
L-008605-00	J-008605-05	MED8	112950	NM_001001654	48762705	CGAACAAGCAGACCUUUAA
L-008605-00	J-008605-06	MED8	112950	NM_001001654	48762705	UGCAGGAACCUCAGGAUUA
L-008605-00	J-008605-07	MED8	112950	NM_001001654	48762705	AGGACUAUCUAAUUGGAGA
L-008605-00	J-008605-08	MED8	112950	NM_001001654	48762705	CAAAGAGGAGCGAGAAUCA
L-005249-00	J-005249-05	UBA3	9039	NM_198197	38045945	CAAUAGUGCUUCUCUGCAA
L-005249-00	J-005249-06	UBA3	9039	NM_198197	38045945	UACAGGAGGUUUUGGAUUA
L-005249-00	J-005249-07	UBA3	9039	NM_198197	38045945	GAUAAAUGGCAUGCUGAUA
L-005249-00	J-005249-08	UBA3	9039	NM_198197	38045945	CAAUCUAAAUAGGCAGUUU
L-006401-00	J-006401-05	NAE1	8883	NM_001018160	66363687	GAUGAUCGCUGCAUAAAUA
L-006401-00	J-006401-06	NAE1	8883	NM_001018160	66363687	GCACAGUGGUAUAGUGAAA
L-006401-00	J-006401-07	NAE1	8883	NM_001018160	66363687	GAUUUUAGCUCGUGCCUUA
L-006401-00	J-006401-08	NAE1	8883	NM_001018160	66363687	GUUACGGGCUGUUGAUAGA
L-016879-02	J-016879-17	ZC3HC1	51530	NM_016478	66348044	GUGAAUUCCUAGAUCGUUU
L-016879-02	J-016879-18	ZC3HC1	51530	NM_016478	66348044	CUGUGAGGGACAAGCGUUU
L-016879-02	J-016879-19	ZC3HC1	51530	NM_016478	66348044	CAUCUAGCCCUCUGCGGAA
L-016879-02	J-016879-20	ZC3HC1	51530	NM_016478	66348044	CCACAUCCCAGUCAGUUAA
L-016215-00	J-016215-05	PLAA	9373	NM_001031689	72534669	GCGAGUGUCUUGAAGUAUA
L-016215-00	J-016215-06	PLAA	9373	NM_001031689	72534669	GUAAGUGAAUGCUGUAGAU
L-016215-00	J-016215-07	PLAA	9373	NM_001031689	72534669	GGAAGUAGUACAAGACCUA
L-016215-00	J-016215-08	PLAA	9373	NM_001031689	72534669	UGUAAGAGGUUUGGCAAUU
L-005230-01	J-005230-09	BMI1	648	NM_005180	39725706	GAAAUUCAACCAACGGAAA
L-005230-01	J-005230-10	BMI1	648	NM_005180	39725706	ACAUAAGCAUUGGGCCAUA
L-005230-01	J-005230-11	BMI1	648	NM_005180	39725706	GGUUCGACCUUUGCAGAUA
L-005230-01	J-005230-12	BMI1	648	NM_005180	39725706	CCUCGAAAAUCAUCAGUAA
L-007094-00	J-007094-05	PCGF1	84759	NM_032673	14249239	AGAGUUGUAUUGUGAAGUA
L-007094-00	J-007094-06	PCGF1	84759	NM_032673	14249239	UGUCACCGCUUGAUGCUAA
L-007094-00	J-007094-07	PCGF1	84759	NM_032673	14249239	CCACUACUAUCGCUAUGAU
L-007094-00	J-007094-08	PCGF1	84759	NM_032673	14249239	ACAAGUAUGUCCGAUGUUC
L-006584-00	J-006584-06	PCGF2	7703	NM_007144	37595566	GUGACGUGCAGGUCCAUAA
L-006584-00	J-006584-07	PCGF2	7703	NM_007144	37595566	CAAAUUGGUCCCUGGGCUU
L-006584-00	J-006584-08	PCGF2	7703	NM_007144	37595566	ACGAGCCACUGAAGGAAUA
L-006584-00	J-006584-09	PCGF2	7703	NM_007144	37595566	GGAUUUCUAUGCAGCGUAC
L-006926-00	J-006926-05	PCGF3	10336	NM_006315	59710102	GGAGUUCUAUCACAAAUUG
L-006926-00	J-006926-06	PCGF3	10336	NM_006315	59710102	GCGACCGUCUUGCAUCUGA
L-006926-00	J-006926-07	PCGF3	10336	NM_006315	59710102	GCACUUAGAUUCCCAUCGG
L-006926-00	J-006926-08	PCGF3	10336	NM_006315	59710102	GUACAUCGGUCAUGACAGA
L-007089-00	J-007089-05	PCGF5	84333	NM_032373	83816965	GAAGAAAUUCAUUCGAUGU
L-007089-00	J-007089-06	PCGF5	84333	NM_032373	83816965	ACAAAUUGCUAUCUGUCUA
L-007089-00	J-007089-07	PCGF5	84333	NM_032373	83816965	GAGGUUGGACAAUACAUUA
L-007089-00	J-007089-08	PCGF5	84333	NM_032373	83816965	CAACAACAGUGACGGAAUG
L-007084-00	J-007084-05	PCGF6	84108	NM_032154	37655164	GAGGAGGAGCGCCUGAUUA
L-007084-00	J-007084-06	PCGF6	84108	NM_032154	37655164	GCAAUAUAGUAGUACAUCA
L-007084-00	J-007084-07	PCGF6	84108	NM_032154	37655164	GCAAAGGUUACUUAAUAGA
L-007084-00	J-007084-08	PCGF6	84108	NM_032154	37655164	GAGCAGUAUCAAACUCUAA
L-004668-00	J-004668-05	PRPF19	27339	NM_014502	34222313	GAUAACAACUUUGAGGUAA
L-004668-00	J-004668-06	PRPF19	27339	NM_014502	34222313	GCACGGAUGUCCAGAUCUA
L-004668-00	J-004668-07	PRPF19	27339	NM_014502	34222313	GUACUAAUGUGGCCAACUU
L-004668-00	J-004668-08	PRPF19	27339	NM_014502	34222313	GAUCUGCGCAAGCUUAAGA
L-008019-02	J-008019-05	RNF212	285498	NM_001193318	308235942	CCAACUGGGUGUUCUGUAA
L-008019-02	J-008019-06	RNF212	285498	NM_001193318	308235942	ACGCAGAUAUCCAGGCAUU
L-008019-02	J-008019-18	RNF212	285498	NM_001193318	308235942	GUAAGAAGUACUCCAGGGA
L-008019-02	J-008019-19	RNF212	285498	NM_001193318	308235942	GCUCCUUGUCGUACAGUUU
L-006536-02	J-006536-07	MDM4	4194	NM_001204172	323510635	CCACGAGACGGGAACAUUA
L-006536-02	J-006536-08	MDM4	4194	NM_001204172	323510635	AAGCAUGGGAGAACAGUUA
L-006536-02	J-006536-09	MDM4	4194	NM_001204172	323510635	CCUAAAGAUGCGUAUAUAA
L-006536-02	J-006536-22	MDM4	4194	NM_001204172	323510635	GCAUAAUGGUAGUACGAAC
L-006547-00	J-006547-05	PML	5371	NM_033247	67089153	GGAAAGAUGCAGCUGUAUC
L-006547-00	J-006547-06	PML	5371	NM_033247	67089153	GAGCUCAAGUGCGACAUCA
L-006547-00	J-006547-07	PML	5371	NM_033247	67089153	GGACAUGCACGGUUUCCUG
L-006547-00	J-006547-08	PML	5371	NM_033247	67089153	GCAACCAGUCGGUGCGUGA
L-019491-00	J-019491-05	PRC1	9055	NM_199414	40807444	ACAAAGAACUGAGGUGGUA
L-019491-00	J-019491-06	PRC1	9055	NM_199414	40807444	GCACGUAAGCUGAACACUA
L-019491-00	J-019491-07	PRC1	9055	NM_199414	40807444	CCGGAAAGCGCUGCAAUUA
L-019491-00	J-019491-08	PRC1	9055	NM_199414	40807444	UAAAUCACCUUCGGGAAAU
L-012008-00	J-012008-05	RBBP5	5929	NM_005057	53759147	UAACACGGCAGAUCGAAUA
L-012008-00	J-012008-06	RBBP5	5929	NM_005057	53759147	UAUAGAACUUCAAGGAGUA
L-012008-00	J-012008-07	RBBP5	5929	NM_005057	53759147	GCAAUACCACAGCCAUUAA
L-012008-00	J-012008-08	RBBP5	5929	NM_005057	53759147	GAUGGAACUUUGGAUUGUA
L-012972-00	J-012972-05	WDR12	55759	NM_018256	16445423	GAUCUUGACUGGUUCUUAU
L-012972-00	J-012972-06	WDR12	55759	NM_018256	16445423	GACCAUACAAUUAGAGUGU
L-012972-00	J-012972-07	WDR12	55759	NM_018256	16445423	AAACACGCUUCUACACUGA
L-012972-00	J-012972-08	WDR12	55759	NM_018256	16445423	GUUAAGCUGUGGGAUACAA
L-006966-00	J-006966-05	RCHY1	25898	NM_001009922	58331198	CUAGAUCGCUUUAAAGUGA
L-006966-00	J-006966-06	RCHY1	25898	NM_001009922	58331198	GCACAUUGUUUGGAGAAUA
L-006966-00	J-006966-07	RCHY1	25898	NM_001009922	58331198	GCACUCUGCUUUAGAUAUG
L-006966-00	J-006966-08	RCHY1	25898	NM_001009922	58331198	GAAAUGUAACUUAUGCCUA
L-006588-00	J-006588-05	RNF112	7732	NM_007148	23199981	AGAGGGAGUUCGAGGAGUA
L-006588-00	J-006588-06	RNF112	7732	NM_007148	23199981	AUACAGACCUGGACUAUCU
L-006588-00	J-006588-07	RNF112	7732	NM_007148	23199981	GAACCAAGGCCAUGCAAGC
L-006588-00	J-006588-08	RNF112	7732	NM_007148	23199981	AAACAGAGCUUCAUGGGAA
L-007205-00	J-007205-05	PPIL2	23759	NM_014337	22547209	GCAAGAAGCAUUAUUACGA
L-007205-00	J-007205-06	PPIL2	23759	NM_014337	22547209	GUACAUUACCUGUGCUGAA
L-007205-00	J-007205-07	PPIL2	23759	NM_014337	22547209	GGACCCGUCUUAUUAUCUG
L-007205-00	J-007205-08	PPIL2	23759	NM_014337	22547209	GUGCUGCGCUACCAGUUUG
L-009497-00	J-009497-07	FUS	2521	NM_001010850	58218972	GAUCAAUCCUCCAUGAGUA
L-009497-00	J-009497-08	FUS	2521	NM_001010850	58218972	GGACAGCAGAGUUACAGUG
L-009497-00	J-009497-09	FUS	2521	NM_001010850	58218972	GGACAGCAGCAAAGCUAUA
L-009497-00	J-009497-10	FUS	2521	NM_001010850	58218972	GAGCAGCUAUUCUUCUUAU
L-022292-00	J-022292-05	MEX3B	84206	NM_032246	47894110	GCGCACAACGGAAACAAUA
L-022292-00	J-022292-06	MEX3B	84206	NM_032246	47894110	GCGCCAAUCGCAUCUGUGA
L-022292-00	J-022292-07	MEX3B	84206	NM_032246	47894110	GCGAAGACCAAUACUUACA
L-022292-00	J-022292-08	MEX3B	84206	NM_032246	47894110	GAACGUGGAUCGCGCUCGA
L-003324-00	J-003324-14	SKP2	6502	NM_032637	16306593	UGUCAAUACUCUCGCAAAA
L-003324-00	J-003324-15	SKP2	6502	NM_032637	16306593	UCGGUGCUAUGAUAUAAUA
L-003324-00	J-003324-16	SKP2	6502	NM_032637	16306593	GGUAUCGCCUAGCGUCUGA
L-003324-00	J-003324-17	SKP2	6502	NM_032637	16306593	GGAUGUGACUGGUCGGUUG
L-006560-00	J-006560-05	SALL1	6299	NM_002968	6997248	GAAGAGCUUUCACGACUAA
L-006560-00	J-006560-06	SALL1	6299	NM_002968	6997248	CCAACGGGCUGGCGAUGAA
L-006560-00	J-006560-07	SALL1	6299	NM_002968	6997248	CAAGGUACUUUACGAACAU
L-006560-00	J-006560-08	SALL1	6299	NM_002968	6997248	CCAUUUAUUUGCACAGUUU
L-017919-00	J-017919-08	SPOP	8405	NM_001007228	56117829	GAGAGUCAACGGGCAUAUA
L-017919-00	J-017919-09	SPOP	8405	NM_001007228	56117829	GGUAAAGGUUCCUGAGUGC
L-017919-00	J-017919-10	SPOP	8405	NM_001007228	56117829	CAACUAUCAUGCUUCGGAU
L-017919-00	J-017919-11	SPOP	8405	NM_001007228	56117829	AAAUGGUGUUUGCGAGUAA
L-011847-00	J-011847-05	E4F1	1877	NM_004424	69885083	GGCAAGCGCUACAAGACUA
L-011847-00	J-011847-06	E4F1	1877	NM_004424	69885083	GCAAAGAGGACGCACGUGC
L-011847-00	J-011847-07	E4F1	1877	NM_004424	69885083	GAACAAGGAUGGCCGCUAU
L-011847-00	J-011847-08	E4F1	1877	NM_004424	69885083	CCACGCAUCUGACCUUGUU
L-005387-00	J-005387-10	TRIM24	8805	NM_003852	47419908	GAGCAUAGAUACCAAUUUA
L-005387-00	J-005387-11	TRIM24	8805	NM_003852	47419908	GAAGAACGCCAGUUGCUUA
L-005387-00	J-005387-12	TRIM24	8805	NM_003852	47419908	GAUCAUAGAUACACUAAUC
L-005387-00	J-005387-13	TRIM24	8805	NM_003852	47419908	UAACUGUGCCUGAUUAUUA
L-005046-00	J-005046-07	TRIM28	10155	NM_005762	14971416	GAAAUGUGAGCGUGUACUG
L-005046-00	J-005046-08	TRIM28	10155	NM_005762	14971416	GCGAUCUGGUUAUGUGCAA
L-005046-00	J-005046-09	TRIM28	10155	NM_005762	14971416	AGACAGCACUGGCGUGGUG
L-005046-00	J-005046-10	TRIM28	10155	NM_005762	14971416	GAACGAGGCCUUCGGUGAC
L-007750-00	J-007750-05	BACH1	571	NM_001011545	59559716	GUAGAGAUUUGCAGGUGAU
L-007750-00	J-007750-06	BACH1	571	NM_001011545	59559716	GUGGUUAGGUAUCAGGAUU
L-007750-00	J-007750-07	BACH1	571	NM_001011545	59559716	CCGCAGGUAUCAAGGAAAU
L-007750-00	J-007750-08	BACH1	571	NM_001011545	59559716	CCAUAUGCUUGUGUCAUUA
L-006541-00	J-006541-06	NFX1	4799	NM_147133	22212924	GCACACAGGUUCUCUAAUU
L-006541-00	J-006541-07	NFX1	4799	NM_147133	22212924	GCAGGAUCCUCAAGUAGUA
L-006541-00	J-006541-08	NFX1	4799	NM_147133	22212924	GAGCAUAGUCCUUCUGAGA
L-006541-00	J-006541-09	NFX1	4799	NM_147133	22212924	GAAAUGCGGUAACCAUACA
L-007030-00	J-007030-05	TRIM49	57093	NM_020358	35493773	GAAGAUAGAUGGAAAGGCG
L-007030-00	J-007030-06	TRIM49	57093	NM_020358	35493773	CAAGAUGUACCCUAUUUCA
L-007030-00	J-007030-07	TRIM49	57093	NM_020358	35493773	GUUAAUCAAAGCUCCCUAA
L-007030-00	J-007030-08	TRIM49	57093	NM_020358	35493773	CAUAUUACUCUGCAUCAUG
L-183142-00	J-183142-05	TRIM49C	642612	NM_001195234	305377071	UGUAAUAUGUAUCGGAAGG
L-183142-00	J-183142-06	TRIM49C	642612	NM_001195234	305377071	CCACUUAUGCUGCAAUAUA
L-183142-00	J-183142-07	TRIM49C	642612	NM_001195234	305377071	GCAUAUUACUCUGCAUCAU
L-183142-00	J-183142-08	TRIM49C	642612	NM_001195234	305377071	GCCUUAACAUACAGGACAA
L-008845-00	J-008845-05	UBE2E3	10477	NM_182678	33359693	GAGAUCAACUAUACUUGGU
L-008845-00	J-008845-06	UBE2E3	10477	NM_182678	33359693	GCAGAACACGACAGGAUAG
L-008845-00	J-008845-07	UBE2E3	10477	NM_182678	33359693	ACACCAAACUCUCUAGCAA
L-008845-00	J-008845-08	UBE2E3	10477	NM_182678	33359693	GGACAUCCUUAAAGACAAC
L-005137-00	J-005137-05	UBE3A	7337	NM_130838	19718761	CCAGAUUGCUCUCUAAUGA
L-005137-00	J-005137-06	UBE3A	7337	NM_130838	19718761	GGAUAUUGAUGCCAUUAGA
L-005137-00	J-005137-07	UBE3A	7337	NM_130838	19718761	GUCGAAAUCUAGUGAAUGA
L-005137-00	J-005137-08	UBE3A	7337	NM_130838	19718761	GCAGUUGUAUGUGGAAUUU
L-007183-00	J-007183-05	UBE3C	9690	NM_014671	7661855	GGUCAAAGACAAUCAUCAA
L-007183-00	J-007183-06	UBE3C	9690	NM_014671	7661855	UUACAGCAUUUCAGAGUAU
L-007183-00	J-007183-07	UBE3C	9690	NM_014671	7661855	GGAGUUGUAUCCCGCAUUU
L-007183-00	J-007183-08	UBE3C	9690	NM_014671	7661855	UCUAAUAUCUUCCAUGUCA
L-006549-00	J-006549-07	RAG1	5896	NM_000448	4557840	GGAUGCAGUUUGUGAGUUA
L-006549-00	J-006549-08	RAG1	5896	NM_000448	4557840	GAAAUGAGUCUGGUAACAA
L-006549-00	J-006549-09	RAG1	5896	NM_000448	4557840	CAGCUAAACCUUUCAUUGA
L-006549-00	J-006549-10	RAG1	5896	NM_000448	4557840	GCAAUGCAGCUGAGUUCUA
L-014614-01	J-014614-09	WDR61	80349	NM_025234	13376839	AGGAACUCAUGUCGGGAAA
L-014614-01	J-014614-10	WDR61	80349	NM_025234	13376839	CAAAGAGAAUGUACGGAUU
L-014614-01	J-014614-11	WDR61	80349	NM_025234	13376839	CGUCUUUGGGACUUGGAAA
L-014614-01	J-014614-12	WDR61	80349	NM_025234	13376839	GAUCAGGUCUGGGGAGUAA
L-020524-00	J-020524-05	ZBTB11	27107	NM_014415	7657702	CUACAUAGAUGCUCGAACA
L-020524-00	J-020524-06	ZBTB11	27107	NM_014415	7657702	GAACCAAGCGGGAAUUUAU
L-020524-00	J-020524-07	ZBTB11	27107	NM_014415	7657702	AAUGGAGUCUGUUGAUUUA
L-020524-00	J-020524-08	ZBTB11	27107	NM_014415	7657702	GAACUUGUGUUUGUUGACA
L-007034-00	J-007034-05	ZMIZ1	57178	NM_020338	50234887	UUACAAGCCAGAACAGUUU
L-007034-00	J-007034-06	ZMIZ1	57178	NM_020338	50234887	GGAGGGACAUCCAUGAAUG
L-007034-00	J-007034-07	ZMIZ1	57178	NM_020338	50234887	CCAGUCAGGGCCUCCAUUA
L-007034-00	J-007034-08	ZMIZ1	57178	NM_020338	50234887	GCACAGUGAUGGGUCGUUC
L-025325-00	J-025325-05	ZMIZ2	83637	NM_174929	54607109	CAUGAACCCUACUGGCAUA
L-025325-00	J-025325-06	ZMIZ2	83637	NM_174929	54607109	CACCCGACCUCCCUACGAA
L-025325-00	J-025325-07	ZMIZ2	83637	NM_174929	54607109	UCAUGACUGUCGCCACAUA
L-025325-00	J-025325-08	ZMIZ2	83637	NM_174929	54607109	CCACGGGACUGCAUUAUAA
L-011354-00	J-011354-05	PLAG1	5324	NM_002655	4505854	GGGAAUGACAUGCCCAAUA
L-011354-00	J-011354-06	PLAG1	5324	NM_002655	4505854	UCAAAUAUCCGUUCAGUUC
L-011354-00	J-011354-07	PLAG1	5324	NM_002655	4505854	GUACCACCCUCCCACGUUU
L-011354-00	J-011354-08	PLAG1	5324	NM_002655	4505854	GCACAGAGAUUUGGGCGAA
L-006546-00	J-006546-05	PLAGL1	5325	NM_002656	37622889	GCAAUAUCAGUUUGUUUGA
L-006546-00	J-006546-06	PLAGL1	5325	NM_002656	37622889	AGAACGGGCUUGCAAGUAG
L-006546-00	J-006546-07	PLAGL1	5325	NM_002656	37622889	GGGAAAUGCUGGUAAAGUA
L-006546-00	J-006546-08	PLAGL1	5325	NM_002656	37622889	CAUCAUGCAUUCAGAUAAU
L-006552-00	J-006552-05	TRIM27	5987	NM_030950	18641280	CGGAGAGUCUAAAGCAGUU
L-006552-00	J-006552-06	TRIM27	5987	NM_030950	18641280	GAACCAGCUCGACCAUUUA
L-006552-00	J-006552-07	TRIM27	5987	NM_030950	18641280	GAGAUGGGCGUGUGCGAGA
L-006552-00	J-006552-08	TRIM27	5987	NM_030950	18641280	UAAGAGAGGCUCAGUUAUA
L-006555-00	J-006555-06	RLF	6018	NM_012421	6912631	GGAGUCACAUGAUGCAUUA
L-006555-00	J-006555-07	RLF	6018	NM_012421	6912631	GAUGAGUAGUGCCUAUUUA
L-006555-00	J-006555-08	RLF	6018	NM_012421	6912631	GCAAAUGAGAGACUACUAA
L-006555-00	J-006555-09	RLF	6018	NM_012421	6912631	CUACUUAACCAAACUGAUA
L-023561-03	J-023561-17	ZXDC	79364	NM_025112	98961132	CCUACAAGCUCAAGCGGCA
L-023561-03	J-023561-18	ZXDC	79364	NM_025112	98961132	GUGGAAGGAUGUUGCGCGA
L-023561-03	J-023561-19	ZXDC	79364	NM_025112	98961132	GAACUUGAGUGACGACCCA
L-023561-03	J-023561-20	ZXDC	79364	NM_025112	98961132	AGAACUGAUUACCGAGCCA
D-001810-10	D-001810-01	ON-TARGETplus Non-targeting Control	0		0	UGGUUUACAUGUCGACUAA
D-001810-10	D-001810-02	ON-TARGETplus Non-targeting Control	0		0	UGGUUUACAUGUUGUGUGA
D-001810-10	D-001810-03	ON-TARGETplus Non-targeting Control	0		0	UGGUUUACAUGUUUUCUGA
D-001810-10	D-001810-04	ON-TARGETplus Non-targeting Control	0		0	UGGUUUACAUGUUUUCCUA

## Sheet: 2nd screen plate 1
Pool Catalog Number	Duplex Catalog Number	Gene Symbol	GENE ID	Gene Accession	GI Number	Sequence
L-020276-00	J-020276-07	AFF4	27125	NM_014423	70994930	GGGAAUAGCUACACUGAUA
L-020276-00	J-020276-08	AFF4	27125	NM_014423	70994930	CAACGAAUGUUCUCUCCUA
L-020276-00	J-020276-09	AFF4	27125	NM_014423	70994930	GAAACGGUCCUCAGGCUUA
L-020276-00	J-020276-10	AFF4	27125	NM_014423	70994930	CCAAGUAGCUCCUCUAACU
L-006992-00	J-006992-06	ANAPC11	51529	NM_001002245	50409795	GGCCAACGAUGAGAACUGU
L-006992-00	J-006992-07	ANAPC11	51529	NM_001002245	50409795	AAGAUUAAGUGCUGGAACG
L-006992-00	J-006992-08	ANAPC11	51529	NM_001002245	50409795	UCUGCAGGAUGGCAUUUAA
L-006992-00	J-006992-09	ANAPC11	51529	NM_001002245	50409795	GUCAAACCCUGAGUCAUGA
L-019984-00	J-019984-05	ARIH1	25820	NM_005744	9966762	CGAGAUAUUUCCCAAGAUU
L-019984-00	J-019984-06	ARIH1	25820	NM_005744	9966762	GGAUAUGCCUUGUCAGAUC
L-019984-00	J-019984-07	ARIH1	25820	NM_005744	9966762	GAGAGUCGACGAAGGGUUU
L-019984-00	J-019984-08	ARIH1	25820	NM_005744	9966762	CCAAAUGCCAUGUCACAAU
L-020104-00	J-020104-05	ARIH2	10425	NM_006321	83776589	GUAUGCAGUUUGUGCGAAA
L-020104-00	J-020104-06	ARIH2	10425	NM_006321	83776589	GCAACGAGGUCUUCUGUUU
L-020104-00	J-020104-07	ARIH2	10425	NM_006321	83776589	CAAUACACCUACCCAUAUG
L-020104-00	J-020104-08	ARIH2	10425	NM_006321	83776589	GCAAGUUUCAGAGAUAUUG
L-004390-00	J-004390-12	BIRC2	329	NM_001166	41349435	UCGCAAUGAUGAUGUCAAA
L-004390-00	J-004390-13	BIRC2	329	NM_001166	41349435	GAAUGAAAGGCCAAGAGUU
L-004390-00	J-004390-14	BIRC2	329	NM_001166	41349435	GAAAUGCUGCGGCCAACAU
L-004390-00	J-004390-15	BIRC2	329	NM_001166	41349435	UAUAGGACCUGGAGAUAGG
L-004099-00	J-004099-11	BIRC3	330	NM_182962	33946284	CAUGUGAACUGUACCGAAU
L-004099-00	J-004099-12	BIRC3	330	NM_182962	33946284	UAACGAAAAUGCCAGAUUA
L-004099-00	J-004099-13	BIRC3	330	NM_182962	33946284	GUUCAUCCGUCAAGUUCAA
L-004099-00	J-004099-14	BIRC3	330	NM_182962	33946284	CUAACUGCCGGAAUUAUUA
L-020323-00	J-020323-05	CNOT4	4850	NM_001008225	56550058	GGUAGUAGAUGGCAGAACA
L-020323-00	J-020323-06	CNOT4	4850	NM_001008225	56550058	CGUCUUUGUUGUAGGUUUA
L-020323-00	J-020323-07	CNOT4	4850	NM_001008225	56550058	UAACAGAGUCACAGUCGUU
L-020323-00	J-020323-08	CNOT4	4850	NM_001008225	56550058	CCAAUUCUCUCAAUAGUAC
L-006525-00	J-006525-05	DTX1	1840	NM_004416	41352717	GCAUGGACGGCCUACGAUA
L-006525-00	J-006525-06	DTX1	1840	NM_004416	41352717	AGACUCAUCUUCACUAUCG
L-006525-00	J-006525-07	DTX1	1840	NM_004416	41352717	GUACUCCAAUGGCAACAAG
L-006525-00	J-006525-08	DTX1	1840	NM_004416	41352717	GAAGUUCACCGCAAGAGGA
L-007114-00	J-007114-06	DTX2	113878	NM_020892	24308252	GGACCAUCCUCAUAGUUUA
L-007114-00	J-007114-07	DTX2	113878	NM_020892	24308252	UGACCAACCUCCCUGCAUA
L-007114-00	J-007114-08	DTX2	113878	NM_020892	24308252	GUAUUACGGUUCCAGAUGU
L-007114-00	J-007114-09	DTX2	113878	NM_020892	24308252	GAUACAGCGAUGUGACUGA
L-007143-00	J-007143-05	DTX3L	151636	NM_138287	31377615	GCACCAUUGUGAUUACUUA
L-007143-00	J-007143-06	DTX3L	151636	NM_138287	31377615	CCAAAGGAAUUGAGUAAGA
L-007143-00	J-007143-07	DTX3L	151636	NM_138287	31377615	GAAUACAGCGAACUGCAUA
L-007143-00	J-007143-08	DTX3L	151636	NM_138287	31377615	GGACACCAUUAGUAACAAA
L-007180-00	J-007180-09	HERC2	8924	NM_004667	67190865	GCACAGAGUAUCACAGGUA
L-007180-00	J-007180-10	HERC2	8924	NM_004667	67190865	CGAUGAAGGUUUGGUAUUU
L-007180-00	J-007180-11	HERC2	8924	NM_004667	67190865	GAUAAUACGACACAGCUAA
L-007180-00	J-007180-12	HERC2	8924	NM_004667	67190865	GCAGAUGUGUGCUAAGAUG
L-006448-00	J-006448-06	HLTF	6596	NM_139048	21071053	CCAGAUGACUUUCUAACUA
L-006448-00	J-006448-07	HLTF	6596	NM_139048	21071053	GAUAGAGAAUGGUGGCAUA
L-006448-00	J-006448-08	HLTF	6596	NM_139048	21071053	GCAGGAUCUUCUAAGGUUA
L-006448-00	J-006448-09	HLTF	6596	NM_139048	21071053	GGAUUUGUGUUUACUCGUU
L-007185-00	J-007185-07	HUWE1	10075	NM_031407	61676187	GCUUUGGGCUGGCCUAAUA
L-007185-00	J-007185-08	HUWE1	10075	NM_031407	61676187	GCAGUUGGCGGCUUUCUUA
L-007185-00	J-007185-09	HUWE1	10075	NM_031407	61676187	GAGCCCAGAUGACUAAGUA
L-007185-00	J-007185-10	HUWE1	10075	NM_031407	61676187	UAACAUCAAUUGUCCACUU
L-006969-01	J-006969-09	IRF2BP1	26145	NM_015649	24308114	CUUCAAGUACCUCGAAUAU
L-006969-01	J-006969-10	IRF2BP1	26145	NM_015649	24308114	CCUGAAGAAUGUGGCCGAA
L-006969-01	J-006969-11	IRF2BP1	26145	NM_015649	24308114	CCUUCAAUAAACCGAAAGA
L-006969-01	J-006969-12	IRF2BP1	26145	NM_015649	24308114	CAAGAAGGAUCACGGGCUG
L-007177-02	J-007177-21	IRF2BP2	359948	NM_001077397	116734705	GGAGAGCAGGACUGGGUCA
L-007177-02	J-007177-22	IRF2BP2	359948	NM_001077397	116734705	CCUUGCUGGAGAUGUGAAA
L-007177-02	J-007177-23	IRF2BP2	359948	NM_001077397	116734705	GAGCAGGACUGGGUCAACA
L-007177-02	J-007177-24	IRF2BP2	359948	NM_001077397	116734705	CCAGACAAAGCAUCAAACA
L-007044-02	J-007044-17	IRF2BPL	64207	NM_024496	38327635	GCGCUGAUCGCAUCGAAUU
L-007044-02	J-007044-18	IRF2BPL	64207	NM_024496	38327635	CAGUGGCCCUGUCGGCUAA
L-007044-02	J-007044-19	IRF2BPL	64207	NM_024496	38327635	AGACAUUAUUUUCGUCGUA
L-007044-02	J-007044-20	IRF2BPL	64207	NM_024496	38327635	CUUUAUUGAUGCACGGAUG
L-007196-00	J-007196-07	ITCH	83737	NM_031483	27477108	GUUGGGAACUGCUGCAUUA
L-007196-00	J-007196-08	ITCH	83737	NM_031483	27477108	CAACAUGGGACGUAUUUAU
L-007196-00	J-007196-09	ITCH	83737	NM_031483	27477108	GAAAUUAAGAGUCAUGAUC
L-007196-00	J-007196-10	ITCH	83737	NM_031483	27477108	CGAAGACGUUUGUGGGUGA
L-007039-00	J-007039-06	KMT2C	58508	NM_021230	10864040	GCAAUGGUCUUUCUGGAUA
L-007039-00	J-007039-07	KMT2C	58508	NM_021230	10864040	GCAGUUACCAGAUACUUUA
L-007039-00	J-007039-08	KMT2C	58508	NM_021230	10864040	CCAGGUCAAUCAACAGUUA
L-007039-00	J-007039-09	KMT2C	58508	NM_021230	10864040	CCAAAGCAUUUCAUCAGUA
L-004828-00	J-004828-06	KMT2D	8085	NM_003482	4505196	GCAAAUCGCUAGCAUCAUU
L-004828-00	J-004828-07	KMT2D	8085	NM_003482	4505196	GAUAUUAGCUACCACACAU
L-004828-00	J-004828-08	KMT2D	8085	NM_003482	4505196	GAAAGGGCACUGAGGGAUA
L-004828-00	J-004828-09	KMT2D	8085	NM_003482	4505196	GCAUGAAGCCGCAGCAAUU
L-007067-00	J-007067-05	LONRF3	79836	NM_024778	73747832	CCGGAAAUGUCAUGGGUUU
L-007067-00	J-007067-06	LONRF3	79836	NM_024778	73747832	AAAGAUGCCUAGAUCACAA
L-007067-00	J-007067-07	LONRF3	79836	NM_024778	73747832	GUGAGUGGAUUGCCGAAGA
L-007067-00	J-007067-08	LONRF3	79836	NM_024778	73747832	UGAAUGCGCUCUAUGUAUG
L-007103-00	J-007103-05	LRSAM1	90678	NM_001005374	53729362	CAGAUCAGGAGCCAGAUUA
L-007103-00	J-007103-06	LRSAM1	90678	NM_001005374	53729362	GAACGAUUCCAGCAGAUUC
L-007103-00	J-007103-07	LRSAM1	90678	NM_001005374	53729362	GCAGAUGACAUUCUCGACA
L-007103-00	J-007103-08	LRSAM1	90678	NM_001005374	53729362	UGACGGAGUUAGAAGCCAA
L-012095-00	J-012095-05	MAEA	10296	NM_005882	62953128	GUACGACAACUACCGACUA
L-012095-00	J-012095-06	MAEA	10296	NM_005882	62953128	CAAGAUUUCUGGCGACGUG
L-012095-00	J-012095-07	MAEA	10296	NM_005882	62953128	GAACUCAUCCGGCAGAAUA
L-012095-00	J-012095-08	MAEA	10296	NM_005882	62953128	GGAUCGAGCACCUCAAAGA
L-007055-00	J-007055-05	MARCH7	64844	NM_022826	53828927	GAACAUCAGACCAUACUAA
L-007055-00	J-007055-06	MARCH7	64844	NM_022826	53828927	GGAGUAAUUUGACCGACAA
L-007055-00	J-007055-07	MARCH7	64844	NM_022826	53828927	CAUAACAGGACAUUUGAUA
L-007055-00	J-007055-08	MARCH7	64844	NM_022826	53828927	GGUGACUUAUGUAGAAUUU
L-006530-02	J-006530-07	MECOM	2122	NM_001163999	255683387	GAUAAAACGUCCAUGGUUA
L-006530-02	J-006530-08	MECOM	2122	NM_001163999	255683387	GAACCAGUGACAAGUAAUU
L-006530-02	J-006530-09	MECOM	2122	NM_001163999	255683387	AAGAUGAGGUGUUGUUAGA
L-006530-02	J-006530-10	MECOM	2122	NM_001163999	255683387	GAUAGAGACUUGAGAUCGU
L-022355-01	J-022355-09	MEX3A	92312	XM_937993	88952495	GAGCGAGACAGGCGACCAA
L-022355-01	J-022355-10	MEX3A	92312	XM_937993	88952495	GGGCAACCAUCAAGCGCAU
L-022355-01	J-022355-11	MEX3A	92312	XM_937993	88952495	GCAAAAUAAAAGCGGGAAA
L-022355-01	J-022355-12	MEX3A	92312	XM_937993	88952495	GCAUUAUAUUUAGGGAGUA
L-006989-00	J-006989-05	MEX3C	51320	NM_016626	39545576	GGAGUGAUCCUUCUGGUAA
L-006989-00	J-006989-06	MEX3C	51320	NM_016626	39545576	GAAACUAUAUAGAGCUCAA
L-006989-00	J-006989-07	MEX3C	51320	NM_016626	39545576	CUAAUGGUACCAAUAGUUA
L-006989-00	J-006989-08	MEX3C	51320	NM_016626	39545576	GCGCAAGAAUGAUAUCCAA
L-031965-00	J-031965-05	MEX3D	399664	NM_203304	42558261	GUAUUGAGUGGUCAGGUUA
L-031965-00	J-031965-06	MEX3D	399664	NM_203304	42558261	GAGCCGGUCUUCAUCGUGA
L-031965-00	J-031965-07	MEX3D	399664	NM_203304	42558261	GCCGAACACUUCUCCAUCA
L-031965-00	J-031965-08	MEX3D	399664	NM_203304	42558261	GCGACAAGGAGCCGGUGUU
L-022620-00	J-022620-05	MGRN1	23295	NM_015246	44917607	GAACAUGGAUCUGAACUUC
L-022620-00	J-022620-06	MGRN1	23295	NM_015246	44917607	GAGCACUCUUGUCCCUUUA
L-022620-00	J-022620-07	MGRN1	23295	NM_015246	44917607	GAACUCGGCCUAUCGCUAC
L-022620-00	J-022620-08	MGRN1	23295	NM_015246	44917607	CGAAGGAGAUGUGGUGGAA
L-006960-00	J-006960-05	MKRN2	23609	NM_014160	32880198	GGACAAAGUGUGCAGUAUC
L-006960-00	J-006960-06	MKRN2	23609	NM_014160	32880198	GGAAUCAUCAGAACCCUAA
L-006960-00	J-006960-07	MKRN2	23609	NM_014160	32880198	ACUGUGAGGUUCUUUAAUU
L-006960-00	J-006960-08	MKRN2	23609	NM_014160	32880198	UCACAUGACUUGGCAAACA
L-187558-00	J-187558-05	NEURL1B	54492	NM_001142651	217416387	GACGAUAGUGAUUCAGAUA
L-187558-00	J-187558-06	NEURL1B	54492	NM_001142651	217416387	AUUAAGAUCUACAGGCCAU
L-187558-00	J-187558-07	NEURL1B	54492	NM_001142651	217416387	CAUCAAGAAUGGCGAGUGC
L-187558-00	J-187558-08	NEURL1B	54492	NM_001142651	217416387	GGGCGCUCAUUGAUGUCUA
L-027323-00	J-027323-05	NHLRC1	378884	NM_198586	40255282	GAUCAAGCUUGUCAUUGGA
L-027323-00	J-027323-06	NHLRC1	378884	NM_198586	40255282	GGCGAUCGCUCCAUCAAAG
L-027323-00	J-027323-07	NHLRC1	378884	NM_198586	40255282	GUGUUUAGCUCAAGUAUGC
L-027323-00	J-027323-08	NHLRC1	378884	NM_198586	40255282	CAGAAUGGGAUUGUGGUAA
L-007204-00	J-007204-05	NOSIP	51070	NM_015953	34147607	GGACUUCGACUGCUGUUGU
L-007204-00	J-007204-06	NOSIP	51070	NM_015953	34147607	GAGUGAAGCUGCAAGCGGA
L-007204-00	J-007204-07	NOSIP	51070	NM_015953	34147607	GAAGGAGUCGGCUAUCGUG
L-007204-00	J-007204-08	NOSIP	51070	NM_015953	34147607	GUGAGGCCAUCCUGGAGUA
L-007157-00	J-007157-05	NSMCE1	197370	NM_145080	39725702	GAACUGGAUUUGUUUAGAA
L-007157-00	J-007157-06	NSMCE1	197370	NM_145080	39725702	GGAACUGAUUAUUGACUCA
L-007157-00	J-007157-07	NSMCE1	197370	NM_145080	39725702	GGAGUCUGGUGUCUUGAAA
L-007157-00	J-007157-08	NSMCE1	197370	NM_145080	39725702	GAUGACCCAUGGCGUGCUA
L-003603-00	J-003603-05	PARK2	5071	NM_013988	7669539	GUAAAGAAGCGUACCAUGA
L-003603-00	J-003603-06	PARK2	5071	NM_013988	7669539	GAACAUCACUUGCAUUACG
L-003603-00	J-003603-07	PARK2	5071	NM_013988	7669539	GAUAGUGUUUGUCAGGUUC
L-003603-00	J-003603-08	PARK2	5071	NM_013988	7669539	UUAAAGAGCUCCAUCACUU
L-013814-01	J-013814-09	PELI1	57162	NM_020651	11037062	ACUAAUUACCCGCGUGAAA
L-013814-01	J-013814-10	PELI1	57162	NM_020651	11037062	AAUCAUAUGUGAACGGAAU
L-013814-01	J-013814-11	PELI1	57162	NM_020651	11037062	GUUACAAGAUGGCUCGUUA
L-013814-01	J-013814-12	PELI1	57162	NM_020651	11037062	GGAAAUCAAUGCAGCACGA
L-019179-00	J-019179-05	PHF7	51533	NM_173341	27894286	GAACCUUCCUUAUUAGAAA
L-019179-00	J-019179-06	PHF7	51533	NM_173341	27894286	GUCCAAGGGUGUCAGAAUC
L-019179-00	J-019179-07	PHF7	51533	NM_173341	27894286	CAGCAAAGCAUUUCUUCAA
L-019179-00	J-019179-08	PHF7	51533	NM_173341	27894286	GAUCAGUGCCUCAGAAACU
L-006932-00	J-006932-09	RBCK1	10616	NM_031227	14043031	GGACAGUGCCUACCUCUAU
L-006932-00	J-006932-10	RBCK1	10616	NM_031227	14043031	UCACAGUGCGCCCUGAUAU
L-006932-00	J-006932-11	RBCK1	10616	NM_031227	14043031	GACAGUGGCGUCUCUCAAG
L-006932-00	J-006932-12	RBCK1	10616	NM_031227	14043031	CCUCAUACCAGCCCGACGA
L-006553-00	J-006553-05	RFPL1	5988	NM_021026	10440557	GAGGAGCCACUGCACUUGU
L-006553-00	J-006553-06	RFPL1	5988	NM_021026	10440557	UAGGAACGCUCUACUCGGU
L-006553-00	J-006553-07	RFPL1	5988	NM_021026	10440557	UUGAGUAUCUGUCCUGUGA
L-006553-00	J-006553-08	RFPL1	5988	NM_021026	10440557	UGGAUGCGCUGUCUGCUUC
L-006935-00	J-006935-05	RFPL2	10739	NM_006605	5730010	CUUCGUAGACCGCAAGUUA
L-006935-00	J-006935-06	RFPL2	10739	NM_006605	5730010	GAAGUGGGCGCAUCAGACA
L-006935-00	J-006935-07	RFPL2	10739	NM_006605	5730010	GAGAAUCUGUUCACCGCAA
L-006935-00	J-006935-08	RFPL2	10739	NM_006605	5730010	GAGCGUAUCUGCUGAGGAG
L-006934-00	J-006934-05	RFPL3	10738	NM_006604	5730012	GGAAUUUUCUACUUGGUAA
L-006934-00	J-006934-06	RFPL3	10738	NM_006604	5730012	GAAAUGUUCUGUAUUCUCG
L-006934-00	J-006934-07	RFPL3	10738	NM_006604	5730012	GAUAUGGGACAUUUCUAUA
L-006934-00	J-006934-08	RFPL3	10738	NM_006604	5730012	AUUCGAUUAUUGAGUCGUA
L-023822-02	J-023822-06	RFPL4A	342931	NM_001145014	222446628	CAUUAGAUGUCCUGUCUGU
L-023822-02	J-023822-07	RFPL4A	342931	NM_001145014	222446628	GUAGGUAUGAGGUCCAUUG
L-023822-02	J-023822-19	RFPL4A	342931	NM_001145014	222446628	AGGAAUCUGUGAACCGACA
L-023822-02	J-023822-20	RFPL4A	342931	NM_001145014	222446628	ACGUGGAAGUCAAGAUGAU
L-180651-01	J-180651-17	RFPL4AL1	729974	XM_001131933	113428354	ACAUCAAGCCCAAGUACAA
L-180651-01	J-180651-18	RFPL4AL1	729974	XM_001131933	113428354	GGGAUGUGGGCGUGUGCAA
L-180651-01	J-180651-19	RFPL4AL1	729974	XM_001131933	113428354	GGUAUGAGGUCCAUUGCCU
L-180651-01	J-180651-20	RFPL4AL1	729974	XM_001131933	113428354	CAUUAGAUGUCCUGUCUGU
L-006918-00	J-006918-05	RNF10	9921	NM_014868	34452680	GUAAAUGUCCCAUCUGUUA
L-006918-00	J-006918-06	RNF10	9921	NM_014868	34452680	CCACAGAGUCACAUCAGUA
L-006918-00	J-006918-07	RNF10	9921	NM_014868	34452680	GCGCAUUUGUAGCCAUGAA
L-006918-00	J-006918-08	RNF10	9921	NM_014868	34452680	GAUCCAAGCGUUAUAAUCG
L-006594-00	J-006594-05	RNF103	7844	NM_005667	37595534	UUACCAAUGUGGCGAUUUA
L-006594-00	J-006594-06	RNF103	7844	NM_005667	37595534	GUUCAUGUGCCAAUAAAUA
L-006594-00	J-006594-07	RNF103	7844	NM_005667	37595534	GAGCUUGGUUCUAGUUAAU
L-006594-00	J-006594-08	RNF103	7844	NM_005667	37595534	GCCAUUGUGUGGUAUGAAA
L-006971-00	J-006971-05	RNF11	26994	NM_014372	34452682	GAUGACUGGUUGAUGAGAU
L-006971-00	J-006971-06	RNF11	26994	NM_014372	34452682	UAGGAUAGCUCAAAGAAUA
L-006971-00	J-006971-07	RNF11	26994	NM_014372	34452682	GGGAGUGUGUGAUCUGUAU
L-006971-00	J-006971-08	RNF11	26994	NM_014372	34452682	GCACUGCUUUCAUCCUAUG
L-007002-00	J-007002-05	RNF111	54778	NM_017610	37595552	GCAAAUAGUAGUUCUGGUA
L-007002-00	J-007002-06	RNF111	54778	NM_017610	37595552	GAGUUGAGAUGAUUAAUAG
L-007002-00	J-007002-07	RNF111	54778	NM_017610	37595552	GCGCUUCCAUUAACAAUUC
L-007002-00	J-007002-08	RNF111	54778	NM_017610	37595552	UGAGACGUCUUCCAUGUAU
L-007024-00	J-007024-05	RNF114	55905	NM_018683	40807455	GCUUAGAGGUGUACGAGAA
L-007024-00	J-007024-06	RNF114	55905	NM_018683	40807455	GCACGGAUACCAAAUCUGU
L-007024-00	J-007024-07	RNF114	55905	NM_018683	40807455	GGAACACUGCAAAUUAUUC
L-007024-00	J-007024-08	RNF114	55905	NM_018683	40807455	GUGUGAAGGCCACCAUUAA
L-006974-00	J-006974-05	RNF115	27246	NM_014455	33859667	CAAACUACCGGAAUAUAUA
L-006974-00	J-006974-06	RNF115	27246	NM_014455	33859667	CCUGACAGAUCUCCAGCUA
L-006974-00	J-006974-07	RNF115	27246	NM_014455	33859667	ACAAGUUGAUAUGGGUUUA
L-006974-00	J-006974-08	RNF115	27246	NM_014455	33859667	GCAAGCAACAGAUUUAGCA
L-007041-00	J-007041-05	RNF123	63891	NM_022064	37588868	GGUGAAGCUUCUAGGUAUA
L-007041-00	J-007041-06	RNF123	63891	NM_022064	37588868	GCACAUGGCGGACCUCCUA
L-007041-00	J-007041-07	RNF123	63891	NM_022064	37588868	CAACUGGGCCUUCUCUGAA
L-007041-00	J-007041-08	RNF123	63891	NM_022064	37588868	GCGCUACUAUUGGGAUGAA
L-007005-00	J-007005-05	RNF125	54941	NM_017831	37595554	GAAAUGAGGGCACAUAUUC
L-007005-00	J-007005-06	RNF125	54941	NM_017831	37595554	UUAGACCGGUCACUUCUUG
L-007005-00	J-007005-07	RNF125	54941	NM_017831	37595554	GCAGCAAGGUGUGUAUGUC
L-007005-00	J-007005-08	RNF125	54941	NM_017831	37595554	UUUAAUACCCGAUGAGAAU
L-007015-00	J-007015-05	RNF126	55658	NM_017876	37622891	UGUCUAACCUCACCCUCUA
L-007015-00	J-007015-06	RNF126	55658	NM_017876	37622891	CAUCACACAGCUCCUCAAU
L-007015-00	J-007015-07	RNF126	55658	NM_017876	37622891	CGGAUUAUAUCUGUCCAAG
L-007015-00	J-007015-08	RNF126	55658	NM_017876	37622891	GAACAAAACUGCUCCAACA
L-006906-00	J-006906-06	RNF14	9604	NM_183399	34577097	UUAAUGGACUUACGAAAUG
L-006906-00	J-006906-07	RNF14	9604	NM_183399	34577097	GAAUCACUGUCAAAUCUGA
L-006906-00	J-006906-08	RNF14	9604	NM_183399	34577097	CUAGCAUACUUGAAUAUUG
L-006906-00	J-006906-09	RNF14	9604	NM_183399	34577097	UUAGACGGAUGUAACAAGA
L-030777-00	J-030777-05	RNF151	146310	XM_370927	51473159	GACGCUGGCUGCAUAGUGA
L-030777-00	J-030777-06	RNF151	146310	XM_370927	51473159	GGGCCAACAUACCUUGUAA
L-030777-00	J-030777-07	RNF151	146310	XM_370927	51473159	GGUAUGAUCUCAACCUCUU
L-030777-00	J-030777-08	RNF151	146310	XM_370927	51473159	GAAGUCAAGUGCAAGAACG
L-007160-02	J-007160-05	RNF152	220441	NM_173557	91754187	CACAACAUGUCUUGCAUUU
L-007160-02	J-007160-06	RNF152	220441	NM_173557	91754187	GGUGUGCACUGUCAUCUUG
L-007160-02	J-007160-07	RNF152	220441	NM_173557	91754187	GAUAUCCUGUGGCUGAAGA
L-007160-02	J-007160-17	RNF152	220441	NM_173557	91754187	GUGCGGUCUCAACAAGAUA
L-022965-00	J-022965-06	RNF157	114804	NM_052916	58743364	CCAGAGGACGUGCGCAUUU
L-022965-00	J-022965-07	RNF157	114804	NM_052916	58743364	UGAGAAGCCUGGUCAAUAU
L-022965-00	J-022965-08	RNF157	114804	NM_052916	58743364	AGAGGGAAAUGAUGUUAUA
L-022965-00	J-022965-09	RNF157	114804	NM_052916	58743364	GUACAACACACAAGAUUCU
L-015579-01	J-015579-13	RNF165	494470	NM_152470	57165360	CCACACAGAUGGUCGUCCA
L-015579-01	J-015579-14	RNF165	494470	NM_152470	57165360	UGACAAACAACUACGAAUA
L-015579-01	J-015579-15	RNF165	494470	NM_152470	57165360	GGAUACAUUCCAUACGAAA
L-015579-01	J-015579-16	RNF165	494470	NM_152470	57165360	UGUUUGGCUCUGUGCGAAA
L-007026-00	J-007026-05	RNF17	56163	NM_031994	14277695	GAACUUUCUUGUUACGAUA
L-007026-00	J-007026-06	RNF17	56163	NM_031994	14277695	GCAAGAGCAUUACAAUUAU
L-007026-00	J-007026-07	RNF17	56163	NM_031994	14277695	UGAUGUACAUUUAGAAGCA
L-007026-00	J-007026-08	RNF17	56163	NM_031994	14277695	GCCCUGAUGUGAUAAUUGA
L-006965-00	J-006965-05	RNF19A	25897	NM_015435	35493781	GCAAGUAGAUAUUGAGUCA
L-006965-00	J-006965-06	RNF19A	25897	NM_015435	35493781	GGUGUAACGUUGUCUGUAA
L-006965-00	J-006965-07	RNF19A	25897	NM_015435	35493781	ACAAAUACCUCUUCUGACA
L-006965-00	J-006965-08	RNF19A	25897	NM_015435	35493781	ACGAUGUGCUGCUUAUAUA
L-010203-00	J-010203-05	RNF19B	127544	NM_153341	23503262	CCAAAUCAGACAUGCGAUA
L-010203-00	J-010203-06	RNF19B	127544	NM_153341	23503262	GCCCGAAGCUAACUUGUGA
L-010203-00	J-010203-07	RNF19B	127544	NM_153341	23503262	CAGAUGGACUUAGUGUUAU
L-010203-00	J-010203-08	RNF19B	127544	NM_153341	23503262	CAGCGAAACGGCCAGCUUU
L-180652-00	J-180652-05	RNF208	727800	NM_031297	119220602	GGACAUGCCUGCCUUGGAA
L-180652-00	J-180652-06	RNF208	727800	NM_031297	119220602	UGAAAAGUUCCCUGAGCUA
L-180652-00	J-180652-07	RNF208	727800	NM_031297	119220602	CAGAGAUCAUUGUCAACCA
L-180652-00	J-180652-08	RNF208	727800	NM_031297	119220602	AUUGUGAAUCAGUACGUGA
L-007147-00	J-007147-05	RNF217	154214	NM_152553	34303935	GAACUUGGCCGUAUUGAUU
L-007147-00	J-007147-06	RNF217	154214	NM_152553	34303935	CAUAUGACCUGCUCACAAU
L-007147-00	J-007147-07	RNF217	154214	NM_152553	34303935	GUUGUUAAGUGAUAUGCUA
L-007147-00	J-007147-08	RNF217	154214	NM_152553	34303935	CAUAGCGGUUGUAAUCGUU
L-007047-00	J-007047-05	RNF25	64320	NM_022453	34878786	GGUCAAAUCAGCAAAGGUU
L-007047-00	J-007047-06	RNF25	64320	NM_022453	34878786	AGGCUGAGCGAAACCGAUA
L-007047-00	J-007047-07	RNF25	64320	NM_022453	34878786	UGAGUCAGCUGUAGAUGUC
L-007047-00	J-007047-08	RNF25	64320	NM_022453	34878786	GACCAGGAUUCACAGUAUG
L-007072-00	J-007072-05	RNF34	80196	NM_025126	37595536	UCUGAGAAAUAUACCCAUA
L-007072-00	J-007072-06	RNF34	80196	NM_025126	37595536	CGGCACAGGUACAAAGUGA
L-007072-00	J-007072-07	RNF34	80196	NM_025126	37595536	GGCCCAACAUAGUUUGUAA
L-007072-00	J-007072-08	RNF34	80196	NM_025126	37595536	GCUUAUGGAUGGAGACCAA
L-006557-00	J-006557-07	RNF4	6047	NM_002938	34305289	GCUAAUACUUGCCCAACUU
L-006557-00	J-006557-08	RNF4	6047	NM_002938	34305289	GAAUGGACGUCUCAUCGUU
L-006557-00	J-006557-09	RNF4	6047	NM_002938	34305289	GACAGAGACGUAUAUGUGA
L-006557-00	J-006557-10	RNF4	6047	NM_002938	34305289	GCAAUAAAUUCUAGACAAG
L-006913-00	J-006913-05	RNF40	9810	NM_014771	37588854	CUACGCAGAUGCCGACGAA
L-006913-00	J-006913-06	RNF40	9810	NM_014771	37588854	GAACUCCGAGAACGAAUUG
L-006913-00	J-006913-07	RNF40	9810	NM_014771	37588854	GAGAUGCGCCACCUGAUUA
L-006913-00	J-006913-08	RNF40	9810	NM_014771	37588854	GCUUAACUCUGGCUACUAU
L-006907-00	J-006907-06	RNF7	9616	NM_183237	34304332	CAAGAGGACUGUGUUGUGG
L-006907-00	J-006907-07	RNF7	9616	NM_183237	34304332	UGUCUUAGAUGUCAAGCUG
L-006907-00	J-006907-08	RNF7	9616	NM_183237	34304332	GCAUGUCCCUGUGGGUGAA
L-006907-00	J-006907-09	RNF7	9616	NM_183237	34304332	GCGACAAGAUGUUCUCCCU
L-019838-00	J-019838-05	SCAF11	9169	NM_004719	4759171	GGACAGGAUUCUAGCCUAA
L-019838-00	J-019838-06	SCAF11	9169	NM_004719	4759171	CAGGAGUUCUCAUUUGAUA
L-019838-00	J-019838-07	SCAF11	9169	NM_004719	4759171	UAACAUUCAUCCUCAGCUA
L-019838-00	J-019838-08	SCAF11	9169	NM_004719	4759171	GGUAAUACUUCGUCAUCAA
L-007037-00	J-007037-05	SH3RF1	57630	NM_020870	51988886	GAUCGUAGGUUCUCGAAAU
L-007037-00	J-007037-06	SH3RF1	57630	NM_020870	51988886	AAAGGGACAUCCAUGCAUA
L-007037-00	J-007037-07	SH3RF1	57630	NM_020870	51988886	AAAGGCACAUUACAACGUA
L-007037-00	J-007037-08	SH3RF1	57630	NM_020870	51988886	GGAUGAAUCAGCCUUGUUG
L-027806-01	J-027806-09	SH3RF3	344558	XM_293090	88953463	CCGCAAACCUCAACGGGGA
L-027806-01	J-027806-10	SH3RF3	344558	XM_293090	88953463	CCGGAAUAAUGUAGUCGGA
L-027806-01	J-027806-11	SH3RF3	344558	XM_293090	88953463	GAUGCAAACUAGACGAGAA
L-027806-01	J-027806-12	SH3RF3	344558	XM_293090	88953463	ACGUGUACCUGGCGCUCUA
L-012598-01	J-012598-12	SIAH1	6477	NM_003031	63148617	GCUAAAUGGUCAUAGGCGA
L-012598-01	J-012598-13	SIAH1	6477	NM_003031	63148617	GAAGCGACUCCUCGAUCUA
L-012598-01	J-012598-14	SIAH1	6477	NM_003031	63148617	GUAAAGGUGACAUCGGAAA
L-012598-01	J-012598-15	SIAH1	6477	NM_003031	63148617	ACCUAAAACUCUUUCGGUA
L-006561-00	J-006561-06	SIAH2	6478	NM_005067	55925659	GACAUCGUCUUUCUAGCUA
L-006561-00	J-006561-07	SIAH2	6478	NM_005067	55925659	GCUAAUAAACCCUGCAGCA
L-006561-00	J-006561-08	SIAH2	6478	NM_005067	55925659	GCAAGCAAGCCGAGAACUU
L-006561-00	J-006561-09	SIAH2	6478	NM_005067	55925659	AGACAUAUGUGAAUACCGU
L-020048-00	J-020048-05	TOPORS	10210	NM_005802	40805103	UUACUUAGAUCGCUGCUUA
L-020048-00	J-020048-06	TOPORS	10210	NM_005802	40805103	ACAAAUGGGAGUAUACUUA
L-020048-00	J-020048-07	TOPORS	10210	NM_005802	40805103	UCAUGGAUCUUUAGUGAAU
L-020048-00	J-020048-08	TOPORS	10210	NM_005802	40805103	ACGAAAUGCUUCUGUGUAU
L-006908-00	J-006908-05	TRAF4	9618	NM_145751	22027623	UGAUCUACCUGCACACUUG
L-006908-00	J-006908-06	TRAF4	9618	NM_145751	22027623	GUCAUUCCCUGCCCUAAUC
L-006908-00	J-006908-07	TRAF4	9618	NM_145751	22027623	GAAACUAUGUGCGGGAUGA
L-006908-00	J-006908-08	TRAF4	9618	NM_145751	22027623	GGAGCUGGAAGUACAAGUA
L-004712-00	J-004712-09	TRAF6	7189	NM_004620	22027628	GGAGACAGGUUUCUUGUGA
L-004712-00	J-004712-10	TRAF6	7189	NM_004620	22027628	GAUAUGAUGUAGAGUUUGA
L-004712-00	J-004712-11	TRAF6	7189	NM_004620	22027628	GGCCAUAGGUUCUGCAAAG
L-004712-00	J-004712-12	TRAF6	7189	NM_004620	22027628	GCGCUUGCACCUUCAGUUA
L-007075-02	J-007075-05	TRIM11	81559	NM_145214	24497621	AGGCGAAGCUGGAGAAGUC
L-007075-02	J-007075-17	TRIM11	81559	NM_145214	24497621	CCGAAGACCUCAAGGCGAA
L-007075-02	J-007075-18	TRIM11	81559	NM_145214	24497621	UGGGUGAGUUCGAGCGUCU
L-007075-02	J-007075-19	TRIM11	81559	NM_145214	24497621	CCGAUGGGUCACUGCUAUU
L-006923-00	J-006923-05	TRIM13	10206	NM_005798	47132520	UAAAACAGCCGAUUUCAUA
L-006923-00	J-006923-06	TRIM13	10206	NM_005798	47132520	GACACUGGCACAUUCAUUA
L-006923-00	J-006923-07	TRIM13	10206	NM_005798	47132520	GAGACCAGCUCCAUUCAAG
L-006923-00	J-006923-08	TRIM13	10206	NM_005798	47132520	GAAGGGAGUGUGCGGAAUU
L-006981-00	J-006981-05	TRIM17	51127	NM_001024941	68160934	GUGAAAGGAUAGACACAGA
L-006981-00	J-006981-06	TRIM17	51127	NM_001024941	68160934	GAGCGGAGAGAACGCAUUG
L-006981-00	J-006981-07	TRIM17	51127	NM_001024941	68160934	GAGCAGAGCUUAGCCGAGU
L-006981-00	J-006981-08	TRIM17	51127	NM_001024941	68160934	GCUAAGAGGCUUUCUAGAG
L-006563-00	J-006563-10	TRIM21	6737	NM_003141	56549143	GCAGCACGCUUGACAAUGA
L-006563-00	J-006563-11	TRIM21	6737	NM_003141	56549143	AAUAUUGGAUCACAAGGAU
L-006563-00	J-006563-12	TRIM21	6737	NM_003141	56549143	UCUCAGAGCUAGAUCGAAG
L-006563-00	J-006563-13	TRIM21	6737	NM_003141	56549143	GAAUGUGCCUUUACAGGAC
L-006950-01	J-006950-09	TRIM32	22954	NM_012210	15208649	CCAAAUAGGACACACGAUG
L-006950-01	J-006950-10	TRIM32	22954	NM_012210	15208649	GUGAAGUACUAGUCGCUGA
L-006950-01	J-006950-11	TRIM32	22954	NM_012210	15208649	GGACAGUUAACGUGGAAGA
L-006950-01	J-006950-12	TRIM32	22954	NM_012210	15208649	UGGUAACUAUCGUAUACAA
D-001810-10	D-001810-01	ON-TARGETplus Non-targeting Control	0		0	UGGUUUACAUGUCGACUAA
D-001810-10	D-001810-02	ON-TARGETplus Non-targeting Control	0		0	UGGUUUACAUGUUGUGUGA
D-001810-10	D-001810-03	ON-TARGETplus Non-targeting Control	0		0	UGGUUUACAUGUUUUCUGA
D-001810-10	D-001810-04	ON-TARGETplus Non-targeting Control	0		0	UGGUUUACAUGUUUUCCUA

## Sheet: 2nd screen plate 2
Pool Catalog Number	Duplex Catalog Number	Gene Symbol	GENE ID	Gene Accession	GI Number	Sequence
L-006997-01	J-006997-13	TRIM34	53840	NM_130390	145275182	ACAAAGGAUACAAACAGAA
L-006997-01	J-006997-14	TRIM34	53840	NM_130390	145275182	GUGACCAGCAUGGGAGGAA
L-006997-01	J-006997-15	TRIM34	53840	NM_130390	145275182	AAAUCUUGCUUAACGUACA
L-006997-01	J-006997-16	TRIM34	53840	NM_130390	145275182	UGGAAGUAUCAGGUACAAA
L-007129-00	J-007129-05	TRIM40	135644	NM_138700	33469990	CCACAGAAAUUAGAGGUUA
L-007129-00	J-007129-06	TRIM40	135644	NM_138700	33469990	GGAAAGGACGGCCAAGGAA
L-007129-00	J-007129-07	TRIM40	135644	NM_138700	33469990	GGAGAAAGGAGUCAGUGAA
L-007129-00	J-007129-08	TRIM40	135644	NM_138700	33469990	GCUCAGAAGCCUGGUCAUU
L-007105-00	J-007105-05	TRIM41	90933	NM_201627	42516573	CAAUAGGUGUGAAGAGGUA
L-007105-00	J-007105-06	TRIM41	90933	NM_201627	42516573	CCAAUAUGGUCCAGGUGAU
L-007105-00	J-007105-07	TRIM41	90933	NM_201627	42516573	GAGAUGAGUUAGAUCGGGA
L-007105-00	J-007105-08	TRIM41	90933	NM_201627	42516573	UAGCUUCACUUGAGAGAGA
L-007073-00	J-007073-05	TRIM45	80263	NM_025188	50878292	GCUCAGAUCCACAUAAUAA
L-007073-00	J-007073-06	TRIM45	80263	NM_025188	50878292	GCACCGAGGAGUCUACUUA
L-007073-00	J-007073-07	TRIM45	80263	NM_025188	50878292	GGACAUACUACAUUUCCUA
L-007073-00	J-007073-08	TRIM45	80263	NM_025188	50878292	GUGCAGGGCUCGCCAUUCA
L-007106-00	J-007106-05	TRIM47	91107	NM_033452	54792145	GUACGGGACGGCAAGAUGA
L-007106-00	J-007106-06	TRIM47	91107	NM_033452	54792145	CCAAAGGUGUCAAGAGGGU
L-007106-00	J-007106-07	TRIM47	91107	NM_033452	54792145	CAUCAAGAGUGCAGCCGUA
L-007106-00	J-007106-08	TRIM47	91107	NM_033452	54792145	CCCAAGACCUCGAGAGUAC
L-007059-00	J-007059-05	TRIM48	79097	NM_024114	34147361	GCAUAAAGACAAUACAGCA
L-007059-00	J-007059-06	TRIM48	79097	NM_024114	34147361	UGGGAGAAGCUGUUAAAGA
L-007059-00	J-007059-07	TRIM48	79097	NM_024114	34147361	GAGCUUCGUUGAUGUUAGU
L-007059-00	J-007059-08	TRIM48	79097	NM_024114	34147361	GAUAUUACUCUGCAUCACA
L-007100-00	J-007100-05	TRIM5	85363	NM_033092	15011943	GCAGAAAGUUGAUCAUUGU
L-007100-00	J-007100-06	TRIM5	85363	NM_033092	15011943	GGGUGUGGAUGGCGUCAUA
L-007100-00	J-007100-07	TRIM5	85363	NM_033092	15011943	GGAAUCCUGGUUAAUGUAA
L-007100-00	J-007100-08	TRIM5	85363	NM_033092	15011943	GAGAACAUACGGCCUAAUC
L-007130-00	J-007130-05	TRIM50	135892	NM_178125	31342404	GGCUCUACCUGCACUAUGA
L-007130-00	J-007130-06	TRIM50	135892	NM_178125	31342404	GUACGAAGCCUUUGCCUGC
L-007130-00	J-007130-07	TRIM50	135892	NM_178125	31342404	GAACUCACCUUCUUCGAUG
L-007130-00	J-007130-08	TRIM50	135892	NM_178125	31342404	CGUAAGGGCAAGCUGAACA
L-007095-00	J-007095-05	TRIM52	84851	NM_032765	34147443	GGGACAACGUAGACUAUAU
L-007095-00	J-007095-06	TRIM52	84851	NM_032765	34147443	GCAAGGCCUAUAAUCAGUA
L-007095-00	J-007095-07	TRIM52	84851	NM_032765	34147443	GGUGGGAAUACUUCAGAUA
L-007095-00	J-007095-08	TRIM52	84851	NM_032765	34147443	GAAUUGAUGUCUACCGAGA
L-007032-00	J-007032-05	TRIM54	57159	NM_187841	34878869	UCUACGGCCUGCAGCGAAA
L-007032-00	J-007032-06	TRIM54	57159	NM_187841	34878869	GGUCUUCGGUGCCCACAAG
L-007032-00	J-007032-07	TRIM54	57159	NM_187841	34878869	GAACUUCACAGUGGGUUUC
L-007032-00	J-007032-08	TRIM54	57159	NM_187841	34878869	GACAAUAGCCGGAGGCAGA
L-007092-00	J-007092-05	TRIM55	84675	NM_184087	34878851	GCGCAUCUCUGAAUUACAA
L-007092-00	J-007092-06	TRIM55	84675	NM_184087	34878851	UGGUUGAACUCCCUAAAUG
L-007092-00	J-007092-07	TRIM55	84675	NM_184087	34878851	GAAAUGUGCCAGUGAUAUU
L-007092-00	J-007092-08	TRIM55	84675	NM_184087	34878851	GAGCAGCAGACCAUGGAUA
L-018490-00	J-018490-05	TRIM65	201292	NM_173547	38679904	GCAGCCAGAUCCAGAACUC
L-018490-00	J-018490-06	TRIM65	201292	NM_173547	38679904	GUAGGACCCUGACCCUGUG
L-018490-00	J-018490-07	TRIM65	201292	NM_173547	38679904	AGCCAAGCCUGUGGACUUA
L-018490-00	J-018490-08	TRIM65	201292	NM_173547	38679904	GCGCCAACCGUCACUUCUA
L-023459-01	J-023459-09	TRIM71	131405	NM_001039111	84993741	AGAAAGUAGUGCUAGCCGA
L-023459-01	J-023459-10	TRIM71	131405	NM_001039111	84993741	GGAGGAGGGUAGAGCGCUA
L-023459-01	J-023459-11	TRIM71	131405	NM_001039111	84993741	CUUGGGAUGUGGCGGUGAA
L-023459-01	J-023459-12	TRIM71	131405	NM_001039111	84993741	CACCAAGGCCACAGGCGAU
L-032293-02	J-032293-09	TRIM72	493829	NM_001008274	270265875	CCAGAAUACUGACAAGCGU
L-032293-02	J-032293-10	TRIM72	493829	NM_001008274	270265875	GGGAGGUGGAUGUUGGCGA
L-032293-02	J-032293-11	TRIM72	493829	NM_001008274	270265875	GAGCAGACAUUGCGGCACU
L-032293-02	J-032293-17	TRIM72	493829	NM_001008274	270265875	CAUGCAUGCGCAAGGAGAA
L-007076-00	J-007076-05	TRIM8	81603	NM_030912	13569865	GGACAACUGUUACUGUUCU
L-007076-00	J-007076-06	TRIM8	81603	NM_030912	13569865	UGUACAAACUCGAGUCAGA
L-007076-00	J-007076-07	TRIM8	81603	NM_030912	13569865	GCAAGAUUCUCGUCUGUUC
L-007076-00	J-007076-08	TRIM8	81603	NM_030912	13569865	GAGAUCCGAAGGAAUGAAA
L-007174-02	J-007174-09	TRIML1	339976	NM_178556	31560863	ACACAACUAUUAAGACGAU
L-007174-02	J-007174-10	TRIML1	339976	NM_178556	31560863	GGACCUGUUCUCACUAAUA
L-007174-02	J-007174-11	TRIML1	339976	NM_178556	31560863	UCAGAGAGCCUGUGUGUAA
L-007174-02	J-007174-12	TRIML1	339976	NM_178556	31560863	CAGCAAAUCAGAAGCCUAA
L-009017-02	J-009017-17	TRIML2	205860	NM_173553	27734882	GAACACGGGCAGAUAUCAU
L-009017-02	J-009017-18	TRIML2	205860	NM_173553	27734882	AGACAGCAGGAAUGCAUAU
L-009017-02	J-009017-19	TRIML2	205860	NM_173553	27734882	GCAAGAAAGAAUGGCGAUG
L-009017-02	J-009017-20	TRIML2	205860	NM_173553	27734882	CCUUCUGAAUCAAGCGAUC
L-007202-00	J-007202-06	UBE4B	10277	NM_006048	38327033	GCAACUAGACACCGCGAAA
L-007202-00	J-007202-07	UBE4B	10277	NM_006048	38327033	GGACUUGAUUGGCCAGAUU
L-007202-00	J-007202-08	UBE4B	10277	NM_006048	38327033	GCUAAACACUGGCUCCAAU
L-007202-00	J-007202-09	UBE4B	10277	NM_006048	38327033	CAAGAACGCACGCGCAGAA
L-006949-00	J-006949-05	UBOX5	22888	NM_199415	40806195	GGCGGUAUCCCUUGUAUCA
L-006949-00	J-006949-06	UBOX5	22888	NM_199415	40806195	GGAGAAGUGUAACCGCAGU
L-006949-00	J-006949-07	UBOX5	22888	NM_199415	40806195	GACAGUAACUUUGGUGUAA
L-006949-00	J-006949-08	UBOX5	22888	NM_199415	40806195	GCAACAAGAUAUCAGCUGA
L-014021-01	J-014021-09	UBR4	23352	NM_020765	82659108	GGGAACACCCUGACGUAAA
L-014021-01	J-014021-10	UBR4	23352	NM_020765	82659108	UCAUGAAGCCUGUUCGAAA
L-014021-01	J-014021-11	UBR4	23352	NM_020765	82659108	CUACGAAGCUGCCGACAAA
L-014021-01	J-014021-12	UBR4	23352	NM_020765	82659108	UGAACAAAUUUGCCGAUAA
L-004251-00	J-004251-07	WWP1	11059	NM_007013	33946331	GGUCUGAUACUAGUAAUAA
L-004251-00	J-004251-08	WWP1	11059	NM_007013	33946331	GAACGCGGCUUUAGGUGGA
L-004251-00	J-004251-09	WWP1	11059	NM_007013	33946331	GAAAAGCAACGAUAGAUUU
L-004251-00	J-004251-10	WWP1	11059	NM_007013	33946331	CCAGAUGGAUUGAAGAGUU
L-018786-00	J-018786-05	ZBTB12	221527	NM_181842	32469508	UUAGGGACAUCGUCAACUA
L-018786-00	J-018786-06	ZBTB12	221527	NM_181842	32469508	GCAACGCUACGGAACAUGA
L-018786-00	J-018786-07	ZBTB12	221527	NM_181842	32469508	GCAAGACCACGGCCGAGAA
L-018786-00	J-018786-08	ZBTB12	221527	NM_181842	32469508	CCAGUGUGGCCGAGAUUAA
L-010919-01	J-010919-09	ZNF280A	129025	NM_080740	45269155	AGAAAGGCCACUUCCGUCA
L-010919-01	J-010919-10	ZNF280A	129025	NM_080740	45269155	UGGUAUGGCUUCCGUUAUU
L-010919-01	J-010919-11	ZNF280A	129025	NM_080740	45269155	GGUGGAGCAUGUACAUAGA
L-010919-01	J-010919-12	ZNF280A	129025	NM_080740	45269155	CGACUGACUUCCAGGAGUU
L-015264-02	J-015264-17	ZNF341	84905	NM_032819	40807464	CUGAAGACCCGACGAGCUA
L-015264-02	J-015264-18	ZNF341	84905	NM_032819	40807464	CAUCCAGGCCUCCGAGUGA
L-015264-02	J-015264-19	ZNF341	84905	NM_032819	40807464	ACAAAUGCUCAGUGUGCGA
L-015264-02	J-015264-20	ZNF341	84905	NM_032819	40807464	GCCAUUGGAUGACGAGGAU
L-018086-02	J-018086-17	ZNF511	118472	NM_145806	28274700	ACCACACGCUGCACGGAAA
L-018086-02	J-018086-18	ZNF511	118472	NM_145806	28274700	GCACCAGUUCUUCGAGGAU
L-018086-02	J-018086-19	ZNF511	118472	NM_145806	28274700	GGGCCCACCCUAAGAAUGU
L-018086-02	J-018086-20	ZNF511	118472	NM_145806	28274700	UCGAUGCCCUGGACGACUA
L-007189-00	J-007189-06	UBR5	51366	NM_015902	41352716	GCACUUAUAUACUGGAUUA
L-007189-00	J-007189-07	UBR5	51366	NM_015902	41352716	GAUUGUAGGUUACUUAGAA
L-007189-00	J-007189-08	UBR5	51366	NM_015902	41352716	GAUCAAUCCUAACUGAAUU
L-007189-00	J-007189-09	UBR5	51366	NM_015902	41352716	GGUCGAAGAUGUGCUACUA
L-004668-00	J-004668-05	PRPF19	27339	NM_014502	34222313	GAUAACAACUUUGAGGUAA
L-004668-00	J-004668-06	PRPF19	27339	NM_014502	34222313	GCACGGAUGUCCAGAUCUA
L-004668-00	J-004668-07	PRPF19	27339	NM_014502	34222313	GUACUAAUGUGGCCAACUU
L-004668-00	J-004668-08	PRPF19	27339	NM_014502	34222313	GAUCUGCGCAAGCUUAAGA
L-006445-00	J-006445-05	PIAS4	51588	NM_015897	24850132	GAAUUAGUCCCACAGAACA
L-006445-00	J-006445-06	PIAS4	51588	NM_015897	24850132	GUACUUAAACGGACUGGGA
L-006445-00	J-006445-07	PIAS4	51588	NM_015897	24850132	CAAGACAGGUGGAGUUGAU
L-006445-00	J-006445-08	PIAS4	51588	NM_015897	24850132	GGAACUACGGCAAGAGCUA
L-020878-01	J-020878-09	DCAF6	55827	NM_001017977	63252909	CGUUCAGGGCACCGAGCAA
L-020878-01	J-020878-10	DCAF6	55827	NM_001017977	63252909	GAAUAUAUGAUCGGCGAAU
L-020878-01	J-020878-11	DCAF6	55827	NM_001017977	63252909	GUGCAUGAUGGUUGUGUUA
L-020878-01	J-020878-12	DCAF6	55827	NM_001017977	63252909	AUACCAACGUUGAGCAAGA
L-015437-00	J-015437-05	RMND5A	64795	NM_022780	19923839	GGUCUGUGGUCAUAUUAUA
L-015437-00	J-015437-06	RMND5A	64795	NM_022780	19923839	GGAACCAUUUGUGGAGUUA
L-015437-00	J-015437-07	RMND5A	64795	NM_022780	19923839	GAGCACUUCUUUCGACAAG
L-015437-00	J-015437-08	RMND5A	64795	NM_022780	19923839	UGAAUUACCUAUUGAAGUG
L-018189-00	J-018189-05	KCTD10	83892	NM_031954	70608095	GAAGCACUUUGGUACGAUA
L-018189-00	J-018189-06	KCTD10	83892	NM_031954	70608095	GAAGGGUCCUGUUCAUAAA
L-018189-00	J-018189-07	KCTD10	83892	NM_031954	70608095	GCAAUUCUGACGACAAUAU
L-018189-00	J-018189-08	KCTD10	83892	NM_031954	70608095	GUGGAGCCCUCUACUAUAC
L-016215-00	J-016215-05	PLAA	9373	NM_001031689	72534669	GCGAGUGUCUUGAAGUAUA
L-016215-00	J-016215-06	PLAA	9373	NM_001031689	72534669	GUAAGUGAAUGCUGUAGAU
L-016215-00	J-016215-07	PLAA	9373	NM_001031689	72534669	GGAAGUAGUACAAGACCUA
L-016215-00	J-016215-08	PLAA	9373	NM_001031689	72534669	UGUAAGAGGUUUGGCAAUU
L-006590-00	J-006590-05	RNF113A	7737	NM_006978	5902157	UUACUUAGGUUUCCCAUAA
L-006590-00	J-006590-06	RNF113A	7737	NM_006978	5902157	GCGAAAGAAUUGAUUGCUA
L-006590-00	J-006590-07	RNF113A	7737	NM_006978	5902157	GGGUGGUGCUUCCGACUUG
L-006590-00	J-006590-08	RNF113A	7737	NM_006978	5902157	GACAAGAUCUAUCGGGGAA
L-009497-00	J-009497-07	FUS	2521	NM_001010850	58218972	GAUCAAUCCUCCAUGAGUA
L-009497-00	J-009497-08	FUS	2521	NM_001010850	58218972	GGACAGCAGAGUUACAGUG
L-009497-00	J-009497-09	FUS	2521	NM_001010850	58218972	GGACAGCAGCAAAGCUAUA
L-009497-00	J-009497-10	FUS	2521	NM_001010850	58218972	GAGCAGCUAUUCUUCUUAU
L-003279-00	J-003279-11	MDM2	4193	NM_006879	46488908	GCCAGUAUAUUAUGACUAA
L-003279-00	J-003279-12	MDM2	4193	NM_006879	46488908	GAACAAGAGACCCUGGUUA
L-003279-00	J-003279-13	MDM2	4193	NM_006879	46488908	GAAUUUAGACAACCUGAAA
L-003279-00	J-003279-14	MDM2	4193	NM_006879	46488908	GAUGAGAAGCAACAACAUA
L-016215-00	J-016215-05	PLAA	9373	NM_001031689	72534669	GCGAGUGUCUUGAAGUAUA
L-016215-00	J-016215-06	PLAA	9373	NM_001031689	72534669	GUAAGUGAAUGCUGUAGAU
L-016215-00	J-016215-07	PLAA	9373	NM_001031689	72534669	GGAAGUAGUACAAGACCUA
L-016215-00	J-016215-08	PLAA	9373	NM_001031689	72534669	UGUAAGAGGUUUGGCAAUU
L-006555-00	J-006555-06	RLF	6018	NM_012421	6912631	GGAGUCACAUGAUGCAUUA
L-006555-00	J-006555-07	RLF	6018	NM_012421	6912631	GAUGAGUAGUGCCUAUUUA
L-006555-00	J-006555-08	RLF	6018	NM_012421	6912631	GCAAAUGAGAGACUACUAA
L-006555-00	J-006555-09	RLF	6018	NM_012421	6912631	CUACUUAACCAAACUGAUA
L-007034-00	J-007034-05	ZMIZ1	57178	NM_020338	50234887	UUACAAGCCAGAACAGUUU
L-007034-00	J-007034-06	ZMIZ1	57178	NM_020338	50234887	GGAGGGACAUCCAUGAAUG
L-007034-00	J-007034-07	ZMIZ1	57178	NM_020338	50234887	CCAGUCAGGGCCUCCAUUA
L-007034-00	J-007034-08	ZMIZ1	57178	NM_020338	50234887	GCACAGUGAUGGGUCGUUC
L-005046-00	J-005046-07	TRIM28	10155	NM_005762	14971416	GAAAUGUGAGCGUGUACUG
L-005046-00	J-005046-08	TRIM28	10155	NM_005762	14971416	GCGAUCUGGUUAUGUGCAA
L-005046-00	J-005046-09	TRIM28	10155	NM_005762	14971416	AGACAGCACUGGCGUGGUG
L-005046-00	J-005046-10	TRIM28	10155	NM_005762	14971416	GAACGAGGCCUUCGGUGAC
L-015437-00	J-015437-05	RMND5A	64795	NM_022780	19923839	GGUCUGUGGUCAUAUUAUA
L-015437-00	J-015437-06	RMND5A	64795	NM_022780	19923839	GGAACCAUUUGUGGAGUUA
L-015437-00	J-015437-07	RMND5A	64795	NM_022780	19923839	GAGCACUUCUUUCGACAAG
L-015437-00	J-015437-08	RMND5A	64795	NM_022780	19923839	UGAAUUACCUAUUGAAGUG
L-015377-00	J-015377-06	FZR1	51343	NM_016263	33620741	CCACAGGAUUAACGAGAAU
L-015377-00	J-015377-07	FZR1	51343	NM_016263	33620741	GGAACACGCUGACAGGACA
L-015377-00	J-015377-08	FZR1	51343	NM_016263	33620741	GCAACGAUGUGUCUCCCUA
L-015377-00	J-015377-09	FZR1	51343	NM_016263	33620741	GAAGAAGGGUCUGUUCACG
L-007084-00	J-007084-05	PCGF6	84108	NM_032154	37655164	GAGGAGGAGCGCCUGAUUA
L-007084-00	J-007084-06	PCGF6	84108	NM_032154	37655164	GCAAUAUAGUAGUACAUCA
L-007084-00	J-007084-07	PCGF6	84108	NM_032154	37655164	GCAAAGGUUACUUAAUAGA
L-007084-00	J-007084-08	PCGF6	84108	NM_032154	37655164	GAGCAGUAUCAAACUCUAA
L-004509-00	J-004509-05	UBA1	7317	NM_153280	23510339	GCGUGGAGAUCGCUAAGAA
L-004509-00	J-004509-06	UBA1	7317	NM_153280	23510339	CCUUAUACCUUUAGCAUCU
L-004509-00	J-004509-07	UBA1	7317	NM_153280	23510339	CCACAUAUCCGGGUGACAA
L-004509-00	J-004509-08	UBA1	7317	NM_153280	23510339	GAAGUCAAAUCUGAAUCGA
L-005248-01	J-005248-09	UBA2	10054	NM_005499	50592990	GUGCAAAGAGGUCACGUAU
L-005248-01	J-005248-10	UBA2	10054	NM_005499	50592990	GGACAAACUAUGGCGGAAA
L-005248-01	J-005248-11	UBA2	10054	NM_005499	50592990	CAUAACCAGUCAUGAGAUA
L-005248-01	J-005248-12	UBA2	10054	NM_005499	50592990	GCUAGAACUGUUAGACACA
L-006405-02	J-006405-05	UBA5	79876	NM_198329	163659923	GUAUUGAGCUGGUAUCUGA
L-006405-02	J-006405-06	UBA5	79876	NM_198329	163659923	GAAGCUCGAAUGACAAUAA
L-006405-02	J-006405-07	UBA5	79876	NM_198329	163659923	CAAGAUGUGGCAUUGGUAA
L-006405-02	J-006405-08	UBA5	79876	NM_198329	163659923	CGUGUUAAAGUUUCUGUUA
L-006402-01	J-006402-09	SAE1	10055	NM_005500	4885584	GCACAGUAUGACCGGCAGA
L-006402-01	J-006402-10	SAE1	10055	NM_005500	4885584	GGGUCUGUUGGCCGAAAUA
L-006402-01	J-006402-11	SAE1	10055	NM_005500	4885584	UGAAGUCAUUGGCCCGAUA
L-006402-01	J-006402-12	SAE1	10055	NM_005500	4885584	GUUCUUGAGUUUUCGUUUA
L-003230-00	J-003230-13	CDC34	997	NM_004359	16357476	GCUCAGACCUCUUCUACGA
L-003230-00	J-003230-14	CDC34	997	NM_004359	16357476	GGACCAUUCUCCUGAGUGU
L-003230-00	J-003230-15	CDC34	997	NM_004359	16357476	CCUGACACCACCAGAAUAA
L-003230-00	J-003230-16	CDC34	997	NM_004359	16357476	GAUCGGGAGUACACAGACA
L-003549-00	J-003549-06	TSG101	7251	NM_006292	18765712	CCGUUUAGAUCAAGAAGUA
L-003549-00	J-003549-07	TSG101	7251	NM_006292	18765712	CUCCAUACCCAUCCGGAUA
L-003549-00	J-003549-08	TSG101	7251	NM_006292	18765712	CCACAACAAGUUCUCAGUA
L-003549-00	J-003549-09	TSG101	7251	NM_006292	18765712	CCAAAUACUUCCUACAUGC
L-009930-00	J-009930-05	UBE2B	7320	NM_003337	32967281	GGAAUGCAGUUAUAUUUGG
L-009930-00	J-009930-06	UBE2B	7320	NM_003337	32967281	GAACCGAAUCCUAACAGUC
L-009930-00	J-009930-07	UBE2B	7320	NM_003337	32967281	GAGUUUCGGCCAUUGUUGA
L-009930-00	J-009930-08	UBE2B	7320	NM_003337	32967281	UAGAUAUCCUUCAGAAUCG
L-008850-00	J-008850-06	UBE2E1	7324	NM_182666	33359690	GAGAUACGCUACAUAAAUU
L-008850-00	J-008850-07	UBE2E1	7324	NM_182666	33359690	GCGAUAACAUCUAUGAAUG
L-008850-00	J-008850-08	UBE2E1	7324	NM_182666	33359690	GAGAGUAAAGUCAGCAUGA
L-008850-00	J-008850-09	UBE2E1	7324	NM_182666	33359690	GAACAUGACAGAAUGGCCA
L-008845-00	J-008845-05	UBE2E3	10477	NM_182678	33359693	GAGAUCAACUAUACUUGGU
L-008845-00	J-008845-06	UBE2E3	10477	NM_182678	33359693	GCAGAACACGACAGGAUAG
L-008845-00	J-008845-07	UBE2E3	10477	NM_182678	33359693	ACACCAAACUCUCUAGCAA
L-008845-00	J-008845-08	UBE2E3	10477	NM_182678	33359693	GGACAUCCUUAAAGACAAC
L-004910-00	J-004910-05	UBE2I	7329	NM_194260	35493995	GGGAAGGAGGCUUGUUUAA
L-004910-00	J-004910-06	UBE2I	7329	NM_194260	35493995	GAAGUUUGCGCCCUCAUAA
L-004910-00	J-004910-07	UBE2I	7329	NM_194260	35493995	GGCCAGCCAUCACAAUCAA
L-004910-00	J-004910-08	UBE2I	7329	NM_194260	35493995	GAACCACCAUUAUUUCACC
L-010384-00	J-010384-06	UBE2L3	7332	NM_003347	38157977	GGGCUGACCUAGCUGAAGA
L-010384-00	J-010384-07	UBE2L3	7332	NM_003347	38157977	GUAAGAAUGCUGAAGAGUU
L-010384-00	J-010384-08	UBE2L3	7332	NM_003347	38157977	ACAAAGAUCUAUCACCCAA
L-010384-00	J-010384-09	UBE2L3	7332	NM_003347	38157977	CCACCGAAGAUCACAUUUA
L-003920-00	J-003920-06	UBE2N	7334	NM_003348	37577134	AACCAGGUCUUUAGAAUAU
L-003920-00	J-003920-07	UBE2N	7334	NM_003348	37577134	UGACUGACAUGUAGGACUU
L-003920-00	J-003920-08	UBE2N	7334	NM_003348	37577134	AGUAUCAAGUCCUCAGUUA
L-003920-00	J-003920-09	UBE2N	7334	NM_003348	37577134	GAUGAUCAUUGGUGUCUUG
L-008979-00	J-008979-05	UBE2O	63893	NM_022066	33636749	GACUUUAGGUUCCGUACAA
L-008979-00	J-008979-06	UBE2O	63893	NM_022066	33636749	GUUGUAGAGUUGAAAGUUA
L-008979-00	J-008979-07	UBE2O	63893	NM_022066	33636749	CGACUCGGGUCUCUUCUUC
L-008979-00	J-008979-08	UBE2O	63893	NM_022066	33636749	GAACCAUACUACAACGAAG
L-008631-00	J-008631-06	UBE2Q1	55585	NM_017582	38045949	GAGGCAAGAUUACUUAAAU
L-008631-00	J-008631-07	UBE2Q1	55585	NM_017582	38045949	GGACAGCGCUUUGCACAAC
L-008631-00	J-008631-08	UBE2Q1	55585	NM_017582	38045949	CGACCUGUGUAAACUCUAU
L-008631-00	J-008631-09	UBE2Q1	55585	NM_017582	38045949	GGAGCCGACUUCAUUCUAC
L-024273-01	J-024273-09	UBE2QL1	134111	XM_940609	88987241	GCAAAUGCCGUUCGGAUUA
L-024273-01	J-024273-10	UBE2QL1	134111	XM_940609	88987241	CCACUUAGAUAUCGACUCA
L-024273-01	J-024273-11	UBE2QL1	134111	XM_940609	88987241	GAGUCAUAAUAGUCGUGAA
L-024273-01	J-024273-12	UBE2QL1	134111	XM_940609	88987241	GACUAAAGAUUGUCAACGA
L-004898-00	J-004898-05	UBE2T	29089	NM_014176	7661807	CCUGCGAGCUCAAAUAUUA
L-004898-00	J-004898-06	UBE2T	29089	NM_014176	7661807	GAAGGCCAGUCAGCUAGUA
L-004898-00	J-004898-07	UBE2T	29089	NM_014176	7661807	GGAAGGAUUUGUCUGGAUG
L-004898-00	J-004898-08	UBE2T	29089	NM_014176	7661807	GUACACAACUCAACACAGA
L-010064-00	J-010064-06	UBE2V1	7335	NM_001032288	73765545	UGAAUGGAGUAAAUAGUUC
L-010064-00	J-010064-07	UBE2V1	7335	NM_001032288	73765545	GCCGAAGCAUAGAUUGUAA
L-010064-00	J-010064-08	UBE2V1	7335	NM_001032288	73765545	CACAUGAUCCCUCUGAAUU
L-010064-00	J-010064-09	UBE2V1	7335	NM_001032288	73765545	CAGGACCACUAAAUGCUGA
L-009643-00	J-009643-07	UBE2W	55284	NM_001001482	47933382	GGAAAUGAGUAGUGAUAUG
L-009643-00	J-009643-08	UBE2W	55284	NM_001001482	47933382	ACAUAGGCCUACAGAAUUA
L-009643-00	J-009643-09	UBE2W	55284	NM_001001482	47933382	GUAAUGCAUUGUUGAAAGA
L-009643-00	J-009643-10	UBE2W	55284	NM_001001482	47933382	GAGGAGGUACUGUGUGUUA
L-008596-00	J-008596-05	UBE2Z	65264	NM_023079	20149671	GGGAAAGUCUGCUUGAGUA
L-008596-00	J-008596-06	UBE2Z	65264	NM_023079	20149671	CCUCAGUGCUCAUCUCUAU
L-008596-00	J-008596-07	UBE2Z	65264	NM_023079	20149671	GCACGAGACCAUCAGAGUU
L-008596-00	J-008596-08	UBE2Z	65264	NM_023079	20149671	UAAGAUUCAUGCAUUGAUC
L-018876-00	J-018876-05	ARMC8	25852	NM_014154	47458044	GAAUAUUGCUCACCUACUA
L-018876-00	J-018876-06	ARMC8	25852	NM_014154	47458044	CUACUGGACUGCCAUAUUA
L-018876-00	J-018876-07	ARMC8	25852	NM_014154	47458044	GAGAAUCGCUAGCAUAACU
L-018876-00	J-018876-08	ARMC8	25852	NM_014154	47458044	GCAAUUCGGACAGAUGAUA
L-007069-00	J-007069-05	CBLL1	79872	NM_024814	13376203	GACAAGAUAUAGACCGUAU
L-007069-00	J-007069-06	CBLL1	79872	NM_024814	13376203	GGGAAUGAGUCCUGGUAUA
L-007069-00	J-007069-07	CBLL1	79872	NM_024814	13376203	GGGGUGAGCUGUUUGCAAA
L-007069-00	J-007069-08	CBLL1	79872	NM_024814	13376203	UAUCAACCAUCGCCAUAUG
L-006933-00	J-006933-05	CGRRF1	10668	NM_006568	50726998	ACAGAUUGCCUUGAAGAUA
L-006933-00	J-006933-06	CGRRF1	10668	NM_006568	50726998	GUACCCAGAUCUCGCUAUC
L-006933-00	J-006933-07	CGRRF1	10668	NM_006568	50726998	GAGGAUGACCGGGAAAUUU
L-006933-00	J-006933-08	CGRRF1	10668	NM_006568	50726998	GUAUUGGGAUGGUUUGGUU
L-007049-00	J-007049-05	RFWD2	64326	NM_001001740	50428921	CUACAAGGAUGUCUCGUAU
L-007049-00	J-007049-06	RFWD2	64326	NM_001001740	50428921	GCUAAUGUGUGCUGUGUUA
L-007049-00	J-007049-07	RFWD2	64326	NM_001001740	50428921	GAAUUGGUAUGAAGGGUUA
L-007049-00	J-007049-08	RFWD2	64326	NM_001001740	50428921	CAUAAGAACCUGUUAGCUA
L-003281-00	J-003281-17	MNAT1	4331	NM_002431	49574512	UAGAUGAGCUGGAGAGUUC
L-003281-00	J-003281-18	MNAT1	4331	NM_002431	49574512	GUAUUUAAACCAUGUCAGA
L-003281-00	J-003281-19	MNAT1	4331	NM_002431	49574512	CAGCCCAGUUAACCAUUUA
L-003281-00	J-003281-20	MNAT1	4331	NM_002431	49574512	GGCUAUACUUCUUCUCUUG
L-006951-00	J-006951-05	MYCBP2	23077	NM_015057	56118211	GGAAGUAGUUCUGUUAUUU
L-006951-00	J-006951-06	MYCBP2	23077	NM_015057	56118211	GCAGAAAUGCCCACACUUU
L-006951-00	J-006951-07	MYCBP2	23077	NM_015057	56118211	GAAUAGUUGUGGUUGGUUU
L-006951-00	J-006951-08	MYCBP2	23077	NM_015057	56118211	GCAAGGAUUUGGUGUGUGU
L-007178-00	J-007178-06	NEDD4	4734	NM_006154	38257154	GGAGGGAACAUACAAAGUA
L-007178-00	J-007178-07	NEDD4	4734	NM_006154	38257154	GAUCACAAUUCCAGAACGA
L-007178-00	J-007178-08	NEDD4	4734	NM_006154	38257154	GAACUAGAGCUUCUUAUGU
L-007178-00	J-007178-09	NEDD4	4734	NM_006154	38257154	CCAAUGAUCUAGGGCCUUU
L-004164-00	J-004164-09	PIAS3	10401	NM_006099	31543399	GAGCCGACAUCCAAGGUUU
L-004164-00	J-004164-10	PIAS3	10401	NM_006099	31543399	UAAGAAGAAGGUCGAAGUU
L-004164-00	J-004164-11	PIAS3	10401	NM_006099	31543399	GGAAGCGCACUUUACCUUU
L-004164-00	J-004164-12	PIAS3	10401	NM_006099	31543399	GACAGAGAGUCAGCACUAU
L-006944-00	J-006944-05	RNF13	11342	NM_183384	34577092	GAAUCCCGCUCACAUCAGA
L-006944-00	J-006944-06	RNF13	11342	NM_183384	34577092	GACAGAAUCUUCAGACUAU
L-006944-00	J-006944-07	RNF13	11342	NM_183384	34577092	UGAACGGGAUUACAACAUA
L-006944-00	J-006944-08	RNF13	11342	NM_183384	34577092	UUACUGAGACCUUUAGCUU
L-007152-00	J-007152-05	RNF168	165918	NM_152617	31377565	GACACUUUCUCCACAGAUA
L-007152-00	J-007152-06	RNF168	165918	NM_152617	31377565	CAAAGUAAGGCCUGGUAAA
L-007152-00	J-007152-07	RNF168	165918	NM_152617	31377565	AGAAGAACAGGACAGGUUA
L-007152-00	J-007152-08	RNF168	165918	NM_152617	31377565	GAAAUUCUCUCGUCAACGU
L-017714-00	J-017714-05	RNF180	285671	NM_178532	31341781	AAACAUGGCCCGAAAUAAU
L-017714-00	J-017714-06	RNF180	285671	NM_178532	31341781	GAAUGGAUAAGCUGCCUAA
L-017714-00	J-017714-07	RNF180	285671	NM_178532	31341781	CCAAGAGCCGGACUGAUUA
L-017714-00	J-017714-08	RNF180	285671	NM_178532	31341781	CAAGUAUUCUUCGUUGUUG
L-007004-00	J-007004-09	RNF43	54894	NM_017763	56711321	GCAGAACAGAAAGCUAUUA
L-007004-00	J-007004-10	RNF43	54894	NM_017763	56711321	UAUGAUGUGUGGAUCCUAA
L-007004-00	J-007004-11	RNF43	54894	NM_017763	56711321	GGAGAAAGCUAUUGCACAG
L-007004-00	J-007004-12	RNF43	54894	NM_017763	56711321	GGUGGAGUCUGAAAGAUCA
L-007145-00	J-007145-05	SH3RF2	153769	NM_152550	47578102	GCAAAGGCCUUAUGCAACU
L-007145-00	J-007145-06	SH3RF2	153769	NM_152550	47578102	GGGCGGAGCAGCAUGAGAA
L-007145-00	J-007145-07	SH3RF2	153769	NM_152550	47578102	GCGGCCAGCUCCCUCAUUA
L-007145-00	J-007145-08	SH3RF2	153769	NM_152550	47578102	GGACAGGUCAGCACUUAUC
L-006587-00	J-006587-05	TRIM26	7726	NM_003449	60279912	GCAUCGCCCUGGAUUAUGA
L-006587-00	J-006587-06	TRIM26	7726	NM_003449	60279912	CUAAACAGGUAUCCACGGA
L-006587-00	J-006587-07	TRIM26	7726	NM_003449	60279912	UGAGAGACUUGGAAUAUAA
L-006587-00	J-006587-08	TRIM26	7726	NM_003449	60279912	CAACGAGGCCUGAGGGAAU
L-014027-01	J-014027-09	UFL1	23376	NM_015323	37059722	GGAAAUCAUCUGUGACGGA
L-014027-01	J-014027-10	UFL1	23376	NM_015323	37059722	UGUCCGAGGUGGUCGAGUA
L-014027-01	J-014027-11	UFL1	23376	NM_015323	37059722	CCAUAUCAGAACUGUGUAA
L-014027-01	J-014027-12	UFL1	23376	NM_015323	37059722	GCGGAACUGCAUUGAGAUU
L-012679-01	J-012679-09	ZBED1	9189	NM_004729	57165426	CGGGAGAAAUCCACGUAAC
L-012679-01	J-012679-10	ZBED1	9189	NM_004729	57165426	UCAAGAAGCUCAUGCGGAC
L-012679-01	J-012679-11	ZBED1	9189	NM_004729	57165426	GAGGAAGCGUGUUGUCUUA
L-012679-01	J-012679-12	ZBED1	9189	NM_004729	57165426	UCACGGGUCCGGAGGUUAU
L-013935-01	J-013935-09	ZNF451	26036	NM_001031623	72255570	GCACAGAAUUUAACCGACA
L-013935-01	J-013935-10	ZNF451	26036	NM_001031623	72255570	CGUAAAGACCAUAUUGAUU
L-013935-01	J-013935-11	ZNF451	26036	NM_001031623	72255570	CCGUCUAGAUGAACAACUA
L-013935-01	J-013935-12	ZNF451	26036	NM_001031623	72255570	GCAUAUGUCUGGAAAGAAU
D-001810-10	D-001810-01	ON-TARGETplus Non-targeting Control	0		0	UGGUUUACAUGUCGACUAA
D-001810-10	D-001810-02	ON-TARGETplus Non-targeting Control	0		0	UGGUUUACAUGUUGUGUGA
D-001810-10	D-001810-03	ON-TARGETplus Non-targeting Control	0		0	UGGUUUACAUGUUUUCUGA
D-001810-10	D-001810-04	ON-TARGETplus Non-targeting Control	0		0	UGGUUUACAUGUUUUCCUA
