# Supplementary material for: The G1-S transition is promoted by Rb degradation via the E3 ligase UBR5
Source: Sci Adv. 2024 Oct 23;10(43):eadq6858. doi: 10.1126/sciadv.adq6858 (PMC11498223; doi:10.1126/sciadv.adq6858)
Supplement: Supplementary file 2 — Tables S1 to S36 [file sciadv.adq6858_tables_s1_to_s36.zip › adq6858_table_s10.xlsx]

## Sheet: Clover_total_G1
	Cell 1	Cell 2	Cell 3	Cell 4	Cell 5	Cell 6	Cell 7	Cell 8	Cell 9	Cell 10	Cell 11	Cell 12	Cell 13	Cell 14	Cell 15	Cell 16	Cell 17	Cell 18	Cell 19	Cell 20	Cell 21	Cell 22	Cell 23	Cell 24	Cell 25	Cell 26	Cell 27	Cell 28	Cell 29	Cell 30	Cell 31	Cell 32	Cell 33	Cell 34	Cell 35	Cell 36	Cell 37	Cell 38	Cell 39	Cell 40	Cell 41	Cell 42	Cell 43	Cell 44	Cell 45	Cell 46	Cell 47	Cell 48	Cell 49
0	759936	231417	296893	192037	734229	254092	1010123	627332	687756	435508	460054	584128	357706	891148	713313	675112	444006	1105699	1042123	935410	185910	341309	4582967	624220	560657	600130	914997	711807	318525	708024	257508	459483	741767	131316	397010	1000617	667868	376048	756824	1082335	833255	1446657	315698	1348105	989406	608087	492169	836170	864227
1	737076	226234	288620	187249	704661	247462	973762	615973	688006	419600	470314	578208	359432	842741	704120	672765	441002	1061231	1016968	919343	172428	332917	4444723	606735	557412	587735	909739	707639	311172	637564	245085	459281	737671	136806	388488	983797	653904	363181	745771	1098636	814733	1406057	300104	1320962	978309	589418	484987	815840	843695
2	720549	232628	294300	186761	710448	252785	951956	597810	685087	418633	467583	571341	355616	829107	689823	649417	433095	1079279	981763	924509	169001	327614	4435716	602817	560182	572147	880229	682160	307003	618643	246263	449513	702758	132936	385831	979717	643398	357005	733432	1103586	800020	1366478	295854	1308410	970009	582618	457677	810457	839140
3	714800	221323	293039	181588	678826	240570	941596	575566	671422	418324	457775	558370	346130	793810	677761	641627	420195	1046385	984240	897726	154666	318731	4344124	584897	558352	564317	855892	671862	307120	636348	240886	449097	694369	125460	376858	966460	631692	350921	719319	1086305	782522	1335941	294427	1306663	949790	596713	440759	813681	834106
4	699290	215553	283904	180121	667674	234048	942579	602834	664006	410238	447166	551829	345237	769946	666682	638330	412853	1033100	982157	898562	160171	311644	4312026	582960	535529	551493	835906	661704	280350	606163	232619	443654	679775	133246	362253	946115	608565	332811	715737	1057414	756711	1303956	299534	1286660	937358	585260	430877	772373	816611
5	685854	210842	281235	176444	652690	229006	917898	563944	654490	408228	439028	547055	335759	769133	656849	611889	411168	1012240	950557	904896	150286	310315	4252014	575031	534337	540872	823519	648473	273899	576948	228920	439297	676044	131905	353358	930308	600926	336855	685886	1047285	756626	1266809	287305	1267065	927919	567153	421240	771560	798861
6	677230	209043	277153	176723	656478	226888	899620	550943	642340	394283	433940	531583	330624	760308	628812	596504	404413	990157	935243	892522	151313	308067	4177664	556279	529273	531405	816246	626849	258325	567495	227549	418772	666615	119831	348558	908191	594286	334406	678713	1031710	741860	1234733	283110	1221711	894122	555524	419572	761011	792966
7	657987	207482	272204	179579	653060	219847	890298	548085	633685	392263	434684	526244	332781	799618	641164	609942	385063	954665	915931	880746	149198	301631	4131714	538888	515013	511482	798083	618285	263205	543927	229691	407029	637582	122523	344024	904907	578657	324269	646421	1009335	731129	1203417	273577	1209477	893312	539254	422026	755699	779700
8	646750	203532	268313	174289	638706	213603	858803	533816	631541	387265	415888	518564	317684	742707	613571	612157	377203	939166	895933	955968	145216	295294	4028949	538324	510886	497725	772253	610353	267075	529392	227552	396774	618698	138035	334064	867819	561581	319205	629058	1001648	717471	1192367	268866	1191676	862126	537853	411094	735637	761554
9	635830	194954	264863	154497	617755	225171	840473	522568		385195	418680	502980		705080	604143	617030	372648	913016	858330	827136	142240	292038	4008622	526614	496172	491777	767179	584448	267075	513789	211497	388418	610167	131959	332481	862963	564822	318725	609349	980745	713400	1173147	252301	1148690	768703	520827	413699	708369	752081
10	635830		259540	156611	611686	215133	820081	501917		390683	410991	504321		695462	592812	597844	374139	926815	861719	841207	138921	282518	3964921	526614	482435	479531	751076	598586	267075	523698	222187	377628	592904	128008	329836	836508	546983	303104	607962	989917	704665	1189104	258015	1134314	763605	514033	390855	691844	732705
11	-599309		252933	152523	595627	219481	813520	481728		379579	405756	486871		698732	575748	574949	366045	870329	851143	790562	126816	271948	3901109	526614	472435	473177	725697	599674	251311	501721	221471	373456	585050	129546	325685	805395	524406	304476	594228		686593	1132245	250552	1126757	749192	508360	395437	681745	712177
12	596307		245186	154023	588168	230829	778838	469419		374161	405750	479378		716109	550240	563956	351466	859577	748597	786378	123564	270040	3828954	526614	451282	458652	720097	578801	212771	487061	215597	367259	562299	129986	271964	778252	522959	302892	576073			1110537	242729	1108752	804133	496764	374549	689853	709708
13	576714		243602	158591	565576	214441	759438	470263		365519	399515	472461		672675	549766	534471	339979	848259	711154	708117		263525		526614	438182	442143	694857	556953	232099	486322		354546	544865	125565	308183	760460	503726	285044	558671			1058296	243883	1064789	794985	468033	373681	667689	710504
14	565921		240561	163236	566111	201731	744558	441783			396857	464602		709483	526308	531771	323668	826928	718782	695605		259116		510825	429135	422355	677146	556905	232099	467776		342391	540225	123472	296638	743681	491584	281134	553712			1045118	243895	1012238	790476	462474	365752	648953	711719
15	561925		235133	157262	549733	191860	731841	441085				446707		647029	519244	521299	321742	803080	749652	670580		257068		490571	411496	423125	660699	547571	214196	463799		336171	529304		295057	716730	490972	282982	545017			1025015	233169	1003878	774102	446482	355260	629515	644531
16	561834		231373	156838	534692	189699	719053	441085				444698		644062	502856	502271	314087	761585	681372	650383		254731		474401	396738	410192	640772		198028	445917		330550	514405		286389	702945	481044	260480	541064			1008441	231364	993072	756290	439699	347168	611622	624406
17	537465		224193	147865	523840	174507	702020	414693				432877		622077	482596	495015	294456	724539	717832	636647		251831		458312	388866	406493	611247		203813	437309		324209	515360		266825	675476	473594	259656	541266			990121		943278	737152	439699	347168	580351	616382
18			215903	142514	506699	169944	691737	411176				422324		591745	479893	476500	282901		693941	625555		244203		441000	368266	396200	602055		203041	433945		315140	491613		264334	649821	452974	250650	519122			957440		903192	719844	396899	354797	555664	595089
19			213409	128155	469296	176942	698668	407397				414427		558487	469956	468836	303394		676605	602695		234116		436181	365238	379624	586542		196668	422622		295148	481984		259783	637509	451895	247488	503279			926943		899193	688040	392916	323374	542760	595533
20			205936	123073	494235	149091	666789	404447				408732		574146	459942	458588	297890		651794	587682		232885		429826	367106	374529	572182		193433	408015		293151	467719		260508	629545	448404	237285	500711			901960		882169	619621	360306	317971	528845	523576
21			209471	127154	468153	137775	656664	389828				392926		542569	456072	455511			618074	565425		229997		434448	370222	362444	555871		183441	395412		289057	454581		249373	611094	445597	237529	490346			888697		868208	665420	356355	312328	518230	506420
22			204686	142779	429097	137775	635660	375425				385172		531839	453368	448958			627192	555039		225957		419733	358503	352629			182144	384091		285108	443015		283614	593726	439350	232403	473160			853537		842516	613444	351930	297602	516130	533635
23			195929	122829	463467	137775	623835	359864				376347		541286	428786	437297			578678	535823				399519	331279	341624			178842	383209		277368	436214		245213	578838	437025	230710	462378			832581		830853	638332	390435	290698	508518	502112
24			195346	121903	446336	122911	615702	335979				367252		517216	436671	417800			588785	514592				409572		333125			165200	379489			425474		243838	555220	425273	222062	460188			802710		804321	637147	380681	282803	501955	507943
25			193937		430995	142356	607849	351444				360293		498978	425601	419382			577777	500705				396251		324218			151299	366409			410204		243113	547311	422817	214480				770997		780054	622728	379575	283567	484217	489693
26			186334		424315	140558	591797	337207				353337		471812	411245	399789			545999	479781				393535		323391			134647	364269			519015		239410	545781	411167	214883				757215		760510	606231	363307	270087	481653	483047
27			176904		413225	136036	570497	332951				340827		455706	409021	392017			550411					379716		294956			133364	346978			374353		232486	535401	403827	214684				748834		777989	591966	357801	266176	469307	479127
28			178212		401035		549986	317730				338127			397930	390365			552224					364868		288330			141195	342275			367402		231950	519804	390895	206979				742746		762126		349490	262883	456869	472777
29			175425		399995		545303	310493				330288			383228	380612			530877					372454		288330			132130	333351			369537		230649	495435	397921	205501				701755		727716		340434	258501	454989	458654
30			151752		390896		534634	310493				323205			373755	372394			537498					370278		284900			140947				358954		220797	476645	387024	201332				689297		712856		332805	244766	441386	450095
31			147392		376095		521040	310493				311569			364654	365943			531169					372137		264840			146428				363223		217555	465690	382004	200513				676568		684984		332805	239957	419785	444223
32			150517		365018		504781	310493				301487			367264	356484			514921					365489		256592			127299				342163		219743	450504	385297	202283				668561				332805	224524	425807	438346
33					365033		491151	283634				302329			359567	350257								355041		269051			136313				328874		210947	443085		201052				633250				332805	220695	419101	428973
34					354558		482466	289426							357089	347491								345165		262173			127403				334543		210421	433257		193989				608704				285878	223014	416590	430330
35					351201		470171	291083							352687	340981								339463		257745			121188				337319		205321	411347		186157				591425				289557	220104		415691
36					334033		455918	299097							341208	332379								330173		256841			122945						203525			173561				578841				278024	212911		406082
37					330808		433130	293339																322994		252220			115280						203411			168825				571719				272799	209097		418609
38					329646		416730	280580																326786		257783			109369						197854			164915				542658				256053	214543		394363
39							412597																	320479		225975			111589									167661				548472				262492	216823		379214
40							404599																	318307		225829			90803									164486				551745				255880	204771		380786
41							392609																	304928		221587			109990									158721				537128				242338	191679		363356
42							389476																	296691		228966			109835									152993				537991				229294	196328		354940
43							385433																	297082		226983			107817									153490				539904				221236	195169		347497
44							378880																	295261		202456			110940									150056				526873				219576	187669		342739
45							367415																	289664		203432			103011									150831				506459				226226	189138		335322
46							355202																	286294		206852			105867									145116				488016				208147	191122		329416
47							350498																	270918		201992			102589									141501				479124				211477	182647		328692
48							338883																	272155		206267			94609									147004				460458				208353			320496
49							335391																	273232		198909			92696									147346				440857							320255
50							333470																			200276			94984									150136				429428							311441
51							328603																			189677			92851									149629				416429							302025
52							318025																						95186									144948				400620							289729
53							308976																						86102													414870							282539
54							303061																						84421													404731							284750
55							299309																						81048													358159							272726
56							281260																						84927													368247							268992
57							279982																						73312													350066							259787
58							271424																						84552																				258425
59							276317																						75628																				257510
60							263501																						79932																				249025
61							256363
62							249071
63							237062
64
65
66
67
68
69
70
71
72
73
74
75
76
77
78
79
80
81
82
83
84
85
86
87
88
89
90
91
92
93
94
95
96
97
98
99
100
101
102
103
104
105
106
107
108
109
110
111
112
113
114
115
116
117
118
119
120
121
122
123
124
125
126
127
128
129
130
131
132
133
134
135
136
137
138
139
140
141
142
143
144
145
146
147
148
149
150
151
152
153
154
155
156
157
158
159
160
161
162
163
164
165
166
167
168
169
170
171
172
173
174
175
176
177
178
179
180
181
182
183
184
185
186
187
188
189
190
191
192
193
194
195
196
197
198
199
200
201
202
203
204
205
206
207
208
209
210
211
212
213
214
215
216
217
218
219
220
221
222
223
224
225
226
227
228
229
230
231
232
233
234
235
236
237
238
239
240
241
242
243
244
245
246
247
248
249
250
251
252
253
254
255
256
257
258
259
260
261
262
263
264
265
266
267
268
269
270
271
272
273
274
275
276
277
278
279
280
281
282
283
284
285
286
287
288
289
290
291
292
293
294
295
296
297
298
299
[truncated: 17 more columns]

## Sheet: Clover_total_SG2
	Cell 1	Cell 2	Cell 3	Cell 4	Cell 5	Cell 6	Cell 7	Cell 8	Cell 9	Cell 10	Cell 11	Cell 12	Cell 13	Cell 14	Cell 15	Cell 16	Cell 17	Cell 18	Cell 19	Cell 20	Cell 21	Cell 22	Cell 23	Cell 24	Cell 25	Cell 26	Cell 27	Cell 28	Cell 29	Cell 30	Cell 31	Cell 32	Cell 33	Cell 34	Cell 35	Cell 36	Cell 37	Cell 38	Cell 39	Cell 40	Cell 41	Cell 42	Cell 43	Cell 44	Cell 45	Cell 46	Cell 47	Cell 48	Cell 49
0	508803	189467	700591	535874	6379321	600377	1035792	387609	205491	365127	340388	1328542	870015	1478204	316374	1209722	471057	213186	3517831	1441281	519613	508436	321061	445909	208255	289412	324128	985122	386118	377410	433759	2903018	222499	779361	632394	760236	602754	404162	1615987	1280228	1991072	499848	505581	918515	1175257	278486	307880	1813430	590249
1	502275	189700	662393	527905	6322398	606177	1032613	396883	208962	348470	333879	1304614	856246	1440659	317222	1225152	482993	210209	3453478	1423723	512684	503371	325937	434122	210656	261667	329879	980175	336838	366104	430747	2952060	223581	743600	644949	766684	542990	396635	1690880	1282572	1975799	493848	492179	928591	1168661	262129	306494	1780358	588635
2	502794	188391	652307	524375	6319532	577824	1019644	396235	211614	352632	323182	1307672	846562	1483818	312637	1215865	466295	206871	3413840	1407401	518568	504430	325143	428303	208025	264462	327006	984005	337758	359706	442092	2899364	225183	735998	643560	756408	567711	384914	1681420	1256557	1959436	480619	488966	911711	1150243	257562	309117	1777732	593831
3	496986	180346	666257	517978	6157437	562631	1007357	406873	204736	345139	338872	1303819	854507	1500900	302997	1158963	464383	207808	3360823	1389948	515256	483685	319641	425170	201115	261710	317591	980102	325172	362407	435167	2850046	230856	735963	648229	736748	569652	390789	1635541	1265042	1950946	510739	486367	919440	1159169	254130	295748	1757718	576559
4	476856	178561	652460	515958	6088089	529882	1011064	434085	206774	337295	336597	1297266	837125	1469700	278306	1181754	460727	211211	3318908	1365177	504493	475416	311457	421215	201158	260601	321032	959378	327339	331503	399053	2809285	220561	740447	628967	709193	542749	400596	1612668	1251219	1902834	488427	484345	914099	1130566	261472	294652	1724981	564782
5	475532	183818	641869	504293	6036717	542392	1002028	442512	207070	328324	344900	1281257	845303	1449597	277222	1194140	454507	197382	3288238	1351462	495114	490769	316553	417336	196344	252210	309712	999089	317104	328310	414828	2766686	221493	749447	627580	708143	544620	395138	1627906	1233646	1895546	480045	485544	906641	1131997	260481	287966	1707543	552198
6	477233	183590	643610	493477	5983179	559185	997966	424211	204830	330770	324197	1261809	831981	1472050	270715	1196185	450318	194874	3244168	1360448	492179	476988	317231	407362	189547	240057	302059	943054	312434	327748	401081	2759213	215593	727230	624545	794900	530225	386028	1650470	1213902	1899038	491224	479825	880863	1121462	265244	284041	1694592	550286
7	472050	181646	632491	489225	5883817	549299	996377	383056	201272	330110	321696	1255563	814837	1433931	282027	1170803	435655	190830	3191687	1352761	503919	464098	301606	407351	194112	234619	299931	935911	308472	336671	371072	2755571	212713	720364	615851	769738	524828	379873	1591551	1196016	1932414	471008	474098	891745	1111283	262887	291226	1667377	533630
8	467347	182904	621899	479635	5763442	542177	973580	379252	204671	336011	322803	1250507	809889	1418565	290813	1165140	437370	189344	3133846	1333769	487660	470249	305136	402872	187021	233239	298329	925029	309793	331160	360915	2748686	209282	708166	600081	750643	527497	376620	1557690	1166517	1905827	466247	465172	859463	1087065	261106	286655	1663954	542401
9	463102	181777	606951	464714	5657573	538420	950270	383447	200205	324427	326664	1242504	795362	1393963	285126	1150331	430306	188136	3089578	1327895	478501	456509	298338	398630	178857	236513	296282	894635	298796	329707	365430	2732433	213606	702567	593771	746639	523174	368881	1552533	1189893	1872540	460763	466705	856914	1087926	257281	288023	1652485	531349
10	457616	177968	614578	474303	5542935	549007	937763	374313	196601	323519	321373	1235881	797576	1382981	277440	1135664	427123	183986	3062149	1299035	463420	434920	288252	396795	190961	231325	307516	903120	314639	338057		2721173	207642	703526	592316	762745	505432	372837	1521276	1184357	1840296	526653	457741	846952	1076844	255749		1617177	527075
11	453823	174239	605410	457484	5416046	541812	937878	376378	191589	317797	316859	1230672	787811	1378492	279569	1107725	418681	180550	3018089	1287741	463528	429950	289823	395609	196169	229199	294604	896594	303810	338063		2729797	197900	684801	594157	694563	507261	372514	1510463	1178396	1801428	447825	465366	825355	1075170	253845		1580176
12	444038	172070	595205	451976	5347771	535470	939851	376968	192037	320821	314413	1193217	757548	1366151	269666	1069945	409560	175002	2948142		467450	425170	273342	385771	189274	242185	300222	879926	308331			2664077	197700	684182	586893	727338	501004	362313	1404488	1156599	1781253		466684	819515	1063156	247545		1568517
13	427505	169893	592227	468049	5327299	520012	943051	366192		323215	310852	1171300	758010	1354347	273680	1070786	408760	181147	2935433		457578	417246	261981	393380	185577	235855	301142	869463	303094			2656760	192845	679965	580470	705347	508346	353323	1349508	1145576	1718211		451503	802469	1051600	241997		1534773
14	428196	176468	596650	458467	5297454	521891	914062	358333		318462	313600	1171396	756088	1344010	276073	1070786	401404	179388	2878818		449562	420158	267407	378152	185630	233727	286350	865341	288702			2623889	189779	661176	577947	714812	499574	370721	1314024	1131167	1742340		450671	795433	1047935	245545		1511769
15	420500	172164	597162	455197	5175296	515810	896352	367411		315965	311260	1117394	739322	1319660	280439	1070786	400777	175678	2857138		464146	403306	260149	374318	171160	231774	280296	846602	288479			2628161	195882	659348	570858	710508	497817	364728	1380752	1101706	1714917		461891	787928	1033568	247781		1488965
16	424119	169564		453904	5145727	507567	878481	360892		300500		1102252	759066	1303813	270236	1070786	388754	174402	2811750		460118	408247	245757	364834		237209	284537	840481				2544640	177820	652266	576786	703741	496792	350385	1377350	1103208	1678716		460519	764901	1023619	245824		1481071
17	424119	173935		443086	5112289	504529	861892	353600		303156		1090863	753588	1293124	254759	1033039	400056	177363	2782807				262654	364761		236776	281044	818090				2503382		646797	564314	689498	481185	341842	1420579	1076156	1653738		460981	769566	1046525	252033		1474202
18	426441	160242		436618	5055390	494465	821706	348663		301674		1083999	730320	1279297	256615	1006429	359738	171714	2771670				263824	359341		230645	279053	819997				2527647		669366	553487	703971	477405	335343	1396782		1680773		457754	763686	1034715	247560		1461527
19	416115	159693		440249	4919102	491909	840200	346520		314150		1075793	710012	1257322	256170	1011226	343485	167780	2708648				260193	359419		232372	272803	796352				2457127		669197	545389	691320	476624	346719	1402379		1651699		458786	762034	1028913	243044		1432858
20	412840	158296		435315	4838768	486573		340177		296317		1065068	705516	1251784	250092	1000777	378773	171467	2747824				255086	350684		231823	270433	802356				2439722		658735	543990	707498	467922	344944			1600485		446026	759259	1020387	246271		1429116
21	417440	157655		430927	4769119			339040		296641		1078932		1220809	245058	1007371	370261	173759	2747478				257964	350530		225613	262897	782616				2314091		653826	542366	704224	463090						441870	752142	1027269	245379		1444859
22	413705	154800		428197	4698072			339752		290748		1094508		1198570	229623	993056		170440	2721305				244358	351284		215957	264633	774551				2378689		650151	548144	687824	460203											1410130
23	408052	157673		419528	4647438			339628		296088		1054979		1184752	246587	1029246		161017					241466			215118	256669	768084				2309553		632803	533761	680104	430086											1392375
24	385505	157515		422933				342021				1077976			243820	1018960		155048					238596			202759		759811				2360467			529454	666443	466163											1357357
25	397783	153942						338763				1009262			232670	1020141		154678					235761			184814						2277852			520949	668941												1349148
26	394183							325703							232209	1026362		159304					240366									2229764			508132
27	393911							324301							235911	966544		155822					232834									2245471			506110
28	377274							329722							229280			155666					230784									2286115			502245
29	374359							331510							224523			155834														2182387			497858
30	373478							321857							227514			156425														2215886
31	365218
32
33
34
35
36
37
38
39
40
41
42
43
44
45
46
47
48
49
50
51
52
53
54
55
56
57
58
59
60
61
62
63
64
65
66
67
68
69
70
71
72
73
74
75
76
77
78
79
80
81
82
83
84
85
86
87
88
89
90
91
92
93
94
95
96
97
98
99
100
101
102
103
104
105
106
107
108
109
110
111
112
113
114
115
116
117
118
119
120
121
122
123
124
125
126
127
128
129
130
131
132
133
134
135
136
137
138
139
140
141
142
143
144
145
146
147
148
149
150
151
152
153
154
155
156
157
158
159
160
161
162
163
164
165
166
167
168
169
170
171
172
173
174
175
176
177
178
179
180
181
182
183
184
185
186
187
188
189
190
191
192
193
194
195
196
197
198
199
200
201
202
203
204
205
206
207
208
209
210
211
212
213
214
215
216
217
218
219
220
221
222
223
224
225
226
227
228
229
230
231
232
233
234
235
236
237
238
239
240
241
242
243
244
245
246
247
248
249
250
251
252
253
254
255
256
257
258
259
260
261
262
263
264
265
266
267
268
269
270
271
272
273
274
275
276
277
278
279
280
281
282
283
284
285
286
287
288
289
290
291
292
293
294
295
296
297
298
299
[truncated: 6 more columns]

## Sheet: mCherry-Gem_total_G1
	Cell 1	Cell 2	Cell 3	Cell 4	Cell 5	Cell 6	Cell 7	Cell 8	Cell 9	Cell 10	Cell 11	Cell 12	Cell 13	Cell 14	Cell 15	Cell 16	Cell 17	Cell 18	Cell 19	Cell 20	Cell 21	Cell 22	Cell 23	Cell 24	Cell 25	Cell 26	Cell 27	Cell 28	Cell 29	Cell 30	Cell 31	Cell 32	Cell 33	Cell 34	Cell 35	Cell 36	Cell 37	Cell 38	Cell 39	Cell 40	Cell 41	Cell 42	Cell 43	Cell 44	Cell 45	Cell 46	Cell 47	Cell 48	Cell 49
0	12725	5699	10735	9124	1620	10025	1672	4375	5426	3735	7684	10176	20235	8456	8870	1634	4180	-866	-957	8481	6153	3306	31590	2060	5279	2375	4926	4655	2151	6505	6296	6780	3877	16123	2447	2436	4480	2757	5751	10087	2468	-1441	3081	1324	1036	3585	2338	36	3892
1	8132	2651	2842	3161	1077	3873	1965	5024	4387	837	3861	3861	7629	6997	6428	2570	5817	-2106	-2695	6702	4631	2844	26332	1630	4873	1047	7932	7728	1280	4298	3623	6120	4417	5244	3379	3085	3464	1155	8203	4059	2866	537	2774	2575	1048	2150	2989	775	2541
2	6501	5308	5524	3570	1614	7101	-201	4094	1165	-780	2951	2770	6812	9370	5750	1935	5117	0	-8100	6583	3255	2731	30348	1409	5284	2462	3813	3271	1433	5355	4265	5010	2942	2782	4130	3659	3550	608	10775	4736	1512	372	2338	3501	1787	2686	2146	1135	3556
3	7130	4150	5100	3944	3172	4863	1671	1478	684	684	3120	3572	2874	7563	8246	2264	4187	2615	-4075	8678	2477	4089	25653	1113	6944	2625	4480	3070	3007	3629	3249	6530	4496	4390	2991	2563	2690	-160	10242	3079	1254	-230	2864	3910	1622	5237	2098	2718	4083
4	5063	6349	5255	4014	2298	5330	2112	4739	926	2857	3101	3598	3069	17636	6617	3815	3899	2648	1968	7045	2487	2718	31203	1687	2629	2236	1973	3990	-679	4816	2801	6400	3868	3849	2971	2070	1237	545	11704	2564	-301	-405	2076	3421	1984	3572	2377	5726	4791
5	3355	4229	5497	4112	1379	3680	1244	3000	2712	1474	3745	3743	2960	9512	8565	5811	4073	1975	-457	12424	2892	4142	27169	1776	6330	2019	1548	3653	-148	4460	1858	7249	5313	3297	1367	3542	1811	1023	10911	879	967	1437	2239	2462	2194	3531	2283	6365	4871
6	5868	4066	5599	2738	683	4366	2402	1936	77	1577	3961	4884	4467	6924	6656	4157	5500	531	108	10323	1846	3319	29189	1321	7104	2552	2637	3164	-1746	3538	2792	6491	4406	2062	2398	2508	1968	1666	12371	1742	2811	1983	2318	1213	1078	3100	1148	5234	5971
7	7234	2906	5306	3286	2526	2432	3617	3902	2133	1896	2840	3636	3695	12120	8293	7604	5001	-663	1187	10992	2705	5068	27170	416	5791	3426	2601	3118	287	2105	3766	4786	1897	1768	1034	6096	1002	927	4662	1012	2301	-423	3440	1882	1954	3921	2139	5065	5038
8	5604	2189	4129	4246	1878	3304	2360	2850	2802	538	3425	4750	2540	9506	4443	7630	5204	518	-2241	11558	548	4960	26921	1703	8271	2425	670	3399	938	3705	2966	5008	2676	4756	1736	2403	1097	483	6145	985	3068	1166	3078	2459	1524	4718	2106	6228	5002
9	6121	2612	5202	1618	1703	6075	1662	3341		-93	3223	4593		8626	4869	6157	3623	1932	1371	6374	3134	5491	30805	1521	7576	3048	2960	3655	938	2657	2776	4607	2315	4422	1189	2567	2169	1356	6770	5097	5073	3314	2494	761	934	3182	2726	2769	4418
10	6121		3475	2924	1523	4655	1807	2125		1154	1962	4270		9375	4541	7008	4709	3324	3048	12691	3678	4400	33618	1521	6238	2005	3875	3560	938	4784	4464	5685	3048	4822	2181	3747	2914	1456	9192	5721	5569	8862	2376	1861	362	2774	2841	2897	5299
11	-2769		3954	-5561	1903	5684	2930	2037		796	3215	4078		7332	5063	5288	4488	3126	-3355	12055	1549	5471	29774	1521	3234	4250	3931	4640	-119	3758	5597	6190	3727	6138	2819	3417	2661	1558	8703		5470	7142	3184	3113	2224	3648	2056	3070	4244
12	4540		3133	1355	1528	7803	2426	946		2534	3297	5614		12312	2943	5441	4587	1978	1736	9711	3460	5654	32287	1521	5494	3286	2593	5252	-1090	4198	5919	6380	3476	6712	2764	3383	4272	2316	6897			7139	2937	1843	2405	3793	2469	3908	3151
13	4363		4383	2601	804	6252	2077	2101		898	3973	4953		7512	5556	4022	3984	3206	1820	9482		6040		1521	4719	3892	3815	6075	-71	5450		7082	1312	6857	3123	2681	-554	3118	9597			5517	2368	1592	2145	4402	2526	4303	6838
14	4463		5362	5357	299	6593	2509	1713			4613	7056		10390	4304	4536	2747	4011	1767	9550		5707		1358	5391	2179	3137	6005	-71	3504		6192	3665	7031	3077	2589	2232	2629	12004			6546	3367	2044	2473	6345	3142	4851	9687
15	5382		4734	6859	2268	7076	1791	3227				5674		7955	4337	3303	2426	5623	2328	7014		4334		2230	3931	2823	3235	7365	-16251	4411		6251	1770		3978	1290	2363	2910	10965			5707	2537	1986	2382	6314	2835	5515	2213
16	6078		5083	4968	3076	7471	2887	3227				6431		8311	3625	3084	3231	1970	-4130	7060		4707		1914	5492	3006	2119		546	3767		6807	3003		2753	3765	3463	1248	10747			8391	1961	2048	3686	6334	2412	4964	2574
17	6903		4873	4516	2200	5860	3408	1136				6892		8303	4384	4113	2499	1134	1693	5496		6308		903	3972	3236	-3978		924	3652		6310	1542		1440	1815	2927	1392	10298			5873		905	2196	6334	2412	4287	4112
18			3377	6580	2565	4908	4547	2144				6456		4168	3644	3657	3591		3159	7495		6675		1813	1751	4299	-4740		841	2906		5477	-2108		2029	3860	3668	1173	9571			5447		2095	2925	3045	2647	3324	3497
19			3301	4394	1955	6017	7718	2191				6595		4441	4752	4052	4349		621	6750		3456		2397	3341	1919	883		1178	3916		-922	2958		2305	2012	2894	1012	7491			8436		2404	501	3931	3196	700	5381
20			3997	3544	2168	2972	5616	1483				9204		5932	5225	4139	4063		-2575	5276		3295		2229	1446	2778	-632		1126	4078		4918	3203		2445	4057	4171	-624	8605			7934		1300	1639	3772	3077	3506	-1426
21			5558	6921	1313	2755	4336	1665				8734		1555	7477	5812			2153	4606		3575		2322	3777	4909	1329		2159	2965		3749	3638		2001	4043	3972	1372	8572			9051		304	3283	2602	2922	3377	-659
22			4824	7703	197	2755	2818	2364				9630		2002	6017	5646			1880	5025		3844		2153	4770	2811			1866	3784		4942	2410		-562	4582	5970	1177	9342			7301		2007	2166	2849	2901	2719	2002
23			3886	5220	3460	2755	2263	-1327				8939		7779	5627	5076			2236	3980				2002	4270	3930			2288	4426		5571	3335		2931	3447	5230	358	6186			5775		2826	2797	4546	2794	3293	-869
24			5221	3645	2655	2523	2813	1244				8205		8046	6098	5204			710	4652				3141		5235			1361	4855			2849		4421	3195	5227	2212	8174			4438		1636	2036	3936	901	3434	674
25			5859		2018	7268	2828	1707				5737		7246	7200	4810			2741	4944				3547		3199			961	5044			2449		3326	2257	5644	2292				6347		819	2720	3378	2594	-2077	2034
26			5117		1082	7389	2257	1239				4759		6026	6543	4647			328	4828				2702		2260			623	5423			5846		1685	3783	6048	2113				5570		1355	2812	4848	2814	2641	2033
27			5775		1190	5856	2623	1983				7381		5813	10451	3953			1361					3541		2802			-123	4663			2855		3305	4256	6088	2732				2897		3665	3760	5066	2021	4133	2174
28			4026		1377		2008	1740				6488			10591	5042			4964					3968		2519			-157	4661			2921		4115	4016	4325	2744				5208		2948		4869	3356	2346	3102
29			4855		763		2902	957				7028			5959	4842			437					3771		2519			1005	5360			6230		4836	2285	4912	2307				6543		3341		4023	3609	4312	3269
30			3995		366		2007	957				4800			5769	5072			2033					3756		170			456				4365		4771	-691	4384	1952				4214		3620		4102	1503	2513	1336
31			4969		2178		2378	957				4429			6371	5952			2535					4718		-5483			2105				3859		4205	1788	5430	1830				5220		2823		4102	2407	2017	3117
32			5656		1963		3439	957				5518			6366	5720			1872					3991		-6568			777				2278		3451	2317	6197	3060				5558				4102	205	2830	2565
33					1635		2113	-463				4454			7363	5561								4142		2987			1781				2887		5056	2462		3401				4123				4102	1037	2893	2783
34					2783		2858	464							7534	5589								3611		2806			1169				4482		3394	4585		3640				4932				2559	2769	2729	2453
35					3157		2456	834							7369	6613								3049		2570			1515				5317		4416	3730		3492				4040				3387	217		3733
36					1720		3664	3538							8203	6712								3378		2562			1666						3856			1762				5677				2417	1069		2166
37					739		1556	2336																2976		2479			1276						2596			809				5525				3507	2094		5542
38					1886		867	1391																2979		5900			538						4747			863				2302				1944	1951		3491
39							1781																	3709		-17518			1682									1205				2850				3467	2127		2304
40							1513																	2948		2176			774									1526				4149				2748	1856		2684
41							1528																	3033		2423			1243									214				4440				2219	1094		3600
42							1920																	2026		3846			2059									1174				7985				1390	2606		2551
43							2116																	2340		6198			1095									710				8697				2388	1183		3040
44							1564																	2267		-282			3172									-690				7383				1514	2372		3859
45							3618																	2383		1401			3848									644				10632				1946	3047		2483
46							531																	2529		4393			4024									888				7888				1067	1485		2488
47							2014																	2655		2546			3128									1940				7798				-1389	3042		2783
48							1948																	2266		6020			3045									3244				5829				-4243			2217
49							2265																	1951		3865			4029									2144				6122							3728
50							3243																			7652			3919									2949				6435							4255
51							2439																			4175			4553									1988				6776							5546
52							2991																						4877									1736				5799							2402
53							2961																						2587													9169							3470
54							2251																						2495													8043							5443
55							2297																						2506													7346							4388
56							3787																						3455													5607							4502
57							1965																						2584													4256							3317
58							3012																						3333																				4803
59							3840																						2556																				3658
60							1893																						3397																				4165
61							1712
62							2613
63							2608
64
65
66
67
68
69
70
71
72
73
74
75
76
77
78
79
80
81
82
83
84
85
86
87
88
89
90
91
92
93
94
95
96
97
98
99
100
101
102
103
104
105
106
107
108
109
110
111
112
113
114
115
116
117
118
119
120
121
122
123
124
125
126
127
128
129
130
131
132
133
134
135
136
137
138
139
140
141
142
143
144
145
146
147
148
149
150
151
152
153
154
155
156
157
158
159
160
161
162
163
164
165
166
167
168
169
170
171
172
173
174
175
176
177
178
179
180
181
182
183
184
185
186
187
188
189
190
191
192
193
194
195
196
197
198
199
200
201
202
203
204
205
206
207
208
209
210
211
212
213
214
215
216
217
218
219
220
221
222
223
224
225
226
227
228
229
230
231
232
233
234
235
236
237
238
239
240
241
242
243
244
245
246
247
248
249
250
251
252
253
254
255
256
257
258
259
260
261
262
263
264
265
266
267
268
269
270
271
272
273
274
275
276
277
278
279
280
281
282
283
284
285
286
287
288
289
290
291
292
293
294
295
296
297
298
299
[truncated: 17 more columns]

## Sheet: mCherry-Gem_total_SG2
	Cell 1	Cell 2	Cell 3	Cell 4	Cell 5	Cell 6	Cell 7	Cell 8	Cell 9	Cell 10	Cell 11	Cell 12	Cell 13	Cell 14	Cell 15	Cell 16	Cell 17	Cell 18	Cell 19	Cell 20	Cell 21	Cell 22	Cell 23	Cell 24	Cell 25	Cell 26	Cell 27	Cell 28	Cell 29	Cell 30	Cell 31	Cell 32	Cell 33	Cell 34	Cell 35	Cell 36	Cell 37	Cell 38	Cell 39	Cell 40	Cell 41	Cell 42	Cell 43	Cell 44	Cell 45	Cell 46	Cell 47	Cell 48	Cell 49
0	17362	8946	60199	13491	18016	33600	10702	21790	1674	6192	40195	19341	57696	48306	18797	14059	21183	14820	42620	56147	18358	10461	16462	28341	8038	11341	8187	8400	5027	13784	13493	8584	11511	5704	6435	6299	7476	6080	68605	50918	62875	26343	4613	8396	11066	11337	10672	20541	65046
1	21933	11824	62521	17341	20226	43569	17318	31850	4403	3997	42690	23330	62052	58206	27424	19252	33504	19572	43218	60503	21638	15444	23535	34759	9281	15852	12783	13187	14951	17457	18060	11321	17363	6139	9082	6633	15218	9882	80893	57650	69680	27728	5299	13019	15508	17148	11840	24419	79331
2	27649	15419	68728	23658	23103	48687	19437	37108	5589	5642	50393	32248	68549	67722	34474	25854	41492	26481	47617	65397	25001	20196	30905	41990	11067	21290	19942	17272	20970	21481	26612	14952	21337	6039	12385	8141	20254	11230	88168	61381	78028	34674	6344	17602	21106	22092	15324	33666	86790
3	34874	19340	74669	30850	22481	55847	24768	52835	7424	8038	62082	40078	73512	76880	43331	31025	51380	35335	50330	68878	26982	-1203	40052	49174	13530	31453	24099	21846	25235	29216	34874	17414	29269	7487	14674	10050	23693	17238	91649	69672	86540	52414	9274	24887	27409	26059	20767	48085	95684
4	37299	22711	83000	36324	24165	61780	33290	63897	8594	7393	71153	49740	80160	81119	30983	38828	60566	43096	55079	70244	30000	29147	45769	56259	17778	39630	32205	27097	33537	31644	42803	21226	34818	13359	13922	9574	24279	21559	99277	76902	89804	59258	11285	31582	31936	35927	27194	61032	97038
5	44202	29045	88982	40852	24895	73240	45831	71019	10657	8939	79972	53647	88297	88908	47414	45975	69931	49106	60063	75359	30431	37916	58182	67827	21601	48208	38068	39798	39746	38664	54020	26070	41863	15386	17147	13269	27027	26236	106598	77198	93361	71217	13302	38526	39119	44690	35035	77169	105594
6	54353	36083	97565	45635	29254	84019	54174	72525	9617	11759	80451	60632	92209	96148	49234	54183	81210	55036	65589	81378	35619	41988	67978	72985	25103	59216	45401	38807	49394	46745	64227	32935	46607	15933	20023	16253	28499	30284	116093	81859	105646	85257	16608	27952	46323	51180	40229	90569	111091
7	61069	39668	104414	51261	32653	92904	48753	76095	9819	12796	89937	69739	94777	101205	71603	58587	35930	61231	70104	89861	39674	47076	73124	82502	31700	65850	52284	46575	55465	57323	69249	38419	53405	18080	23215	16213	29584	31142	115398	86106	122172	96838	18371	48411	49723	56908	52587	105134	116980
8	67721	43638	107775	54137	32700	98852	69713	85738	16270	15441	99992	77891	101284	111693	85484	72307	64516	67294	75535	93967	38323	57036	83681	89072	36424	76132	61148	51435	64612	64668	81233	44012	60257	19652	23571	17277	32498	35555	121937	85627	130462	108956	19478	-30865	55307	63960	60952	117308	133581
9	72322	52987	110776	59016	35006	108499	79222	96182	16302	17713	117592	86657	107586	116291	97721	72696	100579	71970	80691	94422	40215	60212	91291	98466	42656	84352	65632	55844	69026	72773	90398	49064	66306	20741	27241	18204	34463	38809	122016	102055	132463	123752	22887	59187	64093	71313	68635	140105	138259
10	83031	58259	124125	67359	35866	120731	65132	102720	19763	17564	123600	90288	115831	123956	91714	78023	109073	77573	89278	96816	43313	62308	98299	106881	44299	92121	84885	63890	88155	81367		56437	72348	23010	31207	20764	36196	43213	126647	110795	135510	138004	24526	59414	67803	77343		149997	146837
11	93057	64734	130951	68846	38321	127986	56291	113300	19507	21039	133721	97178	117180	131056	111096	83696	115422	84039	95429	99280	45825	66339	110229	115868	48392	100948	87925	71110	91931	87559		66198	73638	25375	33363	21938	37959	46941	134721	116372	135563	144332	29096	-46542	75761	84690		162521
12	96394	69151	133429	74999	38246	136011	70772	123059	20484	22176	137199	107477	123172	141089	106007	84538	121205	86062	96519		45587	73946	116036	126998	54277	114823	97749	76156	102476			69837	80408	26223	36695	23924	41490	47751	128467	126339	139879		31227	73527	83219	91376		187119
13	100777	71147	144137	88198	39386	141150	97095	127243		25254	149324	109256	129555	149342	120177	91954	127612	91976	107233		50603	74628	119060	138913	53243	118853	105733	79229	107994			74817	83463	28436	39606	26241	45020	44390	133744	132799	140091		30571	83884	88390	100609		191294
14	104157	85218	155478	97381	42956	148950	60495	133342		27691	155754	115453	140813	152110	128043	91954	131363	96301	109296		49191	83837	131690	143530	60072	127812	103688	87462	106541			78004	89402	27732	44475	29701	46483	62020	132711	134847	152052		33881	86571	95242	107860		196755
15	110203	89522	164045	103804	41331	155754	123687	141700		30002	168133	118341	145769	159773	137115	91954	146865	101582	119993		59929	85165	134728	149825	71433	133442	109269	93667	116041			87185	94732	30323	47067	30890	48537	65730	154245	138371	165569		37020	91750	102972	117238		198886
16	118723	95356		111714	45156	159695	122964	148359		29548		125252	156060	165868	143899	91954	144409	106991	120496		59383	96742	147948	158843		142176	121075	97845				85055	94550	31736	53102	32240	52546	61369	152361	145397	173363		38451	99075	106908	125906		213629
17	118723	96899		115566	47161	166351	55357	150322		33625		131616	158016	168981	146958	112179	158020	112776	126866				158065	169013		153388	125880	99881				89448		34801	53549	33539	53163	57615	165771	146444	178555		41605	107049	119442	135600		235653
18	133894	105355		123877	48364	174437	129686	154364		31427		144773	168451	171470	156465	114630	153401	122327	133956				164647	177631		153680	130817	107436				98304		41749	54971	37286	58641	60482	167506		192916		44123	113064	130761	144794		248569
19	138320	105427		132327	47774	186684	147612	169054		32237		149968	170779	181226	162140	124815	152682	131946	136348				177109	186215		162007	136012	110515				106048		40686	56806	36864	61438	84178	177053		203504		47152	118775	140734	152963		253093
20	139475	113228		145503	50321	189254		173875		34500		157234	178420	187541	171855	129961	179887	138696	143664				191125	200574		168831	144201	118235				104934		43344	62522	40013	64854	92349			210180		47025	123705	144324	158872		271547
21	146125	120643		149553	50350			179600		37609		170982		186083	173072	139679	183626	146397	150220				202123	212611		174865	149495	123796				105082		45503	66016	42806	66874						49833	135564	159103	163824		310103
22	154098	126244		157286	52592			184643		40002		185215		189713	175127	142868		151764	153393				207242	219556		178480	160345	129958				112818		46576	76176	43595	76787											311630
23	164859	133990		163329	55108			196559		43175		185729		192056	197767	155564		158368					215610			184698	162422	136803				119212		50379	73481	48426	80987											322168
24	166632	144938		171763				208608				196107			206786	163224		166747					226149			191382		138283				130311			78365	47602	85258											324343
25	181065	145735						214947				182167			205113	168807		173322					236414			197914						128553			78981	49949												338883
26	180996							215044							213533	175286		185547					243795									130890			81317
27	192942							220654							227263	179725		190258					254003									142311			81381
28	192297							235673							231306			192570					260693									159156			85393
29	198246							243497							236117			204940														151631			88348
30	205776							242708							243820			214854														165694
31	214055
32
33
34
35
36
37
38
39
40
41
42
43
44
45
46
47
48
49
50
51
52
53
54
55
56
57
58
59
60
61
62
63
64
65
66
67
68
69
70
71
72
73
74
75
76
77
78
79
80
81
82
83
84
85
86
87
88
89
90
91
92
93
94
95
96
97
98
99
100
101
102
103
104
105
106
107
108
109
110
111
112
113
114
115
116
117
118
119
120
121
122
123
124
125
126
127
128
129
130
131
132
133
134
135
136
137
138
139
140
141
142
143
144
145
146
147
148
149
150
151
152
153
154
155
156
157
158
159
160
161
162
163
164
165
166
167
168
169
170
171
172
173
174
175
176
177
178
179
180
181
182
183
184
185
186
187
188
189
190
191
192
193
194
195
196
197
198
199
200
201
202
203
204
205
206
207
208
209
210
211
212
213
214
215
216
217
218
219
220
221
222
223
224
225
226
227
228
229
230
231
232
233
234
235
236
237
238
239
240
241
242
243
244
245
246
247
248
249
250
251
252
253
254
255
256
257
258
259
260
261
262
263
264
265
266
267
268
269
270
271
272
273
274
275
276
277
278
279
280
281
282
283
284
285
286
287
288
289
290
291
292
293
294
295
296
297
298
299
[truncated: 6 more columns]

## Sheet: Frame_G1(h)
	Cell 1	Cell 2	Cell 3	Cell 4	Cell 5	Cell 6	Cell 7	Cell 8	Cell 9	Cell 10	Cell 11	Cell 12	Cell 13	Cell 14	Cell 15	Cell 16	Cell 17	Cell 18	Cell 19	Cell 20	Cell 21	Cell 22	Cell 23	Cell 24	Cell 25	Cell 26	Cell 27	Cell 28	Cell 29	Cell 30	Cell 31	Cell 32	Cell 33	Cell 34	Cell 35	Cell 36	Cell 37	Cell 38	Cell 39	Cell 40	Cell 41	Cell 42	Cell 43	Cell 44	Cell 45	Cell 46	Cell 47	Cell 48	Cell 49
0	8.33333	15.3333	14.6667	18	10	19.3333	8.33333	14.3333	8.33333	8.33333	18.6667	18.6667	16.6667	10.3333	19.3333	8.33333	20.6667	8.33333	8.33333	8.33333	20.6667	8.33333	8.33333	14	9.33333	8.33333	9	8.33333	9.66667	10.3333	21.6667	8.33333	8.66667	19.6667	19.3333	9	11.3333	8.33333	8.33333	20.3333	8.33333	8.33333	25	8.33333	8.33333	8.33333	8.33333	8.33333	8.33333
1	8.66667	15.6667	15	18.3333	10.3333	19.6667	8.66667	14.6667	8.66667	8.66667	19	19	17	10.6667	19.6667	8.66667	21	8.66667	8.66667	8.66667	21	8.66667	8.66667	14.3333	9.66667	8.66667	9.33333	8.66667	10	10.6667	22	8.66667	9	20	19.6667	9.33333	11.6667	8.66667	8.66667	20.6667	8.66667	8.66667	25.3333	8.66667	8.66667	8.66667	8.66667	8.66667	8.66667
2	9	16	15.3333	18.6667	10.6667	20	9	15	9	9	19.3333	19.3333	17.3333	11	20	9	21.3333	9	9	9	21.3333	9	9	14.6667	10	9	9.66667	9	10.3333	11	22.3333	9	9.33333	20.3333	20	9.66667	12	9	9	21	9	9	25.6667	9	9	9	9	9	9
3	9.33333	16.3333	15.6667	19	11	20.3333	9.33333	15.3333	9.33333	9.33333	19.6667	19.6667	17.6667	11.3333	20.3333	9.33333	21.6667	9.33333	9.33333	9.33333	21.6667	9.33333	9.33333	15	10.3333	9.33333	10	9.33333	10.6667	11.3333	22.6667	9.33333	9.66667	20.6667	20.3333	10	12.3333	9.33333	9.33333	21.3333	9.33333	9.33333	26	9.33333	9.33333	9.33333	9.33333	9.33333	9.33333
4	9.66667	16.6667	16	19.3333	11.3333	20.6667	9.66667	15.6667	9.66667	9.66667	20	20	18	11.6667	20.6667	9.66667	22	9.66667	9.66667	9.66667	22	9.66667	9.66667	15.3333	10.6667	9.66667	10.3333	9.66667	11	11.6667	23	9.66667	10	21	20.6667	10.3333	12.6667	9.66667	9.66667	21.6667	9.66667	9.66667	26.3333	9.66667	9.66667	9.66667	9.66667	9.66667	9.66667
5	10	17	16.3333	19.6667	11.6667	21	10	16	10	10	20.3333	20.3333	18.3333	12	21	10	22.3333	10	10	10	22.3333	10	10	15.6667	11	10	10.6667	10	11.3333	12	23.3333	10	10.3333	21.3333	21	10.6667	13	10	10	22	10	10	26.6667	10	10	10	10	10	10
6	10.3333	17.3333	16.6667	20	12	21.3333	10.3333	16.3333	10.3333	10.3333	20.6667	20.6667	18.6667	12.3333	21.3333	10.3333	22.6667	10.3333	10.3333	10.3333	22.6667	10.3333	10.3333	16	11.3333	10.3333	11	10.3333	11.6667	12.3333	23.6667	10.3333	10.6667	21.6667	21.3333	11	13.3333	10.3333	10.3333	22.3333	10.3333	10.3333	27	10.3333	10.3333	10.3333	10.3333	10.3333	10.3333
7	10.6667	17.6667	17	20.3333	12.3333	21.6667	10.6667	16.6667	10.6667	10.6667	21	21	19	12.6667	21.6667	10.6667	23	10.6667	10.6667	10.6667	23	10.6667	10.6667	16.3333	11.6667	10.6667	11.3333	10.6667	12	12.6667	24	10.6667	11	22	21.6667	11.3333	13.6667	10.6667	10.6667	22.6667	10.6667	10.6667	27.3333	10.6667	10.6667	10.6667	10.6667	10.6667	10.6667
8	11	18	17.3333	20.6667	12.6667	22	11	17	11	11	21.3333	21.3333	19.3333	13	22	11	23.3333	11	11	11	23.3333	11	11	16.6667	12	11	11.6667	11	12.3333	13	24.3333	11	11.3333	22.3333	22	11.6667	14	11	11	23	11	11	27.6667	11	11	11	11	11	11
9	11.3333	18.3333	17.6667	21	13	22.3333	11.3333	17.3333		11.3333	21.6667	21.6667		13.3333	22.3333	11.3333	23.6667	11.3333	11.3333	11.3333	23.6667	11.3333	11.3333	17	12.3333	11.3333	12	11.3333	12.6667	13.3333	24.6667	11.3333	11.6667	22.6667	22.3333	12	14.3333	11.3333	11.3333	23.3333	11.3333	11.3333	28	11.3333	11.3333	11.3333	11.3333	11.3333	11.3333
10	11.6667		18	21.3333	13.3333	22.6667	11.6667	17.6667		11.6667	22	22		13.6667	22.6667	11.6667	24	11.6667	11.6667	11.6667	24	11.6667	11.6667	17.3333	12.6667	11.6667	12.3333	11.6667	13	13.6667	25	11.6667	12	23	22.6667	12.3333	14.6667	11.6667	11.6667	23.6667	11.6667	11.6667	28.3333	11.6667	11.6667	11.6667	11.6667	11.6667	11.6667
11	12		18.3333	21.6667	13.6667	23	12	18		12	22.3333	22.3333		14	23	12	24.3333	12	12	12	24.3333	12	12	17.6667	13	12	12.6667	12	13.3333	14	25.3333	12	12.3333	23.3333	23	12.6667	15	12	12		12	12	28.6667	12	12	12	12	12	12
12	12.3333		18.6667	22	14	23.3333	12.3333	18.3333		12.3333	22.6667	22.6667		14.3333	23.3333	12.3333	24.6667	12.3333	12.3333	12.3333	24.6667	12.3333	12.3333	18	13.3333	12.3333	13	12.3333	13.6667	14.3333	25.6667	12.3333	12.6667	23.6667	23.3333	13	15.3333	12.3333	12.3333			12.3333	29	12.3333	12.3333	12.3333	12.3333	12.3333	12.3333
13	12.6667		19	22.3333	14.3333	23.6667	12.6667	18.6667		12.6667	23	23		14.6667	23.6667	12.6667	25	12.6667	12.6667	12.6667		12.6667		18.3333	13.6667	12.6667	13.3333	12.6667	14	14.6667		12.6667	13	24	23.6667	13.3333	15.6667	12.6667	12.6667			12.6667	29.3333	12.6667	12.6667	12.6667	12.6667	12.6667	12.6667
14	13		19.3333	22.6667	14.6667	24	13	19			23.3333	23.3333		15	24	13	25.3333	13	13	13		13		18.6667	14	13	13.6667	13	14.3333	15		13	13.3333	24.3333	24	13.6667	16	13	13			13	29.6667	13	13	13	13	13	13
15	13.3333		19.6667	23	15	24.3333	13.3333	19.3333				23.6667		15.3333	24.3333	13.3333	25.6667	13.3333	13.3333	13.3333		13.3333		19	14.3333	13.3333	14	13.3333	14.6667	15.3333		13.3333	13.6667		24.3333	14	16.3333	13.3333	13.3333			13.3333	30	13.3333	13.3333	13.3333	13.3333	13.3333	13.3333
16	13.6667		20	23.3333	15.3333	24.6667	13.6667	19.6667				24		15.6667	24.6667	13.6667	26	13.6667	13.6667	13.6667		13.6667		19.3333	14.6667	13.6667	14.3333		15	15.6667		13.6667	14		24.6667	14.3333	16.6667	13.6667	13.6667			13.6667	30.3333	13.6667	13.6667	13.6667	13.6667	13.6667	13.6667
17	14		20.3333	23.6667	15.6667	25	14	20				24.3333		16	25	14	26.3333	14	14	14		14		19.6667	15	14	14.6667		15.3333	16		14	14.3333		25	14.6667	17	14	14			14		14	14	14	14	14	14
18			20.6667	24	16	25.3333	14.3333	20.3333				24.6667		16.3333	25.3333	14.3333	26.6667		14.3333	14.3333		14.3333		20	15.3333	14.3333	15		15.6667	16.3333		14.3333	14.6667		25.3333	15	17.3333	14.3333	14.3333			14.3333		14.3333	14.3333	14.3333	14.3333	14.3333	14.3333
19			21	24.3333	16.3333	25.6667	14.6667	20.6667				25		16.6667	25.6667	14.6667	27		14.6667	14.6667		14.6667		20.3333	15.6667	14.6667	15.3333		16	16.6667		14.6667	15		25.6667	15.3333	17.6667	14.6667	14.6667			14.6667		14.6667	14.6667	14.6667	14.6667	14.6667	14.6667
20			21.3333	24.6667	16.6667	26	15	21				25.3333		17	26	15	27.3333		15	15		15		20.6667	16	15	15.6667		16.3333	17		15	15.3333		26	15.6667	18	15	15			15		15	15	15	15	15	15
21			21.6667	25	17	26.3333	15.3333	21.3333				25.6667		17.3333	26.3333	15.3333			15.3333	15.3333		15.3333		21	16.3333	15.3333	16		16.6667	17.3333		15.3333	15.6667		26.3333	16	18.3333	15.3333	15.3333			15.3333		15.3333	15.3333	15.3333	15.3333	15.3333	15.3333
22			22	25.3333	17.3333	26.6667	15.6667	21.6667				26		17.6667	26.6667	15.6667			15.6667	15.6667		15.6667		21.3333	16.6667	15.6667			17	17.6667		15.6667	16		26.6667	16.3333	18.6667	15.6667	15.6667			15.6667		15.6667	15.6667	15.6667	15.6667	15.6667	15.6667
23			22.3333	25.6667	17.6667	27	16	22				26.3333		18	27	16			16	16				21.6667	17	16			17.3333	18		16	16.3333		27	16.6667	19	16	16			16		16	16	16	16	16	16
24			22.6667	26	18	27.3333	16.3333	22.3333				26.6667		18.3333	27.3333	16.3333			16.3333	16.3333				22		16.3333			17.6667	18.3333			16.6667		27.3333	17	19.3333	16.3333	16.3333			16.3333		16.3333	16.3333	16.3333	16.3333	16.3333	16.3333
25			23		18.3333	27.6667	16.6667	22.6667				27		18.6667	27.6667	16.6667			16.6667	16.6667				22.3333		16.6667			18	18.6667			17		27.6667	17.3333	19.6667	16.6667				16.6667		16.6667	16.6667	16.6667	16.6667	16.6667	16.6667
26			23.3333		18.6667	28	17	23				27.3333		19	28	17			17	17				22.6667		17			18.3333	19			17.3333		28	17.6667	20	17				17		17	17	17	17	17	17
27			23.6667		19	28.3333	17.3333	23.3333				27.6667		19.3333	28.3333	17.3333			17.3333					23		17.3333			18.6667	19.3333			17.6667		28.3333	18	20.3333	17.3333				17.3333		17.3333	17.3333	17.3333	17.3333	17.3333	17.3333
28			24		19.3333		17.6667	23.6667				28			28.6667	17.6667			17.6667					23.3333		17.6667			19	19.6667			18		28.6667	18.3333	20.6667	17.6667				17.6667		17.6667		17.6667	17.6667	17.6667	17.6667
29			24.3333		19.6667		18	24				28.3333			29	18			18					23.6667		18			19.3333	20			18.3333		29	18.6667	21	18				18		18		18	18	18	18
30			24.6667		20		18.3333	24.3333				28.6667			29.3333	18.3333			18.3333					24		18.3333			19.6667				18.6667		29.3333	19	21.3333	18.3333				18.3333		18.3333		18.3333	18.3333	18.3333	18.3333
31			25		20.3333		18.6667	24.6667				29			29.6667	18.6667			18.6667					24.3333		18.6667			20				19		29.6667	19.3333	21.6667	18.6667				18.6667		18.6667		18.6667	18.6667	18.6667	18.6667
32			25.3333		20.6667		19	25				29.3333			30	19			19					24.6667		19			20.3333				19.3333		30	19.6667	22	19				19				19	19	19	19
33					21		19.3333	25.3333				29.6667			30.3333	19.3333								25		19.3333			20.6667				19.6667		30.3333	20		19.3333				19.3333				19.3333	19.3333	19.3333	19.3333
34					21.3333		19.6667	25.6667							30.6667	19.6667								25.3333		19.6667			21				20		30.6667	20.3333		19.6667				19.6667				19.6667	19.6667	19.6667	19.6667
35					21.6667		20	26							31	20								25.6667		20			21.3333				20.3333		31	20.6667		20				20				20	20		20
36					22		20.3333	26.3333							31.3333	20.3333								26		20.3333			21.6667						31.3333			20.3333				20.3333				20.3333	20.3333		20.3333
37					22.3333		20.6667	26.6667																26.3333		20.6667			22						31.6667			20.6667				20.6667				20.6667	20.6667		20.6667
38					22.6667		21	27																26.6667		21			22.3333						32			21				21				21	21		21
39							21.3333																	27		21.3333			22.6667									21.3333				21.3333				21.3333	21.3333		21.3333
40							21.6667																	27.3333		21.6667			23									21.6667				21.6667				21.6667	21.6667		21.6667
41							22																	27.6667		22			23.3333									22				22				22	22		22
42							22.3333																	28		22.3333			23.6667									22.3333				22.3333				22.3333	22.3333		22.3333
43							22.6667																	28.3333		22.6667			24									22.6667				22.6667				22.6667	22.6667		22.6667
44							23																	28.6667		23			24.3333									23				23				23	23		23
45							23.3333																	29		23.3333			24.6667									23.3333				23.3333				23.3333	23.3333		23.3333
46							23.6667																	29.3333		23.6667			25									23.6667				23.6667				23.6667	23.6667		23.6667
47							24																	29.6667		24			25.3333									24				24				24	24		24
48							24.3333																	30		24.3333			25.6667									24.3333				24.3333				24.3333			24.3333
49							24.6667																	30.3333		24.6667			26									24.6667				24.6667							24.6667
50							25																			25			26.3333									25				25							25
51							25.3333																			25.3333			26.6667									25.3333				25.3333							25.3333
52							25.6667																						27									25.6667				25.6667							25.6667
53							26																						27.3333													26							26
54							26.3333																						27.6667													26.3333							26.3333
55							26.6667																						28													26.6667							26.6667
56							27																						28.3333													27							27
57							27.3333																						28.6667													27.3333							27.3333
58							27.6667																						29																				27.6667
59							28																						29.3333																				28
60							28.3333																						29.6667																				28.3333
61							28.6667
62							29
63							29.3333
64
65
66
67
68
69
70
71
72
73
74
75
76
77
78
79
80
81
82
83
84
85
86
87
88
89
90
91
92
93
94
95
96
97
98
99
100
101
102
103
104
105
106
107
108
109
110
111
112
113
114
115
116
117
118
119
120
121
122
123
124
125
126
127
128
129
130
131
132
133
134
135
136
137
138
139
140
141
142
143
144
145
146
147
148
149
150
151
152
153
154
155
156
157
158
159
160
161
162
163
164
165
166
167
168
169
170
171
172
173
174
175
176
177
178
179
180
181
182
183
184
185
186
187
188
189
190
191
192
193
194
195
196
197
198
199
200
201
202
203
204
205
206
207
208
209
210
211
212
213
214
215
216
217
218
219
220
221
222
223
224
225
226
227
228
229
230
231
232
233
234
235
236
237
238
239
240
241
242
243
244
245
246
247
248
249
250
251
252
253
254
255
256
257
258
259
260
261
262
263
264
265
266
267
268
269
270
271
272
273
274
275
276
277
278
279
280
281
282
283
284
285
286
287
288
289
290
291
292
293
294
295
296
297
298
299
[truncated: 17 more columns]

## Sheet: Frame_SG2(h)
	Cell 1	Cell 2	Cell 3	Cell 4	Cell 5	Cell 6	Cell 7	Cell 8	Cell 9	Cell 10	Cell 11	Cell 12	Cell 13	Cell 14	Cell 15	Cell 16	Cell 17	Cell 18	Cell 19	Cell 20	Cell 21	Cell 22	Cell 23	Cell 24	Cell 25	Cell 26	Cell 27	Cell 28	Cell 29	Cell 30	Cell 31	Cell 32	Cell 33	Cell 34	Cell 35	Cell 36	Cell 37	Cell 38	Cell 39	Cell 40	Cell 41	Cell 42	Cell 43	Cell 44	Cell 45	Cell 46	Cell 47	Cell 48	Cell 49
0	15.6667	20	8.33333	8.33333	9	11	25	20.3333	27.3333	14.3333	26.6667	8.66667	8.66667	10	22.3333	10	12	17.3333	14.3333	8.33333	8.33333	15	22	8.33333	26.6667	17.3333	22.6667	9.66667	22.6667	23.6667	17.6667	8.66667	26.6667	15	20.6667	11	19.3333	21.6667	8.66667	8.66667	8.33333	21.3333	16	10	10.6667	25.6667	27.6667	9	8.33333
1	16	20.3333	8.66667	8.66667	9.33333	11.3333	25.3333	20.6667	27.6667	14.6667	27	9	9	10.3333	22.6667	10.3333	12.3333	17.6667	14.6667	8.66667	8.66667	15.3333	22.3333	8.66667	27	17.6667	23	10	23	24	18	9	27	15.3333	21	11.3333	19.6667	22	9	9	8.66667	21.6667	16.3333	10.3333	11	26	28	9.33333	8.66667
2	16.3333	20.6667	9	9	9.66667	11.6667	25.6667	21	28	15	27.3333	9.33333	9.33333	10.6667	23	10.6667	12.6667	18	15	9	9	15.6667	22.6667	9	27.3333	18	23.3333	10.3333	23.3333	24.3333	18.3333	9.33333	27.3333	15.6667	21.3333	11.6667	20	22.3333	9.33333	9.33333	9	22	16.6667	10.6667	11.3333	26.3333	28.3333	9.66667	9
3	16.6667	21	9.33333	9.33333	10	12	26	21.3333	28.3333	15.3333	27.6667	9.66667	9.66667	11	23.3333	11	13	18.3333	15.3333	9.33333	9.33333	16	23	9.33333	27.6667	18.3333	23.6667	10.6667	23.6667	24.6667	18.6667	9.66667	27.6667	16	21.6667	12	20.3333	22.6667	9.66667	9.66667	9.33333	22.3333	17	11	11.6667	26.6667	28.6667	10	9.33333
4	17	21.3333	9.66667	9.66667	10.3333	12.3333	26.3333	21.6667	28.6667	15.6667	28	10	10	11.3333	23.6667	11.3333	13.3333	18.6667	15.6667	9.66667	9.66667	16.3333	23.3333	9.66667	28	18.6667	24	11	24	25	19	10	28	16.3333	22	12.3333	20.6667	23	10	10	9.66667	22.6667	17.3333	11.3333	12	27	29	10.3333	9.66667
5	17.3333	21.6667	10	10	10.6667	12.6667	26.6667	22	29	16	28.3333	10.3333	10.3333	11.6667	24	11.6667	13.6667	19	16	10	10	16.6667	23.6667	10	28.3333	19	24.3333	11.3333	24.3333	25.3333	19.3333	10.3333	28.3333	16.6667	22.3333	12.6667	21	23.3333	10.3333	10.3333	10	23	17.6667	11.6667	12.3333	27.3333	29.3333	10.6667	10
6	17.6667	22	10.3333	10.3333	11	13	27	22.3333	29.3333	16.3333	28.6667	10.6667	10.6667	12	24.3333	12	14	19.3333	16.3333	10.3333	10.3333	17	24	10.3333	28.6667	19.3333	24.6667	11.6667	24.6667	25.6667	19.6667	10.6667	28.6667	17	22.6667	13	21.3333	23.6667	10.6667	10.6667	10.3333	23.3333	18	12	12.6667	27.6667	29.6667	11	10.3333
7	18	22.3333	10.6667	10.6667	11.3333	13.3333	27.3333	22.6667	29.6667	16.6667	29	11	11	12.3333	24.6667	12.3333	14.3333	19.6667	16.6667	10.6667	10.6667	17.3333	24.3333	10.6667	29	19.6667	25	12	25	26	20	11	29	17.3333	23	13.3333	21.6667	24	11	11	10.6667	23.6667	18.3333	12.3333	13	28	30	11.3333	10.6667
8	18.3333	22.6667	11	11	11.6667	13.6667	27.6667	23	30	17	29.3333	11.3333	11.3333	12.6667	25	12.6667	14.6667	20	17	11	11	17.6667	24.6667	11	29.3333	20	25.3333	12.3333	25.3333	26.3333	20.3333	11.3333	29.3333	17.6667	23.3333	13.6667	22	24.3333	11.3333	11.3333	11	24	18.6667	12.6667	13.3333	28.3333	30.3333	11.6667	11
9	18.6667	23	11.3333	11.3333	12	14	28	23.3333	30.3333	17.3333	29.6667	11.6667	11.6667	13	25.3333	13	15	20.3333	17.3333	11.3333	11.3333	18	25	11.3333	29.6667	20.3333	25.6667	12.6667	25.6667	26.6667	20.6667	11.6667	29.6667	18	23.6667	14	22.3333	24.6667	11.6667	11.6667	11.3333	24.3333	19	13	13.6667	28.6667	30.6667	12	11.3333
10	19	23.3333	11.6667	11.6667	12.3333	14.3333	28.3333	23.6667	30.6667	17.6667	30	12	12	13.3333	25.6667	13.3333	15.3333	20.6667	17.6667	11.6667	11.6667	18.3333	25.3333	11.6667	30	20.6667	26	13	26	27		12	30	18.3333	24	14.3333	22.6667	25	12	12	11.6667	24.6667	19.3333	13.3333	14	29		12.3333	11.6667
11	19.3333	23.6667	12	12	12.6667	14.6667	28.6667	24	31	18	30.3333	12.3333	12.3333	13.6667	26	13.6667	15.6667	21	18	12	12	18.6667	25.6667	12	30.3333	21	26.3333	13.3333	26.3333	27.3333		12.3333	30.3333	18.6667	24.3333	14.6667	23	25.3333	12.3333	12.3333	12	25	19.6667	13.6667	14.3333	29.3333		12.6667
12	19.6667	24	12.3333	12.3333	13	15	29	24.3333	31.3333	18.3333	30.6667	12.6667	12.6667	14	26.3333	14	16	21.3333	18.3333		12.3333	19	26	12.3333	30.6667	21.3333	26.6667	13.6667	26.6667			12.6667	30.6667	19	24.6667	15	23.3333	25.6667	12.6667	12.6667	12.3333		20	14	14.6667	29.6667		13
13	20	24.3333	12.6667	12.6667	13.3333	15.3333	29.3333	24.6667		18.6667	31	13	13	14.3333	26.6667	14.3333	16.3333	21.6667	18.6667		12.6667	19.3333	26.3333	12.6667	31	21.6667	27	14	27			13	31	19.3333	25	15.3333	23.6667	26	13	13	12.6667		20.3333	14.3333	15	30		13.3333
14	20.3333	24.6667	13	13	13.6667	15.6667	29.6667	25		19	31.3333	13.3333	13.3333	14.6667	27	14.6667	16.6667	22	19		13	19.6667	26.6667	13	31.3333	22	27.3333	14.3333	27.3333			13.3333	31.3333	19.6667	25.3333	15.6667	24	26.3333	13.3333	13.3333	13		20.6667	14.6667	15.3333	30.3333		13.6667
15	20.6667	25	13.3333	13.3333	14	16	30	25.3333		19.3333	31.6667	13.6667	13.6667	15	27.3333	15	17	22.3333	19.3333		13.3333	20	27	13.3333	31.6667	22.3333	27.6667	14.6667	27.6667			13.6667	31.6667	20	25.6667	16	24.3333	26.6667	13.6667	13.6667	13.3333		21	15	15.6667	30.6667		14
16	21	25.3333		13.6667	14.3333	16.3333	30.3333	25.6667		19.6667		14	14	15.3333	27.6667	15.3333	17.3333	22.6667	19.6667		13.6667	20.3333	27.3333	13.6667		22.6667	28	15				14	32	20.3333	26	16.3333	24.6667	27	14	14	13.6667		21.3333	15.3333	16	31		14.3333
17	21.3333	25.6667		14	14.6667	16.6667	30.6667	26		20		14.3333	14.3333	15.6667	28	15.6667	17.6667	23	20				27.6667	14		23	28.3333	15.3333				14.3333		20.6667	26.3333	16.6667	25	27.3333	14.3333	14.3333	14		21.6667	15.6667	16.3333	31.3333		14.6667
18	21.6667	26		14.3333	15	17	31	26.3333		20.3333		14.6667	14.6667	16	28.3333	16	18	23.3333	20.3333				28	14.3333		23.3333	28.6667	15.6667				14.6667		21	26.6667	17	25.3333	27.6667	14.6667		14.3333		22	16	16.6667	31.6667		15
19	22	26.3333		14.6667	15.3333	17.3333	31.3333	26.6667		20.6667		15	15	16.3333	28.6667	16.3333	18.3333	23.6667	20.6667				28.3333	14.6667		23.6667	29	16				15		21.3333	27	17.3333	25.6667	28	15		14.6667		22.3333	16.3333	17	32		15.3333
20	22.3333	26.6667		15	15.6667	17.6667		27		21		15.3333	15.3333	16.6667	29	16.6667	18.6667	24	21				28.6667	15		24	29.3333	16.3333				15.3333		21.6667	27.3333	17.6667	26	28.3333			15		22.6667	16.6667	17.3333	32.3333		15.6667
21	22.6667	27		15.3333	16			27.3333		21.3333		15.6667		17	29.3333	17	19	24.3333	21.3333				29	15.3333		24.3333	29.6667	16.6667				15.6667		22	27.6667	18	26.3333						23	17	17.6667	32.6667		16
22	23	27.3333		15.6667	16.3333			27.6667		21.6667		16		17.3333	29.6667	17.3333		24.6667	21.6667				29.3333	15.6667		24.6667	30	17				16		22.3333	28	18.3333	26.6667											16.3333
23	23.3333	27.6667		16	16.6667			28		22		16.3333		17.6667	30	17.6667		25					29.6667			25	30.3333	17.3333				16.3333		22.6667	28.3333	18.6667	27											16.6667
24	23.6667	28		16.3333				28.3333				16.6667			30.3333	18		25.3333					30			25.3333		17.6667				16.6667			28.6667	19	27.3333											17
25	24	28.3333						28.6667				17			30.6667	18.3333		25.6667					30.3333			25.6667						17			29	19.3333												17.3333
26	24.3333							29							31	18.6667		26					30.6667									17.3333			29.3333
27	24.6667							29.3333							31.3333	19		26.3333					31									17.6667			29.6667
28	25							29.6667							31.6667			26.6667					31.3333									18			30
29	25.3333							30							32			27														18.3333			30.3333
30	25.6667							30.3333							32.3333			27.3333														18.6667
31	26
32
33
34
35
36
37
38
39
40
41
42
43
44
45
46
47
48
49
50
51
52
53
54
55
56
57
58
59
60
61
62
63
64
65
66
67
68
69
70
71
72
73
74
75
76
77
78
79
80
81
82
83
84
85
86
87
88
89
90
91
92
93
94
95
96
97
98
99
100
101
102
103
104
105
106
107
108
109
110
111
112
113
114
115
116
117
118
119
120
121
122
123
124
125
126
127
128
129
130
131
132
133
134
135
136
137
138
139
140
141
142
143
144
145
146
147
148
149
150
151
152
153
154
155
156
157
158
159
160
161
162
163
164
165
166
167
168
169
170
171
172
173
174
175
176
177
178
179
180
181
182
183
184
185
186
187
188
189
190
191
192
193
194
195
196
197
198
199
200
201
202
203
204
205
206
207
208
209
210
211
212
213
214
215
216
217
218
219
220
221
222
223
224
225
226
227
228
229
230
231
232
233
234
235
236
237
238
239
240
241
242
243
244
245
246
247
248
249
250
251
252
253
254
255
256
257
258
259
260
261
262
263
264
265
266
267
268
269
270
271
272
273
274
275
276
277
278
279
280
281
282
283
284
285
286
287
288
289
290
291
292
293
294
295
296
297
298
299
[truncated: 6 more columns]

## Sheet: Half-life_G1(h)
	Cell 1	Cell 2	Cell 3	Cell 4	Cell 5	Cell 6	Cell 7	Cell 8	Cell 9	Cell 10	Cell 11	Cell 12	Cell 13	Cell 14	Cell 15	Cell 16	Cell 17	Cell 18	Cell 19	Cell 20	Cell 21	Cell 22	Cell 23	Cell 24	Cell 25	Cell 26	Cell 27	Cell 28	Cell 29	Cell 30	Cell 31	Cell 32	Cell 33	Cell 34	Cell 35	Cell 36	Cell 37	Cell 38	Cell 39	Cell 40	Cell 41	Cell 42	Cell 43	Cell 44	Cell 45	Cell 46	Cell 47	Cell 48	Cell 49
0	16.8887	18.0406	15.8367	18.2237	15.3534	12.5605	14.5781	14.7908	26.9462	28.2095	25.9587	16.05	22.6784	14.8952	15.679	16.1232	14.6301	14.5005	14.1724	12.0618	11.6091	17.7846	23.4664	19.3397	13.8735	14.208	14.0259	18.9941	13.6933	14.0775	25.1213	14.0984	14.0518	102.828	18.1695	12.7996	18.6525	17.0259	15.6058	26.908	19.8826	13.6858	17.277	14.7811	17.0769	14.5151	15.3075	14.9233	15.6704
[truncated: 17 more columns]

## Sheet: Half-life_SG2(h)
	Cell 1	Cell 2	Cell 3	Cell 4	Cell 5	Cell 6	Cell 7	Cell 8	Cell 9	Cell 10	Cell 11	Cell 12	Cell 13	Cell 14	Cell 15	Cell 16	Cell 17	Cell 18	Cell 19	Cell 20	Cell 21	Cell 22	Cell 23	Cell 24	Cell 25	Cell 26	Cell 27	Cell 28	Cell 29	Cell 30	Cell 31	Cell 32	Cell 33	Cell 34	Cell 35	Cell 36	Cell 37	Cell 38	Cell 39	Cell 40	Cell 41	Cell 42	Cell 43	Cell 44	Cell 45	Cell 46	Cell 47	Cell 48	Cell 49
0	33.1789	39.413	33.4975	33.5451	23.502	36.8804	29.309	37.9807	48.5093	40.3727	56.5443	31.024	32.728	33.6949	31.4045	39.0459	24.2098	30.6977	26.7598	35.3339	35.8424	21.9794	25.1732	30.7779	32.7792	33.3965	33.9397	28.1177	25.9401	32.3807	14.2398	33.3104	24.7658	43.0183	36.8635	67.8573	32.815	39.5766	26.8898	33.8042	30.9096	64.9822	67.4896	29.1261	47.2424	74.4279	36.4074	28.1085	25.6756
[truncated: 6 more columns]
