# Supplementary material for: The G1-S transition is promoted by Rb degradation via the E3 ligase UBR5
Source: Sci Adv. 2024 Oct 23;10(43):eadq6858. doi: 10.1126/sciadv.adq6858 (PMC11498223; doi:10.1126/sciadv.adq6858)
Supplement: Supplementary file 2 — Tables S1 to S36 [file sciadv.adq6858_tables_s1_to_s36.zip › adq6858_table_s11.xlsx]

## Sheet: Clover_total_G1
	Cell 1	Cell 2	Cell 3	Cell 4	Cell 5	Cell 6	Cell 7	Cell 8	Cell 9	Cell 10	Cell 11	Cell 12	Cell 13	Cell 14	Cell 15	Cell 16	Cell 17	Cell 18	Cell 19	Cell 20	Cell 21	Cell 22	Cell 23	Cell 24	Cell 25	Cell 26	Cell 27	Cell 28	Cell 29	Cell 30	Cell 31	Cell 32	Cell 33	Cell 34	Cell 35	Cell 36	Cell 37	Cell 38	Cell 39	Cell 40	Cell 41
0	966435	1098459	892741	5095645	766414	1391662	594637	924555	1013146	817007	950800	3221640	727915	615822	1423662	966421	6579015	3193681	1584100	1448604	1037592	568096	549591	1143275	588368	909950	913911	2058427	993959	1182761	1858515	1505217	664555	1357819	717489	843399	1814331	1578008	1721993	1302045	939192
1	953266	1013585	887976	5024169	758704	1380989	595399	901459	950476	768205	946656	3063886	720800	635841	1402510	958918	6463423	3137592	1605252	1410574	1038587	568096	557824	1137022	581368	904616	891358	2030695	999733	1188171	1827407	1488231	619315	1342899	721407	828766	1744882	1565696	1687081	1318004	921913
2	962682	1054407	887968	5060190	751188	1376418	586888	875790	934929	800635	937872	3039239	697314	635841	1408549	948512	6327778	3063840	1556213	1411811	1021792	579794	539848	1118288	568182	908751	891642	2028812	985146	1171169	1791497	1485604	597473	1353951	717496	815919	1711761	1466270	1683296	1298828	920534
3	936660	1037570	864910	4937428	757291	1374222	580580	891648	943814	779508	931296	3020275	686771	624940	1396504	933008	6280507	3047551	1562199	1380115	1006993	564790	531929	1097397	557944	897708	809777	1985486	993015	1148844	1783119	1491240	592746	1325965	697620	803649	1776502	1457688	1657643	1291879	912279
4	927674	1016233	851151	4894161	740353	1365063	570157	866506	938190	757306	933619	2972404	682156	628011	1385711	933008	6114602	3017153	1546746	1373085	985902	555775	510911	1086267	538899	885842	811744	1980149	976462	1153304	1750699	1471552	577416	1321254	690745	816174	1726368	1454862	1647672	1291879	899516
5	927679	1014351	850094	4851074	745600	1375267	562541	875062	927412	766609	914272	2913480	693211	611200	1381444	905954	6090587	2932282	1516088	1352651	948333	570859	513344	1070455	533414	869371	801280	1950243	981547	1150762	1763633	1460582	561867	1318163	679896	791931	1649274	1430489	1624196	1255466	890801
6	908283	1011328	846243	4792777	733963	1344257	558826	838372	951835	747979	907397	2911602	688627	611086	1371275	919096	6053610	2920250	1480287	1371224	917592	581515	508877	1060208	526997	855725	817454	1930259	958489	1136211	1742296	1468495	552860	1333765	674574	777040	1618452	1424329	1600540	1243824	884067
7	910367	1007305	843293	4718587	765975	1346320	558826	841750	923837	719830	886596	2830044	671782	570190	1359781	885148	5878018	2890390	1449766	1343935	902834	566496	510598	1064626	525182	842675	766184	1926465	963354	1132820	1721797	1445842	537690	1294243	670269	757988	1601242	1432148	1576893	1223270	876624
8	897998	995246	818075	4635331	734607	1320053	544411	831665	879612	713930	886767	2836540	667125	574563	1364736	891122	5847287	2840050	1438217	1336889	892206	569129	481875	1040398	525520	827781	783440	1887819	952794	1110306	1694295	1427941	527762	1319380	673459	748643	1595883	1386366	1562398	1232060	874813
9	891369	984956	777030	4596830	726815	1301369	585944	813277	867155	719833	866962	2806896	649884	571849	1349936	883922	5752592	2776724	1441132	1318244		539693	486440	1056448	511987	808125	760708	1861284	929427	1122470	1668783	1424579	534839	1307289	668120	733303	1557108	1352082	1541068	1193545	860301
10	893056	964135	776854	4631530	726815	1276724	524046	793494	858618	708088	866141	2717345	637410	563899	1314015	868174	5674402	2795830	1435026	1309468		543202	505620	1051884	509092	807854	762773	1825704	905615	1113471	1661515	1424021	526099	1272830	649259	738204	1567745	1401777	1522800	1189640	863285
11	868254	965319	752756	4609547	684889	1233456	509814	779039	843504	694452	870362	2658517	625856	590050	1282627	849760	5561366	2748845	1413061	1301966		507612	480151	1075226	495577	796196	740374	1798517	920451	1059658	1646389	1389216		1286794	637288	727199	1601755	1344114	1488689	1185539	835811
12	854488	963341	739610	4498644	650928	1214986	552602	767447	830189	690083	847248		625124	576716	1272131	847058	5427470	2687570	1399311	1274943		501393	480333	1056497	508176	796196	740374	1772166	909139	1054039	1594971	1382753		1275073	632079	720475	1569613	1271331	1470682	1157110	814531
13	855093	937005	732902	4416411	661268	1227507	534614	767447	836261	698245	829084		609383	556115	1288375	832654	5490532	2664351	1361905	1259547		481823	480333	970034	496021	776873	739749	1806701	899435	1077243	1600737	1393486		1243204	624441	702677	1539954	1241514	1462390	1145281	814181
14	834336	944161	717266	4319173	662409	1213021	504861	750536	817365	678799	836491		625782	522742	1265630	828691	5309135	2610710	1338251	1229301		501703	508533	969378	489226	795573	704479	1815009	894471	1062522	1559982	1387087		1202848	589019	684127	1525754	1273436	1436073	1115268	806613
15	822426	940791	703580	4300536	663307	1221954	537710	729542	777098	673466	818996		583555	503973	1229302	838093	5171445	2563192	1326016	1214477		470471	457913	995492	478180	782787	673366	1776986	882236	1053181	1561355	1343386		1197902	605793	673382	1480519	1259714	1424171	1104496	787644
16	809096	919157	714924	4308315	650554	1190157	501561	727747	779219	575968	818996		577583	483919	1239468	823639	5012863		1316632	1211353		452082	452248	1002988	466836	774690	680107	1735169	874487	1027924	1559887	1304566				665336	1413695	1258256	1409138	1084171	784723
17		907326	687089	4324576	651121	1178287	501807	727387	755457	587310	790625		589742	476486	1242097	783974	4935987		1295184	1221478		446058	481052	985440	457180	763161	687578	1727102		1018576	1541759	1283091				658669	1409740	1231237	1413918	1051717	775111
18		891688	689720	4255554	643673	1154177	487578	711002	767270	594371	768451		582590		1218876	756640	4866207		1285754	1206776		449185	457139	925931	454588	745819	688946	1680126		1007802	1518680	1243323				663437	1351981	1233117	1390565	1009738	761913
19		862068	687304	4157741	637271	1139640	532987	698116		659513	746596		563790		1186525	743640	4822082		1286117	1223987		437872	433787	907005	446419	738922	657547	1677156		1006996	1496608	1266017				647262	1317849	1211931	1373473	984891
20		836339	694899	4116263	625703	1111925	538217	693271		618763	750969		559432		1218503	746496	4767784		1271475	1192384		428040	420222	940820	438176	741031	650637	1696275			1495074	1267159				651759	1302195	1194871	1389939	978265
21		833903	688097	3998455	619581	1095426	456832	696964		635783	753985		560852		1158322	711796	4682125		1256734	1176694		434524	417901	884255	452572	742856	628550	1628616			1482281	1243194				639042	1275456	1190439	1386596	977922
22		812850	663516	4047457	608989	1083632		673521		564965	738840		556150			709206	4572327		1282353	1158768		437723	428912	904111	453618	733581	645830	1630910			1463768	1243153				620556	1256847	1183293	1368941	921413
23		812363	649659	3948432	595734	1086613		666924			749553		527989			753382	4468142		1220649	1256178		437062	414717	872776	428642	717223	624237	1570024			1458075	1227968				635909	1250535	1164295	1341220
24		807719	660207	3886292	590291	1071728		673780			748568		519551			680340	4333692		1239802	1114800		459777	401858	860953	422248	695315	582454	1534393			1477674	1198806				623668	1250128	1145430	1308513
25		798741	654369	3930363	576421	1017924		657456			735725		513394			676689	4258539		1195950	1107208		449403	404602	849528	422248	682148	601669	1509833			1349746	1166270				611234	1212429	1106327	1294520
26		772461	654369	3848151	569411	1019876		646328			732961		507418			663276	4174550		1225274	1075013		453094	399291	842504	412701	674362	642086	1480048			1386301	1146124				599438	1220433	1084991	1239551
27		759376	618329	3748876	563953	973135		631161					501302			654630	4018002		1131955	1045638		442874	403382	837391	384515	668716	635832	1446072				1125079				592267	1205452	1075165	1239551
28		762081	618986	3727628		951022		626944					480395			647839	3910962		1141435	1037401		454398	405647		376578	646733	628567	1422477								585681	1193577	1075165	1192191
29		731838	608262	3625732		951022		611282					485163						1152805	1038253		456143			368027	669105	614159	1414922								573370	1185890	1052539	1259751
30		719419	587026	3682050		937321		595955					479027						1119340	1103018		445904			361461	639073	603275	1394984								573370	1187171	1066510	1205825
31		736517	579124	3590918		927885							469464						1116247	1017873		433267			363841	630992	606649	1389795								552584	1171654		1198095
32		740546	575179	3509552		908977							468635						1109713	973537		431580			383934	622620	598610	1398098								551978	1138470		1180897
33		714614	580206	3482711		903958							458247						1097084	959501		409680				578273	590136	1382166								543048	1113933		1157760
34		717760	595755			911912							451664						1063520	960550		392867				605953	582020	1353662								541193	1098109		1165128
35		661707	564298			873176													1011206	960550						625561	568174	1338988								547247	1051255		1142644
36		661707	558276			855599														907458						607575		1338988								550406	1051255		1147686
37		612877	568264			846549														903920						613558		1288848								544714	1022312		1129858
38		665160				846043														877889						608510		1297666								529785	1019454		1098039
39						807088														884585						601287		1292436								522165	1004154		1085059
40																										599590		1280431								513849	994349		1068999
41																										599584		1269077									1003478		1055357
42																										585788		1243525									973491		1032051
43																										573911											957665		975649
44																										533071											939600		987850
45																										482484											913356		990758
46																										473975													980235
47																										456651
48																										461893
49																										490337
50
51
52
53
54
55
56
57
58
59
60
61
62
63
64
65
66
67
68
69
70
71
72
73
74
75
76
77
78
79
80
81
82
83
84
85
86
87
88
89
90
91
92
93
94
95
96
97
98
99
100
101
102
103
104
105
106
107
108
109
110
111
112
113
114
115
116
117
118
119
120
121
122
123
124
125
126
127
128
129
130
131
132
133
134
135
136
137
138
139
140
141
142
143
144
145
146
147
148
149
150
151
152
153
154
155
156
157
158
159
160
161
162
163
164
165
166
167
168
169
170
171
172
173
174
175
176
177
178
179
180
181
182
183
184
185
186
187
188
189
190
191
192
193
194
195
196
197
198
199
200
201
202
203
204
205
206
207
208
209
210
211
212
213
214
215
216
217
218
219
220
221
222
223
224
225
226
227
228
229
230
231
232
233
234
235
236
237
238
239
240
241
242
243
244
245
246
247
248
249
250
251
252
253
254
255
256
257
258
259
260
261
262
263
264
265
266
267
268
269
270
271
272
273
274
275
276
277
278
279
280
281
282
283
284
285
286
287
288
289
290
291
292
293
294
295
296
297
298
299

## Sheet: Clover_total_SG2
	Cell 1	Cell 2	Cell 3	Cell 4	Cell 5	Cell 6	Cell 7	Cell 8	Cell 9	Cell 10	Cell 11	Cell 12	Cell 13	Cell 14	Cell 15	Cell 16	Cell 17	Cell 18	Cell 19	Cell 20	Cell 21	Cell 22	Cell 23	Cell 24	Cell 25	Cell 26	Cell 27	Cell 28	Cell 29	Cell 30	Cell 31	Cell 32	Cell 33	Cell 34	Cell 35
0	2091058	3188567	1783387	1725950	2392516	4287544	2766353	926843	2316526	2042597	3257221	1589645	1634338	1161183	2421103	5173737	2467584	805739	853907	896060	1166370	1419347	1303060	2040473	2065617	2071273	916957	1306607	1644730	1151504	1891399	996776	3130093	1917955	2804103
1	2063261	3273892	1759977	1718062	2375807	4236255	2710181	904771	2297266	2026490	3221224	1587793	1581784	1099304	2418759	5126673	2465137	805271	853304	889681	1145844	1410663	1274992	2012743	2056256	2042307	923719	1304792	1648180	1140582	1875272	990667	3045986	1887746	2748972
2	2062709	3216341	1789040	1693964	2331130	4160868	2673450	905549	2317544	2015153	3186999	1598349	1584918	1099795	2376346	5041552	2457407	773203	849414	899887	1138238	1403338	1277141	2019187	2043952	2053601	923719	1299431	1643428	1124493	1808811	959547	2992539	1911951	2717805
3	2051472	3247103	1766451	1665162	2307682	4110048	2711763	913756	2250761	1966565	3169237	1577405	1556643	1074969	2397565	5024820	2441646	767250	855482	878348	1134425	1390512	1265112	1995302	2069125	2032054	904243	1283787	1616212	1121522	1853042	953456	3044143	1915954	2682290
4	2033607	3204263	1768643	1658532	2262721	4052646	2643008	908541	2270352	1947319	3069864	1527200	1546854	1119243	2362513	4995081	2389018	784999	850173	880788	1117648	1370656	1259106	1992622	2063184	2007505	915530	1264632	1604933	1103311	1768913	952062	3062154	1894221	2651638
5	2004824	3201980	1754710	1646598	2238028	4054167	2649884	885242	2208474	1886230	3052678	1495690	1540941	1071744	2342432	4936102	2352805	746973	822058	872491	1100029	1359882	1247101	1968753	2039357	2001689	889917	1252166	1606109	1093952	1799413	931441	3037998	1872483	2624589
6	1988907	3073058	1738991	1622716	2230461	4048385	2690561	859309	2355637	1906976	2960289	1483902	1531592	1063252	2320880	4875972	2297970	770803	822873	866565	1090459	1345683	1238861	1933346	2026318	1981113	880301	1252166	1586562	1066096	1772376	932107	2964921	1866409	2629019
7	1952759	3057720	1738349	1621120	2223864	4016470	2611416	873046	2291403	1902171	2994130	1492405	1516662	1059819	2337179	4814557	2272460	751869	796529	883570	1083344	1370908	1230788	1891686	2021239	1956820	890922	1211708	1554656	1045744	1759738	925063	2937646	1851886	2601716
8	1932745	3028596	1729951	1599044	2175325	3897710	2559083	847117	2156727	1941402	2960410	1476391	1490549	1041241	2305416	4759055	2320135	732184	789452	851093	1068719	1337074	1214708	1893510	2006688	1937598	864543	1232755	1561131	1062759	1720449	901184	2907241	1826350	2587178
9	1911826	2999196	1698465	1702068	2154594	3886613	2475284	828504	2156727	1916542	2917277	1454761	1520262	1077119	2306801	4736714	2301269	724185	792227	849153	1069296	1340628	1210181	1872747	2006126	1912744	872011	1211056	1536746	1050732	1729330	893350	2903442	1815849	2559499
10	1894491	2981214	1692583	1618642	2143655	3873399	2422605	851459	2103008	1922045	2909440	1446509	1487457	1077119	2254559	4682765	2261523	726637	782979	856889	1052660	1306196	1202572	1832638	2001437	1891667	862635	1200209	1505959	1031707	1723918	906311	2853062	1786280	2535202
11		2988670	1682763	1704002	2128329	3760334	2544040	818163	2091141	1869366	2926020	1442323	1484940	1045348	2247153	4647557	2258677	707026	783756	848828	1043208	1306316	1162317	1845763	1974103	1862986	849562	1182409	1498771	1037793	1683486	910862	2821074	1799401	2496551
12		2963573	1642970	1570217	2139816	3764473	2403248	829906	2106776	1862221	2843752	1428236	1462078	1051385	2204149	4568835	2235465	700616	780720	831835	1040816	1293013	1150047	1868146	1958800	1833040	850911	1206034	1499267	1016967	1662085	882667	2792821	1770909	2467799
13		2894910	1617277	1586504	2112658	3735114	2505097		2112568	1840802	2842746	1459599	1468591	1027264	2192453	4552659	2246115	695091	780162	821410	1014828	1283640	1135208	1868240	1926703	1826510	831614	1172012	1484868	999174	1661431	886079	2764182	1770129	2470817
14		2823024	1621767	1528464	2100289	3686979	2491218		2080321	1772475	2823119	1390535	1436778		2178038	4569785	2199220	682961	780162	787245	1000733	1278081	1130882	1825760	1929381	1824317	835558	1157488	1445904	977597	1648574	871577	2769323	1756191	2450605
15		2831740	1599509	1517275	2154460	3645092	2477805		2022145	1817868	2816576	1358792	1405715		2149025	4528532	2199220		767669	769962	990211	1205955	1132445	1780821	1910892	1881656	813853	1155751	1480474	977597	1625226	845124	2702066	1736451	2408759
16		2769504	1560308	1513087	2058210	3593325	2380957		1981859		2812826	1366838	1404882		2105798	4442104	2125163		756135	788418	986862	1197683	1119981	1776318	1889001	1851420	816825	1145010	1449425	928581	1755386	837747	2684299	1714610	2420477
17		2775178	1534133	1433918	2048025	3471731	2365647		2020440			1419134	1431755		2103467	4483964	2135364		736745	787191	966183	1182850	1099867	1774306	1880236	1792666	824166	1158335	1436268	945665	1663490	831058	2677894	1682854	2375055
18		2737721	1506859	1443563	1990912	3471233	2273050		1943543			1338715	1419138		2091659	4479892	2083510		732280	799245	954341	1171894	1092675	1722670	1877519	1786441	802497	1132148	1423478	925328	1586955		2608088	1682578	2291703
19			1499708	1419296		3474870	2017384		1902481			1386596	1389247		2092050		2103550		725103	774013	950794	1170866				1754398	788042	1125584	1423748	935649	1548090		2645283	1668727	2289162
20				1445831		3433226	2204216		1897908			1345897	1336624		2079406		2096892		720618	766788	927452	1165162				1737497	785500	1098230	1375323	920502	1513534		2601093	1660921	2289779
21				1424572		3371489	2193400		1877908			1374934	1344566		2061593		2060957		722925	757404	925252	1213021				1715818	770543		1359085		1481014		2598234	1657650	2341156
22				1401360		3275548	2220876		1876246				1340339		2041262		2068646		709522	758209	919668	1203246				1684741	761000		1340144		1505019		2583813	1664455	2223392
23				1409455		3210342	2220972		1718252				1330135		2014864		2021448		707514	743638	914783	1200352				1669318	754051		1325830		1491342		2568407	1649675	2253337
24				1484740		3185132	2150380		1817395				1309604		2036092		1965902		709813	737610	908470	1186605				1663342	749991		1296624		1477978			1641759	2119463
25				1352666		3168177	2150209		1804137				1267499		1997044		1996182		717767	734138	898787	1150849				1663836	755853		1284098		1466752			1613465	2164256
26						3126999	2313008		1759240				1288919		1998543		1965426		709530	709794	901082					1659730			1311492		1445901			1604205	2121716
27						3028142	2140643		1754799										700031	711269	890440					1683850			1280589					1584663
28						3003819	2083705		1705491											697781	870429					1632763			1280589					1578683
29							2051960		1676329												858291								1269852					1559973
30									1658128												856654								1305681					1546813
31
32
33
34
35
36
37
38
39
40
41
42
43
44
45
46
47
48
49
50
51
52
53
54
55
56
57
58
59
60
61
62
63
64
65
66
67
68
69
70
71
72
73
74
75
76
77
78
79
80
81
82
83
84
85
86
87
88
89
90
91
92
93
94
95
96
97
98
99
100
101
102
103
104
105
106
107
108
109
110
111
112
113
114
115
116
117
118
119
120
121
122
123
124
125
126
127
128
129
130
131
132
133
134
135
136
137
138
139
140
141
142
143
144
145
146
147
148
149
150
151
152
153
154
155
156
157
158
159
160
161
162
163
164
165
166
167
168
169
170
171
172
173
174
175
176
177
178
179
180
181
182
183
184
185
186
187
188
189
190
191
192
193
194
195
196
197
198
199
200
201
202
203
204
205
206
207
208
209
210
211
212
213
214
215
216
217
218
219
220
221
222
223
224
225
226
227
228
229
230
231
232
233
234
235
236
237
238
239
240
241
242
243
244
245
246
247
248
249
250
251
252
253
254
255
256
257
258
259
260
261
262
263
264
265
266
267
268
269
270
271
272
273
274
275
276
277
278
279
280
281
282
283
284
285
286
287
288
289
290
291
292
293
294
295
296
297
298
299

## Sheet: mCherry-Gem_total_G1
	Cell 1	Cell 2	Cell 3	Cell 4	Cell 5	Cell 6	Cell 7	Cell 8	Cell 9	Cell 10	Cell 11	Cell 12	Cell 13	Cell 14	Cell 15	Cell 16	Cell 17	Cell 18	Cell 19	Cell 20	Cell 21	Cell 22	Cell 23	Cell 24	Cell 25	Cell 26	Cell 27	Cell 28	Cell 29	Cell 30	Cell 31	Cell 32	Cell 33	Cell 34	Cell 35	Cell 36	Cell 37	Cell 38	Cell 39	Cell 40	Cell 41
0	5963	9586	4549	4925	7667	2876	3747	6012	6647	4705	4314	6128	3358	2350	4707	4521	10790	14575	8769	8613	42044	4368	4788	8175	6501	11962	11346	8403	18259	5540	4586	3529	13220	928	5931	6069	20783	12394	6329	6225	6525
1	3969	4788	7173	6786	6539	2929	3407	4551	3205	4492	2905	5926	3677	6436	3437	4902	12548	13245	11237	6158	15393	4368	-19703	7075	9438	6596	10889	5398	6490	4840	6758	1254	7968	1800	3789	5125	9092	9603	4267	6701	7554
2	6093	7169	6787	6165	5233	1442	1715	4874	4685	4269	2969	3982	4130	6436	5679	3485	10746	11206	7826	7173	11751	3583	-126676	6531	8089	10274	8729	7235	3731	4902	4711	1961	6362	4058	4043	4525	11634	6144	5528	4927	5921
3	5100	6723	5457	6644	4721	3113	2174	4529	3708	3622	3712	6473	3265	3332	5315	3492	13826	11087	10421	7329	11148	2355	-42508	7526	5154	10301	6430	7183	4059	5008	5186	1861	6244	1972	2824	4542	21185	6664	7347	6280	7542
4	5434	6260	6366	7430	4334	1859	2611	5926	3513	4151	3676	6955	3590	7273	4928	3492	12052	15791	11456	7368	8595	4026	-46146	8720	6270	12591	6643	5753	4104	5085	5051	794	3541	5160	3484	6049	18216	6343	4053	6280	7485
5	6789	7672	7308	8570	3076	6088	2380	8926	4713	3973	2598	5922	3733	5785	6042	4310	14344	8273	10020	6341	3619	6594	-2637	6280	6195	9508	6341	5110	680	6203	7492	1861	3658	8634	5358	4483	11412	9034	4564	4525	8724
6	4457	6992	8353	8001	3279	4306	2654	6139	8308	5082	3011	6233	4852	8486	10085	5329	14770	16203	10287	7241	2655	6183	-5239	7670	6428	8553	8337	5370	589	5117	6946	6018	3090	7281	4817	4735	11397	7424	6228	4893	9666
7	6824	8649	10275	10139	5304	7024	2654	10970	7432	5247	4080	5256	4274	5881	8978	3910	12801	11944	10422	6901	4628	6854	6214	9852	6906	7762	6176	4309	1414	4722	7894	5295	2536	5635	5766	4912	10992	9238	3708	4284	10690
8	6045	8107	8878	8333	5538	3771	5316	7363	4923	5060	5388	5572	4966	7703	8307	5143	14595	11676	10343	7219	2698	6484	2708	9056	10413	7530	8203	3773	104	6726	9131	4219	2396	6154	6979	5332	12915	8795	4791	6432	15012
9	6836	7395	7232	12584	5066	4284	11436	4704	4451	4937	4333	7888	3917	9535	11235	6873	15030	6971	11915	10843		5659	2184	9397	9728	2766	6762	3319	927	5952	6758	6426	4617	7543	7286	4719	10648	7796	5612	5381	14026
10	7150	8998	6488	17616	5066	2168	3855	5643	3746	6158	5009	-1608	4123	10178	8936	5352	15401	16066	11938	11207		8926	3469	10453	10554	6014	8762	4508	-608	6142	8378	6657	5969	5737	8010	3406	10826	9157	5243	5857	16723
11	5515	8196	5462	20308	4515	255	-3630	8253	4575	7057	5530	6867	2565	10395	3475	3761	13646	15725	11126	7983		-1208	-13380	13253	7935	5734	8878	3610	2069	5467	7104	5718		6871	10280	5427	21139	7660	4763	7454	13697
12	6323	8852	7102	23618	4651	473	6423	7054	4835	7035	5458		4348	9347	5203	4011	10341	14797	11586	9138		-475	-30778	10858	11053	5734	8878	654	4618	4653	6382	5372		5658	10766	5619	19456	4914	5061	5775	11674
13	7782	7197	5351	26761	5320	2639	8673	7054	5873	5418	5730		4368	8825	12708	5175	13710	13519	9621	4952		377	-30778	2179	9782	7576	8045	5123	3976	5571	8638	7947		3782	4885	5879	17974	6107	5117	6277	12639
14	5786	6183	5249	31280	4967	3380	1924	10542	5153	7430	6496		6757	5725	11772	4442	13174	6589	9294	5716		6620	14764	-15747	6370	7801	5346	6490	2980	5971	7400	7069		3546	5170	5302	20011	7979	5680	6239	12007
15	6995	6648	5039	34256	8930	2908	11541	8888	3935	7060	5826		3838	2658	9310	6730	12198	8212	9611	5005		-45	5633	8066	6540	6811	6397	4332	6105	7679	8019	3501		4947	5932	4347	17064	7644	6290	6840	11463
16	6669	7029	7325	38483	7841	2419	4827	10350	4763	3097	5826		4254	1509	13313	7933	12980		8740	7091		-3010	1614	10942	4457	5594	5556	4954	4511	5607	8977	6565				3903	12015	9615	4629	6804	11552
17		10577	6469	40046	8283	3416	4329	10492	3476	6521	5844		5820	1600	13895	6806	10789		9685	7749		-3036	5833	11142	5815	6667	8810	5709		5372	8366	4943				5357	12820	9261	6326	5470	11309
18		8569	7813	48224	7516	2643	4086	7080	5167	5622	5661		5563		15201	7046	12046		9888	7422		820	4775	-1987	6813	5864	8117	5361		6291	7823	3774				6261	10109	12702	6557	6003	13636
19		6123	6674	42208	9853	2955	7292	7688		7706	4542		5409		8479	6342	14953		9550	8407		17	3001	5121	5101	7538	-6022	7061		7233	5993	6502				3925	9391	14215	7179	5369
20		7313	8691	45556	8713	1362	9254	8368		5544	5919		5095		12958	5250	19339		8624	5909		-1162	3746	10748	3522	8910	-8550	6940			7050	10744				4580	6346	20183	8043	5937
21		8184	10177	39937	8712	2925	4864	5661		9143	8081		7552		11648	7653	18707		8192	5149		4344	2914	4770	5217	10261	1364	6516			10397	8097				4869	6765	6614	7913	8377
22		9155	9078	42193	7547	2540		2759		5623	8657		18053			6921	15237		11273	6407		2180	3658	8930	7939	9112	6776	8189			9306	14008				6338	7400	8659	7088	6018
23		10298	7811	38171	9990	2483		4574			9269		21638			19249	13674		10264	20617		-1029	3903	7628	4693	10412	5960	8492			9104	8440				6152	5999	7800	6472
24		9747	8702	35734	7736	2645		4224			11117		18083			6116	10476		10259	6329		9172	4674	6903	4105	10001	-487	7625			8796	6066				6549	7047	8150	6156
25		11314	9361	32259	8519	1798		5664			10339		11845			6900	10395		10716	4521		7966	4161	7508	4105	11580	2481	7119			6470	4055				5635	4843	6274	4599
26		11395	9361	24106	8657	2328		6045			12026		7357			6404	13162		11575	4119		8842	4561	6827	3118	11645	9893	6300			5931	3521				4914	6588	6943	-7626
27		12145	7386	19717	8642	1602		5809					28247			5608	11954		9762	3651		10696	4843	8808	2	11824	9957	5824				2825				4484	8571	5966	-7626
28		11724	8874	22289		-1300		6250					9067			5703	10977		14069	5564		9948	6362		1415	10951	12391	5637								4469	8350	5966	2965
29		11378	8496	18573		-1300		7439					5774						12068	6628		10538			2561	11333	12536	5162								4846	8659	6330	7715
30		9718	9452	19599		1394		5831					8872						12543	10289		9760			-694	11415	11051	5883								4846	11996	9215	5114
31		10690	10742	20798		364							7415						10273	10948		7576			4110	10256	13386	5087								3702	11668		6312
32		16055	12159	19859		2872							6746						12264	9060		8022			11090	7587	14789	5166								4581	9330		6027
33		12898	12150	18031		794							8057						13952	9034		6996				8649	11810	5932								4834	10013		5812
34		17806	14609			1998							8106						10575	9900		7501				10308	12568	4970								6176	10090		7138
35		6172	12917			3012													8891	9900						8611	14069	3918								7084	5314		8795
36		6172	12732			2288														9766						7857		3918								6857	5314		8428
37		9298	12849			2506														9784						10434		2857								8536	5039		8034
38		9932				663														10751						10937		6576								8435	5930		8264
39						-4085														11029						15586		6937								7521	7357		6623
40																										9475		6329								8094	5920		6080
41																										7032		6581									9347		7287
42																										9743		6818									9098		6519
43																										7416											8109		7712
44																										9081											10017		9136
45																										4518											9409		8592
46																										5914													8333
47																										5167
48																										5434
49																										7526
50
51
52
53
54
55
56
57
58
59
60
61
62
63
64
65
66
67
68
69
70
71
72
73
74
75
76
77
78
79
80
81
82
83
84
85
86
87
88
89
90
91
92
93
94
95
96
97
98
99
100
101
102
103
104
105
106
107
108
109
110
111
112
113
114
115
116
117
118
119
120
121
122
123
124
125
126
127
128
129
130
131
132
133
134
135
136
137
138
139
140
141
142
143
144
145
146
147
148
149
150
151
152
153
154
155
156
157
158
159
160
161
162
163
164
165
166
167
168
169
170
171
172
173
174
175
176
177
178
179
180
181
182
183
184
185
186
187
188
189
190
191
192
193
194
195
196
197
198
199
200
201
202
203
204
205
206
207
208
209
210
211
212
213
214
215
216
217
218
219
220
221
222
223
224
225
226
227
228
229
230
231
232
233
234
235
236
237
238
239
240
241
242
243
244
245
246
247
248
249
250
251
252
253
254
255
256
257
258
259
260
261
262
263
264
265
266
267
268
269
270
271
272
273
274
275
276
277
278
279
280
281
282
283
284
285
286
287
288
289
290
291
292
293
294
295
296
297
298
299

## Sheet: mCherry-Gem_total_SG2
	Cell 1	Cell 2	Cell 3	Cell 4	Cell 5	Cell 6	Cell 7	Cell 8	Cell 9	Cell 10	Cell 11	Cell 12	Cell 13	Cell 14	Cell 15	Cell 16	Cell 17	Cell 18	Cell 19	Cell 20	Cell 21	Cell 22	Cell 23	Cell 24	Cell 25	Cell 26	Cell 27	Cell 28	Cell 29	Cell 30	Cell 31	Cell 32	Cell 33	Cell 34	Cell 35
0	96569	25078	86677	60458	86344	61656	21251	16651	30168	94342	141318	29334	35252	14183	12828	93514	26099	66732	6254	22840	16626	35409	59937	90204	114009	11687	12385	7479	27806	7953	16475	8518	48176	47906	20691
1	106466	36060	89728	69743	96524	72426	24592	21709	35363	97548	149189	40703	44250	16390	18837	109798	36637	76163	11550	26341	19427	40606	63978	97215	119946	16042	16492	10224	39927	11380	19975	8547	53007	55598	20643
2	113879	41979	108008	71322	98336	75292	26934	28660	47546	108867	159378	52258	56939	22599	21588	113235	46116	80792	13835	32930	26280	45793	72454	106120	128897	19024	16492	14127	50781	15822	25959	10060	65152	66882	24406
3	121740	53229	110693	75841	101397	84638	40640	36459	52046	106584	172054	69222	69534	27020	29925	127002	59420	88067	20375	36983	30453	52218	76658	118659	139735	21005	28977	17128	58434	22898	34743	13046	69886	70181	29791
4	130415	64172	116461	78696	103345	89497	48669	43836	58774	111162	169214	75849	85303	46616	30679	135041	65355	110501	28247	43041	35498	56273	81107	126124	152066	24751	35139	24385	70048	25826	36777	17753	86170	77087	35896
5	137916	73661	124118	86933	107546	100368	61325	51833	71294	103582	178355	85473	99319	46780	34678	143867	74683	111241	34652	47974	43397	60480	89977	129881	152606	28435	39467	28854	83621	32521	50845	24947	88251	85698	44263
6	145959	74111	130709	91389	118341	122244	75916	54143	87740	119370	178150	93380	109740	59245	41942	161246	92827	128986	43876	53457	50543	66194	93581	127256	163981	33090	44118	28854	91579	39604	56486	35053	92303	89618	55308
7	148940	88884	138768	98867	124140	132961	84466	60489	95313	128426	201183	111695	123037	68855	53487	162957	101559	126721	49855	62211	57646	76395	103581	139542	170030	38329	48822	44281	94865	39067	65280	44478	99263	96063	59877
8	153728	98028	144657	103643	132058	130470	93450	65478	94713	144498	221313	124086	122204	82419	58945	167696	117328	135261	61700	69078	64084	77526	111193	149695	180708	40810	52378	53963	109792	51099	71329	54679	108318	101938	70079
9	167514	102561	148070	115626	135003	138355	95450	72137	94713	150246	219888	141213	140566	101228	67647	176751	130503	142871	71492	78149	69081	83644	121389	159816	185148	46839	59239	60170	121935	57002	79404	63497	117677	108732	79592
10	173430	110143	155524	104486	140657	146774	99742	76368	105722	157762	233418	151630	149067	101228	72022	189414	138637	155183	79241	82480	75891	87907	127373	168750	200703	53553	65768	62489	129491	59914	87563	77149	125660	116891	88225
11		123651	161390	120451	148962	150978	130034	82986	115271	159233	257459	167314	168173	113394	82132	198395	156250	160434	89372	89991	84338	89327	131027	186319	206716	58727	70608	70551	134822	67131	92157	87525	130533	124252	93937
12		138321	165529	117255	152945	170910	124101	87695	136106	168843	259169	171754	178127	120296	89314	211595	166525	169963	98740	95470	93638	91636	138099	210778	214832	62468	77641	81404	154036	70299	95477	96319	140528	126324	101256
13		139566	168961	134399	161162	170919	161356		147813	177344	281024	194330	188987	135716	94217	223158	173031	181457	112671	102381	99307	100908	141888	226848	221388	63581	85673	87649	154810	72420	111227	105707	146506	135365	111000
14		140477	180553	134082	164748	186483	171583		160213	170960	283724	189150	191567		104776	241642	182425	179957	112671	101849	103243	104389	148134	228631	230806	67489	93079	94711	161624	75767	112178	115436	159436	142374	121282
15		157325	186681	138548	177188	193988	178714		161190	192456	302471	212185	207067		108990	247836	182425		126326	106928	107564	66099	154739	223570	231321	73940	99600	102091	189481	75767	121564	120998	164301	147867	127393
16		160821	190620	140228	178920	191343	172949		161262		329328	215709	221042		113797	258309	192718		134533	115069	111160	92056	157198	226329	236676	81586	110467	108584	192667	90350	132561	130237	176995	158612	137807
17		172119	192553	139204	190076	188649	185405		181926			234424	245938		124714	287747	200666		141451	126286	114235	109973	158864	237351	244377	81040	115893	118340	204835	100296	130152	139590	191742	160048	143935
18		183948	197499	144228	183340	194808	185054		174580			235564	262503		130444	305124	210786		153831	137101	123552	109093	169380	250316	250023	91319	121929	126581	208719	110245	140376		188729	165275	148221
19			201429	146412		213011	153588		179485			260444	263868		134823		222977		160495	138960	122162	122145				96412	130696	132290	229539	112821	148391		205997	173795	153585
20				155305		214877	193366		192926			269689	270430		143281		231043		173788	147235	127747	127615				105628	140793	139616	230392	120013	150719		226312	176626	167325
21				161011		220685	195454		199192			293061	290800		152632		241358		183774	153100	134057	146779				109862	145598		236214		154782		246962	185662	172943
22				161572		217454	215747		210934				306359		164856		245685		196548	161622	148660	150066				118461	152581		250426		165447		264101	194948	178495
23				171368		214641	227576		207381				324493		172375		257853		201865	171910	151183	157038				117462	157059		250122		174085		262767	200004	190302
24				184349		220825	232537		220808				336155		179122		261301		221610	183648	159554	163585				126716	167135		247903		181682			205437	181536
25				172928		228632	248476		227251				331625		181262		278593		238602	192057	166540	170130				127931	178365		259379		188862			207524	206283
26						233118	284983		233876				368984		193989		292212		249957	197883	185471					135974			292704		193606			220561	209681
27						234622	257238		251200										264151	210970	185901					145344			293612					227723
28						241130	264233		239540											221434	188059					147198			293612					235613
29							262763		243678												196596								304367					237136
30									249023												203019								347202					245894
31
32
33
34
35
36
37
38
39
40
41
42
43
44
45
46
47
48
49
50
51
52
53
54
55
56
57
58
59
60
61
62
63
64
65
66
67
68
69
70
71
72
73
74
75
76
77
78
79
80
81
82
83
84
85
86
87
88
89
90
91
92
93
94
95
96
97
98
99
100
101
102
103
104
105
106
107
108
109
110
111
112
113
114
115
116
117
118
119
120
121
122
123
124
125
126
127
128
129
130
131
132
133
134
135
136
137
138
139
140
141
142
143
144
145
146
147
148
149
150
151
152
153
154
155
156
157
158
159
160
161
162
163
164
165
166
167
168
169
170
171
172
173
174
175
176
177
178
179
180
181
182
183
184
185
186
187
188
189
190
191
192
193
194
195
196
197
198
199
200
201
202
203
204
205
206
207
208
209
210
211
212
213
214
215
216
217
218
219
220
221
222
223
224
225
226
227
228
229
230
231
232
233
234
235
236
237
238
239
240
241
242
243
244
245
246
247
248
249
250
251
252
253
254
255
256
257
258
259
260
261
262
263
264
265
266
267
268
269
270
271
272
273
274
275
276
277
278
279
280
281
282
283
284
285
286
287
288
289
290
291
292
293
294
295
296
297
298
299

## Sheet: Frame_G1(h)
	Cell 1	Cell 2	Cell 3	Cell 4	Cell 5	Cell 6	Cell 7	Cell 8	Cell 9	Cell 10	Cell 11	Cell 12	Cell 13	Cell 14	Cell 15	Cell 16	Cell 17	Cell 18	Cell 19	Cell 20	Cell 21	Cell 22	Cell 23	Cell 24	Cell 25	Cell 26	Cell 27	Cell 28	Cell 29	Cell 30	Cell 31	Cell 32	Cell 33	Cell 34	Cell 35	Cell 36	Cell 37	Cell 38	Cell 39	Cell 40	Cell 41
0	14.3333	9	12.3333	9	17.6667	11.3333	18.6667	16.6667	21.3333	21.6667	15.6667	9	9	20.3333	9.33333	19.6667	9	9	9	9.33333	12.3333	20.6667	16.6667	9	12.6667	17	17	9	22.3333	12	9	9	25	9.33333	22.3333	11	9	11.6667	12	19.6667	21.6667
1	14.6667	9.33333	12.6667	9.33333	18	11.6667	19	17	21.6667	22	16	9.33333	9.33333	20.6667	9.66667	20	9.33333	9.33333	9.33333	9.66667	12.6667	21	17	9.33333	13	17.3333	17.3333	9.33333	22.6667	12.3333	9.33333	9.33333	25.3333	9.66667	22.6667	11.3333	9.33333	12	12.3333	20	22
2	15	9.66667	13	9.66667	18.3333	12	19.3333	17.3333	22	22.3333	16.3333	9.66667	9.66667	21	10	20.3333	9.66667	9.66667	9.66667	10	13	21.3333	17.3333	9.66667	13.3333	17.6667	17.6667	9.66667	23	12.6667	9.66667	9.66667	25.6667	10	23	11.6667	9.66667	12.3333	12.6667	20.3333	22.3333
3	15.3333	10	13.3333	10	18.6667	12.3333	19.6667	17.6667	22.3333	22.6667	16.6667	10	10	21.3333	10.3333	20.6667	10	10	10	10.3333	13.3333	21.6667	17.6667	10	13.6667	18	18	10	23.3333	13	10	10	26	10.3333	23.3333	12	10	12.6667	13	20.6667	22.6667
4	15.6667	10.3333	13.6667	10.3333	19	12.6667	20	18	22.6667	23	17	10.3333	10.3333	21.6667	10.6667	21	10.3333	10.3333	10.3333	10.6667	13.6667	22	18	10.3333	14	18.3333	18.3333	10.3333	23.6667	13.3333	10.3333	10.3333	26.3333	10.6667	23.6667	12.3333	10.3333	13	13.3333	21	23
5	16	10.6667	14	10.6667	19.3333	13	20.3333	18.3333	23	23.3333	17.3333	10.6667	10.6667	22	11	21.3333	10.6667	10.6667	10.6667	11	14	22.3333	18.3333	10.6667	14.3333	18.6667	18.6667	10.6667	24	13.6667	10.6667	10.6667	26.6667	11	24	12.6667	10.6667	13.3333	13.6667	21.3333	23.3333
6	16.3333	11	14.3333	11	19.6667	13.3333	20.6667	18.6667	23.3333	23.6667	17.6667	11	11	22.3333	11.3333	21.6667	11	11	11	11.3333	14.3333	22.6667	18.6667	11	14.6667	19	19	11	24.3333	14	11	11	27	11.3333	24.3333	13	11	13.6667	14	21.6667	23.6667
7	16.6667	11.3333	14.6667	11.3333	20	13.6667	21	19	23.6667	24	18	11.3333	11.3333	22.6667	11.6667	22	11.3333	11.3333	11.3333	11.6667	14.6667	23	19	11.3333	15	19.3333	19.3333	11.3333	24.6667	14.3333	11.3333	11.3333	27.3333	11.6667	24.6667	13.3333	11.3333	14	14.3333	22	24
8	17	11.6667	15	11.6667	20.3333	14	21.3333	19.3333	24	24.3333	18.3333	11.6667	11.6667	23	12	22.3333	11.6667	11.6667	11.6667	12	15	23.3333	19.3333	11.6667	15.3333	19.6667	19.6667	11.6667	25	14.6667	11.6667	11.6667	27.6667	12	25	13.6667	11.6667	14.3333	14.6667	22.3333	24.3333
9	17.3333	12	15.3333	12	20.6667	14.3333	21.6667	19.6667	24.3333	24.6667	18.6667	12	12	23.3333	12.3333	22.6667	12	12	12	12.3333		23.6667	19.6667	12	15.6667	20	20	12	25.3333	15	12	12	28	12.3333	25.3333	14	12	14.6667	15	22.6667	24.6667
10	17.6667	12.3333	15.6667	12.3333	21	14.6667	22	20	24.6667	25	19	12.3333	12.3333	23.6667	12.6667	23	12.3333	12.3333	12.3333	12.6667		24	20	12.3333	16	20.3333	20.3333	12.3333	25.6667	15.3333	12.3333	12.3333	28.3333	12.6667	25.6667	14.3333	12.3333	15	15.3333	23	25
11	18	12.6667	16	12.6667	21.3333	15	22.3333	20.3333	25	25.3333	19.3333	12.6667	12.6667	24	13	23.3333	12.6667	12.6667	12.6667	13		24.3333	20.3333	12.6667	16.3333	20.6667	20.6667	12.6667	26	15.6667	12.6667	12.6667		13	26	14.6667	12.6667	15.3333	15.6667	23.3333	25.3333
12	18.3333	13	16.3333	13	21.6667	15.3333	22.6667	20.6667	25.3333	25.6667	19.6667		13	24.3333	13.3333	23.6667	13	13	13	13.3333		24.6667	20.6667	13	16.6667	21	21	13	26.3333	16	13	13		13.3333	26.3333	15	13	15.6667	16	23.6667	25.6667
13	18.6667	13.3333	16.6667	13.3333	22	15.6667	23	21	25.6667	26	20		13.3333	24.6667	13.6667	24	13.3333	13.3333	13.3333	13.6667		25	21	13.3333	17	21.3333	21.3333	13.3333	26.6667	16.3333	13.3333	13.3333		13.6667	26.6667	15.3333	13.3333	16	16.3333	24	26
14	19	13.6667	17	13.6667	22.3333	16	23.3333	21.3333	26	26.3333	20.3333		13.6667	25	14	24.3333	13.6667	13.6667	13.6667	14		25.3333	21.3333	13.6667	17.3333	21.6667	21.6667	13.6667	27	16.6667	13.6667	13.6667		14	27	15.6667	13.6667	16.3333	16.6667	24.3333	26.3333
15	19.3333	14	17.3333	14	22.6667	16.3333	23.6667	21.6667	26.3333	26.6667	20.6667		14	25.3333	14.3333	24.6667	14	14	14	14.3333		25.6667	21.6667	14	17.6667	22	22	14	27.3333	17	14	14		14.3333	27.3333	16	14	16.6667	17	24.6667	26.6667
16	19.6667	14.3333	17.6667	14.3333	23	16.6667	24	22	26.6667	27	21		14.3333	25.6667	14.6667	25	14.3333		14.3333	14.6667		26	22	14.3333	18	22.3333	22.3333	14.3333	27.6667	17.3333	14.3333	14.3333				16.3333	14.3333	17	17.3333	25	27
17		14.6667	18	14.6667	23.3333	17	24.3333	22.3333	27	27.3333	21.3333		14.6667	26	15	25.3333	14.6667		14.6667	15		26.3333	22.3333	14.6667	18.3333	22.6667	22.6667	14.6667		17.6667	14.6667	14.6667				16.6667	14.6667	17.3333	17.6667	25.3333	27.3333
18		15	18.3333	15	23.6667	17.3333	24.6667	22.6667	27.3333	27.6667	21.6667		15		15.3333	25.6667	15		15	15.3333		26.6667	22.6667	15	18.6667	23	23	15		18	15	15				17	15	17.6667	18	25.6667	27.6667
19		15.3333	18.6667	15.3333	24	17.6667	25	23		28	22		15.3333		15.6667	26	15.3333		15.3333	15.6667		27	23	15.3333	19	23.3333	23.3333	15.3333		18.3333	15.3333	15.3333				17.3333	15.3333	18	18.3333	26
20		15.6667	19	15.6667	24.3333	18	25.3333	23.3333		28.3333	22.3333		15.6667		16	26.3333	15.6667		15.6667	16		27.3333	23.3333	15.6667	19.3333	23.6667	23.6667	15.6667			15.6667	15.6667				17.6667	15.6667	18.3333	18.6667	26.3333
21		16	19.3333	16	24.6667	18.3333	25.6667	23.6667		28.6667	22.6667		16		16.3333	26.6667	16		16	16.3333		27.6667	23.6667	16	19.6667	24	24	16			16	16				18	16	18.6667	19	26.6667
22		16.3333	19.6667	16.3333	25	18.6667		24		29	23		16.3333			27	16.3333		16.3333	16.6667		28	24	16.3333	20	24.3333	24.3333	16.3333			16.3333	16.3333				18.3333	16.3333	19	19.3333	27
23		16.6667	20	16.6667	25.3333	19		24.3333			23.3333		16.6667			27.3333	16.6667		16.6667	17		28.3333	24.3333	16.6667	20.3333	24.6667	24.6667	16.6667			16.6667	16.6667				18.6667	16.6667	19.3333	19.6667
24		17	20.3333	17	25.6667	19.3333		24.6667			23.6667		17			27.6667	17		17	17.3333		28.6667	24.6667	17	20.6667	25	25	17			17	17				19	17	19.6667	20
25		17.3333	20.6667	17.3333	26	19.6667		25			24		17.3333			28	17.3333		17.3333	17.6667		29	25	17.3333	21	25.3333	25.3333	17.3333			17.3333	17.3333				19.3333	17.3333	20	20.3333
26		17.6667	21	17.6667	26.3333	20		25.3333			24.3333		17.6667			28.3333	17.6667		17.6667	18		29.3333	25.3333	17.6667	21.3333	25.6667	25.6667	17.6667			17.6667	17.6667				19.6667	17.6667	20.3333	20.6667
27		18	21.3333	18	26.6667	20.3333		25.6667					18			28.6667	18		18	18.3333		29.6667	25.6667	18	21.6667	26	26	18				18				20	18	20.6667	21
28		18.3333	21.6667	18.3333		20.6667		26					18.3333			29	18.3333		18.3333	18.6667		30	26		22	26.3333	26.3333	18.3333								20.3333	18.3333	21	21.3333
29		18.6667	22	18.6667		21		26.3333					18.6667						18.6667	19		30.3333			22.3333	26.6667	26.6667	18.6667								20.6667	18.6667	21.3333	21.6667
30		19	22.3333	19		21.3333		26.6667					19						19	19.3333		30.6667			22.6667	27	27	19								21	19	21.6667	22
31		19.3333	22.6667	19.3333		21.6667							19.3333						19.3333	19.6667		31			23	27.3333	27.3333	19.3333								21.3333	19.3333		22.3333
32		19.6667	23	19.6667		22							19.6667						19.6667	20		31.3333			23.3333	27.6667	27.6667	19.6667								21.6667	19.6667		22.6667
33		20	23.3333	20		22.3333							20						20	20.3333		31.6667				28	28	20								22	20		23
34		20.3333	23.6667			22.6667							20.3333						20.3333	20.6667		32				28.3333	28.3333	20.3333								22.3333	20.3333		23.3333
35		20.6667	24			23													20.6667	21						28.6667	28.6667	20.6667								22.6667	20.6667		23.6667
36		21	24.3333			23.3333														21.3333						29		21								23	21		24
37		21.3333	24.6667			23.6667														21.6667						29.3333		21.3333								23.3333	21.3333		24.3333
38		21.6667				24														22						29.6667		21.6667								23.6667	21.6667		24.6667
39						24.3333														22.3333						30		22								24	22		25
40																										30.3333		22.3333								24.3333	22.3333		25.3333
41																										30.6667		22.6667									22.6667		25.6667
42																										31		23									23		26
43																										31.3333											23.3333		26.3333
44																										31.6667											23.6667		26.6667
45																										32											24		27
46																										32.3333													27.3333
47																										32.6667
48																										33
49																										33.3333
50
51
52
53
54
55
56
57
58
59
60
61
62
63
64
65
66
67
68
69
70
71
72
73
74
75
76
77
78
79
80
81
82
83
84
85
86
87
88
89
90
91
92
93
94
95
96
97
98
99
100
101
102
103
104
105
106
107
108
109
110
111
112
113
114
115
116
117
118
119
120
121
122
123
124
125
126
127
128
129
130
131
132
133
134
135
136
137
138
139
140
141
142
143
144
145
146
147
148
149
150
151
152
153
154
155
156
157
158
159
160
161
162
163
164
165
166
167
168
169
170
171
172
173
174
175
176
177
178
179
180
181
182
183
184
185
186
187
188
189
190
191
192
193
194
195
196
197
198
199
200
201
202
203
204
205
206
207
208
209
210
211
212
213
214
215
216
217
218
219
220
221
222
223
224
225
226
227
228
229
230
231
232
233
234
235
236
237
238
239
240
241
242
243
244
245
246
247
248
249
250
251
252
253
254
255
256
257
258
259
260
261
262
263
264
265
266
267
268
269
270
271
272
273
274
275
276
277
278
279
280
281
282
283
284
285
286
287
288
289
290
291
292
293
294
295
296
297
298
299

## Sheet: Frame_SG2(h)
	Cell 1	Cell 2	Cell 3	Cell 4	Cell 5	Cell 6	Cell 7	Cell 8	Cell 9	Cell 10	Cell 11	Cell 12	Cell 13	Cell 14	Cell 15	Cell 16	Cell 17	Cell 18	Cell 19	Cell 20	Cell 21	Cell 22	Cell 23	Cell 24	Cell 25	Cell 26	Cell 27	Cell 28	Cell 29	Cell 30	Cell 31	Cell 32	Cell 33	Cell 34	Cell 35
0	9	21.3333	9.33333	9	9	9	9	12	9.33333	9	9	11.3333	9.66667	17.6667	9	9.33333	16	9.33333	16.3333	10	9.66667	9.66667	9	9	9	10.6667	20.3333	19	11.6667	16	11.6667	22.6667	9.66667	9.33333	9.66667
1	9.33333	21.6667	9.66667	9.33333	9.33333	9.33333	9.33333	12.3333	9.66667	9.33333	9.33333	11.6667	10	18	9.33333	9.66667	16.3333	9.66667	16.6667	10.3333	10	10	9.33333	9.33333	9.33333	11	20.6667	19.3333	12	16.3333	12	23	10	9.66667	10
2	9.66667	22	10	9.66667	9.66667	9.66667	9.66667	12.6667	10	9.66667	9.66667	12	10.3333	18.3333	9.66667	10	16.6667	10	17	10.6667	10.3333	10.3333	9.66667	9.66667	9.66667	11.3333	21	19.6667	12.3333	16.6667	12.3333	23.3333	10.3333	10	10.3333
3	10	22.3333	10.3333	10	10	10	10	13	10.3333	10	10	12.3333	10.6667	18.6667	10	10.3333	17	10.3333	17.3333	11	10.6667	10.6667	10	10	10	11.6667	21.3333	20	12.6667	17	12.6667	23.6667	10.6667	10.3333	10.6667
4	10.3333	22.6667	10.6667	10.3333	10.3333	10.3333	10.3333	13.3333	10.6667	10.3333	10.3333	12.6667	11	19	10.3333	10.6667	17.3333	10.6667	17.6667	11.3333	11	11	10.3333	10.3333	10.3333	12	21.6667	20.3333	13	17.3333	13	24	11	10.6667	11
5	10.6667	23	11	10.6667	10.6667	10.6667	10.6667	13.6667	11	10.6667	10.6667	13	11.3333	19.3333	10.6667	11	17.6667	11	18	11.6667	11.3333	11.3333	10.6667	10.6667	10.6667	12.3333	22	20.6667	13.3333	17.6667	13.3333	24.3333	11.3333	11	11.3333
6	11	23.3333	11.3333	11	11	11	11	14	11.3333	11	11	13.3333	11.6667	19.6667	11	11.3333	18	11.3333	18.3333	12	11.6667	11.6667	11	11	11	12.6667	22.3333	21	13.6667	18	13.6667	24.6667	11.6667	11.3333	11.6667
7	11.3333	23.6667	11.6667	11.3333	11.3333	11.3333	11.3333	14.3333	11.6667	11.3333	11.3333	13.6667	12	20	11.3333	11.6667	18.3333	11.6667	18.6667	12.3333	12	12	11.3333	11.3333	11.3333	13	22.6667	21.3333	14	18.3333	14	25	12	11.6667	12
8	11.6667	24	12	11.6667	11.6667	11.6667	11.6667	14.6667	12	11.6667	11.6667	14	12.3333	20.3333	11.6667	12	18.6667	12	19	12.6667	12.3333	12.3333	11.6667	11.6667	11.6667	13.3333	23	21.6667	14.3333	18.6667	14.3333	25.3333	12.3333	12	12.3333
9	12	24.3333	12.3333	12	12	12	12	15	12.3333	12	12	14.3333	12.6667	20.6667	12	12.3333	19	12.3333	19.3333	13	12.6667	12.6667	12	12	12	13.6667	23.3333	22	14.6667	19	14.6667	25.6667	12.6667	12.3333	12.6667
10	12.3333	24.6667	12.6667	12.3333	12.3333	12.3333	12.3333	15.3333	12.6667	12.3333	12.3333	14.6667	13	21	12.3333	12.6667	19.3333	12.6667	19.6667	13.3333	13	13	12.3333	12.3333	12.3333	14	23.6667	22.3333	15	19.3333	15	26	13	12.6667	13
11		25	13	12.6667	12.6667	12.6667	12.6667	15.6667	13	12.6667	12.6667	15	13.3333	21.3333	12.6667	13	19.6667	13	20	13.6667	13.3333	13.3333	12.6667	12.6667	12.6667	14.3333	24	22.6667	15.3333	19.6667	15.3333	26.3333	13.3333	13	13.3333
12		25.3333	13.3333	13	13	13	13	16	13.3333	13	13	15.3333	13.6667	21.6667	13	13.3333	20	13.3333	20.3333	14	13.6667	13.6667	13	13	13	14.6667	24.3333	23	15.6667	20	15.6667	26.6667	13.6667	13.3333	13.6667
13		25.6667	13.6667	13.3333	13.3333	13.3333	13.3333		13.6667	13.3333	13.3333	15.6667	14	22	13.3333	13.6667	20.3333	13.6667	20.6667	14.3333	14	14	13.3333	13.3333	13.3333	15	24.6667	23.3333	16	20.3333	16	27	14	13.6667	14
14		26	14	13.6667	13.6667	13.6667	13.6667		14	13.6667	13.6667	16	14.3333		13.6667	14	20.6667	14	21	14.6667	14.3333	14.3333	13.6667	13.6667	13.6667	15.3333	25	23.6667	16.3333	20.6667	16.3333	27.3333	14.3333	14	14.3333
15		26.3333	14.3333	14	14	14	14		14.3333	14	14	16.3333	14.6667		14	14.3333	21		21.3333	15	14.6667	14.6667	14	14	14	15.6667	25.3333	24	16.6667	21	16.6667	27.6667	14.6667	14.3333	14.6667
16		26.6667	14.6667	14.3333	14.3333	14.3333	14.3333		14.6667		14.3333	16.6667	15		14.3333	14.6667	21.3333		21.6667	15.3333	15	15	14.3333	14.3333	14.3333	16	25.6667	24.3333	17	21.3333	17	28	15	14.6667	15
17		27	15	14.6667	14.6667	14.6667	14.6667		15			17	15.3333		14.6667	15	21.6667		22	15.6667	15.3333	15.3333	14.6667	14.6667	14.6667	16.3333	26	24.6667	17.3333	21.6667	17.3333	28.3333	15.3333	15	15.3333
18		27.3333	15.3333	15	15	15	15		15.3333			17.3333	15.6667		15	15.3333	22		22.3333	16	15.6667	15.6667	15	15	15	16.6667	26.3333	25	17.6667	22	17.6667		15.6667	15.3333	15.6667
19			15.6667	15.3333		15.3333	15.3333		15.6667			17.6667	16		15.3333		22.3333		22.6667	16.3333	16	16				17	26.6667	25.3333	18	22.3333	18		16	15.6667	16
20				15.6667		15.6667	15.6667		16			18	16.3333		15.6667		22.6667		23	16.6667	16.3333	16.3333				17.3333	27	25.6667	18.3333	22.6667	18.3333		16.3333	16	16.3333
21				16		16	16		16.3333			18.3333	16.6667		16		23		23.3333	17	16.6667	16.6667				17.6667	27.3333		18.6667		18.6667		16.6667	16.3333	16.6667
22				16.3333		16.3333	16.3333		16.6667				17		16.3333		23.3333		23.6667	17.3333	17	17				18	27.6667		19		19		17	16.6667	17
23				16.6667		16.6667	16.6667		17				17.3333		16.6667		23.6667		24	17.6667	17.3333	17.3333				18.3333	28		19.3333		19.3333		17.3333	17	17.3333
24				17		17	17		17.3333				17.6667		17		24		24.3333	18	17.6667	17.6667				18.6667	28.3333		19.6667		19.6667			17.3333	17.6667
25				17.3333		17.3333	17.3333		17.6667				18		17.3333		24.3333		24.6667	18.3333	18	18				19	28.6667		20		20			17.6667	18
26						17.6667	17.6667		18				18.3333		17.6667		24.6667		25	18.6667	18.3333					19.3333			20.3333		20.3333			18	18.3333
27						18	18		18.3333										25.3333	19	18.6667					19.6667			20.6667					18.3333
28						18.3333	18.3333		18.6667											19.3333	19					20			21					18.6667
29							18.6667		19												19.3333								21.3333					19
30									19.3333												19.6667								21.6667					19.3333
31
32
33
34
35
36
37
38
39
40
41
42
43
44
45
46
47
48
49
50
51
52
53
54
55
56
57
58
59
60
61
62
63
64
65
66
67
68
69
70
71
72
73
74
75
76
77
78
79
80
81
82
83
84
85
86
87
88
89
90
91
92
93
94
95
96
97
98
99
100
101
102
103
104
105
106
107
108
109
110
111
112
113
114
115
116
117
118
119
120
121
122
123
124
125
126
127
128
129
130
131
132
133
134
135
136
137
138
139
140
141
142
143
144
145
146
147
148
149
150
151
152
153
154
155
156
157
158
159
160
161
162
163
164
165
166
167
168
169
170
171
172
173
174
175
176
177
178
179
180
181
182
183
184
185
186
187
188
189
190
191
192
193
194
195
196
197
198
199
200
201
202
203
204
205
206
207
208
209
210
211
212
213
214
215
216
217
218
219
220
221
222
223
224
225
226
227
228
229
230
231
232
233
234
235
236
237
238
239
240
241
242
243
244
245
246
247
248
249
250
251
252
253
254
255
256
257
258
259
260
261
262
263
264
265
266
267
268
269
270
271
272
273
274
275
276
277
278
279
280
281
282
283
284
285
286
287
288
289
290
291
292
293
294
295
296
297
298
299

## Sheet: Half-life_G1(h)
	Cell 1	Cell 2	Cell 3	Cell 4	Cell 5	Cell 6	Cell 7	Cell 8	Cell 9	Cell 10	Cell 11	Cell 12	Cell 13	Cell 14	Cell 15	Cell 16	Cell 17	Cell 18	Cell 19	Cell 20	Cell 21	Cell 22	Cell 23	Cell 24	Cell 25	Cell 26	Cell 27	Cell 28	Cell 29	Cell 30	Cell 31	Cell 32	Cell 33	Cell 34	Cell 35	Cell 36	Cell 37	Cell 38	Cell 39	Cell 40	Cell 41
0	31.2549	24.6945	25.4547	29.1899	28.2294	23.1596	36.9305	24.0912	22.3534	22.9299	29.5945	22.6338	23.552	21.3117	35.6661	22.8811	18.7482	24.0733	28.235	27.2745	15.3939	31.589	28.0242	28.7555	23.1122	26.2979	27.0792	26.567	37.7589	36.963	30.8956	31.5423	15.5016	45.3041	26.9571	27.18	22.3946	26.0436	27.7254	21.3483	29.1045

## Sheet: Half-life_SG2(h)
	Cell 1	Cell 2	Cell 3	Cell 4	Cell 5	Cell 6	Cell 7	Cell 8	Cell 9	Cell 10	Cell 11	Cell 12	Cell 13	Cell 14	Cell 15	Cell 16	Cell 17	Cell 18	Cell 19	Cell 20	Cell 21	Cell 22	Cell 23	Cell 24	Cell 25	Cell 26	Cell 27	Cell 28	Cell 29	Cell 30	Cell 31	Cell 32	Cell 33	Cell 34	Cell 35
0	32.8965	32.9329	35.3495	36.6754	38.3427	26.8702	33.355	32.6166	28.5621	44.167	35.0696	40.9594	38.8339	54.0137	41.477	38.5555	37.9521	29.1203	41.5594	36.8627	32.1035	38.1698	33.8597	38.4344	57.2558	38.2172	37.7832	40.3037	35.3535	28.6604	33.4911	34.17	37.7163	45.4196	33.4346
