# Supplementary material for: The G1-S transition is promoted by Rb degradation via the E3 ligase UBR5
Source: Sci Adv. 2024 Oct 23;10(43):eadq6858. doi: 10.1126/sciadv.adq6858 (PMC11498223; doi:10.1126/sciadv.adq6858)
Supplement: Supplementary file 2 — Tables S1 to S36 [file sciadv.adq6858_tables_s1_to_s36.zip › adq6858_table_s12.xlsx]

Genotype	Half life	Cell cycle	Half life_norm
CloverRB788795EE	13.53976491609184	G1	0.4154360554368312
CloverRB788795EE	37.84324430873561	G1	1.1611315438622345
CloverRB788795EE	9.630217887103925	G1	0.2954807381670889
CloverRB788795EE	15.98084258537273	G1	0.4903348209785969
CloverRB788795EE	8.199125400628404	G1	0.2515710084759856
CloverRB788795EE	16.95811433027843	G1	0.5203201214110272
CloverRB788795EE	7.719054618853687	G1	0.2368411580578344
CloverRB788795EE	8.301677963297337	G1	0.2547175942826185
CloverRB788795EE	10.62410453401224	G1	0.3259758280524537
CloverRB788795EE	12.10403343205036	G1	0.371383988942842
CloverRB788795EE	8.239214256167795	G1	0.2528010413543606
CloverRB788795EE	7.271565935075059	G1	0.2231110131998044
CloverRB788795EE	16.6266447349901	G1	0.5101497512445433
CloverRB788795EE	6.522519683138499	G1	0.2001282788486021
CloverRB788795EE	19.32340637839269	G1	0.5928935822143866
CloverRB788795EE	8.91573446569285	G1	0.2735584835263707
CloverRB788795EE	14.04050941980422	G1	0.4308002307155842
CloverRB788795EE	15.64126263661666	G1	0.4799156035630124
CloverRB788795EE	11.59498869565673	G1	0.3557651404149096
CloverRB788795EE	10.42397059890174	G1	0.319835185797835
CloverRB788795EE	10.77839351634054	G1	0.3307098250319473
CloverRB788795EE	14.55729536148663	G1	0.4466566000431337
CloverRB788795EE	6.609488354791296	G1	0.2027967093658173
CloverRB788795EE	25.55294900948211	G1	0.7840325446611858
CloverRB788795EE	13.37413456238802	G1	0.4103540749719013
CloverRB788795EE	13.94165074242437	G1	0.4277669831495517
CloverRB788795EE	18.32949418989082	G1	0.5623977086448927
CloverRB788795EE	27.8012066208191	G1	0.8530150771828263
CloverRB788795EE	18.53319307300453	G1	0.5686477330007125
CloverRB788795EE	8.675087203498952	G1	0.2661747844756812
CloverRB788795EE	7.000176160960347	G1	0.2147840519901521
CloverRB788795EE	13.44379026114161	G1	0.4124912973615232
CloverRB788795EE	22.21998683693896	G1	0.6817683867188364
CloverRB788795EE	12.56008838575093	G1	0.3853769697812773
CloverRB788795EE	11.44621812226842	G1	0.3512004629218713
CloverRB788795EE	10.24288840463543	G1	0.314279101703167
CloverRB788795EE	27.10656772798623	G1	0.8317017055416005
CloverRB788795EE	15.5400014033363	G1	0.47680863918192
CloverRB788795EE	35.05569762005938	G1	1.0756021858662674
CloverRB788795EE	7.227816341267849	G1	0.2217686591197399
CloverRB788795EE	8.631162957181681	G1	0.2648270715913611
CloverRB788795EE	15.32820816785106	G1	0.470310258533256
CloverRB788795EE	11.24878293807497	G1	0.3451426255344371
CloverRB788795EE	8.327570528636029	G1	0.2555120471609444
CloverRB788795EE	20.73537458294303	G1	0.6362165279919364
CloverRB788795EE	5.813526034128477	G1	0.1783744650490413
CloverRB788795EE	17.47818055157704	G1	0.5362771384553523
CloverRB788795EE	12.26657800958472	G1	0.3763712895748689
CloverRB788795EE	19.0969459912442	G1	0.5859451742817013
CloverRB788795EE	10.39967291678274	G1	0.319089668185208
CloverRB788795EE	8.31955120021345	G1	0.255265992802706
CloverRB788795EE	13.09165973198031	G1	0.4016869947063276
CloverRB788795EE	12.3358384004635	G1	0.3784963828658533
CloverRB788795EE	3.653435814702921	G1	0.1120971429753538
CloverRB788795EE	9.084881771524536	G1	0.2787483734511927
CloverRB788795EE	19.16071358471643	G1	0.5879017339163016
CloverRB788795EE	8.741358896720635	G1	0.2682081765611239
CloverRB788795EE	23.82996027711659	G1	0.7311666605803383
CloverRB788795EE	15.15255059779998	G1	0.4649206163598597
CloverRB788795EE	16.47775480433773	G1	0.5055814115526945
CloverRB788795EE	8.863225327431046	G1	0.271947363288386
CloverRB788795EE	16.48905514862721	G1	0.5059281362178413
CloverRB788795EE	9.09960966155737	G1	0.2792002643501902
CloverRB788795EE	29.01030886556048	SG2	0.8901135549103231
CloverRB788795EE	51.46718989602576	SG2	1.579150486535541
CloverRB788795EE	34.20777448858631	SG2	1.0495856454583787
CloverRB788795EE	43.7978357821528	SG2	1.3438342723648693
CloverRB788795EE	25.93148021984576	SG2	0.7956468905429454
CloverRB788795EE	26.43281901116204	SG2	0.811029300148475
CloverRB788795EE	58.00298422027978	SG2	1.7796860667351304
CloverRB788795EE	19.95630866349062	SG2	0.6123127102736597
CloverRB788795EE	50.76196214079618	SG2	1.557512220388915
CloverRB788795EE	27.65206509430353	SG2	0.8484390178596826
CloverRB788795EE	27.52285529607406	SG2	0.8444745170553559
CloverRB788795EE	40.97463712202732	SG2	1.2572110169135762
CloverRB788795EE	59.7635292255551	SG2	1.833704277312874
CloverRB788795EE	20.54710226295636	SG2	0.6304398316868001
CloverRB788795EE	48.17253750194628	SG2	1.4780617746477012
CloverRB788795EE	27.0625230734984	SG2	0.8303502982138591
CloverRB788795EE	28.89297451202448	SG2	0.8865134243835151
CloverRB788795EE	28.45822083019415	SG2	0.8731740233093077
CloverRB788795EE	26.4208802724626	SG2	0.8106629878422479
CloverRB788795EE	73.39818033434173	SG2	2.252051693903524
CloverRB788795EE	42.46197255928568	SG2	1.3028464301571008
CloverRB788795EE	29.5330064435509	SG2	0.9061513089874746
CloverRB788795EE	66.28319974227544	SG2	2.0337451361460346
CloverRB788795EE	28.43853435026213	SG2	0.872569989663297
CloverRB788795EE	29.0909261224531	SG2	0.892587107103523
CloverRB788795EE	47.9151725299905	SG2	1.4701651317281592
CloverRB788795EE	24.6362818839868	SG2	0.7559067553934715
CloverRB788795EE	26.48008850955213	SG2	0.8124796542776163
CloverRB788795EE	34.43979028404851	SG2	1.0567045081168656
CloverRB788795EE	24.93188691796735	SG2	0.7649767052814639
CloverRB788795EE	75.386790005539	SG2	2.3130675359602693
CloverRB788795EE	35.16553061407735	SG2	1.0789721547006164
CloverRB788795EE	32.59169429060453	SG2	1.0
CloverRB788795EE	21.90486347872406	SG2	0.6720995626495783
CloverRB788795EE	47.83510879740358	SG2	1.4677085631351603
CloverRB788795EE	30.38929457623257	SG2	0.9324245099154952
CloverRB788795EE	23.57671587402944	SG2	0.7233964476902353
CloverRB788795EE	38.56432137221044	SG2	1.1832561090058975
CloverRB788795EE	32.04091257741101	SG2	0.9831005498430838
CloverRB788795EE	25.88167585416405	SG2	0.7941187599328081
CloverRB788795EE	27.49951393121215	SG2	0.8437583418036557
CloverRB788795EE	35.62620396351841	SG2	1.0931068402230522
CloverRB788795EE	27.97789167018203	SG2	0.8584362451585538
CloverRB788795EE	40.61033251077205	SG2	1.2460331809898917
CloverRB788795EE	41.19816809411205	SG2	1.2640695425886028
CloverRB788795EE	27.52156365530345	SG2	0.844434886075785
CloverRB788795EE	61.46086589375598	SG2	1.885783087732073
CloverRB788795EE	20.02652733117538	SG2	0.6144672060497508
CloverRB788795EE	38.41006370811965	SG2	1.1785230729533576
CloverRB788795EE	35.04061490594337	SG2	1.0751394080192025
CloverRB788795EE	39.97777513629185	SG2	1.2266246357071582
CloverRB788795EE	38.93220301137241	SG2	1.1945436976744013
CloverRB788795EE	43.9861214402818	SG2	1.349611377919743
CloverRB14EE2	14.29742198810187	G1	0.7794431936230627
CloverRB14EE2	15.45131398202433	G1	0.8423491679719676
CloverRB14EE2	18.83349198248954	G1	1.026733151621474
CloverRB14EE2	11.51144417062802	G1	0.627561865001586
CloverRB14EE2	13.51048453694066	G1	0.7365422398269779
CloverRB14EE2	13.8906993008463	G1	0.7572701591741073
CloverRB14EE2	13.22145526860128	G1	0.720785420440066
CloverRB14EE2	12.8119857041263	G1	0.6984626362841935
CloverRB14EE2	14.95921204955222	G1	0.8155215691116038
CloverRB14EE2	15.16827907940946	G1	0.8269191394965884
CloverRB14EE2	15.63736468050174	G1	0.852491972088522
CloverRB14EE2	14.3707033193361	G1	0.7834382239787234
CloverRB14EE2	14.96291850031823	G1	0.8157236312613025
CloverRB14EE2	14.19724128728427	G1	0.7739817079475578
CloverRB14EE2	13.07724413182158	G1	0.7129235563151123
CloverRB14EE2	16.02768353992403	G1	0.8737707297955127
CloverRB14EE2	12.75429682729585	G1	0.6953176495564692
CloverRB14EE2	15.87992707484889	G1	0.8657155873290973
CloverRB14EE2	14.90982450576195	G1	0.8128291407221276
CloverRB14EE2	20.76056822960568	G1	1.1317903056774523
CloverRB14EE2	17.47230397586644	G1	0.9525261562703788
CloverRB14EE2	8.924092136242248	G1	0.4865088881511411
CloverRB14EE2	13.14333578067764	G1	0.7165266314638385
CloverRB14EE2	14.13260792801857	G1	0.7704581334176483
CloverRB14EE2	16.89615032868489	G1	0.9211163651100928
CloverRB14EE2	15.67451778778856	G1	0.8545174237133504
CloverRB14EE2	14.00904509104864	G1	0.763721939134433
CloverRB14EE2	15.96642982951235	G1	0.8704314013694319
CloverRB14EE2	15.72355980654454	G1	0.8571910153407567
CloverRB14EE2	12.97413239665867	G1	0.7073022813592302
CloverRB14EE2	14.30986816523188	G1	0.7801217137128164
CloverRB14EE2	12.58692917593675	G1	0.6861933768873761
CloverRB14EE2	17.20132240824499	G1	0.937753231567197
CloverRB14EE2	13.64773898980453	G1	0.7440248509696181
CloverRB14EE2	15.9151661558306	G1	0.8676366932350139
CloverRB14EE2	16.08978767241161	G1	0.8771564201251114
CloverRB14EE2	17.49446464264147	G1	0.9537342748317756
CloverRB14EE2	13.58948540200394	G1	0.740849078263666
CloverRB14EE2	17.06794541131216	G1	0.9304820051508758
CloverRB14EE2	14.55571817399885	G1	0.7935245576762284
CloverRB14EE2	21.73356725557353	SG2	1.1848346565278112
CloverRB14EE2	19.62482603988746	SG2	1.0698737923211905
CloverRB14EE2	13.15454693766089	SG2	0.7171378227688517
CloverRB14EE2	17.91638087667056	SG2	0.976735605922564
CloverRB14EE2	12.43145796481272	SG2	0.6777176546616627
CloverRB14EE2	18.77773346091666	SG2	1.0236934008074718
CloverRB14EE2	16.57234407954604	SG2	0.90346363183035
CloverRB14EE2	17.79319455036103	SG2	0.97001993762451
CloverRB14EE2	17.28151435852013	SG2	0.942125003616545
CloverRB14EE2	17.94577244117941	SG2	0.9783379266014544
CloverRB14EE2	19.93683503986406	SG2	1.0868833826923276
CloverRB14EE2	18.66251030226004	SG2	1.017411855306654
CloverRB14EE2	12.5577842619482	SG2	0.6846045026934124
CloverRB14EE2	15.69402931094113	SG2	0.8555811206463462
CloverRB14EE2	15.82302928861857	SG2	0.8626137279696723
CloverRB14EE2	17.5068646370554	SG2	0.9544102772086338
CloverRB14EE2	19.75304573037834	SG2	1.0768638612388417
CloverRB14EE2	20.18466580779578	SG2	1.1003942104062687
CloverRB14EE2	18.65689601085827	SG2	1.0171057846581295
CloverRB14EE2	20.46041389935358	SG2	1.1154269885741186
CloverRB14EE2	18.34312250729086	SG2	1.0
CloverRB14EE2	22.2102093483042	SG2	1.210819441426959
CloverRB14EE2	15.34235064511981	SG2	0.8364088850751374
CloverRB14EE2	18.61794163353105	SG2	1.014982134373848
CloverRB14EE2	27.18542448333201	SG2	1.48204998753765
CloverRB14EE2	15.47663935876548	SG2	0.8437298149545674
CloverRB14EE2	31.91524843591316	SG2	1.7399027032190275
CloverRB6EE	10.33181724182886	G1	0.2727360635329653
CloverRB6EE	8.69501435251689	G1	0.2295282554231783
CloverRB6EE	14.24332029551481	G1	0.3759906914836473
CloverRB6EE	19.98937649408796	G1	0.5276732766239773
CloverRB6EE	10.47463745300307	G1	0.2765061865691047
CloverRB6EE	14.88666769106858	G1	0.3929735737821403
CloverRB6EE	11.35608094937742	G1	0.2997742548867088
CloverRB6EE	13.37380991208032	G1	0.3530376297300129
CloverRB6EE	14.55060465269012	G1	0.3841022873432753
CloverRB6EE	21.05205406254871	G1	0.5557255050019025
CloverRB6EE	15.3971656288292	G1	0.4064495378577382
CloverRB6EE	21.07034687376992	G1	0.5562083928818029
CloverRB6EE	10.4475647085265	G1	0.2757915287712799
CloverRB6EE	12.94055994567677	G1	0.3416008333178284
CloverRB6EE	12.15830318157406	G1	0.320951065177365
CloverRB6EE	27.83488614155103	G1	0.7347765739022225
CloverRB6EE	11.98575922428945	G1	0.3163963040356673
CloverRB6EE	12.96580730225455	G1	0.3422673050997488
CloverRB6EE	16.56643667593071	G1	0.4373155873749947
CloverRB6EE	10.6718981329688	G1	0.2817134119859343
CloverRB6EE	14.38799776090052	G1	0.3798098417325962
CloverRB6EE	4.917269080214936	G1	0.1298045233359928
CloverRB6EE	13.58937405696355	G1	0.3587280242596682
CloverRB6EE	14.91407294055812	G1	0.3936970089427677
CloverRB6EE	16.87578119079742	G1	0.4454815666297078
CloverRB6EE	12.94708394334718	G1	0.3417730517573806
CloverRB6EE	12.60222881750668	G1	0.332669674557664
CloverRB6EE	11.2241426078588	G1	0.2962913880248007
CloverRB6EE	6.472429169927887	G1	0.1708571504880391
CloverRB6EE	15.27443864633164	G1	0.40320982955549
CloverRB6EE	21.38616018811361	G1	0.5645451334715106
CloverRB6EE	9.71811285171583	G1	0.2565356879732154
CloverRB6EE	17.37315981244323	G1	0.4586112111228307
CloverRB6EE	21.14703135858946	G1	0.558232685804742
CloverRB6EE	13.89123632261441	G1	0.3666964894517786
CloverRB6EE	13.80708740404939	G1	0.3644751527534227
CloverRB6EE	11.4459846709662	G1	0.3021475050661465
CloverRB6EE	12.18742770375846	G1	0.321719885158103
CloverRB6EE	14.07321366595304	G1	0.3715002701529535
CloverRB6EE	10.54308177832117	G1	0.2783129583519865
CloverRB6EE	30.05528541808842	G1	0.7933899759765952
CloverRB6EE	12.23716597861922	G1	0.3230328605016393
CloverRB6EE	9.45440723912928	G1	0.2495744701133771
CloverRB6EE	19.95681239663892	G1	0.5268136598167038
CloverRB6EE	141.2318439050053	G1	3.728193816302448
CloverRB6EE	9.226070039696896	G1	0.2435468965052026
CloverRB6EE	11.81186864683978	G1	0.3118059952381897
CloverRB6EE	13.15121532807743	G1	0.3471616478786383
CloverRB6EE	11.32400292694912	G1	0.2989274693350252
CloverRB6EE	14.48702960642571	G1	0.3824240532580958
CloverRB6EE	10.0092119040674	G1	0.264220029244286
CloverRB6EE	11.71631758967605	G1	0.3092836684695993
CloverRB6EE	11.33612475411449	G1	0.2992474575177938
CloverRB6EE	10.69416919461294	G1	0.2823013164698552
CloverRB6EE	10.25039276631491	G1	0.2705866458257877
CloverRB6EE	13.77320185065362	G1	0.3635806525674939
CloverRB6EE	15.52837982492535	G1	0.4099132889564338
CloverRB6EE	19.12763330023192	G1	0.5049252506990609
CloverRB6EE	13.89374216485557	G1	0.3667626378874982
CloverRB6EE	15.95335231208377	G1	0.4211315790736992
CloverRB6EE	14.78515951217031	G1	0.3902939927867438
CloverRB6EE	14.55277348537986	G1	0.3841595395068023
CloverRB6EE	16.58060731337842	G1	0.4376896594075113
CloverRB6EE	9.926709728397393	G1	0.2620421627471856
CloverRB6EE	31.37034775759063	G1	0.8281045781981882
CloverRB6EE	13.8022662565817	G1	0.3643478856181963
CloverRB6EE	13.31356587520785	G1	0.3514473265835914
CloverRB6EE	10.762181377286	G1	0.2840966806870461
CloverRB6EE	19.87803524452087	G1	0.5247341253202911
CloverRB6EE	17.52584205434838	G1	0.4626416689458755
CloverRB6EE	8.145108058107805	G1	0.2150120019375925
CloverRB6EE	7.76416821365107	G1	0.2049560716798096
CloverRB6EE	15.74080026928105	G1	0.4155206970678495
CloverRB6EE	14.45717544056876	G1	0.3816359723730682
CloverRB6EE	15.46232324528258	G1	0.4081695481332529
CloverRB6EE	167.7202100263822	SG2	4.427425378018063
CloverRB6EE	61.5135264662903	SG2	1.623814733629296
CloverRB6EE	44.22722609531594	SG2	1.167496410736329
CloverRB6EE	56.94678353620991	SG2	1.503263289409532
CloverRB6EE	32.20618982028103	SG2	0.8501688742051413
CloverRB6EE	89.75020909558958	SG2	2.369197804902201
CloverRB6EE	42.67511260113491	SG2	1.1265242066553751
CloverRB6EE	26.91249205742665	SG2	0.710427504842843
CloverRB6EE	27.46893129643246	SG2	0.7251162129461292
CloverRB6EE	35.16182272484359	SG2	0.9281907424564816
CloverRB6EE	44.79737652269024	SG2	1.1825470624797758
CloverRB6EE	75.98243452283644	SG2	2.005760419910549
CloverRB6EE	30.30419925056191	SG2	0.7999607250751058
CloverRB6EE	39.11289781228133	SG2	1.03248998051387
CloverRB6EE	31.29396832220213	SG2	0.8260883378742311
CloverRB6EE	43.72749709149348	SG2	1.1543047215933977
CloverRB6EE	31.23742612135682	SG2	0.8245957546315071
CloverRB6EE	992.8045046187992	SG2	26.20774120464376
CloverRB6EE	25.87966641016173	SG2	0.6831632980960869
CloverRB6EE	37.18360331867642	SG2	0.9815610709846408
CloverRB6EE	32.37350526627282	SG2	0.8545856147494201
CloverRB6EE	26.98503684092825	SG2	0.7123425192317904
CloverRB6EE	39.13606844842457	SG2	1.0331016316826185
CloverRB6EE	25.74174078312542	SG2	0.6795223807533077
CloverRB6EE	39.02019360878243	SG2	1.0300428040933571
CloverRB6EE	50.22781278720066	SG2	1.325898011822262
CloverRB6EE	43.12733325391802	SG2	1.138461785282786
CloverRB6EE	38.8114082064296	SG2	1.0245313526779838
CloverRB6EE	38.15743458592084	SG2	1.0072679626336989
CloverRB6EE	35.33671015537171	SG2	0.9328073658681432
CloverRB6EE	35.3734563645223	SG2	0.9337773807453822
CloverRB6EE	41.49312471595248	SG2	1.0953224620442552
CloverRB6EE	26.76959279425494	SG2	0.7066552950169253
CloverRB6EE	31.56795214414786	SG2	0.833320876673569
CloverRB6EE	37.88210883442652	SG2	1.0
CloverRB6EE	102.695725353613	SG2	2.7109294733952387
CloverRB6EE	37.38602321253922	SG2	0.9869044877080216
CloverRB6EE	26.53412491394647	SG2	0.7004394879366583
CloverRB6EE	31.09305881219985	SG2	0.8207847917891806
CloverRB6EE	45.40317302848568	SG2	1.1985386881953142
CloverRB6EE	40.45641834883966	SG2	1.0679558132749374
CloverRB6EE	51.55661289230619	SG2	1.3609752592615054
CloverRB6EE	28.97576331163441	SG2	0.764893090780147
CloverRB6EE	32.31477310651383	SG2	0.8530352216597509
CloverRB6EE	30.05397733502867	SG2	0.7933554456112064
CloverRB6EE	29.38536369875243	SG2	0.7757055930330781
CloverRB6EE	49.07577996952094	SG2	1.2954870116660937
CloverRB11EE	21.39825907740408	G1	0.694470150981842
CloverRB11EE	18.87311898698891	G1	0.6125179504080713
CloverRB11EE	18.23757212306987	G1	0.591891584265605
CloverRB11EE	14.06143030000786	G1	0.4563569208197366
CloverRB11EE	19.75041410342594	G1	0.6409901391858496
CloverRB11EE	21.78345481922469	G1	0.7069714925167802
CloverRB11EE	15.80421400469418	G1	0.5129181232121431
CloverRB11EE	11.69762279645743	G1	0.3796406913384256
CloverRB11EE	20.33347895447258	G1	0.6599132269788257
CloverRB11EE	14.78316295618484	G1	0.4797804051737993
CloverRB11EE	15.58548188874401	G1	0.5058192781594212
CloverRB11EE	14.33032626529379	G1	0.465083809345342
CloverRB11EE	11.14930291857805	G1	0.3618452348482598
CloverRB11EE	11.0930261317642	G1	0.3600187989455066
CloverRB11EE	22.10338390198564	G1	0.7173546361923839
CloverRB11EE	17.08542957527399	G1	0.5544993550087249
CloverRB11EE	15.33651671588973	G1	0.4977392338644202
CloverRB11EE	12.06149510835776	G1	0.391449991266492
CloverRB11EE	17.50419907253137	G1	0.5680903165413863
CloverRB11EE	23.3995866352399	G1	0.7594222691063492
CloverRB11EE	12.77832755074246	G1	0.4147144415514812
CloverRB11EE	12.21813198726841	G1	0.3965335654279653
CloverRB11EE	16.97807311820472	G1	0.5510151531079963
CloverRB11EE	21.85643543833059	G1	0.7093400432192408
CloverRB11EE	15.84885541253605	G1	0.5143669385167827
CloverRB11EE	12.42928640051709	G1	0.4033864798037961
CloverRB11EE	18.30442396491519	G1	0.5940612284657146
CloverRB11EE	18.98190547186729	G1	0.616048563169838
CloverRB11EE	15.92797434842856	G1	0.5169347053222989
CloverRB11EE	16.43980622051518	G1	0.5335459612286573
CloverRB11EE	20.01218106843277	G1	0.6494856594547073
CloverRB11EE	21.53537927675623	G1	0.6989203207457599
CloverRB11EE	18.4073789634279	G1	0.597402583157366
CloverRB11EE	21.47632433359312	G1	0.697003721122101
CloverRB11EE	12.96284579983446	G1	0.4207028920998316
CloverRB11EE	17.6593504879561	G1	0.5731256807037372
CloverRB11EE	18.29953654758212	G1	0.593902609699537
CloverRB11EE	18.88573704556729	G1	0.6129274633976247
CloverRB11EE	23.68183467665339	G1	0.768582492806124
CloverRB11EE	19.82645275067841	G1	0.6434579367130625
CloverRB11EE	14.27279929644269	G1	0.4632167993891097
CloverRB11EE	21.7931770358061	G1	0.7072870223546397
CloverRB11EE	23.80574517944677	G1	0.7726039482559285
CloverRB11EE	14.10394864944797	G1	0.4577368332905764
CloverRB11EE	9.892722146205491	G1	0.3210635135150534
CloverRB11EE	17.2358216615956	G1	0.5593802574464625
CloverRB11EE	18.15806696071034	G1	0.5893112826668658
CloverRB11EE	18.82650536821553	G1	0.611005127951335
CloverRB11EE	31.67093155644718	G1	1.0278647688197682
CloverRB11EE	18.86345844206439	G1	0.612204422094014
CloverRB11EE	15.59718475390002	G1	0.5061990889890039
CloverRB11EE	14.62087627767844	G1	0.4745134694984717
CloverRB11EE	16.1993940967783	G1	0.5257435020068357
CloverRB11EE	16.7780318881959	G1	0.5445229117203072
CloverRB11EE	24.06891680053845	G1	0.7811450559587821
CloverRB11EE	15.3329205202048	G1	0.4976225210724477
CloverRB11EE	20.05828888801283	G1	0.6509820664432093
CloverRB11EE	25.77238737844189	G1	0.8364303698317668
CloverRB11EE	16.94173613340427	G1	0.5498358538374665
CloverRB11EE	15.50060475582479	G1	0.5030646318538459
CloverRB11EE	15.84903569547687	G1	0.5143727895124491
CloverRB11EE	17.52852892578746	G1	0.5688799301638311
CloverRB11EE	11.94920576277071	G1	0.3878056948542742
CloverRB11EE	21.21243493849402	G1	0.6884393184109243
CloverRB11EE	17.4129830705315	G1	0.5651299453050318
CloverRB11EE	33.02911768551449	SG2	1.0719440428720597
CloverRB11EE	28.88871133995287	SG2	0.9375691570681634
CloverRB11EE	28.86254095985788	SG2	0.93671981003717
CloverRB11EE	26.35299533637539	SG2	0.8552737203468149
CloverRB11EE	26.34317303574635	SG2	0.8549549423295864
CloverRB11EE	23.99666367701523	SG2	0.7788001157736684
CloverRB11EE	22.6789940783854	SG2	0.7360357861244896
CloverRB11EE	42.27446217307446	SG2	1.3719972275227157
CloverRB11EE	39.59200502184687	SG2	1.2849393778127598
CloverRB11EE	38.58630400812221	SG2	1.2522998377306662
CloverRB11EE	32.20472306973792	SG2	1.0451887142625682
CloverRB11EE	30.57466518480165	SG2	0.9922859738402776
CloverRB11EE	22.53090716029259	SG2	0.7312296968069268
CloverRB11EE	32.76076160819839	SG2	1.0632346761494458
CloverRB11EE	28.8404249286243	SG2	0.9360020449379464
CloverRB11EE	29.73398674819369	SG2	0.9650021616999332
CloverRB11EE	57.5206791036294	SG2	1.8668058255195992
CloverRB11EE	19.55640308643514	SG2	0.6346936054456811
CloverRB11EE	31.05003977091523	SG2	1.0077140261597226
CloverRB11EE	33.56562358052361	SG2	1.0893560822609585
CloverRB11EE	37.14316628356211	SG2	1.2054635007259815
CloverRB11EE	41.76937469145153	SG2	1.3556048575475286
CloverRB11EE	26.75236040551962	SG2	0.8682349205482994
CloverRB11EE	34.71947762674966	SG2	1.126803857371775
CloverRB11EE	34.50191479298473	SG2	1.1197429608069551
CloverRB11EE	21.24577765898389	SG2	0.6895214402811655
CloverRB11EE	38.32042373769582	SG2	1.243670822123453
CloverRB11EE	41.46088068381946	SG2	1.34559283370567
CloverRB11EE	219.5782301509544	SG2	7.126305279960104
CloverRB11EE	64.2776880846299	SG2	2.0861012845682407
CloverRB11EE	44.36247113637051	SG2	1.4397625487456402
CloverRB11EE	17.36015484109571	SG2	0.5634154306643937
CloverRB11EE	38.91390948763476	SG2	1.2629321151508328
CloverRB11EE	42.40880412901587	SG2	1.37635723074019
CloverRB11EE	43.27238325514437	SG2	1.4043842736850305
CloverRB11EE	22.57113537220414	SG2	0.7325352839716998
CloverRB11EE	38.72546597748661	SG2	1.25681627215301
CloverRB11EE	30.03971813491862	SG2	0.974924526016148
CloverRB11EE	23.21916939097754	SG2	0.7535669146866565
CloverRB11EE	19.10082447947898	SG2	0.6199080220572158
CloverRB11EE	27.98071576804978	SG2	0.908100599853794
CloverRB11EE	32.84882212539281	SG2	1.0660926376523103
CloverRB11EE	15.25096555558908	SG2	0.4949627123261142
CloverRB11EE	24.71666363200285	SG2	0.8021673661484979
CloverRB11EE	29.5443389825734	SG2	0.958847235173094
CloverRB11EE	39.63011451872302	SG2	1.286176203105588
CloverRB11EE	31.35705427262056	SG2	1.017678033352161
CloverRB11EE	117.6597321074829	SG2	3.818589709826032
CloverRB11EE	35.65447568281239	SG2	1.1571487671521823
CloverRB11EE	26.60200520587865	SG2	0.8633552152499451
CloverRB11EE	24.35189331020989	SG2	0.7903289217436092
CloverRB11EE	67.4017401910745	SG2	2.1874908850114236
CloverRB11EE	35.92482713217493	SG2	1.1659228927096783
CloverRB11EE	22.2526761493197	SG2	0.7221998438876205
CloverRB11EE	35.02799431229723	SG2	1.136816617214415
CloverRB11EE	23.53636165936275	SG2	0.7638612363751138
CloverRB11EE	18.91620142176964	SG2	0.613916169995871
CloverRB11EE	22.52110221619067	SG2	0.7309114820873931
CloverRB11EE	28.17865418253756	SG2	0.9145245953805884
CloverRB11EE	19.55086321240445	SG2	0.6345138115128852
CloverRB7NEE	6.53122324262462	G1	0.2531807940103446
CloverRB7NEE	7.730228550002683	G1	0.2996598538231287
CloverRB7NEE	24.16442854897319	G1	0.9367263955866132
CloverRB7NEE	7.246135822340255	G1	0.2808941530330645
CloverRB7NEE	8.808725996471598	G1	0.341467464693493
CloverRB7NEE	27.7376421291106	G1	1.0752408847995387
CloverRB7NEE	8.044295189214422	G1	0.3118345473122207
CloverRB7NEE	8.626091075309567	G1	0.3343876799983311
CloverRB7NEE	7.895436441564543	G1	0.3060640852524617
CloverRB7NEE	25.75624543536627	G1	0.9984326714624504
CloverRB7NEE	17.76149301426812	G1	0.6885186338163649
CloverRB7NEE	14.37630974988548	G1	0.5572930800558553
CloverRB7NEE	10.11906546265836	G1	0.3922623578012868
CloverRB7NEE	6.992764381334722	G1	0.2710722896193822
CloverRB7NEE	7.991886518565998	G1	0.3098029418449328
CloverRB7NEE	10.02060403403376	G1	0.3884455318021572
CloverRB7NEE	32.3261586234316	G1	1.253113268915888
CloverRB7NEE	8.276027084789563	G1	0.320817560622245
CloverRB7NEE	12.11813993386328	G1	0.4697558445653497
CloverRB7NEE	12.42147843487153	G1	0.4815146651853465
CloverRB7NEE	7.177699041043368	G1	0.2782412229486695
CloverRB7NEE	6.112362007792835	G1	0.2369437713156114
CloverRB7NEE	9.080665246416888	G1	0.3520091033216741
CloverRB7NEE	15.0557133704371	G1	0.5836299455578892
CloverRB7NEE	11.66711978323416	G1	0.4522721917167208
CloverRB7NEE	10.16601867968968	G1	0.3940824843423224
CloverRB7NEE	6.373801511430864	G1	0.2470783906139938
CloverRB7NEE	6.685951497622399	G1	0.2591787856576842
CloverRB7NEE	19.53424622482099	G1	0.7572388488142218
CloverRB7NEE	19.83406193387518	G1	0.7688611095233214
CloverRB7NEE	6.261787926704423	G1	0.2427362195891386
CloverRB7NEE	9.80525042796378	G1	0.3800974176813669
CloverRB7NEE	8.876612545123741	G1	0.3440990651842251
CloverRB7NEE	9.386073684143154	G1	0.3638481643809195
CloverRB7NEE	23.44878898995746	G1	0.9089848554422888
CloverRB7NEE	10.67444335544486	G1	0.4137914053698663
CloverRB7NEE	8.908799904022306	G1	0.3453467979259036
CloverRB7NEE	5.506423629471064	G1	0.213454762588481
CloverRB7NEE	7.228170351929903	G1	0.2801977272802932
CloverRB7NEE	7.422531377231212	G1	0.2877320706769943
CloverRB7NEE	9.247203467475282	G1	0.3584649045512905
CloverRB7NEE	16.35311699118565	G1	0.6339233847270291
CloverRB7NEE	22.38844443940897	G1	0.8678809358150482
CloverRB7NEE	8.73410538493951	G1	0.3385748203946527
CloverRB7NEE	6.420885003765718	G1	0.248903567235782
CloverRB7NEE	18.2469989361965	G1	0.7073391166331727
CloverRB7NEE	24.44833145844855	G1	0.9477318016755856
CloverRB7NEE	17.83826188985303	G1	0.6914945548887027
CloverRB7NEE	17.25332777274717	G1	0.6688197696744879
CloverRB7NEE	9.330670424637788	G1	0.3617004746279823
CloverRB7NEE	14.09897517116918	G1	0.5465422932219788
CloverRB7NEE	11.22276596714897	G1	0.4350469572087719
CloverRB7NEE	9.156411763241575	G1	0.3549453929814785
CloverRB7NEE	9.396222017394594	G1	0.3642415612952544
CloverRB7NEE	11.30539902209438	G1	0.4382502013309514
CloverRB7NEE	10.33674486424699	G1	0.400700630646445
CloverRB7NEE	10.62778278502264	G1	0.4119826231816578
CloverRB7NEE	9.813597670094811	G1	0.3804209958706314
CloverRB7NEE	7.754072770927917	G1	0.3005841674719121
CloverRB7NEE	7.209534041502065	G1	0.2794752966273719
CloverRB7NEE	17.20007022350734	G1	0.6667552576982954
CloverRB7NEE	22.75871582268552	SG2	0.8822343883513901
CloverRB7NEE	29.40232436656589	SG2	1.139771762859753
CloverRB7NEE	25.86022568931256	SG2	1.0024634329718274
CloverRB7NEE	26.96277492945384	SG2	1.045203403982571
CloverRB7NEE	19.61003295223114	SG2	0.7601766972245966
CloverRB7NEE	28.63592393004789	SG2	1.1100624934259424
CloverRB7NEE	21.08117999769598	SG2	0.8172052450540354
CloverRB7NEE	29.0728495042236	SG2	1.126999774496246
CloverRB7NEE	25.7852178865293	SG2	0.9995557793271472
CloverRB7NEE	22.06670723997937	SG2	0.8554088954960717
CloverRB7NEE	32.65179367102638	SG2	1.265736408080629
CloverRB7NEE	31.821360522804	SG2	1.2335449309209905
CloverRB7NEE	16.21343807178141	SG2	0.6285087757927522
CloverRB7NEE	28.00408346347877	SG2	1.0855693984770778
CloverRB7NEE	89.90478718645471	SG2	3.485130512251564
CloverRB7NEE	27.93558202112694	SG2	1.082913961827431
CloverRB7NEE	29.81039102541289	SG2	1.1555903372459069
CloverRB7NEE	26.87564333968578	SG2	1.04182577558719
CloverRB7NEE	23.25353295463952	SG2	0.9014158172666406
CloverRB7NEE	25.80813672122789	SG2	1.0004442206728528
CloverRB7NEE	21.3122256148768	SG2	0.8261616550001366
CloverRB7NEE	29.33011263494483	SG2	1.136972498025355
CloverRB7NEE	22.04116871708132	SG2	0.8544189027695972
CloverRB7NEE	24.84659942771455	SG2	0.963170532973206
CloverRB7NEE	21.52033654440035	SG2	0.8342290090656255
CloverRB7NEE	24.72128854471439	SG2	0.9583128964053632
CloverRB7NEE	20.10774109122293	SG2	0.7794701951091849
CloverRB7NEE	29.46791686171797	SG2	1.142314435095383
CloverRB7NEE	30.22283509331341	SG2	1.171578600503303
CloverRB7NEE	61.44436770765974	SG2	2.3818713931201296
CloverRB7NEE	19.75821915260219	SG2	0.7659210882027622
CloverRB7NEE	21.7175541707288	SG2	0.8418740876935926
CloverRB7NEE	26.3443224225053	SG2	1.0212292890350017
CloverRB7NEE	21.68867381795497	SG2	0.8407545499936934
CloverRB7NEE	24.56850161260608	SG2	0.9523901595230696
CloverRB7NEE	30.19942828341838	SG2	1.1706712429541388
CloverRB7NEE	33.21861389700532	SG2	1.2877090140601486
CloverRB7NEE	33.5099551944085	SG2	1.2990027668939437
CloverRB7NEE	23.85343259753699	SG2	0.9246707363335728
CloverRB7NEE	25.90560603582874	SG2	1.0042225876870494
CloverRB7NEE	24.70172822355155	SG2	0.9575546467698608
CloverRB7NEE	32.42415692842636	SG2	1.2569121420746427
CloverRB7NEE	22.64957797460876	SG2	0.8780036943441293
CloverRB7NEE	18.40312633873253	SG2	0.713391345790319
CloverRB7NEE	20.71042237711095	SG2	0.8028329436829094
CloverRB7NEE	27.24041477354995	SG2	1.0559660243319122
CloverRB7NEE	19.84200411152349	SG2	0.7691689855166035
CloverRB7NEE	27.96288640491527	SG2	1.0839724075902977
CloverRB7NEE	18.32802147128464	SG2	0.7104799294647522
CloverRB7NEE	39.15108929655693	SG2	1.5176795381578256
CloverRB7NEE	23.44999484081698	SG2	0.9090315998677556
CloverRB7NEE	19.3403057184549	SG2	0.7497208067004442
CloverRB4EE	10.53674955233905	G1	0.3293476498000657
CloverRB4EE	7.096705559231126	G1	0.2218220415741949
CloverRB4EE	14.826600321898	G1	0.4634357062665502
CloverRB4EE	8.892451568779554	G1	0.277951754532147
CloverRB4EE	9.693201936719166	G1	0.3029808444281771
CloverRB4EE	19.9834381825569	G1	0.62462321683341
CloverRB4EE	7.621326431752294	G1	0.2382201395400472
CloverRB4EE	17.60712475013036	G1	0.5503466820946422
CloverRB4EE	4.528795542099874	G1	0.1415567638584045
CloverRB4EE	18.01538217769606	G1	0.5631076026816116
CloverRB4EE	13.0543766675247	G1	0.4080412326114029
CloverRB4EE	20.57210230632769	G1	0.6430231175544523
CloverRB4EE	19.17022888224629	G1	0.5992046975336512
CloverRB4EE	17.95488964262444	G1	0.5612167848200574
CloverRB4EE	11.44146394219071	G1	0.3576263477569512
CloverRB4EE	10.73353745923492	G1	0.3354986581659086
CloverRB4EE	13.44634929436694	G1	0.4202931384572424
CloverRB4EE	11.67090652335605	G1	0.3647980447300553
CloverRB4EE	10.13331111039502	G1	0.3167373564611896
CloverRB4EE	12.08350783422805	G1	0.3776947422708973
CloverRB4EE	7.017872133401537	G1	0.2193579416737754
CloverRB4EE	9.133210211562096	G1	0.2854771581469535
CloverRB4EE	12.89779883478742	G1	0.4031470723234834
CloverRB4EE	17.67360239237413	G1	0.5524245767175029
CloverRB4EE	34.24936909897411	G1	1.0705340545346913
CloverRB4EE	15.19288695459649	G1	0.4748847438500284
CloverRB4EE	8.441909674134378	G1	0.2638691464753845
CloverRB4EE	10.08949962585587	G1	0.3153679389386845
CloverRB4EE	17.4939414330441	G1	0.5468089061141302
CloverRB4EE	12.25057971939028	G1	0.3829169156226054
CloverRB4EE	14.44832316715976	G1	0.4516118804019182
CloverRB4EE	16.25611990858781	G1	0.5081182636226691
CloverRB4EE	14.78270547244852	G1	0.4620636830033318
CloverRB4EE	8.047012304390288	G1	0.2515258218104672
CloverRB4EE	13.17155249470681	G1	0.4117038026577072
CloverRB4EE	74.33786544183408	G1	2.323581969259828
CloverRB4EE	16.62975692808649	G1	0.5197970525735628
CloverRB4EE	37.28965830203863	G1	1.1655645094931215
CloverRB4EE	19.06925588303384	G1	0.5960485800024623
CloverRB4EE	13.45649212229491	G1	0.4206101732812942
CloverRB4EE	19.2537535091278	G1	0.6018154305141791
CloverRB4EE	17.76272328726211	G1	0.5552102324962264
CloverRB4EE	17.36143392699671	G1	0.5426671130990455
CloverRB4EE	17.31128551562082	G1	0.5410996219723165
CloverRB4EE	7.356481484808565	G1	0.2299418692438744
CloverRB4EE	15.63502543991015	G1	0.4887046861672385
CloverRB4EE	12.2822353975041	G1	0.3839063785625591
CloverRB4EE	30.34527078092584	G1	0.9485034796168172
CloverRB4EE	12.24512757142509	G1	0.3827464975909555
CloverRB4EE	9.427529935195553	G1	0.2946767228501846
CloverRB4EE	9.798078613506853	G1	0.306258979383107
CloverRB4EE	11.62156000101138	G1	0.3632556182844712
CloverRB4EE	9.818679023655251	G1	0.3069028873201413
CloverRB4EE	17.60354651056972	G1	0.5502348369014103
CloverRB4EE	10.95791735287281	G1	0.342512110489602
CloverRB4EE	17.05732502190963	G1	0.5331615675153538
CloverRB4EE	14.35802076476394	G1	0.4487892941904275
CloverRB4EE	11.3243197730513	G1	0.3539647672474969
CloverRB4EE	7.592090348689969	G1	0.2373063059903261
CloverRB4EE	8.726421402433605	G1	0.2727621422318514
CloverRB4EE	10.58963990199654	G1	0.3310008458137197
CloverRB4EE	15.12784184501565	G1	0.472851625964382
CloverRB4EE	11.53459611093631	G1	0.3605373841012038
CloverRB4EE	7.252774056623922	G1	0.2267002815445788
CloverRB4EE	9.938999867736303	G1	0.310663761299656
CloverRB4EE	10.79741985626493	G1	0.3374954330935957
CloverRB4EE	17.41287350098362	G1	0.544274962152983
CloverRB4EE	27.29601520712133	G1	0.8531927624090299
CloverRB4EE	7.213282880818926	G1	0.2254659041044953
CloverRB4EE	18.59590415279516	G1	0.5812530038991758
CloverRB4EE	14.61228928302117	G1	0.4567369765843375
CloverRB4EE	9.86722510380645	G1	0.3084202943084523
CloverRB4EE	7.173754927545416	G1	0.2242303771094414
CloverRB4EE	494.0524868388336	SG2	15.442620573830254
CloverRB4EE	32.58606462396551	SG2	1.0185440725174757
CloverRB4EE	34.14942887758017	SG2	1.0674102185857497
CloverRB4EE	69.95048793723458	SG2	2.1864455152947855
CloverRB4EE	43.2815130558522	SG2	1.3528521802600304
CloverRB4EE	30.48652340656394	SG2	0.9529186192242372
CloverRB4EE	38.52315187184004	SG2	1.2041198729132765
CloverRB4EE	28.30944424119689	SG2	0.884869558839846
CloverRB4EE	48.67614759612279	SG2	1.521472512227014
CloverRB4EE	23.75281165093394	SG2	0.7424426911278441
CloverRB4EE	33.39550433327538	SG2	1.0438447655435212
CloverRB4EE	28.57403654944245	SG2	0.893139932396984
CloverRB4EE	30.62303774024732	SG2	0.9571856538291036
CloverRB4EE	31.51542015874952	SG2	0.9850788908085624
CloverRB4EE	19.9087491642049	SG2	0.6222886588620057
CloverRB4EE	34.76108424950223	SG2	1.0865287577737095
CloverRB4EE	22.06601662229146	SG2	0.6897184638300139
CloverRB4EE	25.88404711065433	SG2	0.8090588127641086
CloverRB4EE	25.13806148293241	SG2	0.7857415067909111
CloverRB4EE	28.29409679377063	SG2	0.8843898429924529
CloverRB4EE	21.28456674283384	SG2	0.6652926501616252
CloverRB4EE	31.50806733688878	SG2	0.9848490633283508
CloverRB4EE	26.25814434572177	SG2	0.8207519866935216
CloverRB4EE	57.69371086381393	SG2	1.8033348887013785
CloverRB4EE	35.10398392955352	SG2	1.097246788337226
CloverRB4EE	23.09212492870287	SG2	0.7217915768406484
CloverRB4EE	37.21146420693722	SG2	1.1631203931817324
CloverRB4EE	31.99278804246973	SG2	1.0
CloverRB4EE	29.91869260549703	SG2	0.935169906598344
CloverRB4EE	30.40224020465737	SG2	0.9502841754303832
CloverRB4EE	31.21390385562229	SG2	0.9756543822997392
CloverRB4EE	58.23111884615909	SG2	1.820132673928216
CloverRB4EE	46.40926949650531	SG2	1.4506166025573644
CloverRB4EE	31.31686254257883	SG2	0.978872566561138
CloverRB4EE	45.75348219580991	SG2	1.4301186297072064
CloverRB4EE	26.68660983575188	SG2	0.8341445515885013
CloverRB4EE	677.9087891828989	SG2	21.189425200548
CloverRB4EE	48.95502405841479	SG2	1.5301893662230397
CloverRB4EE	32.23363264503818	SG2	1.0075280904636612
CloverRB4EE	37.88948901028959	SG2	1.1843134446423398
CloverRB4EE	48.80014827882959	SG2	1.5253484070862613
CloverRB4EE	22.75040045971362	SG2	0.7111102799016128
CloverRB4EE	51.4062394592854	SG2	1.606807115123719
CloverRB4EE	24.1795127331743	SG2	0.7557801058499972
CloverRB4EE	37.51381790378473	SG2	1.1725710761433468
CloverRB4EE	29.56081912544527	SG2	0.9239838393016552
CloverRB4EE	186.1875361265097	SG2	5.819672104830308
CloverRB4EE	18.12600046169954	SG2	0.5665652033088729
CloverRB4EE	35.7464982101884	SG2	1.1173298858085048
CloverRB4EE	28.22941958365627	SG2	0.8823682245568073
CloverRB4EE	25.93541052017764	SG2	0.8106642811420169
CloverRB4EE	41.11481913732871	SG2	1.2851277319985268
CloverRB4EE	27.25502663941074	SG2	0.8519115809234971
CloverRB4EE	37.63053278067127	SG2	1.1762192382457433
CloverRB4EE	26.77126122071226	SG2	0.8367905036964579
CloverRB4EE	52.6768086749089	SG2	1.6465213536557546
CloverRB4EE	33.72591435539667	SG2	1.0541724063131432
CloverRB4EE	30.52866617140872	SG2	0.9542358775009724
CloverRB4EE	65.5923991204474	SG2	2.050224539148477
CloverRB5NEE	34.59796533424584	G1	1.3904317837955422
CloverRB5NEE	31.4400330107987	G1	1.2635200006552194
CloverRB5NEE	24.37372333129071	G1	0.9795373595487272
CloverRB5NEE	21.22935554029879	G1	0.8531707112704074
CloverRB5NEE	13.35919336510918	G1	0.536882642700735
CloverRB5NEE	22.97668334825431	G1	0.9233927632731688
CloverRB5NEE	11.11738762686998	G1	0.4467883865377098
CloverRB5NEE	9.89568220828744	G1	0.397690180096333
CloverRB5NEE	9.579566949007146	G1	0.384986060082344
CloverRB5NEE	14.80330268446897	G1	0.5949188733725341
CloverRB5NEE	9.97385767335626	G1	0.4008319154641377
CloverRB5NEE	5.217128090515619	G1	0.2096672635834232
CloverRB5NEE	18.63959053392698	G1	0.7490925800094171
CloverRB5NEE	15.71433620107522	G1	0.6315317188203708
CloverRB5NEE	17.13281554110751	G1	0.6885379253988252
CloverRB5NEE	4.894442802399317	G1	0.1966991055884205
CloverRB5NEE	17.08117051673672	G1	0.6864624020937317
CloverRB5NEE	8.157653795222968	G1	0.3278418545281079
CloverRB5NEE	5.564534640909623	G1	0.223628925921077
CloverRB5NEE	6.75960883530377	G1	0.2716568699873345
CloverRB5NEE	15.30922114452385	G1	0.6152508524375838
CloverRB5NEE	4.957724398250494	G1	0.1992422823721051
CloverRB5NEE	15.65071402941534	G1	0.6289748548899237
CloverRB5NEE	6.747382598972892	G1	0.2711655189085523
CloverRB5NEE	45.23286880303515	G1	1.8178299749245883
CloverRB5NEE	82.04351271546874	G1	3.2971854452061247
CloverRB5NEE	4.660584064976558	G1	0.1873007314849282
CloverRB5NEE	15.60112777449629	G1	0.626982069932405
CloverRB5NEE	11.63153131353254	G1	0.4674509230905698
CloverRB5NEE	6.166551503932697	G1	0.2478229319165574
CloverRB5NEE	11.99766916907056	G1	0.4821653638581862
CloverRB5NEE	16.53864573029469	G1	0.664659278722797
CloverRB5NEE	4.975776292104842	G1	0.1999677564492742
CloverRB5NEE	4.734886780342979	G1	0.1902868278079256
CloverRB5NEE	13.37004399158309	G1	0.5373187104225697
CloverRB5NEE	15.28033481249161	G1	0.614089961217916
CloverRB5NEE	11.94572999039706	G1	0.4800780190055573
CloverRB5NEE	9.273698810040814	G1	0.3726937539319526
CloverRB5NEE	5.648006181754271	G1	0.2269835013220155
CloverRB5NEE	11.43834993872378	G1	0.4596873011267792
CloverRB5NEE	8.964338707392267	G1	0.360261111861668
CloverRB5NEE	6.594177317902416	G1	0.2650084663134719
CloverRB5NEE	23.01243081649883	G1	0.9248293915707354
CloverRB5NEE	16.34364835833076	G1	0.656822675005905
CloverRB5NEE	27.14663065649308	G1	1.0909756606520744
CloverRB5NEE	9.166761745263708	G1	0.368396140118671
CloverRB5NEE	34.65550536227574	G1	1.3927442169990654
CloverRB5NEE	6.572179414664661	G1	0.2641244090129012
CloverRB5NEE	18.66270606746481	G1	0.7500215529192367
CloverRB5NEE	5.7859514257016	G1	0.2325272796845525
CloverRB5NEE	4.378327742527508	G1	0.1759573429902892
CloverRB5NEE	5.361611471278027	G1	0.2154737982423685
CloverRB5NEE	8.076057934077623	G1	0.3245626594174533
CloverRB5NEE	5.451001348731634	G1	0.2190662212522285
CloverRB5NEE	10.4428717268017	G1	0.4196807708999176
CloverRB5NEE	4.722732707253177	G1	0.1897983768437324
CloverRB5NEE	5.243345585370379	G1	0.2107208988994131
CloverRB5NEE	15.63752546377195	G1	0.6284448294772705
CloverRB5NEE	6.362348037557265	G1	0.2556916525444471
CloverRB5NEE	4.801231209691061	G1	0.1929530945190505
CloverRB5NEE	4.478698561274953	G1	0.1799910708469355
CloverRB5NEE	15.72997849184609	G1	0.6321603551592153
CloverRB5NEE	10.82048858179974	G1	0.4348565326019065
CloverRB5NEE	5.187866038842408	G1	0.2084912728477707
CloverRB5NEE	5.588117695394018	G1	0.2245766876809753
CloverRB5NEE	5.727252370347864	G1	0.2301682671977164
CloverRB5NEE	7.359974564880386	G1	0.2957845198141483
CloverRB5NEE	4.952487917044919	G1	0.1990318373406375
CloverRB5NEE	40.94223313631785	SG2	1.6453968232621874
CloverRB5NEE	22.60840001129363	SG2	0.908592099355353
CloverRB5NEE	17.96758365101226	SG2	0.7220857973877487
CloverRB5NEE	24.73934468711071	SG2	0.9942310430950064
CloverRB5NEE	28.83090227401091	SG2	1.1586635945209336
CloverRB5NEE	22.7817121683599	SG2	0.915557212169793
CloverRB5NEE	21.67779116106092	SG2	0.8711925554473705
CloverRB5NEE	29.95930530485125	SG2	1.204012140999146
CloverRB5NEE	40.22655735881447	SG2	1.616635064056991
CloverRB5NEE	25.02644136217216	SG2	1.005768956904994
CloverRB5NEE	19.90690328643762	SG2	0.8000236655249006
CloverRB5NEE	33.92117297750295	SG2	1.3632326813409896
CloverRB5NEE	37.04378868018426	SG2	1.4887251511912194
CloverRB5NEE	19.70746497589168	SG2	0.7920085882447613
CloverRB5NEE	22.07969821646434	SG2	0.8873444978684312
CloverRB5NEE	38.609236095171	SG2	1.551637747947412
CloverRB5NEE	23.57907135189931	SG2	0.947601684761858
CloverRB5NEE	19.08008192919849	SG2	0.7667951596425527
CloverRB5NEE	23.35083596266204	SG2	0.9384293031978956
CloverRB5NEE	19.7749810835468	SG2	0.7947219426601123
CloverRB5NEE	32.61977394014975	SG2	1.310931727586761
CloverRB5NEE	37.09077691370964	SG2	1.4906135262076956
CloverRB5NEE	25.81677757058355	SG2	1.0375311883958709
CloverRB5NEE	26.40582592250996	SG2	1.0612040125864934
CloverRB5NEE	30.38054025405588	SG2	1.2209408377060555
CloverRB5NEE	31.56847215937707	SG2	1.2686817456521209
CloverRB5NEE	22.86942811034729	SG2	0.9190823626376476
CloverRB5NEE	20.42084567148979	SG2	0.820678112117715
CloverRB5NEE	22.18778112551064	SG2	0.8916881611610903
CloverRB5NEE	23.7868229279431	SG2	0.9559508576589988
CloverRB5NEE	21.15191904758825	SG2	0.8500586739106899
CloverRB5NEE	74.86143819227158	SG2	3.008550417274092
CloverRB5NEE	21.13527594850673	SG2	0.8493898168342623
CloverRB5NEE	42.03056751953832	SG2	1.689135080792881
CloverRB5NEE	23.55930878308636	SG2	0.9468074616466692
CloverRB5NEE	29.37167487419464	SG2	1.180396300587234
CloverRB5NEE	17.09237027709109	SG2	0.6869125008962816
CloverRB5NEE	19.29645849663106	SG2	0.7754909558756633
CloverRB5NEE	28.82212678118208	SG2	1.158310922795016
CloverRB5NEE	53.40886926929167	SG2	2.146409150109719
CloverRB5NEE	39.5937549719004	SG2	1.591203841638947
CloverRB5NEE	23.06813958669634	SG2	0.9270682297212004
CloverRB5NEE	24.3905182617684	SG2	0.9802123184637156
CloverRB5NEE	31.84506355699671	SG2	1.2797974707145454
CloverRB5NEE	27.54582447896174	SG2	1.107018562981532
CloverRB5NEE	48.42566797656715	SG2	1.9461429958570893
CloverRB5NEE	22.74421369042297	SG2	0.91405021385172
CloverRB5NEE	24.43968226098579	SG2	0.9821881337022697
CloverRB5NEE	25.65700740601363	SG2	1.031110304601864
CloverRB5NEE	31.17979984399749	SG2	1.2530616843113964
CloverRB5NEE	22.0220624673112	SG2	0.8850282178001906
CloverRB5NEE	24.09810652272151	SG2	0.9684608015176228
CloverRB5NEE	23.89550643433254	SG2	0.9603186579096292
CloverRB5NEE	30.01438040368257	SG2	1.206225513004434
CloverRB5NEE	22.34444496448988	SG2	0.897984207156389
CloverRB5NEE	31.98871677905276	SG2	1.2855706427453777
CloverRB5NEE	29.77639990196652	SG2	1.1966614923947576
CloverRB5NEE	20.96476090586765	SG2	0.8425371151620644
CloverRB5NEE	27.35134307114685	SG2	1.0992026949623952
CloverRB5NEE	16.01392461737514	SG2	0.6435716538875368
CloverRB5NEE	23.85135254867673	SG2	0.9585441903823976
CloverRB5NEE	27.26788045530809	SG2	1.0958484782418514
CloverRB5NEE	26.93973510198209	SG2	1.0826608897648586
CloverRB5NEE	72.55042827915092	SG2	2.9156749662229595
CloverRB807811EE	38.90218198306162	G1	1.210945934891833
CloverRB807811EE	3.945635346653378	G1	0.1228196167936236
CloverRB807811EE	3.622523126479207	G1	0.112761789453652
CloverRB807811EE	12.40276063839831	G1	0.386072755071793
CloverRB807811EE	4.904018245185969	G1	0.1526521304442257
CloverRB807811EE	9.575695597657097	G1	0.2980719606626009
CloverRB807811EE	8.460013652084745	G1	0.2633430470707797
CloverRB807811EE	23.16904920128471	G1	0.7212054572625424
CloverRB807811EE	20.87315846083514	G1	0.649739040280746
CloverRB807811EE	5.176539411561865	G1	0.1611351610037599
CloverRB807811EE	9.854109631421997	G1	0.3067384242185844
CloverRB807811EE	14.94913457573472	G1	0.465336205370664
CloverRB807811EE	13.41356547089391	G1	0.4175370570847887
CloverRB807811EE	7.964325599723836	G1	0.2479132844872246
CloverRB807811EE	5.930203260704837	G1	0.1845951863255269
CloverRB807811EE	4.622276774433393	G1	0.1438820905311219
CloverRB807811EE	3.515237211356194	G1	0.1094221967581592
CloverRB807811EE	3.624188631389015	G1	0.112813633239714
CloverRB807811EE	3.787530570452966	G1	0.1178981361396532
CloverRB807811EE	17.2221362768885	G1	0.5360901330350004
CloverRB807811EE	7.885021022896511	G1	0.2454446940372293
CloverRB807811EE	5.6454004445511	G1	0.1757298529460965
CloverRB807811EE	2.965204631491456	G1	0.0923007993790795
CloverRB807811EE	24.40688853322963	G1	0.7597368822535772
CloverRB807811EE	4.722490656940187	G1	0.1470015452109177
CloverRB807811EE	7.836989884855406	G1	0.2439495822364457
CloverRB807811EE	7.998361572729308	G1	0.2489727552174014
CloverRB807811EE	10.67378427433405	G1	0.3322532315165515
CloverRB807811EE	16.494275053314	G1	0.5134332910553729
CloverRB807811EE	6.225809367884051	G1	0.1937968042186756
CloverRB807811EE	10.72398158992807	G1	0.3338157720261694
CloverRB807811EE	4.131599265979462	G1	0.1286082960055641
CloverRB807811EE	29.06092183837358	G1	0.9046074891046052
CloverRB807811EE	6.137162657603433	G1	0.1910374121233277
CloverRB807811EE	4.197263373062744	G1	0.1306522863291769
CloverRB807811EE	7.612242483824429	G1	0.2369536519882538
CloverRB807811EE	16.96219767028181	G1	0.5279987720124009
CloverRB807811EE	3.824288256567082	G1	0.1190423282725084
CloverRB807811EE	5.376382744766153	G1	0.1673558781878072
CloverRB807811EE	5.438763462046579	G1	0.1692976632537261
CloverRB807811EE	5.200696103577976	G1	0.1618871097764555
CloverRB807811EE	7.915953440998727	G1	0.2464075574049849
CloverRB807811EE	4.245108008280575	G1	0.1321415926757628
CloverRB807811EE	3.190155087683519	G1	0.0993030503221359
CloverRB807811EE	16.12934376181498	G1	0.5020737209379955
CloverRB807811EE	5.148586744243567	G1	0.1602650512275727
CloverRB807811EE	39.27912097108447	G1	1.222679280220567
CloverRB807811EE	9.996255259243704	G1	0.311163128988314
CloverRB807811EE	3.007180233909178	G1	0.0936074146515727
CloverRB807811EE	3.115286610659022	G1	0.0969725466515749
CloverRB807811EE	12.12751396374053	G1	0.3775048849735436
CloverRB807811EE	6.537648349050462	G1	0.2035037185184621
CloverRB807811EE	18.78602890005581	G1	0.5847709349359415
CloverRB807811EE	4.409209052982603	G1	0.1372497249928639
CloverRB807811EE	9.711117923735944	G1	0.302287382700629
CloverRB807811EE	14.52086871494826	G1	0.4520051587111702
CloverRB807811EE	40.48170388646639	G1	1.26011324455157
CloverRB807811EE	18.55711810781798	G1	0.5776454067731777
CloverRB807811EE	5.190726583622043	G1	0.1615767788631736
CloverRB807811EE	6.26594614804728	G1	0.1950461806880848
CloverRB807811EE	4.453891633817756	G1	0.1386406030070165
CloverRB807811EE	5.596512589958099	G1	0.1742080732986012
CloverRB807811EE	5.237488264555584	G1	0.1630323750418105
CloverRB807811EE	15.0966551098551	G1	0.4699282200598125
CloverRB807811EE	14.16812327056089	G1	0.4410249092712162
CloverRB807811EE	19.98090389180943	G1	0.6219649672552073
CloverRB807811EE	8.190580983085482	G1	0.2549561551634369
CloverRB807811EE	29.2227800883887	G1	0.9096458077770606
CloverRB807811EE	26.95671257601348	SG2	0.8391077273296446
CloverRB807811EE	44.55690201586409	SG2	1.3869658876969242
CloverRB807811EE	23.32553227269944	SG2	0.7260764575393794
CloverRB807811EE	28.6223650272042	SG2	0.8909561060552966
CloverRB807811EE	26.04398857838962	SG2	0.8106964825546836
CloverRB807811EE	29.70178821750648	SG2	0.9245563582183668
CloverRB807811EE	36.57800043655557	SG2	1.1385988825615152
CloverRB807811EE	31.20754862037662	SG2	0.9714276221379744
CloverRB807811EE	26.89349287497774	SG2	0.8371398264029654
CloverRB807811EE	36.25788643315504	SG2	1.1286343836218773
CloverRB807811EE	39.02412944087007	SG2	1.2147419116411022
CloverRB807811EE	55.99199145465934	SG2	1.742917003165534
CloverRB807811EE	32.12340096013242	SG2	0.9999362458514556
CloverRB807811EE	24.33350925796113	SG2	0.7574527344098807
CloverRB807811EE	33.30932975709497	SG2	1.036851801291977
CloverRB807811EE	25.96026405027195	SG2	0.8080903079956583
CloverRB807811EE	39.67295795488194	SG2	1.234938625846662
CloverRB807811EE	33.45651286544474	SG2	1.041433312602024
CloverRB807811EE	39.70938792561148	SG2	1.2360726168650162
CloverRB807811EE	33.2809542489385	SG2	1.0359685293390686
CloverRB807811EE	30.62256338879338	SG2	0.9532182196816824
CloverRB807811EE	32.12749722143921	SG2	1.0000637541485444
CloverRB807811EE	67.79360899839668	SG2	2.1102773943117006
CloverRB807811EE	20.57549093838708	SG2	0.640473254715948
CloverRB807811EE	74.13133028428092	SG2	2.307557789302413
CloverRB807811EE	42.33379339570394	SG2	1.317765030336839
CloverRB807811EE	35.06448525107761	SG2	1.0914862280052848
CloverRB807811EE	25.46070415671326	SG2	0.7925400228573263
CloverRB807811EE	155.8718522756035	SG2	4.851974266106383
CloverRB807811EE	33.85138044370172	SG2	1.0537247385410384
CloverRB807811EE	33.68522239637713	SG2	1.0485525759090069
CloverRB807811EE	27.86769784891995	SG2	0.867464849134605
CloverRB807811EE	36.74116777121581	SG2	1.143677950380898
CloverRB807811EE	30.09873359798123	SG2	0.9369124619214776
CloverRB807811EE	36.99406985479877	SG2	1.1515502787293133
CloverRB807811EE	27.2523862986447	SG2	0.8483114499545222
CloverRB807811EE	32.59377267058575	SG2	1.0145779621158435
CloverRB807811EE	23.09096150397421	SG2	0.7187747458010519
CloverRB807811EE	25.140623817876	SG2	0.7825765718271875
CloverRB807811EE	32.45558879428064	SG2	1.0102765786265542
CloverRB807811EE	22.26098440366428	SG2	0.6929392439232593
CloverRB807811EE	48.92356339341491	SG2	1.522891189945952
CloverRB807811EE	29.80077929270337	SG2	0.9276377493894956
CloverRB807811EE	27.59866741254779	SG2	0.8590904779122173
CloverRB807811EE	39.38479192695279	SG2	1.2259686025136096
CloverRB807811EE	33.53450348048155	SG2	1.043861002089458
CloverRB807811EE	31.01711557754991	SG2	0.9654998281859414
CloverRB807811EE	31.00271751903673	SG2	0.9650516458594472
CloverRB807811EE	32.41293540170654	SG2	1.0089488651227347
CloverRB807811EE	29.57221410126699	SG2	0.920522979077944
CloverRB807811EE	26.95982022697735	SG2	0.8392044621941156
CloverRB807811EE	29.4210239379316	SG2	0.9158167362824542
CloverRB807811EE	69.5924808367514	SG2	2.166272622059993
CloverRB807811EE	30.49354753599344	SG2	0.9492022181485882
CloverRB807811EE	29.80800006142711	SG2	0.9278625172582134
CloverRB807811EE	28.51108959544022	SG2	0.8874923278074186
CloverRB807811EE	48.37405643830841	SG2	1.5057861541983235
CloverRB807811EE	27.00220595438639	SG2	0.8405238438248365
CloverRB807811EE	36.57015166567415	SG2	1.1383545662607768
CloverRB807811EE	48.44358459426552	SG2	1.5079504245174913
CloverRB4NEE	4.097507853741732	G1	0.1077186451427645
CloverRB4NEE	5.084734428221886	G1	0.1336716665518206
CloverRB4NEE	4.294622522122466	G1	0.1129005571179541
CloverRB4NEE	3.31909454969573	G1	0.087255078148898
CloverRB4NEE	8.679150348257767	G1	0.2281646185622191
CloverRB4NEE	6.698527154770119	G1	0.1760963725560523
CloverRB4NEE	2.820295424777492	G1	0.0741422378927104
CloverRB4NEE	10.55887510641467	G1	0.2775803637950371
CloverRB4NEE	7.184974740502903	G1	0.1888845054257074
CloverRB4NEE	3.160567670771494	G1	0.0830875936129413
CloverRB4NEE	8.875062027094565	G1	0.2333149053622001
CloverRB4NEE	3.284827290050086	G1	0.0863542323388251
CloverRB4NEE	5.895744202053166	G1	0.154992156262382
CloverRB4NEE	43.83445858598367	G1	1.1523561779477676
CloverRB4NEE	3.190865603567388	G1	0.083884090505173
CloverRB4NEE	1.921401659350125	G1	0.050511381773498
CloverRB4NEE	24.1672903486735	G1	0.6353295383567565
CloverRB4NEE	7.563900056739194	G1	0.198846004739978
CloverRB4NEE	26.94092922196904	G1	0.7082452305802305
CloverRB4NEE	27.35750423780836	G1	0.7191964960587238
CloverRB4NEE	30.8935512722058	G1	0.8121549989591044
CloverRB4NEE	61.32851314554069	G1	1.612254223899838
CloverRB4NEE	5.641399426594138	G1	0.1483057323214082
CloverRB4NEE	9.440959939848826	G1	0.2481916935531836
CloverRB4NEE	3.461863181537554	G1	0.0910082969686847
CloverRB4NEE	8.739532558064157	G1	0.2297519955882646
CloverRB4NEE	7.273303813092241	G1	0.1912065724883371
CloverRB4NEE	4.237582171195466	G1	0.1114010336174163
CloverRB4NEE	4.516506449050455	G1	0.1187336236649318
CloverRB4NEE	6.202394482106869	G1	0.1630536301824065
CloverRB4NEE	3.570883830236234	G1	0.0938743211447417
CloverRB4NEE	4.392177812613832	G1	0.1154651705594251
CloverRB4NEE	3.28741495295469	G1	0.086422258942341
CloverRB4NEE	4.534364631956269	G1	0.1192030942153224
CloverRB4NEE	5.896219207357197	G1	0.1550046435911712
CloverRB4NEE	3.651352412932162	G1	0.0959897452058935
CloverRB4NEE	3.082989105459732	G1	0.0810481446977009
CloverRB4NEE	11.77233457721155	G1	0.309480781023166
CloverRB4NEE	6.007775303780417	G1	0.1579373216952904
CloverRB4NEE	4.431884940362453	G1	0.1165090240811911
CloverRB4NEE	9.217039514937143	G1	0.2423050898779149
CloverRB4NEE	2.996926815977086	G1	0.0787856686874379
CloverRB4NEE	4.390420430869665	G1	0.1154189710676273
CloverRB4NEE	7.957304438834578	G1	0.2091881416058888
CloverRB4NEE	7.010139636610083	G1	0.184288296904098
CloverRB4NEE	4.138899523427643	G1	0.1088067832837791
CloverRB4NEE	2.528566290871666	G1	0.0664730232933262
CloverRB4NEE	21.75426050311961	G1	0.5718938318419392
CloverRB4NEE	3.133341375167982	G1	0.0823718464370113
CloverRB4NEE	9.98324050660637	G1	0.2624476095937182
CloverRB4NEE	9.504653004281064	G1	0.2498661090395057
CloverRB4NEE	3.98917709071351	G1	0.1048707572467045
CloverRB4NEE	5.622362319582858	G1	0.1478052692477816
CloverRB4NEE	4.99970023400506	G1	0.1314362179526242
CloverRB4NEE	4.269979236704879	G1	0.1122527142310577
CloverRB4NEE	39.45373451566933	SG2	1.0371921127544224
CloverRB4NEE	52.12318074235614	SG2	1.3702569001718703
CloverRB4NEE	25.26084242594348	SG2	0.6640777317370352
CloverRB4NEE	64.80575405641486	SG2	1.7036667832222847
CloverRB4NEE	36.80552868124609	SG2	0.967573907072951
CloverRB4NEE	69.99569287948447	SG2	1.8401041491407857
CloverRB4NEE	61.17965444560131	SG2	1.6083409043779386
CloverRB4NEE	23.47060732359647	SG2	0.6170145639298666
CloverRB4NEE	27.75685366451665	SG2	0.7296949211305085
CloverRB4NEE	51.54363052445027	SG2	1.355021208992412
CloverRB4NEE	33.38239290353617	SG2	0.8775837078405282
CloverRB4NEE	24.76688141461597	SG2	0.6510920797766709
CloverRB4NEE	41.53569129861865	SG2	1.091924299222423
CloverRB4NEE	38.2443647447727	SG2	1.0053992089095547
CloverRB4NEE	31.66036345738988	SG2	0.8323135862310149
CloverRB4NEE	42.56521849072364	SG2	1.118989353940967
CloverRB4NEE	33.86809330479603	SG2	0.8903521981122997
CloverRB4NEE	39.18664397811364	SG2	1.030170617771886
CloverRB4NEE	25.05142160764027	SG2	0.6585723056054632
CloverRB4NEE	37.1556029764067	SG2	0.976776947096309
CloverRB4NEE	37.44189108244864	SG2	0.984303123495255
CloverRB4NEE	44.34850689260998	SG2	1.165869901192289
CloverRB4NEE	35.47477587686704	SG2	0.9325899865475163
CloverRB4NEE	32.80425958839832	SG2	0.8623852653624555
CloverRB4NEE	34.62792109922711	SG2	0.9103271739950648
CloverRB4NEE	36.08106270645315	SG2	0.9485285516905412
CloverRB4NEE	36.68509829665435	SG2	0.9644079344072982
CloverRB4NEE	44.4799145663556	SG2	1.1693244538331864
CloverRB4NEE	48.42377564469309	SG2	1.2730039066014964
CloverRB4NEE	41.264775080235	SG2	1.084802231606411
CloverRB4NEE	50.22705196670653	SG2	1.3204099126810054
CloverRB4NEE	33.16815319334627	SG2	0.8719515987290445
CloverRB4NEE	34.99404402767872	SG2	0.9199521136452704
CloverRB4NEE	16.8900898739967	SG2	0.4440205272346324
CloverRB4NEE	50.54231416849709	SG2	1.328697783858749
CloverRB4NEE	64.41808196260007	SG2	1.6934753414493902
CloverRB4NEE	30.69514999519883	SG2	0.8069392635617287
CloverRB4NEE	63.87272660259592	SG2	1.679138592723613
CloverRB4NEE	54.74375401536631	SG2	1.439148678428798
CloverRB4NEE	39.76204653182945	SG2	1.0452972717553195
CloverRB4NEE	33.45564378209183	SG2	0.8795093869789654
CloverRB4NEE	39.21609631889577	SG2	1.0309448850481369
CloverRB4NEE	39.64704776601725	SG2	1.0422740899363834
CloverRB4NEE	30.65504768172324	SG2	0.8058850210736427
CloverRB4NEE	39.12918207418921	SG2	1.0286600121406089
CloverRB4NEE	27.90535466445219	SG2	0.733598837141504
CloverRB4NEE	57.75869268142618	SG2	1.518407857395334
CloverRB4NEE	33.33881559484021	SG2	0.8764381118296724
CloverRB4NEE	53.51944224247033	SG2	1.4069629669875716
CloverRB4NEE	37.23495496910995	SG2	0.9788630173244764
CloverRB4NEE	20.17847746801304	SG2	0.5304683557624656
CloverRB4NEE	58.84847729035764	SG2	1.547057008479776
CloverRB4NEE	34.98483104189791	SG2	0.9197099151232784
CloverRB4NEE	38.0389843217125	SG2	1.0
CloverRB4NEE	58.60404659033553	SG2	1.54063121388035
CloverRB4NEE	42.67086890360118	SG2	1.1217667785952117
CloverRB4NEE	31.5540028172225	SG2	0.8295174905396094
CloverRB13EE1	32.09253564984456	G1	0.8799026557918261
CloverRB13EE1	17.73853347245807	G1	0.4863493144501238
CloverRB13EE1	19.7765918759686	G1	0.542228133795346
CloverRB13EE1	24.43001195667427	G1	0.6698140850022823
CloverRB13EE1	23.15421509901805	G1	0.6348347036423675
CloverRB13EE1	32.87571662329907	G1	0.9013756558073792
CloverRB13EE1	28.03221049585222	G1	0.7685779874839943
CloverRB13EE1	27.08689799429514	G1	0.7426597182095215
CloverRB13EE1	24.07257249920475	G1	0.6600139267553989
CloverRB13EE1	22.64900829855548	G1	0.620983108670212
CloverRB13EE1	34.4937831916817	G1	0.945739276254888
CloverRB13EE1	24.01158844171217	G1	0.6583418857944056
CloverRB13EE1	34.11079278705347	G1	0.9352385704879131
CloverRB13EE1	23.32613036245367	G1	0.6395482201596854
CloverRB13EE1	24.68359579399018	G1	0.6767667637919756
CloverRB13EE1	27.38263074320893	G1	0.7507680220846976
CloverRB13EE1	26.87729110160086	G1	0.7369127849174224
CloverRB13EE1	54.5983260838256	G1	1.496959063849446
CloverRB13EE1	27.99169361765673	G1	0.7674671089570501
CloverRB13EE1	26.95232672434182	G1	0.7389700871028633
CloverRB13EE1	23.18084900340931	G1	0.6355649433299906
CloverRB13EE1	13.44302695831487	G1	0.3685765204582599
CloverRB13EE1	26.46397094905393	G1	0.7255805080326544
CloverRB13EE1	21.6456167843621	G1	0.5934724480053539
CloverRB13EE1	18.38814826149298	G1	0.5041602404657574
CloverRB13EE1	40.88180537715427	G1	1.1208839811664066
CloverRB13EE1	26.53221064731228	G1	0.7274514817812883
CloverRB13EE1	27.31958554085592	G1	0.7490394693274268
CloverRB13EE1	26.07289052422004	G1	0.7148579927352007
CloverRB13EE1	26.47290383141421	G1	0.7258254268822725
CloverRB13EE1	41.21394769688689	G1	1.12999055075699
CloverRB13EE1	26.26010536985745	G1	0.7199909881979887
CloverRB13EE1	27.15830791389187	G1	0.7446176120508998
CloverRB13EE1	20.69092784997245	G1	0.5672970987593496
CloverRB13EE1	32.50699179453313	G1	0.8912660789379333
CloverRB13EE1	22.49465969280403	G1	0.6167512290331437
CloverRB13EE1	29.35528199181015	G1	0.8048535294292593
CloverRB13EE1	29.90207165334499	G1	0.8198452296985507
CloverRB13EE1	20.95389931038949	G1	0.5745071643317012
CloverRB13EE1	29.99962760080853	G1	0.8225199867884248
CloverRB13EE1	35.78189294802923	G1	0.9810562486477205
CloverRB13EE1	22.6660213445342	G1	0.6214495668056214
CloverRB13EE1	24.18821393501507	G1	0.6631845458550953
CloverRB13EE1	29.86319591702828	G1	0.8187793474633742
CloverRB13EE1	42.16704149902974	G1	1.156122165188282
CloverRB13EE1	19.89382061871402	G1	0.5454422731579155
CloverRB13EE1	26.23617840782952	G1	0.7193349665715546
CloverRB13EE1	27.52839926854653	G1	0.7547646558806324
CloverRB13EE1	41.85188915416138	G1	1.14748142117683
CloverRB13EE1	25.45817307919247	G1	0.698003870694397
CloverRB13EE1	39.17267271787602	G1	1.0740235403957576
CloverRB13EE1	28.79268746492484	G1	0.789428496526235
CloverRB13EE1	22.41379592808668	G1	0.6145341327554158
CloverRB13EE1	28.81926110115286	G1	0.7901570838010519
CloverRB13EE1	23.73457558022873	G1	0.6507468376758268
CloverRB13EE1	32.11494488907036	G1	0.8805170649904073
CloverRB13EE1	23.40811915431811	G1	0.6417961620641148
CloverRB13EE1	35.71364252865095	G1	0.9791849809509235
CloverRB13EE1	19.46775770754135	G1	0.53376061948101
CloverRB13EE1	52.36808013749123	G1	1.4358109092548723
CloverRB13EE1	36.38408937149845	G1	0.9975670734108448
CloverRB13EE1	21.29790020120586	G1	0.5839388683493157
CloverRB13EE1	18.9928450193215	G1	0.5207396185793282
CloverRB13EE1	33.84772841249583	G1	0.9280259574260156
CloverRB13EE1	24.00043250060304	G1	0.658036015846425
CloverRB13EE1	23.63510332585258	G1	0.6480195399092012
CloverRB13EE1	38.25709941870159	G1	1.0489206508545392
CloverRB13EE1	26.21039252089518	G1	0.7186279775494645
CloverRB13EE1	26.93197962025235	G1	0.7384122168516204
CloverRB13EE1	31.43568757614444	G1	0.8618934099408122
CloverRB13EE1	27.20963938766063	G1	0.7460250016254615
CloverRB13EE1	24.62928062370936	G1	0.6752775682014082
CloverRB13EE1	23.84732615380064	G1	0.6538381960592974
CloverRB13EE1	20.51588037150787	G1	0.56249770419386
CloverRB13EE1	23.2046257477472	G1	0.6362168463368848
CloverRB13EE1	28.81160149323346	SG2	0.7899470751739948
CloverRB13EE1	41.38780775918873	SG2	1.1347573891341336
CloverRB13EE1	35.00382383976833	SG2	0.9597234040816768
CloverRB13EE1	31.64334564482918	SG2	0.8675869110130214
CloverRB13EE1	27.38817448167909	SG2	0.7509200184945835
CloverRB13EE1	40.80042667488141	SG2	1.1186527664990442
CloverRB13EE1	31.41229456817944	SG2	0.8612520280923991
CloverRB13EE1	38.05256565121264	SG2	1.04331281085161
CloverRB13EE1	28.57200155208966	SG2	0.7833778022801274
CloverRB13EE1	47.1370877957191	SG2	1.292389270523303
CloverRB13EE1	30.27528775326154	SG2	0.8300779467728225
CloverRB13EE1	37.71827608750664	SG2	1.0341473688274043
CloverRB13EE1	31.67427300753981	SG2	0.8684348673379014
CloverRB13EE1	40.00621821542912	SG2	1.0968774184757792
CloverRB13EE1	35.50697625079106	SG2	0.9735186724754696
CloverRB13EE1	27.85759124384592	SG2	0.7637903338916092
CloverRB13EE1	33.439663314771	SG2	0.916837761917202
CloverRB13EE1	39.17514903970663	SG2	1.074091435378539
CloverRB13EE1	48.14310422502871	SG2	1.3199719002530927
CloverRB13EE1	38.0207300762634	SG2	1.042439953460342
CloverRB13EE1	56.73364065494114	SG2	1.555504421018338
CloverRB13EE1	25.74273149759559	SG2	0.70580580042699
CloverRB13EE1	35.33833158738484	SG2	0.9688948282010464
CloverRB13EE1	19.13744798955878	SG2	0.5247042955663828
CloverRB13EE1	32.65830620158115	SG2	0.8954147679064152
CloverRB13EE1	36.60309397998478	SG2	1.003571670203704
CloverRB13EE1	41.36402550817427	SG2	1.1341053351469803
CloverRB13EE1	39.87284920553182	SG2	1.093220750542483
CloverRB13EE1	29.59728231625189	SG2	0.8114886152480328
CloverRB13EE1	39.64184596138458	SG2	1.086887179077784
CloverRB13EE1	41.12712196637603	SG2	1.127609991249286
CloverRB13EE1	45.38553212994776	SG2	1.244365689622899
CloverRB13EE1	67.66355129312697	SG2	1.8551771394049148
CloverRB13EE1	49.41710186786647	SG2	1.354901951329032
CloverRB13EE1	48.25433888420487	SG2	1.3230216957910057
CloverRB13EE1	43.08646227734874	SG2	1.181330543655472
CloverRB13EE1	61.2471854835556	SG2	1.6792553182695047
CloverRB13EE1	46.51675619790321	SG2	1.275381221475847
CloverRB13EE1	34.22670658394824	SG2	0.9384166570948254
CloverRB13EE1	28.04204255606527	SG2	0.7688475596981614
CloverRB13EE1	25.03080890326708	SG2	0.6862865393657066
CloverRB13EE1	35.44769072007983	SG2	0.9718932011667512
CloverRB13EE1	24.09426176097867	SG2	0.6606085958474666
CloverRB13EE1	36.34255617483701	SG2	0.9964283297962964
CloverRB13EE1	34.42095149119439	SG2	0.9437424004896372
CloverRB13EE1	60.61801714505075	SG2	1.6620049863533597
CloverRB13EE1	36.20744302991307	SG2	0.9927238417387586
CloverRB13EE1	44.06451633251574	SG2	1.2081465101480908
CloverRB13EE1	52.5950691876621	SG2	1.4420344208608171
CloverRB13EE1	26.62267492506001	SG2	0.7299318017881901
CloverRB13EE1	46.64508804266846	SG2	1.278899782061513
CloverRB13EE1	39.73312190412158	SG2	1.0893897530501395
CloverRB13EE1	16.7152633833144	SG2	0.4582936295128629
CloverRB13EE1	44.73323984314315	SG2	1.2264813528483232
CloverRB13EE1	25.78009537863974	SG2	0.706830231108322
CloverRB13EE1	44.19093554674664	SG2	1.2116126308547426
CloverRB13EE1	19.17252892771322	SG2	0.525666133265546
CloverRB13EE1	38.93865533725733	SG2	1.0676073283221932
CloverRB13EE1	25.094122378911	SG2	0.6880224475524057
CloverRB13EE1	30.71001085980803	SG2	0.8419970428566553
CloverRB13EE1	35.52344131907851	SG2	0.9739701063375984
CloverRB13EE1	38.06410842044382	SG2	1.0436292867266397
CloverRB8NEE	13.35953772172316	G1	0.5212039650118278
CloverRB8NEE	8.196053907029023	G1	0.3197577553037677
CloverRB8NEE	9.617133734170883	G1	0.3751992276011434
CloverRB8NEE	9.342652592089728	G1	0.3644907238674363
CloverRB8NEE	16.08121632464992	G1	0.6273865073184121
CloverRB8NEE	21.84526610432462	G1	0.8522629710306989
CloverRB8NEE	25.20453349662127	G1	0.9833201618459904
CloverRB8NEE	24.89495521093516	G1	0.9712423913914936
CloverRB8NEE	14.0852580034087	G1	0.5495169423155976
CloverRB8NEE	28.34485705938483	G1	1.1058355606887973
CloverRB8NEE	9.547687441127616	G1	0.3724898761218128
CloverRB8NEE	10.15313904605035	G1	0.3961107366397171
CloverRB8NEE	11.8497384454242	G1	0.462301225592974
CloverRB8NEE	29.36084810945061	G1	1.145473052250333
CloverRB8NEE	18.43835657895479	G1	0.7193470880078929
CloverRB8NEE	23.47092808103224	G1	0.915685934136019
CloverRB8NEE	10.89576052813435	G1	0.4250830910001355
CloverRB8NEE	8.316947098016202	G1	0.3244742366519953
CloverRB8NEE	18.81642890842149	G1	0.7340970592482067
CloverRB8NEE	10.49236882062823	G1	0.4093453190963063
CloverRB8NEE	21.47543948231726	G1	0.837834694710648
CloverRB8NEE	8.80208986353575	G1	0.343401413493933
CloverRB8NEE	21.2389357182383	G1	0.828607826075984
CloverRB8NEE	28.63544559411956	G1	1.117172472163245
CloverRB8NEE	9.045437311998926	G1	0.3528952790494965
CloverRB8NEE	20.38984004392455	G1	0.7954815277455329
CloverRB8NEE	11.938125810534	G1	0.4657495369127039
CloverRB8NEE	8.737273284418167	G1	0.3408726839272164
CloverRB8NEE	13.28741730560299	G1	0.5183902863035432
CloverRB8NEE	14.90517904326905	G1	0.5815050324631296
CloverRB8NEE	23.18267135004735	G1	0.9044399947734334
CloverRB8NEE	10.00975586420968	G1	0.3905168392723065
CloverRB8NEE	11.17270488056713	G1	0.4358876934932957
CloverRB8NEE	24.72702351098176	G1	0.9646907673989532
CloverRB8NEE	10.97955870183762	G1	0.4283523613375272
CloverRB8NEE	35.43873500999205	G1	1.3825934390062788
CloverRB8NEE	11.15491819469589	G1	0.4351937704404467
CloverRB8NEE	11.25716694707322	G1	0.4391828646940541
CloverRB8NEE	9.16484708064984	G1	0.3575538867182934
CloverRB8NEE	10.79202413500162	G1	0.4210359584912847
CloverRB8NEE	14.69399591374097	G1	0.5732660135130454
CloverRB8NEE	11.17367438362708	G1	0.4359255173199478
CloverRB8NEE	6.92378642028892	G1	0.270121991517845
CloverRB8NEE	9.605706012685152	G1	0.374753390786017
CloverRB8NEE	12.11625237359496	G1	0.4726988994486799
CloverRB8NEE	22.25904445401064	G1	0.8684059634743467
CloverRB8NEE	14.34317556067648	G1	0.5595792405997325
CloverRB8NEE	10.3186173845938	G1	0.4025666461156994
CloverRB8NEE	12.00716195758716	G1	0.4684428871110972
CloverRB8NEE	13.54779647706705	G1	0.528548621075329
CloverRB8NEE	32.34685576553797	G1	1.2619680285231842
CloverRB8NEE	58.32385316982477	G1	2.2754248058636724
CloverRB8NEE	10.94749171372789	G1	0.4271013119601523
CloverRB8NEE	12.97456336155914	G1	0.5061847205495652
CloverRB8NEE	14.21557724329524	G1	0.5546011679797646
CloverRB8NEE	12.34803240866842	G1	0.4817414783018714
CloverRB8NEE	36.95836588633677	G1	1.4418797447605105
CloverRB8NEE	9.96881970317906	G1	0.388919771328344
CloverRB8NEE	18.11027466998577	G1	0.7065474241748209
CloverRB8NEE	14.68252514755009	G1	0.5728184973680301
CloverRB8NEE	11.72775109461108	G1	0.4575420571060508
CloverRB8NEE	30.3576626960713	SG2	1.1843624005010234
CloverRB8NEE	21.74223005503739	SG2	0.8482431614724434
CloverRB8NEE	21.96885291417434	SG2	0.8570845402091068
CloverRB8NEE	26.96404392443121	SG2	1.0519650379305137
CloverRB8NEE	27.2055689735961	SG2	1.0613878050873236
CloverRB8NEE	26.69400669108192	SG2	1.0414299071756807
CloverRB8NEE	30.03577710257127	SG2	1.1718044773822014
CloverRB8NEE	25.90067409529358	SG2	1.0104791285551258
CloverRB8NEE	22.01788877485494	SG2	0.8589976067797366
CloverRB8NEE	30.59043999298153	SG2	1.193443886151314
CloverRB8NEE	23.81373176213656	SG2	0.9290599476336338
CloverRB8NEE	28.36809579873448	SG2	1.1067421880993566
CloverRB8NEE	28.04883105297856	SG2	1.0942865137457525
CloverRB8NEE	24.72726477956369	SG2	0.9647001801603942
CloverRB8NEE	34.5841870440107	SG2	1.3492544270254945
CloverRB8NEE	25.36347053346031	SG2	0.9895208714448742
CloverRB8NEE	20.97030725755028	SG2	0.8181276566463221
CloverRB8NEE	18.69278124779332	SG2	0.7292731160604834
CloverRB8NEE	26.7565219441565	SG2	1.0438688536762928
CloverRB8NEE	21.39105270770425	SG2	0.8345424609194037
CloverRB8NEE	22.8341445531647	SG2	0.8908427017957928
CloverRB8NEE	25.96351222138295	SG2	1.012930671501738
CloverRB8NEE	22.50021177472649	SG2	0.8778147743483931
CloverRB8NEE	20.85409571733054	SG2	0.8135938234550605
CloverRB8NEE	29.99750825938356	SG2	1.170311471170361
CloverRB8NEE	27.96407872311527	SG2	1.090980018319873
CloverRB8NEE	28.94445142267334	SG2	1.129227908991131
CloverRB8NEE	22.68431332644686	SG2	0.8849972428379621
CloverRB8NEE	27.2816514107851	SG2	1.0643560565909806
CloverRB8NEE	27.37880150839159	SG2	1.0681462338507413
CloverRB8NEE	18.11886297157059	SG2	0.706882484933057
CloverRB8NEE	24.89247793336226	SG2	0.9711457438187764
CloverRB8NEE	35.85992069020907	SG2	1.399025418248971
CloverRB8NEE	25.26467736031186	SG2	0.9856665918557428
CloverRB8NEE	28.73721181460472	SG2	1.1211427410996384
CloverRB8NEE	27.59483990380065	SG2	1.076574674312338
CloverRB8NEE	23.63981033434702	SG2	0.9222746426588196
CloverRB8NEE	30.94329371275191	SG2	1.2072099880662368
CloverRB8NEE	27.72313264186316	SG2	1.0815798387988065
CloverRB8NEE	22.22155750919037	SG2	0.8669434619504554
CloverRB8NEE	19.91279663387387	SG2	0.7768703361025104
CloverRB8NEE	26.66436907536242	SG2	1.040273636416298
CloverRB8NEE	28.64307049568907	SG2	1.1174699471967104
CloverRB8NEE	15.43051088800371	SG2	0.6020001308809038
CloverRB8NEE	26.68202388022031	SG2	1.040962414313042
CloverRB8NEE	24.92595504754808	SG2	0.9724518073229372
CloverRB8NEE	27.30827118878468	SG2	1.0653945905679878
CloverRB8NEE	19.89628991300575	SG2	0.7762263491214475
CloverRB8NEE	24.30590859467523	SG2	0.9482615489127708
CloverRB8NEE	25.05282197975318	SG2	0.977401345957546
CloverRB8NEE	19.06228076452397	SG2	0.7436886308186638
CloverRB8NEE	23.67891409000016	SG2	0.9238002218306296
CloverRB8NEE	29.37204314054087	SG2	1.1459098109701489
CloverRB8NEE	33.75071109127221	SG2	1.3167375106203
CloverRB8NEE	29.05379993344783	SG2	1.1334939905405794
CloverRB8NEE	31.84333598092124	SG2	1.242323897590614
CloverRB8NEE	36.40595434375948	SG2	1.4203281692264695
CloverRB8NEE	24.54709169569117	SG2	0.9576709754334918
CloverRB8NEE	27.7716484002208	SG2	1.083472614293608
CloverRB8NEE	19.20505301735024	SG2	0.7492586936319695
CloverRB8NEE	20.2394573718574	SG2	0.7896145549068678
CloverRB8NEE	20.42265449281545	SG2	0.7967617382758573
CloverRB8NEE	17.89393797420222	SG2	0.698107345934943
CloverRB8NEE	24.76359775784848	SG2	0.966117661269185
CloverRB10EE	17.01244861755758	G1	0.6303341638237486
CloverRB10EE	29.48064150723315	G1	1.0922975246650504
CloverRB10EE	16.6168335247515	G1	0.6156760911191166
CloverRB10EE	14.82817766638013	G1	0.5494039794319495
CloverRB10EE	19.17805414526415	G1	0.7105727691042496
CloverRB10EE	18.47845637331128	G1	0.6846517281941388
CloverRB10EE	19.54787653401047	G1	0.7242751873401015
CloverRB10EE	20.8238316476273	G1	0.7715510450192984
CloverRB10EE	23.17597350212175	G1	0.8587010727653017
CloverRB10EE	23.55044424604478	G1	0.8725757188291009
CloverRB10EE	14.51441899162118	G1	0.5377787974053881
CloverRB10EE	15.3926433264417	G1	0.5703181933608561
CloverRB10EE	16.09623718302154	G1	0.5963872945954115
CloverRB10EE	19.85155601773883	G1	0.7355269217464462
CloverRB10EE	18.3650194943272	G1	0.6804487388497706
CloverRB10EE	23.34667806237486	G1	0.8650259069303846
CloverRB10EE	17.52914687336871	G1	0.6494785310073043
CloverRB10EE	43.08808474015214	G1	1.5964716470867364
CloverRB10EE	12.47092651303677	G1	0.4620646452733273
CloverRB10EE	19.68315820712398	G1	0.7292875557662831
CloverRB10EE	22.16595574111653	G1	0.8212785526365232
CloverRB10EE	39.22550074850238	G1	1.4533577012163683
CloverRB10EE	16.07236715906049	G1	0.5955028780171646
CloverRB10EE	15.99849396238788	G1	0.5927657764569836
CloverRB10EE	9.099745298373064	G1	0.3371578349832251
CloverRB10EE	12.05091070053191	G1	0.4465024929976831
CloverRB10EE	13.65493766875792	G1	0.5059338553192724
CloverRB10EE	15.4548180214602	G1	0.5726218496584591
CloverRB10EE	17.78703068913804	G1	0.6590334741569269
CloverRB10EE	14.73774014920557	G1	0.5460531474589618
CloverRB10EE	29.10148082610788	G1	1.0782491101031817
CloverRB10EE	18.68209996355757	G1	0.6921969978411833
CloverRB10EE	22.2917476176499	G1	0.825939311301719
CloverRB10EE	15.19239848258785	G1	0.562898851851112
CloverRB10EE	14.44052187582755	G1	0.5350408096095166
CloverRB10EE	8.273924445234845	G1	0.306560058694051
CloverRB10EE	12.84960651075469	G1	0.4760952498667166
CloverRB10EE	19.26182593346618	G1	0.7136766268295774
CloverRB10EE	16.77578335922236	G1	0.6215653968418513
CloverRB10EE	16.89492049877796	G1	0.6259795885276167
CloverRB10EE	16.13324864582634	G1	0.59775861920502
CloverRB10EE	18.57554711079808	G1	0.6882490709520539
CloverRB10EE	12.71720891847357	G1	0.4711897405247711
CloverRB10EE	21.92994317281831	G1	0.8125339687006974
CloverRB10EE	16.69574048065052	G1	0.6185997002470323
CloverRB10EE	14.94149324231345	G1	0.553602474334701
CloverRB10EE	15.560019715153	G1	0.5765197142820299
CloverRB10EE	14.28267392696076	G1	0.5291923302343867
CloverRB10EE	17.87537440544243	G1	0.6623067279840298
CloverRB10EE	14.78375585595363	G1	0.5477580914495561
CloverRB10EE	32.18303338832565	G1	1.1924247882345365
CloverRB10EE	20.10123130461009	G1	0.7447777278305878
CloverRB10EE	18.71091657284646	G1	0.6932646920766623
CloverRB10EE	16.03151027270822	G1	0.5939890752792848
CloverRB10EE	13.68848625123143	G1	0.5071768755426567
CloverRB10EE	10.11614979609329	G1	0.3748169923202806
CloverRB10EE	13.42398481367128	G1	0.4973767405813326
CloverRB10EE	13.32281522660339	G1	0.4936282709458082
CloverRB10EE	14.12397300319003	G1	0.5233122469887663
CloverRB10EE	34.53683947213803	G1	1.2796364779211054
CloverRB10EE	15.71105254179843	G1	0.5821156841881627
CloverRB10EE	18.95218928538537	G1	0.7022041714502985
CloverRB10EE	18.94535760352619	G1	0.7019510484243884
CloverRB10EE	14.74324131957534	G1	0.5462569732398963
CloverRB10EE	17.07500012678947	G1	0.6326517815961195
CloverRB10EE	17.18697738693679	G1	0.6368006900941818
CloverRB10EE	55.2884930183985	SG2	2.048513226947263
CloverRB10EE	24.14969153801225	SG2	0.8947786391257201
CloverRB10EE	30.13258344752128	SG2	1.1164528527445747
CloverRB10EE	31.50826329857819	SG2	1.1674236464320988
CloverRB10EE	17.35934547244756	SG2	0.6431871601134478
CloverRB10EE	34.11816054247949	SG2	1.2641238589578023
CloverRB10EE	24.659388853522	SG2	0.9136636120298248
CloverRB10EE	26.46508324338298	SG2	0.9805670242864
CloverRB10EE	20.31304440393094	SG2	0.7526256888060312
CloverRB10EE	35.56813247123801	SG2	1.3178472743125245
CloverRB10EE	19.82227713757849	SG2	0.7344420997517735
CloverRB10EE	22.69923310158774	SG2	0.8410371980058818
CloverRB10EE	22.12426162765614	SG2	0.8197337295052248
CloverRB10EE	56.5675359687388	SG2	2.0959034931412406
CloverRB10EE	34.24766525771897	SG2	1.2689221833040971
CloverRB10EE	24.39979576537351	SG2	0.9040453380334744
CloverRB10EE	27.55203031179131	SG2	1.0208398789993154
CloverRB10EE	34.68898899195398	SG2	1.2852738228151492
CloverRB10EE	31.88234377610715	SG2	1.1812838325996948
CloverRB10EE	34.40834777274596	SG2	1.2748756871780842
CloverRB10EE	18.72625127222348	SG2	0.6938328633685553
CloverRB10EE	15.38613632458804	SG2	0.5700771001670055
CloverRB10EE	42.01901632940265	SG2	1.556861220750771
CloverRB10EE	25.57486624433016	SG2	0.9475832839481316
CloverRB10EE	27.2205494942675	SG2	1.0085580676836978
CloverRB10EE	31.66352031060186	SG2	1.1731761281031217
CloverRB10EE	25.08051381337205	SG2	0.9292668597103754
CloverRB10EE	19.68343936693901	SG2	0.7292979731165947
CloverRB10EE	26.27036393985271	SG2	0.9733524114972436
CloverRB10EE	42.3320587402894	SG2	1.5684598642349326
CloverRB10EE	34.2671888261954	SG2	1.269645557845123
CloverRB10EE	20.73976550657265	SG2	0.7684362811238244
CloverRB10EE	39.19209686292265	SG2	1.4521200422080331
CloverRB10EE	20.39683217534541	SG2	0.7557301387309342
CloverRB10EE	48.78932986669989	SG2	1.8077104675753903
CloverRB10EE	18.25457886349155	SG2	0.6763567645399636
CloverRB10EE	25.07330993848443	SG2	0.9289999464308318
CloverRB10EE	35.94157231716746	SG2	1.3316837242154196
CloverRB10EE	25.04472158589004	SG2	0.9279407094137052
CloverRB10EE	17.08563267126613	SG2	0.633045731707751
CloverRB10EE	34.27229801772594	SG2	1.269834860281451
CloverRB10EE	20.80029777576227	SG2	0.7706790833295349
CloverRB10EE	40.642501047344	SG2	1.5058594732179915
CloverRB10EE	29.0071172840027	SG2	1.07475281361198
CloverRB10EE	46.74998157618312	SG2	1.7321498631999792
CloverRB10EE	29.77033493874467	SG2	1.103031056975537
CloverRB10EE	17.59563282952991	SG2	0.6519419253442984
CloverRB10EE	12.20065488651189	SG2	0.4520507170293339
CloverRB10EE	29.60303866660221	SG2	1.096832504481282
CloverRB10EE	27.46414789555287	SG2	1.0175837169617532
CloverRB10EE	24.30862173028349	SG2	0.90066721707847
CloverRB10EE	33.01693964716807	SG2	1.223322139708818
CloverRB10EE	31.56915207831915	SG2	1.1696796578345172
CloverRB10EE	26.75859234489998	SG2	0.9914419323163022
CloverRB10EE	26.5312021289418	SG2	0.9830168181625538
CloverRB10EE	23.74668254659188	SG2	0.8798466125062104
CloverRB10EE	29.51838659979551	SG2	1.0936960312465305
CloverRB10EE	42.20836524650241	SG2	1.5638768534803142
CloverRB10EE	24.97180121825249	SG2	0.9252389114542332
CloverRB10EE	20.41872011199353	SG2	0.756541116301246
CloverRB788795821826EE	16.43731745291139	G1	0.442193382331343
CloverRB788795821826EE	17.02201837532504	G1	0.4579228880292787
CloverRB788795821826EE	13.25445354519447	G1	0.3565686226413478
CloverRB788795821826EE	28.00025659139883	G1	0.753257227267525
CloverRB788795821826EE	14.17502614683137	G1	0.3813336801737303
CloverRB788795821826EE	13.94319508437945	G1	0.375097007922996
CloverRB788795821826EE	14.53588294420187	G1	0.3910413765921781
CloverRB788795821826EE	11.60238726356043	G1	0.3121250704008982
CloverRB788795821826EE	28.06103464062621	G1	0.7548922660283415
CloverRB788795821826EE	15.60772732274575	G1	0.419875916804651
CloverRB788795821826EE	14.13744762724767	G1	0.3803227504569244
CloverRB788795821826EE	11.08365012470861	G1	0.2981701090377142
CloverRB788795821826EE	14.59476252224432	G1	0.3926253430659911
CloverRB788795821826EE	19.33879594586743	G1	0.5202483686292825
CloverRB788795821826EE	31.31693738982711	G1	0.8424819018272204
CloverRB788795821826EE	15.92605465244241	G1	0.4284394941043117
CloverRB788795821826EE	20.47396304572353	G1	0.550786403855202
CloverRB788795821826EE	15.68897119663406	G1	0.4220615230321445
CloverRB788795821826EE	15.96751105797614	G1	0.4295547459229114
CloverRB788795821826EE	18.42955510373452	G1	0.4957881557941681
CloverRB788795821826EE	15.60427698631335	G1	0.4197830965533176
CloverRB788795821826EE	13.85295466933195	G1	0.3726693785688053
CloverRB788795821826EE	10.87646266357322	G1	0.2925963939544251
CloverRB788795821826EE	17.5568122221666	G1	0.472309803696164
CloverRB788795821826EE	18.22600418523352	G1	0.490312270243715
CloverRB788795821826EE	11.22823421122655	G1	0.30205968082653
CloverRB788795821826EE	14.6298843816248	G1	0.3935701842079665
CloverRB788795821826EE	18.53849985719852	G1	0.4987189654691354
CloverRB788795821826EE	31.43561799972108	G1	0.8456746235384426
CloverRB788795821826EE	14.60789164948085	G1	0.39297854018568
CloverRB788795821826EE	14.23334153440085	G1	0.3829024689097989
CloverRB788795821826EE	15.89376553710616	G1	0.4275708588684269
CloverRB788795821826EE	15.33181903365501	G1	0.4124534879371791
CloverRB788795821826EE	26.10230475273098	G1	0.7021989116118961
CloverRB788795821826EE	16.80746062158305	G1	0.4521508988282195
CloverRB788795821826EE	19.81491690149912	G1	0.5330568780696302
CloverRB788795821826EE	23.80265094418433	G1	0.6403340909861749
CloverRB788795821826EE	17.22063770380803	G1	0.4632661049446834
CloverRB788795821826EE	15.09454265866746	G1	0.4060703269923571
CloverRB788795821826EE	19.42406376401012	G1	0.5225422261894679
CloverRB788795821826EE	15.03950422624473	G1	0.404589694239419
CloverRB788795821826EE	13.98141439335193	G1	0.3761251760260531
CloverRB788795821826EE	16.18339208815783	G1	0.4353623336385279
CloverRB788795821826EE	14.48296494786802	G1	0.389617787381098
CloverRB788795821826EE	15.30926705824643	G1	0.4118467992659442
CloverRB788795821826EE	16.81095655890045	G1	0.4522449458253179
CloverRB788795821826EE	6.918756716479437	G1	0.1861269907788907
CloverRB788795821826EE	14.3641604742151	G1	0.3864217335121394
CloverRB788795821826EE	15.02850078524567	G1	0.4042936819000213
CloverRB788795821826EE	11.83095826798214	G1	0.3182740412313062
CloverRB788795821826EE	11.9198282763115	G1	0.3206648041817422
CloverRB788795821826EE	16.45121147013562	G1	0.4425671563664404
CloverRB788795821826EE	9.355886695400931	G1	0.251690167474096
CloverRB788795821826EE	23.74369889356791	G1	0.6387481748698669
CloverRB788795821826EE	25.27697674907818	G1	0.6799961049487343
CloverRB788795821826EE	20.40040667395916	G1	0.5488076052516168
CloverRB788795821826EE	27.48070278024919	G1	0.7392802959517215
CloverRB788795821826EE	15.48273254977846	G1	0.4165133327582891
CloverRB788795821826EE	13.33849988103071	G1	0.3588296201321154
CloverRB788795821826EE	13.40055647484519	G1	0.3604990540402576
CloverRB788795821826EE	14.42025489250279	G1	0.387930774182772
CloverRB788795821826EE	18.84758319556856	G1	0.5070338627878523
CloverRB788795821826EE	14.42515116415948	G1	0.3880624926904231
CloverRB788795821826EE	14.56599685936567	G1	0.3918514950339292
CloverRB788795821826EE	14.69758166462529	G1	0.3953913627932426
CloverRB788795821826EE	18.62010491573838	G1	0.5009142882129142
CloverRB788795821826EE	17.89946463667179	G1	0.4815277694967342
CloverRB788795821826EE	13.53299207713769	G1	0.364061809768896
CloverRB788795821826EE	52.56252910625862	SG2	1.41402650377537
CloverRB788795821826EE	32.41775270444241	SG2	0.8720958122895788
CloverRB788795821826EE	48.11878232120707	SG2	1.2944817284958772
CloverRB788795821826EE	52.0816873342015	SG2	1.401090995888438
CloverRB788795821826EE	41.84276764162443	SG2	1.1256456537120163
CloverRB788795821826EE	26.39206140097272	SG2	0.7099938862302341
CloverRB788795821826EE	35.3441032113543	SG2	0.9508199004654884
CloverRB788795821826EE	28.83091791310266	SG2	0.7756035097718506
CloverRB788795821826EE	43.41952344313703	SG2	1.1680632186814106
CloverRB788795821826EE	33.13135225772339	SG2	0.891292922827805
CloverRB788795821826EE	56.62317467855261	SG2	1.5232651678825375
CloverRB788795821826EE	47.82778892693864	SG2	1.2866534831866132
CloverRB788795821826EE	29.66890589225283	SG2	0.7981468925297098
CloverRB788795821826EE	36.41575702784279	SG2	0.9796493142161732
CloverRB788795821826EE	24.15319748000461	SG2	0.6497644228382528
CloverRB788795821826EE	35.8201687221913	SG2	0.9636269183412076
CloverRB788795821826EE	48.65109717531373	SG2	1.3088019548026917
CloverRB788795821826EE	56.30208855549282	SG2	1.5146273740830196
CloverRB788795821826EE	1359.891626053598	SG2	36.5835288788075
CloverRB788795821826EE	38.29355410731386	SG2	1.0301654306251895
CloverRB788795821826EE	29.5037152010931	SG2	0.7937029660397074
CloverRB788795821826EE	37.92871808053697	SG2	1.020350685783827
CloverRB788795821826EE	121.9001363472321	SG2	3.2793327592810484
CloverRB788795821826EE	33.80903152253439	SG2	0.9095237130465288
CloverRB788795821826EE	49.42182899936226	SG2	1.3295360261085942
CloverRB788795821826EE	46.42444557381715	SG2	1.2489010247537389
CloverRB788795821826EE	43.69016036381029	SG2	1.1753438382642034
CloverRB788795821826EE	35.19981966418033	SG2	0.9469384137251856
CloverRB788795821826EE	35.37694600468764	SG2	0.951703430634622
CloverRB788795821826EE	30.32704343255656	SG2	0.8158519752367783
CloverRB788795821826EE	35.19462350563951	SG2	0.9467986277213636
CloverRB788795821826EE	48.2099461522797	SG2	1.2969341994008026
CloverRB788795821826EE	34.45322533555927	SG2	0.9268536844286864
CloverRB788795821826EE	39.1243470885478	SG2	1.0525152550075074
CloverRB788795821826EE	46.40784580075561	SG2	1.2484544610235533
CloverRB788795821826EE	44.43532577005944	SG2	1.1953901269806908
CloverRB788795821826EE	34.85830984361982	SG2	0.9377511857553154
CloverRB788795821826EE	19.18346010041698	SG2	0.5160695552010082
CloverRB788795821826EE	28.0190294978051	SG2	0.7537622521904638
CloverRB788795821826EE	126.9697202621187	SG2	3.4157136781723616
CloverRB788795821826EE	47.31802077239246	SG2	1.2729398036212376
CloverRB788795821826EE	39.14672269744568	SG2	1.0531171991026202
CloverRB788795821826EE	41.73137889730068	SG2	1.1226490962903286
CloverRB788795821826EE	105.5690845281544	SG2	2.8399981134914265
CloverRB788795821826EE	25.48651533956571	SG2	0.6856330696372888
CloverRB788795821826EE	30.42629533995045	SG2	0.8185220299314735
CloverRB788795821826EE	30.14266267425224	SG2	0.8108918014502117
CloverRB788795821826EE	47.64566753250816	SG2	1.2817540903490157
CloverRB788795821826EE	52.67579658936644	SG2	1.417073602647013
CloverRB788795821826EE	33.39230441754025	SG2	0.8983130049371061
CloverRB788795821826EE	35.38891819917003	SG2	0.9520255041838652
CloverRB788795821826EE	31.89584559322219	SG2	0.8580555729722825
CloverRB788795821826EE	32.253994872692	SG2	0.8676904322929703
CloverRB788795821826EE	33.4904972689258	SG2	0.900954569121732
CloverRB788795821826EE	34.10648135529496	SG2	0.9175256481554106
CloverRB788795821826EE	29.42782893309479	SG2	0.7916614890398984
CloverRB788795821826EE	258.5931223785423	SG2	6.956619762304165
CloverRB788795821826EE	46.36615337951989	SG2	1.2473328599583784
CloverRB788795821826EE	78.48290282489478	SG2	2.1113311435848328
CloverRB788795821826EE	27.35369945517808	SG2	0.7358636782437893
CloverRB7EE	13.30076275868049	G1	0.3439219360644537
CloverRB7EE	15.29434742033455	G1	0.3954706711997371
CloverRB7EE	14.82058615190098	G1	0.3832204795657508
CloverRB7EE	16.89465709880471	G1	0.4368503734700408
CloverRB7EE	10.734691404734	G1	0.2775702354784971
CloverRB7EE	13.5110561731808	G1	0.3493595579188357
CloverRB7EE	11.97559170008438	G1	0.3096565781780034
CloverRB7EE	15.58007416905145	G1	0.4028587961055803
CloverRB7EE	18.97637100800022	G1	0.490677893813983
CloverRB7EE	35.3448565514004	G1	0.9139228866513476
CloverRB7EE	19.52657735498538	G1	0.504904749485594
CloverRB7EE	24.18284476876993	G1	0.6253032960078595
CloverRB7EE	17.32038431358898	G1	0.4478585337237358
CloverRB7EE	14.49217908854952	G1	0.3747287565650257
CloverRB7EE	17.75201392674945	G1	0.4590193141176286
CloverRB7EE	18.8224373686942	G1	0.4866975840967058
CloverRB7EE	12.52546768011371	G1	0.3238748914490679
CloverRB7EE	28.40830241967829	G1	0.7345622612585809
CloverRB7EE	41.33319674103529	G1	1.0687652508975412
CloverRB7EE	13.74325172229716	G1	0.3553635100414709
CloverRB7EE	13.90943747251973	G1	0.359660626379823
CloverRB7EE	15.63004697011045	G1	0.4041509582772241
CloverRB7EE	20.76183383419142	G1	0.5368451582856415
CloverRB7EE	13.95695553286166	G1	0.3608893155615887
CloverRB7EE	15.17482683621955	G1	0.3923801904931658
CloverRB7EE	18.98322603548385	G1	0.4908551463796229
CloverRB7EE	19.7885504681002	G1	0.5116786692895903
CloverRB7EE	17.57637198867595	G1	0.4544776862055807
CloverRB7EE	16.07435904142563	G1	0.4156396729138186
CloverRB7EE	10.48037008689751	G1	0.2709941705114179
CloverRB7EE	14.09802851117395	G1	0.3645370831902443
CloverRB7EE	9.676811850785088	G1	0.2502163166906692
CloverRB7EE	15.68758373162613	G1	0.4056387041136376
CloverRB7EE	18.00179513880533	G1	0.4654779841654587
CloverRB7EE	24.27444801344224	G1	0.6276719094347042
CloverRB7EE	12.46893983737117	G1	0.3224132335373911
CloverRB7EE	8.507599088111856	G1	0.2199836206937865
CloverRB7EE	12.82864306834173	G1	0.3317141912229417
CloverRB7EE	26.58453374759044	G1	0.6874045106830512
CloverRB7EE	23.29416315429574	G1	0.6023243806674308
CloverRB7EE	22.06842586098907	G1	0.5706301124011005
CloverRB7EE	12.22780356487714	G1	0.3161780983653583
CloverRB7EE	6.838965957110393	G1	0.1768372577815706
CloverRB7EE	17.2550217852687	G1	0.4461684346148477
CloverRB7EE	18.41313543014431	G1	0.476114137290308
CloverRB7EE	17.55013862220648	G1	0.4537993619358104
CloverRB7EE	16.27934967390206	G1	0.4209401790934631
CloverRB7EE	17.6481165671613	G1	0.4563328079593091
CloverRB7EE	12.06209949344303	G1	0.3118934369444042
CloverRB7EE	17.63408317137851	G1	0.4559699421045651
CloverRB7EE	15.51460398148587	G1	0.4011659132182916
CloverRB7EE	18.43292465816435	G1	0.4766258334792676
CloverRB7EE	14.88349874900632	G1	0.384847230045545
CloverRB7EE	20.84590399412523	G1	0.5390189864107101
CloverRB7EE	14.47604277056227	G1	0.3743115148004882
CloverRB7EE	20.78793457573952	G1	0.5375200532318041
CloverRB7EE	12.47058911940398	G1	0.3224558795329728
CloverRB7EE	13.40245720545378	G1	0.3465514808248433
CloverRB7EE	20.38999995423081	G1	0.527230534657613
CloverRB7EE	23.68248887342905	G1	0.6123654388812378
CloverRB7EE	14.40287309906116	G1	0.3724195439759248
CloverRB7EE	13.91462470825214	G1	0.3597947543383679
CloverRB7EE	12.47148755318784	G1	0.3224791106131731
CloverRB7EE	11.09057663640915	G1	0.2867724699755062
CloverRB7EE	42.55606157386804	G1	1.100385245065056
CloverRB7EE	21.78759305395882	G1	0.5633685316589566
CloverRB7EE	12.22508447605712	G1	0.3161077900448297
CloverRB7EE	21.151708831361	G1	0.5469262766607644
CloverRB7EE	11.48399824831414	G1	0.2969452942646739
CloverRB7EE	12.09229525900652	G1	0.3126742181929657
CloverRB7EE	12.47576607225526	G1	0.3225897416038804
CloverRB7EE	74.51010719115104	SG2	1.9266308847458045
CloverRB7EE	43.86445691055143	SG2	1.134216827921925
CloverRB7EE	64.54520944713404	SG2	1.668965442019975
CloverRB7EE	26.48513589470182	SG2	0.6848343496609853
CloverRB7EE	53.29165992418251	SG2	1.3779789317159103
CloverRB7EE	38.67378426303061	SG2	1.0
CloverRB7EE	35.59312645840249	SG2	0.9203424784170136
CloverRB7EE	38.15996766033559	SG2	0.9867140852004443
CloverRB7EE	30.28510533722172	SG2	0.7830913347203037
CloverRB7EE	35.57367034878288	SG2	0.9198393957735548
CloverRB7EE	41.25204701563828	SG2	1.0666669373514686
CloverRB7EE	31.35301745136281	SG2	0.8107046685197048
CloverRB7EE	42.48993711157473	SG2	1.0986754443937905
CloverRB7EE	37.27480780241726	SG2	0.9638262330084238
CloverRB7EE	23.84081661285239	SG2	0.6164593682041744
CloverRB7EE	54.68223828622701	SG2	1.4139355464755836
CloverRB7EE	17.58056237183462	SG2	0.4545860382388384
CloverRB7EE	36.54636748852835	SG2	0.9449907265336864
CloverRB7EE	42.5238364642661	SG2	1.099551990440094
CloverRB7EE	26.82862058688396	SG2	0.6937159395733149
CloverRB7EE	49.33450947525763	SG2	1.2756576687639518
CloverRB7EE	61.92909771672075	SG2	1.6013198319441566
CloverRB7EE	39.67433256593372	SG2	1.0258714868991905
CloverRB7EE	51.35627180464131	SG2	1.3279350025679864
CloverRB7EE	26.65337148507396	SG2	0.6891844693500214
CloverRB7EE	26.75125537317145	SG2	0.6917154833162719
CloverRB7EE	48.93745274512802	SG2	1.265390850098648
CloverRB7EE	46.8549269400687	SG2	1.2115423363122673
CloverRB7EE	40.59113943242816	SG2	1.049577645579163
CloverRB7EE	36.11531098206451	SG2	0.9338447651368884
CloverRB7EE	39.92253856762997	SG2	1.0322894262455995
CloverRB7EE	39.13129857336812	SG2	1.0118300890139384
CloverRB7EE	44.11870091378628	SG2	1.1407908937414386
CloverRB7EE	48.21578104871114	SG2	1.2467303618591574
CloverRB7EE	29.1459606128561	SG2	0.7536361172888263
CloverRB7EE	44.78529507435486	SG2	1.158027225103141
CloverRB7EE	25.48993175735682	SG2	0.6591010485033756
CloverRB7EE	26.54144271479348	SG2	0.6862902925216245
CloverRB7EE	43.79650822941471	SG2	1.1324598578598646
CloverRB7EE	34.67563168428332	SG2	0.8966185322968447
CloverRB7EE	36.12954777354155	SG2	0.934212890257001
CloverRB7EE	33.13377391447569	SG2	0.8567502391057505
CloverRB7EE	31.00544033269731	SG2	0.8017172594701654
CloverRB7EE	38.0101943137598	SG2	0.9828413494589108
CloverRB7EE	29.1764653350302	SG2	0.7544248873240167
CloverRB7EE	36.09559892850049	SG2	0.9333350644717052
CloverRB7EE	40.60168663798889	SG2	1.0498503679351912
CloverRB7EE	45.72764019780239	SG2	1.1823937343911484
CloverRB7EE	32.8870703786569	SG2	0.8503711494841896
CloverRB7EE	58.30245543202907	SG2	1.5075446208082115
CloverRB7EE	12.54700439184083	SG2	0.3244317728646708
CloverRB7EE	40.91412304383005	SG2	1.0579291327055638
CloverRB7EE	35.38470807976224	SG2	0.9149533399447416
CloverRB7EE	41.77300980177083	SG2	1.0801376332262074
CloverRB7EE	31.11262595373745	SG2	0.8044887912217814
CloverRB7EE	770.4506507652512	SG2	19.92178074752688
CloverRB7EE	46.28070050222245	SG2	1.1966943857227728
CloverRB7EE	36.47309385657059	SG2	0.9430960675714448
CloverRB7EE	51.94219310670504	SG2	1.3430853508783231
CloverRB7EE	36.79022676798632	SG2	0.9512962713389068
CloverRB7EE	24.83294517867152	SG2	0.642113143357684
CloverRB7EE	50.10694932571045	SG2	1.295630884862983
CloverRB7EE	38.76043410664203	SG2	1.0022405318037173
CloverRB821826EE	8.993358667571584	G1	0.2772695315608984
CloverRB821826EE	14.78473979041636	G1	0.455820570208109
CloverRB821826EE	14.52813416588086	G1	0.4479092965737771
CloverRB821826EE	14.56462461511722	G1	0.4490343145053642
CloverRB821826EE	12.60980714400194	G1	0.3887663607254724
CloverRB821826EE	13.26816540287285	G1	0.4090638594446774
CloverRB821826EE	10.85190573843776	G1	0.3345694230442759
CloverRB821826EE	32.55571739446061	G1	1.0037082746560253
CloverRB821826EE	25.26471860514424	G1	0.7789233090330876
CloverRB821826EE	22.131564078032	G1	0.6823266625351786
CloverRB821826EE	12.00541454848619	G1	0.3701326491131702
CloverRB821826EE	14.86766890021473	G1	0.4583773141651212
CloverRB821826EE	11.86815516154538	G1	0.3659008768325155
CloverRB821826EE	11.19516506188787	G1	0.345152271492221
CloverRB821826EE	48.77555583686303	G1	1.5037736198906926
CloverRB821826EE	47.92350585161503	G1	1.4775045129853883
CloverRB821826EE	38.07812222595692	G1	1.173966646118495
CloverRB821826EE	26.76511698923919	G1	0.8251813059050248
CloverRB821826EE	10.97454758554703	G1	0.3383505296090976
CloverRB821826EE	18.05683386212855	G1	0.5567007890476198
CloverRB821826EE	9.780909778664256	G1	0.3015501074530076
CloverRB821826EE	18.57355362669612	G1	0.5726315055202671
CloverRB821826EE	27.37313502803486	G1	0.8439267916605677
CloverRB821826EE	20.22327783930613	G1	0.6234932888142457
CloverRB821826EE	5.185743713146663	G1	0.1598789488207192
CloverRB821826EE	21.0823606675986	G1	0.649979221620591
CloverRB821826EE	19.78244973344517	G1	0.6099023483292765
CloverRB821826EE	10.08341777058553	G1	0.3108765729386868
CloverRB821826EE	12.84848519219379	G1	0.3961249186416211
CloverRB821826EE	15.20894327225378	G1	0.468898965615564
CloverRB821826EE	15.25260865544137	G1	0.4702451901785303
CloverRB821826EE	27.1756838901835	G1	0.8378392790279824
CloverRB821826EE	14.72768620095373	G1	0.4540615808684297
CloverRB821826EE	19.1236958379173	G1	0.5895926519434823
CloverRB821826EE	17.16215587073211	G1	0.5291174404076039
CloverRB821826EE	11.45720636425787	G1	0.353231129663387
CloverRB821826EE	19.50054509078996	G1	0.6012110939155394
CloverRB821826EE	11.85782580907605	G1	0.3655824179756676
CloverRB821826EE	11.75947046361927	G1	0.362550075825271
CloverRB821826EE	11.38043407225931	G1	0.3508642033318427
CloverRB821826EE	14.36624941487189	G1	0.4429183125890107
CloverRB821826EE	21.21868432663993	G1	0.654182144964386
CloverRB821826EE	12.88858517958851	G1	0.3973612203539751
CloverRB821826EE	10.96983469659881	G1	0.3382052289979162
CloverRB821826EE	13.94818751926048	G1	0.430029265210348
CloverRB821826EE	11.93602565164345	G1	0.3679933563712396
CloverRB821826EE	12.91103033870944	G1	0.3980532153010587
CloverRB821826EE	10.33233289354334	G1	0.3185507447461336
CloverRB821826EE	28.16687280809689	G1	0.8683981055039212
CloverRB821826EE	10.1243202290509	G1	0.3121376152163929
CloverRB821826EE	18.19989342252438	G1	0.5611113834387107
CloverRB821826EE	18.01151606666919	G1	0.5553036198272153
CloverRB821826EE	9.9454797820078	G1	0.3066238790463251
CloverRB821826EE	10.93799599737517	G1	0.3372236267350065
CloverRB821826EE	10.3981486591153	G1	0.3205798761489832
CloverRB821826EE	94.73364014372616	G1	2.9206832504548945
CloverRB821826EE	18.05581700397824	G1	0.556669438826482
CloverRB821826EE	10.06794435504593	G1	0.3103995201670919
CloverRB821826EE	15.65593314346678	G1	0.4826798762613929
CloverRB821826EE	25.35242949055248	G1	0.7816274774098729
CloverRB821826EE	7.342819155601291	G1	0.2263826121992878
CloverRB821826EE	13.31249296649636	G1	0.4104304993459019
CloverRB821826EE	23.0047701080297	G1	0.7092480203774529
CloverRB821826EE	10.26326605318184	G1	0.316421381158926
CloverRB821826EE	10.99921686807064	G1	0.3391110953401107
CloverRB821826EE	22.91747381849191	SG2	0.7065566341888396
CloverRB821826EE	31.94461194808209	SG2	0.984867602654067
CloverRB821826EE	33.9396362701342	SG2	1.0463751528002188
CloverRB821826EE	36.09302561762774	SG2	1.1127651721153256
CloverRB821826EE	42.56532992531437	SG2	1.31230939689786
CloverRB821826EE	27.3090858956997	SG2	0.8419521264019156
CloverRB821826EE	61.16292093578718	SG2	1.8856819864097776
CloverRB821826EE	44.18826724056417	SG2	1.362345327386722
CloverRB821826EE	16.47158093094221	SG2	0.507826686069776
CloverRB821826EE	22.53123772837125	SG2	0.69464879155316
CloverRB821826EE	33.3913264293513	SG2	1.0294704992304355
CloverRB821826EE	19.72431952557861	SG2	0.6081101663313744
CloverRB821826EE	36.5388440408407	SG2	1.1265099664613132
CloverRB821826EE	37.38318701659549	SG2	1.152541462592834
CloverRB821826EE	28.13931786030439	SG2	0.8675485733381286
CloverRB821826EE	40.34410108587075	SG2	1.243827853731697
CloverRB821826EE	90.51609885862705	SG2	2.790654443678311
CloverRB821826EE	48.77856562003169	SG2	1.5038664129394437
CloverRB821826EE	31.04765385518898	SG2	0.9572139573988196
CloverRB821826EE	31.91101170266336	SG2	0.9838316910828788
CloverRB821826EE	44.75267599373826	SG2	1.3797463180939795
CloverRB821826EE	33.40786818535669	SG2	1.029980489447477
CloverRB821826EE	29.66911293191753	SG2	0.914712884088884
CloverRB821826EE	24.00958543928812	SG2	0.7402269556675386
CloverRB821826EE	39.77533938704891	SG2	1.226292659636664
CloverRB821826EE	31.22024709286751	SG2	0.9625350891284212
CloverRB821826EE	25.46453750379846	SG2	0.7850838208590695
CloverRB821826EE	36.84554586159401	SG2	1.135965729687546
CloverRB821826EE	57.61150083707101	SG2	1.7761900131053392
CloverRB821826EE	32.84617990823982	SG2	1.0126633723129177
CloverRB821826EE	58.19475779585787	SG2	1.7941721029696738
CloverRB821826EE	28.00688215260844	SG2	0.8634655173862739
CloverRB821826EE	33.97749422339965	SG2	1.047542331532411
CloverRB821826EE	25.09106802792332	SG2	0.7735695790217475
CloverRB821826EE	25.25636129154644	SG2	0.7786656490739975
CloverRB821826EE	15.95834267993352	SG2	0.4920033063185111
CloverRB821826EE	28.08067810868142	SG2	0.8657406818635034
CloverRB821826EE	30.75463559351235	SG2	0.9481800648168608
CloverRB821826EE	41.51217331319395	SG2	1.2798400768922185
CloverRB821826EE	26.90469141162167	SG2	0.8294844518310756
CloverRB821826EE	34.85137404130009	SG2	1.0744844625766743
CloverRB821826EE	28.01024393172311	SG2	0.8635691626377078
CloverRB821826EE	24.66399942642511	SG2	0.7604028506103974
CloverRB821826EE	14.12078120331357	SG2	0.4353504107018902
CloverRB821826EE	28.67281503435169	SG2	0.8839965453366811
CloverRB821826EE	21.52265359239386	SG2	0.6635536622183797
CloverRB821826EE	25.51175968057612	SG2	0.7865397030626381
CloverRB821826EE	39.3539007718436	SG2	1.2132995063844765
CloverRB821826EE	32.86654790006322	SG2	1.0132913272027937
CloverRB821826EE	34.73117005440927	SG2	1.0707785164036223
CloverRB821826EE	32.02469585617007	SG2	0.9873366276870824
CloverRB821826EE	45.40200309010106	SG2	1.3997653817712128
CloverRB821826EE	26.48918558731882	SG2	0.8166742093483986
CloverRB821826EE	29.66965079670826	SG2	0.9147294667165854
CloverRB821826EE	204.63696464627	SG2	6.309055095523775
CloverRB821826EE	92.56614200866314	SG2	2.8538582504985297
CloverRB821826EE	30.1521514328364	SG2	0.9296051911597216
CloverRB821826EE	43.57898787410328	SG2	1.343560954298447
CloverRB821826EE	30.23738132406911	SG2	0.932232869304294
CloverRB821826EE	40.08523852034104	SG2	1.2358469975314563
CloverRB821826EE	38.77743213773904	SG2	1.1955267038036044
CloverRB821826EE	47.85629433828991	SG2	1.4754323500144673
CloverRB821826EE	65.84383781566288	SG2	2.029996883494728
CloverRB821826EE	27.51070644593667	SG2	0.8481681840043809
CloverRB13EE2	31.25494707326748	G1	0.8478742729734062
CloverRB13EE2	24.69450018494519	G1	0.6699045543628608
CloverRB13EE2	25.45470558769394	G1	0.6905271649740733
CloverRB13EE2	29.1899257405543	G1	0.7918550304181599
CloverRB13EE2	28.22943135605073	G1	0.7657990439515391
CloverRB13EE2	23.15964007288358	G1	0.6282673569432181
CloverRB13EE2	36.93049781954461	G1	1.001838810217472
CloverRB13EE2	24.09115187653527	G1	0.653537113165677
CloverRB13EE2	22.35343251736055	G1	0.6063968145486859
CloverRB13EE2	22.92990632329392	G1	0.6220352127820339
CloverRB13EE2	29.59453645991123	G1	0.802831181448197
CloverRB13EE2	22.63378379311179	G1	0.61400209487591
CloverRB13EE2	23.55198224043326	G1	0.6389106905981492
CloverRB13EE2	21.31167541573551	G1	0.5781363589131464
CloverRB13EE2	35.66608954067951	G1	0.9675383441929672
CloverRB13EE2	22.88107586634045	G1	0.6207105556616321
CloverRB13EE2	18.7482131528859	G1	0.508595569184298
CloverRB13EE2	24.07326786210449	G1	0.6530519613048277
CloverRB13EE2	28.23499621147918	G1	0.7659500055813745
CloverRB13EE2	27.2744934264815	G1	0.7398937912288187
CloverRB13EE2	15.39390353079937	G1	0.4176009235850792
CloverRB13EE2	31.58904647116331	G1	0.8569376152797532
CloverRB13EE2	28.024228032034	G1	0.7602323533807774
CloverRB13EE2	28.75552687916925	G1	0.7800707961363379
CloverRB13EE2	23.11222525544735	G1	0.626981102841822
CloverRB13EE2	26.29786513015499	G1	0.7134001291288007
CloverRB13EE2	27.07915396402333	G1	0.734594684360185
CloverRB13EE2	26.56696092269551	G1	0.7207000742839037
CloverRB13EE2	37.75891961797995	G1	1.0243119735351744
CloverRB13EE2	36.96302732720429	G1	1.002721260365043
CloverRB13EE2	30.89559916903697	G1	0.8381259972099013
CloverRB13EE2	31.54229288775555	G1	0.8556692989249749
CloverRB13EE2	15.50157538529192	G1	0.420521811441122
CloverRB13EE2	45.30406129021058	G1	1.228994179357739
CloverRB13EE2	26.95714278156787	G1	0.7312848037714724
CloverRB13EE2	27.17998581813629	G1	0.7373300188593341
CloverRB13EE2	22.39464785850536	G1	0.6075148912271262
CloverRB13EE2	26.04356897253877	G1	0.7065016637673541
CloverRB13EE2	27.72535474278188	G1	0.7521246137566541
CloverRB13EE2	21.34832848445414	G1	0.579130671714867
CloverRB13EE2	29.10449971279923	G1	0.7895376202812607
CloverRB13EE2	32.89650627302034	SG2	0.8924059693404018
CloverRB13EE2	32.93291079493532	SG2	0.8933935396434085
CloverRB13EE2	35.3495162608929	SG2	0.9589504448497796
CloverRB13EE2	36.675428249609	SG2	0.994919363972376
CloverRB13EE2	38.34272205335207	SG2	1.0401491804992715
CloverRB13EE2	26.87019490378205	SG2	0.7289261093705055
CloverRB13EE2	33.35496062256905	SG2	0.9048427732615184
CloverRB13EE2	32.61660970174403	SG2	0.8848130240916918
CloverRB13EE2	28.56210408870787	SG2	0.7748236841366124
CloverRB13EE2	44.16699605382551	SG2	1.1981482349264998
CloverRB13EE2	35.06962419759427	SG2	0.9513576218920556
CloverRB13EE2	40.95943712376873	SG2	1.111134595470769
CloverRB13EE2	38.83386122507518	SG2	1.053472647890764
CloverRB13EE2	54.01367165001258	SG2	1.4652657217279037
CloverRB13EE2	41.47695227229492	SG2	1.1251735819800333
CloverRB13EE2	38.55552356449354	SG2	1.0459219922760363
CloverRB13EE2	37.95212036039002	SG2	1.0295530618859197
CloverRB13EE2	29.1203265897344	SG2	0.7899669667697826
CloverRB13EE2	41.55941117685841	SG2	1.1274105009417918
CloverRB13EE2	36.86271428387567	SG2	1.0
CloverRB13EE2	32.10351601592262	SG2	0.8708939816177672
CloverRB13EE2	38.16982979770733	SG2	1.0354590143244935
CloverRB13EE2	33.85969501007364	SG2	0.9185350473468634
CloverRB13EE2	38.43435440415846	SG2	1.0426349537958537
CloverRB13EE2	57.25580015836577	SG2	1.5532171537192083
CloverRB13EE2	38.21723771296435	SG2	1.0367450811857652
CloverRB13EE2	37.78316718894266	SG2	1.024969753935608
CloverRB13EE2	40.30366357480359	SG2	1.0933449790058745
CloverRB13EE2	35.35354888252317	SG2	0.959059840528004
CloverRB13EE2	28.66035022493835	SG2	0.777488874102655
CloverRB13EE2	33.49114334898477	SG2	0.9085370949917904
CloverRB13EE2	34.16999362593011	SG2	0.926952729600723
CloverRB13EE2	37.71633633172294	SG2	1.0231567876763936
CloverRB13EE2	45.41956627708883	SG2	1.2321275619401708
CloverRB13EE2	33.43457205879755	SG2	0.9070024470070658
CloverRB9EE	16.88869502804509	G1	0.5090197639735519
CloverRB9EE	18.04063814828027	G1	0.5437389541892178
CloverRB9EE	15.83666429413503	G1	0.4773119005194146
CloverRB9EE	18.22370865373163	G1	0.5492566395592613
CloverRB9EE	15.35343807167303	G1	0.4627476196620138
CloverRB9EE	12.56048586997088	G1	0.3785689505499809
CloverRB9EE	14.57814514913102	G1	0.4393805436512641
CloverRB9EE	14.79076046124536	G1	0.4457886998652219
CloverRB9EE	26.94620805263376	G1	0.8121499287042039
CloverRB9EE	28.20951279482879	G1	0.8502255219120242
CloverRB9EE	25.95873044507286	G1	0.7823876754398083
CloverRB9EE	16.0499733824046	G1	0.4837409669205833
CloverRB9EE	22.67835018940517	G1	0.683518083638271
CloverRB9EE	14.89524315710352	G1	0.4489377742665729
CloverRB9EE	15.67897585532063	G1	0.4725592223655742
CloverRB9EE	16.12321702189743	G1	0.4859485063441618
CloverRB9EE	14.63009269338561	G1	0.4409462257049437
CloverRB9EE	14.5005106094393	G1	0.4370406639267233
CloverRB9EE	14.17242197499049	G1	0.4271521794113588
CloverRB9EE	12.06184852100761	G1	0.3635401833624512
CloverRB9EE	11.60908556408056	G1	0.3498940554000321
CloverRB9EE	17.78456603559018	G1	0.5360210241688541
CloverRB9EE	23.46636653738285	G1	0.7072686395449774
CloverRB9EE	19.33967693197633	G1	0.5828915597618463
CloverRB9EE	13.87350332098646	G1	0.4181428685998511
CloverRB9EE	14.20800576144023	G1	0.4282246631378903
CloverRB9EE	14.02585318520438	G1	0.4227346438552413
CloverRB9EE	18.99414932577436	G1	0.572477470321353
CloverRB9EE	13.69328690676612	G1	0.4127112046093376
CloverRB9EE	14.07745404405355	G1	0.4242898769237892
CloverRB9EE	25.12127189196071	G1	0.757146947583991
CloverRB9EE	14.09842637936085	G1	0.4249219762748858
CloverRB9EE	14.05177297953992	G1	0.4235158580090294
CloverRB9EE	102.8278502292733	G1	3.0991978934248716
CloverRB9EE	18.16945630068336	G1	0.5476214913196974
CloverRB9EE	12.79963424507367	G1	0.385776804635056
CloverRB9EE	18.65246073591986	G1	0.5621790875824041
CloverRB9EE	17.02586332567522	G1	0.5131539717597899
CloverRB9EE	15.60577656288079	G1	0.4703530195477197
CloverRB9EE	26.90800763779502	G1	0.8109985806508097
CloverRB9EE	19.88260276490189	G1	0.5992551674219996
CloverRB9EE	13.68583503466215	G1	0.4124866076127534
CloverRB9EE	17.27696989894624	G1	0.5207222420403752
CloverRB9EE	14.78108709707805	G1	0.4454971478218522
CloverRB9EE	17.07685709077819	G1	0.5146909072206846
CloverRB9EE	14.51506223179585	G1	0.4374792450820502
CloverRB9EE	15.30748703132436	G1	0.4613626702817462
CloverRB9EE	14.92332243463855	G1	0.4497840745401993
CloverRB9EE	15.67036171674705	G1	0.4722995950363887
CloverRB9EE	11.18356105105747	G1	0.337068885259634
CloverRB9EE	26.53043145541403	G1	0.7996185575691889
CloverRB9EE	20.93654702748911	G1	0.6310207040068309
CloverRB9EE	14.53565643016904	G1	0.4380999475091909
CloverRB9EE	35.70582159044989	G1	1.0761618259001955
CloverRB9EE	16.39216983570238	G1	0.4940546564981957
CloverRB9EE	19.62598842361635	G1	0.5915208948084858
CloverRB9EE	17.84794160067828	G1	0.5379311430459648
CloverRB9EE	16.60661168640156	G1	0.5005178639898159
CloverRB9EE	15.69308164728284	G1	0.4729843663381156
CloverRB9EE	20.05413239024535	G1	0.6044250144268635
CloverRB9EE	18.47718920847914	G1	0.5568964608678468
CloverRB9EE	16.71931319903056	G1	0.5039146508500565
CloverRB9EE	16.18685646350909	G1	0.4878665783736931
CloverRB9EE	20.01894643148492	G1	0.6033645210972324
CloverRB9EE	17.20316312499125	G1	0.5184977299276375
CloverRB9EE	19.09510503377575	G1	0.5755202424581768
CloverRB9EE	33.17885910010089	SG2	1.0
CloverRB9EE	39.41297637330976	SG2	1.1878942628617968
CloverRB9EE	33.49745539854643	SG2	1.0096023886018604
CloverRB9EE	33.54509494278494	SG2	1.0110382289390698
CloverRB9EE	23.50198983017442	SG2	0.7083423139797763
CloverRB9EE	36.88042385086105	SG2	1.1115639552159555
CloverRB9EE	29.30898494649528	SG2	0.8833632542357721
CloverRB9EE	37.98073280974047	SG2	1.1447269086363787
CloverRB9EE	48.50933022628818	SG2	1.4620554034101998
CloverRB9EE	40.37265878365518	SG2	1.216818777940813
CloverRB9EE	56.54426472947853	SG2	1.7042257106817331
CloverRB9EE	31.0240028573257	SG2	0.935053335129036
CloverRB9EE	32.72804427179291	SG2	0.9864125879992478
CloverRB9EE	33.69492916965611	SG2	1.015554183704697
CloverRB9EE	31.40454712380168	SG2	0.9465228152979556
CloverRB9EE	39.04587280025942	SG2	1.176829880812288
CloverRB9EE	24.20983665329857	SG2	0.7296765865353385
CloverRB9EE	30.69771376081023	SG2	0.9252190881004974
CloverRB9EE	26.75981715240425	SG2	0.8065321677176923
CloverRB9EE	35.33388379739912	SG2	1.0649517420353878
CloverRB9EE	35.84242871695758	SG2	1.0802791201716937
CloverRB9EE	21.97943545579323	SG2	0.6624530213495616
CloverRB9EE	25.17315429613449	SG2	0.7587106663368647
CloverRB9EE	30.77787291551052	SG2	0.9276350588986024
CloverRB9EE	32.77920473964639	SG2	0.9879545478267128
CloverRB9EE	33.3964955712155	SG2	1.006559492309787
CloverRB9EE	33.93968271168286	SG2	1.022930975694088
CloverRB9EE	28.11768939536836	SG2	0.8474579945783266
CloverRB9EE	25.94010174137469	SG2	0.781826212381601
CloverRB9EE	32.38070814791189	SG2	0.9759439904253197
CloverRB9EE	14.23978740854681	SG2	0.4291825516237691
[truncated: 1,376 more rows]
