# Supplementary material for: The G1-S transition is promoted by Rb degradation via the E3 ligase UBR5
Source: Sci Adv. 2024 Oct 23;10(43):eadq6858. doi: 10.1126/sciadv.adq6858 (PMC11498223; doi:10.1126/sciadv.adq6858)
Supplement: Supplementary file 2 — Tables S1 to S36 [file sciadv.adq6858_tables_s1_to_s36.zip › adq6858_table_s13.xlsx]

## Sheet: 1st siRNA screen
Gene	dCDK_conc_fold_mean	dCDK_conc_fold_sd	dCDK_total_fold_mean	dCDK_total_fold_sd	dCDK_area_fold_mean	dCDK_area_fold_sd	dCDK_cell_number_fold_mean	dCDK_cell_number_fold_sd	14EE_conc_fold_mean	14EE_conc_fold_sd	14EE_total_fold_mean	14EE_total_fold_sd	14EE_area_fold_mean	14EE_area_fold_sd	14EE_cell_number_mean	14EE_cell_number_fold_mean	14EE_cell_number_fold_sd
DCAF6	1.36957	0.156363	1.28207	0.151058	0.928412	0.0335876	1.10023	0.156763	2.1971	0.782976	2.4786	0.987762	1.10548	0.0673001	6445.25	0.631012	0.242672
RFWD3	1.21236	0.122108	1.1937	0.133538	0.983833	0.0116749	1.0713	0.202973	1.97015	0.231751	2.18754	0.303114	1.10416	0.0366725	7338.25	0.77501	0.081707
MDM4	1.1896	0.284118	1.08362	0.247798	0.906508	0.055077	1.22007	0.330948	1.80958	0.480424	1.94504	0.558788	1.06517	0.0504219	5793.25	0.614601	0.199842
RNF113A	1.25639	0.0855557	1.22282	0.0815416	0.965304	0.0218871	0.988393	0.0886669	1.68432	0.486863	1.91187	0.688641	1.10801	0.0883741	8902.25	0.891181	0.209183
KCTD11	1.04888	0.178131	0.932366	0.16395	0.892444	0.0937384	0.825173	0.0912345	1.68254	0.424988	1.70907	0.315517	1.03508	0.0602398	4046.75	0.397482	0.337227
PRC1	1.01268	0.163331	0.985618	0.150738	0.976015	0.0310204	1.17606	0.208988	1.66506	0.321596	1.84343	0.322638	1.10375	0.0483656	4953.75	0.525966	0.150115
MED8	1.03429	0.125879	0.85667	0.0825074	0.830271	0.10415	1.10317	0.137536	1.639	0.431075	1.51924	0.318858	0.938999	0.0440548	5899.75	0.600504	0.266962
MDM2	1.23222	0.112344	1.07814	0.0513627	0.871003	0.0615653	0.874673	0.130879	1.63629	0.346333	1.75298	0.392687	1.0625	0.0295369	4979.5	0.49933	0.169159
RNF146	0.874157	0.116266	0.939529	0.0903259	1.07268	0.0543018	0.96123	0.218768	1.60647	0.349417	1.88192	0.649826	1.14813	0.169471	9563.25	0.995165	0.166191
PRPF19	1.63448	0.236557	1.54223	0.210899	0.934117	0.0423811	1.21056	0.216188	1.588	0.136341	1.69931	0.169315	1.05562	0.0483199	5553.75	0.611474	0.146342
FBXO44	0.929747	0.0876975	0.991406	0.112654	1.06672	0.0213193	1.19016	0.281142	1.55764	0.438983	1.99818	0.762023	1.24393	0.177595	5272.5	0.542534	0.217408
ZMIZ1	1.14192	0.136839	1.04728	0.111747	0.913609	0.0360718	1.31705	0.152771	1.55644	0.414383	1.7162	0.512832	1.08466	0.0608856	6533.75	0.705423	0.118454
FUS	1.25549	0.192899	1.28894	0.226075	1.02012	0.0335235	1.09195	0.188107	1.54351	0.205972	1.61505	0.275023	1.03272	0.0460423	8846.25	0.973612	0.120542
PIAS4	1.62727	0.2349	1.43676	0.134443	0.879771	0.0682809	1.03106	0.144317	1.47851	0.357882	1.53738	0.411118	1.02868	0.030259	8039.25	0.788374	0.265016
PPIL2	1.06363	0.162771	1.03047	0.151853	0.968302	0.0180861	1.06541	0.247041	1.45823	0.222063	1.56407	0.292173	1.06431	0.0487593	6972	0.757924	0.0916966
TRIM28	1.05065	0.132243	1.02138	0.130436	0.969825	0.0166504	1.15616	0.170739	1.43408	0.309585	1.46368	0.35391	1.01097	0.0365205	8598.75	0.932138	0.135447
KLHL7	0.894117	0.106424	0.838492	0.0792284	0.939259	0.0403359	0.954823	0.178814	1.43322	0.238978	1.49337	0.244828	1.03687	0.0332418	5653	0.596522	0.179974
RAG1	1.04558	0.138899	1.03423	0.134685	0.990199	0.0186227	1.13395	0.163829	1.43087	0.242871	1.51124	0.309136	1.04465	0.0450763	7480.5	0.797479	0.170528
DTL	0.937049	0.0779094	0.909131	0.0602193	0.963915	0.0345166	0.924849	0.0704681	1.40597	0.175767	1.7301	0.365652	1.22504	0.136308	5227.5	0.518067	0.214586
TRIM63	1.14047	0.093386	1.05534	0.0667187	0.928855	0.0641419	1.03585	0.311488	1.3987	0.354519	1.3977	0.345877	0.999357	0.0228838	8286.75	0.857028	0.196136
TRIM27	1.10494	0.124008	1.0471	0.0968081	0.947146	0.0386549	1.07802	0.212016	1.39613	0.22191	1.59419	0.388783	1.12873	0.12288	6354.75	0.66828	0.245031
TRIM39	0.979912	0.157474	0.885852	0.0609978	0.912503	0.0820016	1.08933	0.0720944	1.37425	0.319847	1.3577	0.241521	0.999126	0.0623232	6531	0.638627	0.349937
NAE1	0.930845	0.175497	0.887642	0.148896	0.951424	0.0449201	1.23098	0.159513	1.36728	0.257343	1.3932	0.288803	1.01861	0.0297987	7105.75	0.734827	0.300806
ITCH	1.08417	0.0410304	0.997562	0.0673087	0.916749	0.0414889	0.7979	0.0855833	1.36677	0.1005	1.44755	0.151685	1.05041	0.0503959	6319	0.652852	0.162043
HECTD3	0.948444	0.0620349	0.945185	0.0698024	0.991271	0.0213306	0.922072	0.0537682	1.34986	0.13481	1.27794	0.0906285	0.951835	0.0375541	11163.8	1.22896	0.214195
UHRF1	0.987058	0.0479091	0.96992	0.025167	0.981733	0.0327155	0.990943	0.107312	1.34177	0.0764071	1.38859	0.102845	1.03245	0.0213603	8949.25	0.925409	0.215719
RBBP5	0.958243	0.146418	0.879216	0.110076	0.916571	0.0589473	0.792584	0.146791	1.34106	0.190192	1.35021	0.17305	1.0049	0.0105023	5477.25	0.586309	0.124632
CCNF	1.16865	0.0468609	1.08899	0.0559598	0.926134	0.0466791	0.810044	0.0663638	1.33757	0.142533	1.46223	0.187523	1.08592	0.0453482	5050.75	0.502083	0.212548
RNF8	1.10328	0.0649296	1.0541	0.0512436	0.953014	0.0192765	1.07518	0.0426544	1.33722	0.22366	1.43426	0.264383	1.06449	0.0296064	7689.5	0.819918	0.145412
FBXL12	1.00895	0.0286683	0.936225	0.0381613	0.927648	0.0330222	1.07787	0.216595	1.33325	0.178133	1.1643	0.0384996	0.891674	0.112673	6089	0.689558	0.121946
DCAF13	1.16822	0.0416787	1.16157	0.0424325	0.991551	0.014686	0.920071	0.0757996	1.33252	0.0726045	1.18591	0.039779	0.890023	0.0468594	9768.75	1.01876	0.143522
XIAP	1.1653	0.199429	1.07944	0.15123	0.927675	0.0324093	0.985265	0.0343162	1.33066	0.230898	1.29025	0.206973	0.966261	0.0161871	8413.75	0.868117	0.0976921
KCTD10	1.27125	0.30439	1.28569	0.281819	1.0165	0.021783	1.0328	0.212765	1.32199	0.241204	1.34593	0.22486	1.01612	0.0226472	6016.25	0.62306	0.258253
FBXW4	0.970056	0.131217	0.97125	0.137264	0.996157	0.0371463	1.26076	0.287506	1.2909	0.144499	1.33804	0.149217	1.03054	0.0361274	6168.25	0.65837	0.143887
TRIP12	1.10516	0.0855056	1.12029	0.066217	1.01262	0.0173611	1.0183	0.115781	1.29057	0.160321	1.36683	0.224416	1.05549	0.043392	9538.25	0.988977	0.134595
NSMCE2	1.19753	0.161535	1.08173	0.114037	0.907107	0.0637846	1.04033	0.19635	1.28683	0.219378	1.27525	0.198026	0.979629	0.026578	6153.75	0.629671	0.160736
DCAF8	1.06497	0.0297636	1.04918	0.0484257	0.976894	0.0172001	0.997292	0.0819759	1.28397	0.146702	1.34439	0.221865	1.03819	0.0666329	9004.75	0.933843	0.127596
CUL4B	1.08476	0.0907244	1.10968	0.0902209	1.0213	0.00740343	0.946184	0.149217	1.27745	0.230415	1.31133	0.235817	1.02552	0.0187958	7081	0.753942	0.237654
RNF169	1.05228	0.032402	1.01705	0.0389498	0.965061	0.0280444	0.928978	0.142437	1.27631	0.18923	1.31263	0.207157	1.02151	0.0182062	8123	0.839447	0.11201
RNF38	1.12727	0.0645627	1.09715	0.0357471	0.980087	0.0263092	1.02104	0.251273	1.2675	0.259972	1.1819	0.155893	0.942614	0.069345	7793.5	0.833105	0.147001
ZNF598	1.1598	0.136145	1.10788	0.10073	0.955916	0.0279415	1.06252	0.0995737	1.26735	0.207075	1.2559	0.222124	0.982093	0.0249487	8667.5	0.894982	0.219478
TRIM49	1.15609	0.133841	1.14639	0.127508	0.984885	0.0113035	1.0375	0.156609	1.26078	0.179262	1.32492	0.260017	1.03649	0.0605109	7252	0.772098	0.209654
PLAA	1.26452	0.235123	0.96242	0.134785	0.769848	0.123414	1.16311	0.124688	1.25476	0.147957	1.10118	0.0213134	0.879794	0.0852945	4840.75	0.485087	0.255855
TRIM35	0.968628	0.0370966	0.940898	0.0338886	0.972288	0.0241358	1.12789	0.146677	1.24268	0.109533	1.21075	0.0958955	0.975173	0.0187497	9499.5	1.03477	0.140146
TCEB2	0.938315	0.0204548	0.873767	0.0645265	0.929543	0.0530282	0.948207	0.0621718	1.23331	0.253501	1.20103	0.212911	0.975536	0.0267449	8414	0.851958	0.160582
PLAG1	0.965715	0.118846	0.995288	0.111251	1.02872	0.0229279	0.94159	0.176105	1.23243	0.131993	1.25122	0.137456	1.01641	0.0177952	7488.25	0.816918	0.166967
ZC3HC1	0.986744	0.111378	0.939487	0.117418	0.947465	0.0293687	1.00836	0.178013	1.23061	0.170462	1.16325	0.128134	0.948018	0.0216692	9962.75	1.10485	0.0989065
RLF	1.18828	0.190527	1.17588	0.176592	0.989644	0.026925	1.0254	0.158564	1.22342	0.0568187	1.21093	0.049138	0.990603	0.0387489	7482.75	0.808844	0.140694
SKP2	1.03708	0.164803	1.00068	0.173964	0.960013	0.0184588	1.19437	0.302796	1.2196	0.161571	1.32974	0.240127	1.07182	0.0673039	6448.5	0.695007	0.13681
PCGF6	1.04861	0.214342	1.0557	0.22012	1.00545	0.00842262	1.11686	0.111814	1.21932	0.198672	1.18984	0.180223	0.975859	0.0313964	11455.8	1.33488	0.284388
PIAS1	0.901128	0.099371	0.821625	0.0980446	0.914651	0.0586483	0.923553	0.0592028	1.21699	0.140126	1.12003	0.0647268	0.928206	0.0626356	7209.25	0.743821	0.26192
RBX1	1.08361	0.0257549	1.07538	0.036348	0.988883	0.0158728	1.08516	0.098081	1.21693	0.044455	1.39764	0.0991047	1.16213	0.0899349	8420	0.899281	0.172535
RMND5A	1.3314	0.232322	1.32304	0.213525	0.99215	0.0265517	1.00259	0.327497	1.21682	0.0558493	1.22419	0.0507685	1.00743	0.0260706	8694.75	0.925322	0.0437389
BTRC	0.959212	0.109085	0.933021	0.126728	0.970871	0.0255304	1.09246	0.229569	1.21548	0.145251	1.18835	0.139128	0.972125	0.0121405	8718.25	0.961916	0.0531588
2024-03-07	1.05053	0.0499973	1.06697	0.0694277	1.00829	0.0543526	1.1021	0.176132	1.21536	0.133245	1.31069	0.213469	1.07966	0.0767614	10913	1.1688	0.0635202
E4F1	1.00908	0.166043	0.961595	0.150278	0.951112	0.0193119	0.979134	0.0685785	1.21532	0.158326	1.23193	0.16835	0.999747	0.0186108	8052	0.870287	0.147859
TRIM25	1.01288	0.0901033	1.01868	0.0817198	1.00367	0.018681	1.15327	0.171652	1.214	0.0628907	1.36801	0.168273	1.13488	0.0955969	6593	0.636343	0.254517
KLHL42	1.04505	0.169248	1.00117	0.171099	0.955905	0.00801432	1.04595	0.249557	1.21299	0.123015	1.21143	0.134791	0.988682	0.0229878	8658.5	0.947482	0.124362
UBE3A	1.00178	0.145506	0.96492	0.151452	0.956651	0.0235778	1.10762	0.24163	1.21132	0.174362	1.31318	0.275073	1.06305	0.0760031	7621.75	0.807249	0.211467
RCHY1	1.00983	0.140233	0.932266	0.108123	0.922845	0.0369079	0.980898	0.108071	1.2113	0.1814	1.24998	0.207236	1.01235	0.0187816	7441.25	0.796315	0.155367
BARD1	1.01835	0.0769465	1.03907	0.070325	1.0172	0.0113584	0.987682	0.10153	1.20777	0.110886	1.28181	0.151251	1.05322	0.037105	8770	0.918627	0.124495
PML	0.949808	0.127427	0.922331	0.12689	0.965958	0.0228245	1.00356	0.163222	1.20655	0.162579	1.25134	0.189405	1.0258	0.0360924	8047.75	0.896918	0.148982
RNF2	0.974269	0.0499265	0.981151	0.0432283	1.00917	0.0303984	0.911318	0.137242	1.20078	0.130591	1.19892	0.134794	0.995248	0.0246817	9437.75	1.022	0.116352
PCGF1	0.992509	0.144407	0.897774	0.0988674	0.905109	0.0448927	1.05794	0.107576	1.1984	0.128683	1.17751	0.105752	0.973273	0.0231615	7900.75	0.853242	0.165986
FBXO11	1.06547	0.208423	1.03245	0.197275	0.962505	0.041569	1.05998	0.184383	1.19226	0.12022	1.24655	0.207764	1.03588	0.0767361	7031	0.718961	0.401256
RLIM	1.10952	0.101962	1.13357	0.107287	1.02509	0.0160557	0.820419	0.0504826	1.18569	0.099648	1.19315	0.119908	0.999833	0.0193973	8433.75	0.89595	0.0366174
KCTD13	1.08278	0.0443697	1.0749	0.0527377	0.986438	0.0107632	1.07603	0.149178	1.17845	0.103791	1.21112	0.0886765	1.02601	0.0166373	8728	0.909317	0.0722341
SALL1	0.991248	0.0953033	0.921166	0.112605	0.921506	0.0270541	1.241	0.250013	1.16787	0.0590148	1.15456	0.0732638	0.984858	0.0199949	8266	0.891861	0.191443
CHFR	1.0054	0.0933539	0.95311	0.113177	0.939	0.0552962	0.974999	0.119948	1.15466	0.142811	1.21295	0.188469	1.03463	0.0364285	7319.5	0.752174	0.202815
G2E3	0.979707	0.113084	0.940414	0.0837205	0.965468	0.0280367	1.10968	0.0783359	1.14736	0.0921388	1.1305	0.0873221	0.978563	0.0114517	9508.75	1.03146	0.141842
RANBP2	1.05678	0.136705	1.03981	0.137601	0.983114	0.00885736	0.992151	0.0921467	1.14709	0.0597445	1.12604	0.0696076	0.973545	0.0275304	9262.75	0.983496	0.125475
RBBP7	0.982425	0.143703	0.944852	0.146628	0.960527	0.0138397	1.06491	0.147638	1.14588	0.0827146	1.13186	0.109253	0.977041	0.0406177	9740.75	1.07233	0.177138
TCEB1	0.839921	0.0825966	0.827031	0.0930798	0.983605	0.0279862	0.988164	0.111271	1.14211	0.250127	1.11709	0.220786	0.975327	0.0186576	7967.25	0.814195	0.165919
UBE2E3	0.971079	0.110626	0.916811	0.106808	0.937777	0.031528	1.08086	0.308539	1.13741	0.156279	1.17072	0.216504	1.01427	0.0527873	7167.25	0.742666	0.296405
SHPRH	1.07743	0.0984152	1.06568	0.0722845	0.988546	0.026854	0.913467	0.136246	1.13356	0.11149	1.16512	0.127078	1.02525	0.0117173	9320.5	0.970698	0.0732625
UBR2	0.929264	0.060266	0.923118	0.0497684	0.994442	0.0132364	1.02174	0.0710591	1.13068	0.0871503	1.0743	0.0820244	0.954624	0.0166424	10474.2	1.11678	0.22015
2024-03-11	0.977043	0.0211838	0.961458	0.0428115	0.981446	0.021906	0.853224	0.170426	1.12757	0.0656319	1.14747	0.0790652	1.00907	0.0119907	8549.75	0.922435	0.125575
PIAS2	0.999312	0.0333268	0.96299	0.0257647	0.95872	0.0110453	0.997391	0.0548421	1.12567	0.0816818	1.23463	0.13938	1.0844	0.0532136	6825.25	0.712061	0.129045
RNF212	0.945513	0.156432	0.959368	0.163497	1.01119	0.00856066	1.05667	0.120655	1.12387	0.142649	1.17116	0.195297	1.02974	0.0461044	9100.75	0.99731	0.191529
CBX4	1.00832	0.0352	1.00683	0.00682214	0.992356	0.0244102	0.955398	0.0593636	1.12321	0.0521218	1.15632	0.0961169	1.01989	0.0336347	8778.5	0.954963	0.157391
UHRF2	0.936577	0.058395	0.940235	0.0538663	1.00048	0.0184939	0.940974	0.145401	1.11868	0.0539376	1.13918	0.0795898	1.01242	0.0227821	9447.75	1.0233	0.124951
ZXDC	0.754446	0.179659	0.749966	0.190428	0.987645	0.0447869	0.961917	0.263787	1.10891	0.0819276	1.21266	0.0817619	1.0994	0.0874338	7530.75	0.786211	0.250936
TRIM68	0.9985	0.10708	0.928933	0.113343	0.928656	0.0684941	0.876486	0.111483	1.1071	0.0715067	1.0523	0.0590611	0.951195	0.0572219	6123	0.594117	0.296538
BMI1	0.914022	0.152937	0.88741	0.15231	0.963559	0.0260338	1.0236	0.158077	1.10667	0.0867311	1.18083	0.137502	1.05524	0.050265	8033.25	0.884734	0.116751
ERCC8	0.945888	0.119226	0.850113	0.0960759	0.897658	0.0608268	0.936671	0.078161	1.10421	0.0947734	1.08528	0.0778878	0.983927	0.0448138	7357.25	0.769463	0.257003
BIRC7	1.0741	0.17213	1.04641	0.161349	0.970829	0.0245516	1.13177	0.147483	1.1033	0.185325	0.973025	0.0955707	0.893581	0.0666336	8332.25	0.809196	0.391158
FANCL	0.95798	0.0231452	0.940444	0.0248461	0.981462	0.019629	1.01631	0.0969564	1.10252	0.0625702	1.15166	0.108286	1.03314	0.0434182	7803.5	0.843171	0.165249
UBA3	0.977312	0.151693	0.975852	0.152723	0.992382	0.0112252	1.13349	0.167526	1.09996	0.0247485	1.0751	0.0355901	0.974818	0.0162093	9063.5	1.01716	0.223897
DCUN1D3	1.17889	0.213319	1.10777	0.168758	0.944048	0.0557609	1.02614	0.109843	1.08822	0.149762	1.13061	0.138898	1.04743	0.0580183	5017	0.507735	0.206052
FBXW10	0.867263	0.127602	0.848402	0.130114	0.973082	0.0185563	1.05728	0.178868	1.08214	0.0513155	1.04424	0.0494793	0.961179	0.0240204	9214	1.00099	0.142745
FBXO3	0.941398	0.0974139	1.00206	0.118831	1.06693	0.0402464	1.10195	0.227558	1.0801	0.0232565	1.13878	0.0623206	1.05408	0.0664995	8020.5	0.870265	0.200786
RNF187	0.987057	0.0307941	0.980555	0.0260702	0.992944	0.0137606	0.918692	0.0800433	1.07969	0.0694597	1.09387	0.0597558	1.00881	0.0306729	9760.5	1.07474	0.217026
MEX3B	1.01474	0.0858052	0.985784	0.0970149	0.965558	0.0254691	0.940321	0.242396	1.07939	0.0494876	1.02839	0.037512	0.941723	0.0309651	10543.8	1.18028	0.21152
FBXL14	0.93195	0.0502341	0.973369	0.0469598	1.04323	0.0154958	0.957897	0.109007	1.07003	0.0528198	1.1482	0.0837864	1.07024	0.0327523	7455	0.83245	0.172658
PCGF5	0.955021	0.138251	0.925295	0.142809	0.967468	0.0124343	1.11873	0.144375	1.06906	0.0213385	1.02845	0.0546665	0.961802	0.0304987	9691.25	1.11736	0.196152
RNF138	1.07801	0.0691633	1.06103	0.0500252	0.981997	0.0113076	1.03264	0.105407	1.06522	0.0514317	1.07145	0.0659437	1.002	0.0257736	10435.2	1.09916	0.105004
FBXW11	0.895186	0.114431	0.94928	0.132755	1.05815	0.0513961	1.0764	0.123908	1.06215	0.0584465	1.01974	0.0453962	0.961486	0.0112411	10641.5	1.16621	0.110848
RNF149	0.943794	0.0687901	0.919516	0.0503135	0.973191	0.0261507	1.06892	0.113076	1.05724	0.0255181	1.09257	0.0325754	1.02527	0.0186909	8767	0.938723	0.0906464
RNF220	1.00287	0.0697077	0.993261	0.0614266	0.992673	0.00918393	1.05722	0.164914	1.05081	0.0967782	1.0297	0.0611351	0.981934	0.0452443	10854	1.20578	0.241669
FBXL3	1.00322	0.155663	0.989871	0.166578	0.981081	0.0182888	1.13414	0.099959	1.04956	0.0222862	1.05998	0.036926	1.00401	0.0434768	8890	0.979185	0.135208
TAK243	1.79842	0.0716368	2.05744	0.0791746	1.14867	0.0513389	1.07264	0.123018	1.04887	0.0062552	1.27278	0.0197284	1.23663	0.0169557	13176	0.98864	0.0631854
TAK243	1.79842	0.0716368	2.05744	0.0791746	1.14867	0.0513389	1.07264	0.123018	1.04887	0.0062552	1.27278	0.0197284	1.23663	0.0169557	13176	0.98864	0.0631854
TRIM33	1.02212	0.117852	0.996639	0.0967963	0.978582	0.0228487	0.962362	0.0425726	1.04524	0.0487763	1.02662	0.0554532	0.980224	0.0187294	11160.8	1.20724	0.136235
ZFP91	1.06355	0.0920557	1.0415	0.086822	0.978816	0.00647019	1.01415	0.173251	1.04324	0.0165715	1.05678	0.0662742	1.00901	0.0499871	9435.75	0.978453	0.178146
ZBTB11	1.00338	0.0863579	0.957128	0.0747389	0.953448	0.0276094	1.06483	0.137022	1.04215	0.0112586	1.0346	0.00466694	0.984901	0.00796098	8349	0.929751	0.0800139
RING1	0.947247	0.0602619	0.965691	0.0558184	1.01621	0.0362316	0.912591	0.194356	1.04164	0.0310523	1.09313	0.0568926	1.0378	0.0444676	8266.25	0.886177	0.149367
KLHL24	0.946225	0.0838736	0.887305	0.0645385	0.93762	0.0460873	1.07122	0.0920886	1.04136	0.0169448	0.974658	0.0243577	0.929583	0.0356178	9525.5	1.05465	0.0754962
CCNB1IP1	0.942421	0.111048	0.921062	0.0860861	0.977333	0.0464885	0.935385	0.172358	1.04116	0.0422405	1.03294	0.0698559	0.98696	0.0297354	8269.25	0.849581	0.183791
PCGF3	0.788414	0.0910017	0.783453	0.0951444	0.989469	0.0203017	1.06287	0.151141	1.03973	0.0261498	1.02561	0.0356124	0.983803	0.0173512	9269.25	1.05581	0.115179
MLN4942	1.20818	0.0247504	1.24936	0.0180204	1.03137	0.0144203	1.14464	0.160865	1.03652	0.0140912	1.08915	0.0221467	1.05934	0.0276807	17714	1.30432	0.24213
MLN4942	1.20818	0.0247504	1.24936	0.0180204	1.03137	0.0144203	1.14464	0.160865	1.03652	0.0140912	1.08915	0.0221467	1.05934	0.0276807	17714	1.30432	0.24213
DDB2	1.05701	0.0716494	1.02208	0.0719538	0.964007	0.00722533	0.994724	0.126755	1.03624	0.0448369	1.04509	0.0455803	0.991285	0.0121849	9145.75	0.992586	0.129316
PLAGL1	0.918993	0.086359	0.964507	0.0939155	1.04611	0.0135477	1.06363	0.165467	1.03353	0.0636307	1.13125	0.15925	1.0852	0.0912011	9424.5	1.02356	0.174637
FBXL19	0.798738	0.149895	0.768576	0.139581	0.964219	0.0275697	1.03703	0.225244	1.0278	0.0689638	1.00484	0.0726654	0.981222	0.0257923	7905.75	0.830367	0.289508
BRCA1	0.980658	0.141795	0.975792	0.134732	0.990179	0.0130472	1.03233	0.0772837	1.02779	0.0325803	1.07684	0.0210577	1.03895	0.0307848	6513.75	0.66897	0.259071
FZR1	1.12583	0.166945	1.08251	0.170996	0.960051	0.0148993	1.42028	0.269483	1.02674	0.0674263	0.908938	0.0923266	0.877098	0.0749072	12308.2	1.4245	0.381246
CUL3	0.974254	0.0358487	1.06291	0.0675694	1.09719	0.0420534	0.992746	0.134669	1.02673	0.0780864	1.13303	0.0880961	1.10388	0.0400025	8625	0.946111	0.234614
RNF6	1.02619	0.0332217	1.03069	0.0381801	1.00835	0.0136694	1.05764	0.133517	1.02243	0.0582566	0.975268	0.0726501	0.958993	0.0341575	10847.5	1.16129	0.232542
RBBP4	0.875418	0.135708	0.89772	0.157028	1.02258	0.0420364	1.053	0.162953	1.02147	0.0422767	1.0536	0.0822364	1.0259	0.0628643	9455	1.04596	0.171494
Non-targeting Control 1	0.968707	0.0347394	0.976814	0.0287643	1.00776	0.00658462	1.152	0.11596	1.01621	0.0836986	1.02662	0.0647559	1.01434	0.0249064	10052.2	1.10389	0.186306
NFX1	0.915252	0.0601277	0.897702	0.059827	0.976849	0.050737	1.07259	0.210573	1.01247	0.0263089	1.0323	0.021172	1.00848	0.0381096	9321.5	1.01845	0.151631
TRIM49C	0.993068	0.0805711	1.00539	0.0983718	1.0094	0.0248074	1.22396	0.221944	1.01009	0.0211558	1.03531	0.0727598	1.0166	0.0536452	9609.75	1.05458	0.141031
Non-targeting Control 2	1.0196	0.0759617	1.02332	0.0754969	1.00311	0.0222758	1.03758	0.210585	1.00844	0.0444908	1.00795	0.0495471	1.00668	0.0260446	10104.5	1.14113	0.204852
PCGF2	0.846794	0.116931	0.836824	0.117628	0.99174	0.0109764	1.05482	0.207679	1.0069	0.0595434	1.04355	0.0329359	1.02955	0.0380448	8589.75	0.945941	0.0711755
TTC3	0.940252	0.0833197	0.965015	0.0515701	1.02452	0.0392507	0.965861	0.0569869	1.00557	0.0223911	1.08785	0.0790912	1.07248	0.0618026	9873.75	1.0525	0.118207
GNB1	0.887661	0.0964619	0.898504	0.106475	1.00772	0.0302321	1.25637	0.286987	1.00469	0.0337622	0.987154	0.0302227	0.977183	0.0161703	10060.8	1.11615	0.171975
RNF144A	0.939126	0.0871954	0.919094	0.0876824	0.976768	0.0312226	0.926215	0.16645	1.00456	0.0325151	1.03017	0.051044	1.01669	0.0176871	9218.75	0.95034	0.233961
SMURF2	0.987965	0.0719249	0.973285	0.0453479	0.986086	0.0345552	0.937594	0.138748	1.00426	0.0293426	0.990721	0.0298924	0.984608	0.0177321	9709.5	1.04358	0.181337
KBTBD8	0.922365	0.114819	0.849318	0.107761	0.916643	0.0362302	1.0304	0.162191	1.00116	0.036458	0.988465	0.0506546	0.977559	0.0278792	9232.75	1.00454	0.163795
TRIM24	0.94993	0.0761669	0.952589	0.0931467	1.00115	0.0190924	1.06775	0.080953	1.00016	0.00733755	1.00549	0.0231049	0.997182	0.0122383	9477.75	1.07821	0.115707
DMSO	1	0	1	0	1	0	1	0	1	0	1	0	1	0	13383.8	1	0
DMSO	1	0	1	0	1	0	1	0	1	0	1	0	1	0	13383.8	1	0
Untreated	1.00045	0.043627	1.00161	0.042393	1.00114	0.0147432	1	0.114298	0.999938	0.0378801	1.00073	0.0342496	1.00061	0.0149397	9201.44	1	0.0831989
Untreated	1.00045	0.043627	1.00161	0.042393	1.00114	0.0147432	1	0.114298	0.999938	0.0378801	1.00073	0.0342496	1.00061	0.0149397	9201.44	1	0.0831989
Untreated	1.00045	0.043627	1.00161	0.042393	1.00114	0.0147432	1	0.114298	0.999938	0.0378801	1.00073	0.0342496	1.00061	0.0149397	9201.44	1	0.0831989
Untreated	1.00045	0.043627	1.00161	0.042393	1.00114	0.0147432	1	0.114298	0.999938	0.0378801	1.00073	0.0342496	1.00061	0.0149397	9201.44	1	0.0831989
Untreated	1.00045	0.043627	1.00161	0.042393	1.00114	0.0147432	1	0.114298	0.999938	0.0378801	1.00073	0.0342496	1.00061	0.0149397	9201.44	1	0.0831989
Untreated	1.00045	0.043627	1.00161	0.042393	1.00114	0.0147432	1	0.114298	0.999938	0.0378801	1.00073	0.0342496	1.00061	0.0149397	9201.44	1	0.0831989
Untreated	1.00045	0.043627	1.00161	0.042393	1.00114	0.0147432	1	0.114298	0.999938	0.0378801	1.00073	0.0342496	1.00061	0.0149397	9201.44	1	0.0831989
Untreated	1.00045	0.043627	1.00161	0.042393	1.00114	0.0147432	1	0.114298	0.999938	0.0378801	1.00073	0.0342496	1.00061	0.0149397	9201.44	1	0.0831989
BACH1	0.917098	0.0555365	0.897714	0.0668401	0.981139	0.0195023	1.09008	0.24252	0.99421	0.051795	1.02133	0.0518827	1.0158	0.0173627	9050	1.02053	0.123676
TRAIP	0.969042	0.102257	0.971755	0.0829328	0.996964	0.0280284	1.17454	0.164464	0.99147	0.0458183	1.02181	0.0241532	1.02363	0.021376	10773.5	1.18266	0.20927
TBL1X	1.03675	0.145282	1.02645	0.112472	0.993896	0.0560709	0.985359	0.126376	0.991427	0.0405982	1.0941	0.0346079	1.0941	0.0207181	5779	0.634267	0.0681137
FBXO18	1.03666	0.121687	1.06244	0.137358	1.01788	0.0241841	1.04855	0.270811	0.981895	0.0491313	0.989564	0.0509549	1.00871	0.0296351	9416.25	0.997532	0.240149
FBXO18	1.03666	0.121687	1.06244	0.137358	1.01788	0.0241841	1.04855	0.270811	0.981895	0.0491313	0.989564	0.0509549	1.00871	0.0296351	9416.25	0.997532	0.240149
RAD18	0.929014	0.112392	0.943897	0.102469	1.0179	0.0321813	0.915534	0.170848	0.975711	0.027209	1.00638	0.0363931	1.02649	0.039248	9920.5	1.08052	0.236147
UBE3C	0.941439	0.136744	0.960419	0.126048	1.01746	0.0418368	1.00565	0.188938	0.972425	0.0583798	0.956334	0.0667827	0.984437	0.0173498	9476.75	1.04984	0.0876005
FBXO17	0.787939	0.116806	0.771014	0.130203	0.975426	0.0305245	1.06428	0.134066	0.964623	0.0197477	1.04021	0.0544103	1.0766	0.0783224	7079.75	0.755557	0.171563
KLHL15	0.917508	0.122267	0.938498	0.127877	1.01961	0.0283526	1.07748	0.0609868	0.96422	0.0219288	0.998695	0.0416487	1.02835	0.0560315	8459.5	0.911078	0.149701
UBR5	2.51273	0.247736	2.20299	0.326378	0.872183	0.121802	1.00735	0.033105	0.960678	0.0349229	0.913699	0.086746	0.951586	0.061084	6386.25	0.602445	0.378652
FBXL8	0.806089	0.176088	0.722241	0.193137	0.884224	0.0759098	1.09746	0.184107	0.957923	0.0185981	0.787259	0.140037	0.82518	0.141778	8887	0.945027	0.219936
RNF20	1.04141	0.103677	1.00995	0.0894229	0.968252	0.0218035	0.8214	0.0713943	0.957616	0.0449267	0.968989	0.0593798	1.00396	0.0295756	9991.5	1.07795	0.126829
STUB1	0.96084	0.0863601	0.961048	0.0862573	1.0026	0.0105179	1.12545	0.0990844	0.935862	0.0674401	0.891932	0.0424697	0.953858	0.0505337	10105.2	1.11343	0.172291
Bort	1.68649	0.120332	1.93064	0.0782051	1.15201	0.0496568	1.01962	0.100316	0.931012	0.024408	1.2142	0.0267902	1.33793	0.0147626	14575.5	1.09538	0.186094
Bort	1.68649	0.120332	1.93064	0.0782051	1.15201	0.0496568	1.01962	0.100316	0.931012	0.024408	1.2142	0.0267902	1.33793	0.0147626	14575.5	1.09538	0.186094
TRIM22	0.972643	0.081093	0.966093	0.0633154	0.993804	0.0421984	0.939846	0.115906	0.904414	0.0396605	0.88955	0.0515193	0.984682	0.0265379	10080.5	1.07729	0.0623918
SPOP	0.842883	0.0829306	0.83265	0.0989494	0.982719	0.0274544	1.09272	0.283936	0.877508	0.0432833	0.854589	0.0466193	0.965999	0.0105897	10096.8	1.13396	0.105467
RNF112	0.74834	0.110096	0.777503	0.0758648	1.04776	0.0679389	0.953272	0.112481	0.841208	0.100435	0.914984	0.0552202	1.08084	0.0697941	8805.25	1.00629	0.114333
ZMIZ2	0.76646	0.134789	0.733646	0.144658	0.955177	0.0361458	0.982436	0.0745371	0.829989	0.133225	0.802171	0.121609	0.965241	0.0158141	8187.25	0.860153	0.252612
FBXO7	0.974726	0.135298	1.00694	0.138613	1.03543	0.00981105	1.11635	0.140655	0.828999	0.069828	0.861512	0.0602564	1.03215	0.0189825	8339	0.924014	0.0296476
WDR12	0.787701	0.114592	0.779303	0.105839	0.985867	0.0336986	1.03097	0.222135	0.810108	0.135681	0.752443	0.168423	0.904107	0.0442941	6661	0.749553	0.0897284
WDR61	0.791403	0.0806405	0.769854	0.0751671	0.976058	0.00782357	1.00836	0.0734859	0.797356	0.0435871	0.896804	0.121967	1.11276	0.105962	7845.5	0.86329	0.0950826
PARK2	0.966363	0.112559	0.952782	0.0905502	0.985995	0.0434518	1.04853	0.174114	0.784536	0.0962402	0.774324	0.107642	0.976548	0.031227	8978.5	0.984304	0.22959
TRIM69	0.835932	0.145102	0.840587	0.128902	1.00396	0.0410289	0.980581	0.23643	0.780462	0.0859626	0.80248	0.0818471	1.03929	0.0194798	8180.5	0.860006	0.113407
TBL1XR1	0.773047	0.0770377	0.798434	0.0801311	1.03913	0.0356548	0.959111	0.117791	0.743176	0.0634455	0.796532	0.0632425	1.06357	0.0268424	7021	0.775069	0.156237
RBBP6	0.685272	0.156698	0.669689	0.139873	0.976009	0.0346885	0.820097	0.12662	0.669875	0.179003	0.65641	0.169721	0.965098	0.0338185	7960.25	0.822145	0.121226
FBXW7	0.657863	0.0658438	0.709656	0.0774306	1.07674	0.0233887	1.07813	0.100339	0.645271	0.108894	0.648964	0.121188	1.00115	0.0160525	11029	1.24951	0.124066
KAT2B	0.669708	0.208795	0.655186	0.226308	0.964874	0.0283237	0.918538	0.272052	0.591386	0.289138	0.563821	0.263903	0.963796	0.0250624	9979.75	1.07857	0.260037

## Sheet: 2nd siRNA screen
Gene	dCDK_conc_fold_mean	dCDK_conc_fold_sd	dCDK_total_fold_mean	dCDK_total_fold_sd	dCDK_area_fold_mean	dCDK_area_fold_sd	dCDK_cell_number_fold_mean	dCDK_cell_number_fold_sd	14EE_conc_fold_mean	14EE_conc_fold_sd	14EE_total_fold_mean	14EE_total_fold_sd	14EE_area_fold_mean	14EE_area_fold_sd	14EE_cell_number_mean	14EE_cell_number_fold_mean	14EE_cell_number_fold_sd
UBR5	2.59042	0.0853688	2.02388	0.0716394	0.761298	0.0346996	1.43166	0.200936	1.01152	0.0678864	0.920835	0.0773251	0.917167	0.0202385	3858.67	0.554301	0.170949
TAK243	1.79214	0.0346428	1.9735	0.0764641	1.10431	0.02725	0.911319	0.17397	1.13406	0.0128387	1.33691	0.0675751	1.1885	0.0556464	9510.33	0.656073	0.0323206
TAK243	1.79214	0.0346428	1.9735	0.0764641	1.10431	0.02725	0.911319	0.17397	1.13406	0.0128387	1.33691	0.0675751	1.1885	0.0556464	9510.33	0.656073	0.0323206
UBE2W	1.70709	0.248421	1.52206	0.183735	0.911508	0.0233933	1.08959	0.189384	1.35127	0.0647281	1.09132	0.0392677	0.833024	0.0310558	5586	0.761465	0.0915094
RMND5A	1.69	0.274679	1.49397	0.177757	0.896834	0.0358468	1.1335	0.141621	1.48941	0.0838985	1.47227	0.107821	0.98729	0.017827	5180.17	0.730336	0.155093
RMND5A	1.69	0.274679	1.49397	0.177757	0.896834	0.0358468	1.1335	0.141621	1.48941	0.0838985	1.47227	0.107821	0.98729	0.017827	5180.17	0.730336	0.155093
PIAS4	1.68015	0.239196	1.38984	0.159665	0.812192	0.0225905	1.34751	0.132289	1.87039	0.0843381	1.90434	0.127661	1.00607	0.027423	4149	0.594967	0.19568
Bort	1.65054	0.0310839	1.83923	0.0143766	1.11741	0.0140673	0.842576	0.113083	1.02854	0.0282766	1.26635	0.0643711	1.24962	0.0286042	10063.7	0.739317	0.171283
Bort	1.65054	0.0310839	1.83923	0.0143766	1.11741	0.0140673	0.842576	0.113083	1.02854	0.0282766	1.26635	0.0643711	1.24962	0.0286042	10063.7	0.739317	0.171283
RNF126	1.60514	0.143069	1.32589	0.121942	0.816986	0.018732	1.40501	0.0878914	1.74547	0.145372	1.6228	0.229479	0.911718	0.0671364	6368.33	0.670648	0.303933
UBE4B	1.59874	0.0410742	1.26227	0.0247549	0.79081	0.0302321	1.37734	0.41416	1.77324	0.182221	1.5009	0.101424	0.849182	0.0568858	4545.33	0.65015	0.211794
DCAF6	1.59642	0.168729	1.4163	0.104685	0.876357	0.0235646	1.3214	0.172175	3.44883	0.187799	3.73518	0.136749	1.09386	0.0728306	3510	0.504557	0.161331
UBR4	1.53571	0.102267	1.42277	0.0971143	0.922893	0.00941852	1.20362	0.221223	1.64033	0.0604973	1.75222	0.113067	1.06591	0.0306449	4787.67	0.70889	0.293543
TRIM65	1.5305	0.121713	1.26023	0.083641	0.827507	0.0140948	1.47974	0.0814985	2.13893	0.0518205	1.82877	0.187754	0.845831	0.0749869	5868.67	0.850967	0.280287
PRPF19	1.50523	0.165981	1.35599	0.129257	0.889648	0.0154973	1.38065	0.123418	1.73767	0.0683365	1.9042	0.0915714	1.08959	0.0352755	4012.33	0.574807	0.163731
PLAA	1.50239	0.262161	1.0213	0.129332	0.679146	0.0395483	1.31605	0.192207	1.67778	0.0556612	1.33823	0.0876852	0.802578	0.0601183	2638.67	0.375537	0.104092
PLAA	1.50239	0.262161	1.0213	0.129332	0.679146	0.0395483	1.31605	0.192207	1.67778	0.0556612	1.33823	0.0876852	0.802578	0.0601183	2638.67	0.375537	0.104092
UBE2E1	1.48804	0.240188	1.39218	0.158496	0.917723	0.0449099	1.14337	0.249552	3.14604	0.310746	3.46613	0.375171	1.11522	0.0145027	3631	0.545866	0.272987
TRIML2	1.48121	0.0446141	1.30415	0.0221959	0.882447	0.0127085	1.18712	0.127273	2.08352	0.0454741	2.37696	0.104966	1.15118	0.0407565	2697	0.383314	0.151006
IRF2BP2	1.48087	0.185622	1.4274	0.113328	0.953811	0.0503333	1.30424	0.231064	2.14067	0.0771629	2.47653	0.243508	1.15678	0.0783541	5029.33	0.532969	0.221455
MKRN2	1.44678	0.04422	1.01618	0.0117735	0.698306	0.016356	1.27161	0.109837	2.67257	0.264296	2.30563	0.129885	0.886024	0.128613	2783	0.287167	0.0928217
CDC34	1.44231	0.23044	1.17781	0.153115	0.81556	0.0268331	1.24353	0.229644	2.15302	0.086687	1.90207	0.0330997	0.881548	0.0328964	5250.33	0.77109	0.285049
KCTD10	1.42038	0.245237	1.36216	0.17217	0.9644	0.044919	1.37106	0.207429	1.69553	0.0693808	1.6251	0.120198	0.957598	0.032767	6449.33	0.942788	0.382113
RFPL2	1.42017	0.259751	1.22414	0.191863	0.870032	0.0351979	1.2865	0.115927	1.55801	0.0837674	1.44268	0.160299	0.924334	0.0639185	6212.33	0.66696	0.355677
TRIM28	1.41534	0.169364	1.29112	0.104051	0.912673	0.0355888	1.15586	0.177641	1.86771	0.0319682	1.88667	0.0380582	1.00762	0.0130828	5503.67	0.799041	0.321751
ZMIZ1	1.39853	0.179323	1.23394	0.109278	0.881118	0.0382607	1.26241	0.0760392	2.43002	0.110804	2.69227	0.110912	1.11015	0.029899	3971	0.558026	0.120965
MLN4942	1.38829	0.246369	1.42879	0.251	1.02655	0.0228898	0.948325	0.150464	1.04871	0.0415628	1.06977	0.0116159	1.02571	0.0304854	14145.3	1.01251	0.121866
MLN4942	1.38829	0.246369	1.42879	0.251	1.02655	0.0228898	0.948325	0.150464	1.04871	0.0415628	1.06977	0.0116159	1.02571	0.0304854	14145.3	1.01251	0.121866
BIRC2	1.31105	0.053058	1.33864	0.0465534	1.01817	0.0139264	1.41501	0.213318	2.03928	0.103216	2.57267	0.264143	1.25706	0.0759335	5033	0.530992	0.216961
RLF	1.31048	0.161341	1.22253	0.135003	0.931214	0.0157023	1.08889	0.070269	1.59844	0.0575951	1.49887	0.0344523	0.941057	0.0135846	6149	0.892529	0.291454
MNAT1	1.26984	0.0797268	1.15295	0.0758116	0.913835	0.0164556	1.54848	0.221907	2.19643	0.0805803	2.66964	0.106028	1.23894	0.0399439	3972	0.569157	0.160471
UBE2I	1.2471	0.0647653	1.04505	0.0395216	0.837222	0.0155155	1.17982	0.126802	1.98496	0.119039	1.84971	0.157505	0.926828	0.0417737	6782.67	1.0178	0.498563
RNF180	1.23562	0.0592103	1.13157	0.0364239	0.913151	0.0315874	1.39998	0.12293	1.39995	0.0520318	1.30498	0.105639	0.923263	0.0386353	8717	1.25994	0.405703
MDM2	1.2325	0.155927	0.965603	0.093997	0.780239	0.0321463	1.04392	0.108136	2.30188	0.0831191	2.30612	0.132884	1.02289	0.0515301	2287.67	0.314036	0.0408481
NEDD4	1.23244	0.0508876	1.11144	0.0460298	0.889839	0.0299848	1.4797	0.214919	1.55572	0.0993799	1.53471	0.0986359	0.983257	0.0223059	5216	0.744127	0.213082
UBE2QL1	1.22665	0.159667	1.12772	0.10847	0.922914	0.0323392	1.19112	0.111243	1.85775	0.0599794	1.9051	0.035882	1.02957	0.00713399	6208	0.885636	0.259395
RNF114	1.22608	0.17332	1.02715	0.108704	0.834579	0.0399682	1.32482	0.216338	2.19279	0.111788	2.23205	0.199814	1.02179	0.0916936	4775.67	0.519533	0.263488
DTX2	1.20948	0.0756128	1.24616	0.0717587	1.0334	0.010946	1.2124	0.129316	1.08161	0.0859487	1.13442	0.112553	1.04317	0.0397794	9798.67	1.04068	0.423632
UBE2B	1.20589	0.150889	1.09738	0.0907833	0.909166	0.040835	1.08743	0.156338	1.46185	0.0872057	1.42142	0.0948957	0.960094	0.00844688	4701.33	0.681413	0.229333
FUS	1.20527	0.114569	1.23373	0.095752	1.02784	0.0214038	1.17825	0.267985	1.89925	0.0182448	2.08474	0.0162441	1.09313	0.00733397	6726.33	0.970705	0.297234
RNF13	1.18983	0.163753	1.06812	0.0250513	0.905711	0.100126	1.2477	0.140583	1.2928	0.0834754	1.25233	0.0864862	0.974735	0.00519157	6985.67	0.985913	0.241527
TRIM52	1.18743	0.0372703	1.27373	0.0119744	1.08326	0.0196189	1.10752	0.315573	1.06254	0.0269968	1.23045	0.0513091	1.1481	0.0171866	6711.67	0.952244	0.234503
TRIM34	1.17956	0.089711	1.18205	0.099627	1.00071	0.0150848	1.4222	0.144122	1.10747	0.0611301	1.13258	0.084658	1.02363	0.0203446	8612.67	1.24544	0.38892
RNF43	1.17812	0.0934573	1.16496	0.0906951	0.994447	0.0127483	1.17785	0.156961	1.30689	0.0236882	1.36459	0.0726967	1.05351	0.0424775	6266	0.917167	0.345742
KMT2C	1.17412	0.0621491	1.13268	0.0414686	0.962105	0.0271722	1.28576	0.161435	1.6427	0.0302163	1.72761	0.0855351	1.05705	0.0641805	8155.67	0.854746	0.310317
RFWD2	1.17182	0.0887985	1.05968	0.0546856	0.90492	0.0284621	1.24266	0.0130187	1.78132	0.0722346	1.7273	0.0895973	0.971134	0.0276487	6320	0.895436	0.241807
TRIM47	1.1688	0.101678	1.03655	0.0992684	0.885446	0.0251711	1.37192	0.200471	2.03277	0.0384732	2.18524	0.0634276	1.08073	0.053057	5428	0.780449	0.259408
ANAPC11	1.15747	0.0944287	1.05434	0.0629795	0.911524	0.0357947	1.4191	0.146025	1.27639	0.0157934	1.21389	0.0817945	0.946129	0.0676321	5117.33	0.546826	0.238713
RNF168	1.14416	0.0220472	1.14453	0.0179571	1.00724	0.017053	1.14769	0.172115	1.24417	0.0509499	1.31888	0.0785428	1.0552	0.024062	7390	1.05539	0.339179
TRIM50	1.13658	0.04953	1.06734	0.047985	0.950436	0.0158006	1.06455	0.103915	1.38986	0.00994568	1.19329	0.0784074	0.875935	0.0472269	5083	0.71774	0.165426
UBE2N	1.1361	0.0585151	1.06677	0.0418998	0.951291	0.0202474	1.36256	0.21838	1.38014	0.112784	1.29394	0.119708	0.933875	0.0148751	10262.3	1.45401	0.391656
UBE2V1	1.13023	0.140887	1.04485	0.110349	0.92015	0.0181643	1.04787	0.130996	1.43904	0.0642514	1.48504	0.0836737	1.02609	0.016437	4969.67	0.715211	0.254258
TRIM72	1.12805	0.0193898	1.05718	0.0130888	0.935306	0.00799284	1.5413	0.324805	1.48854	0.095093	1.45207	0.145429	0.992456	0.0351196	6943	1.01246	0.360508
ZBTB12	1.12475	0.0978489	0.895179	0.0812847	0.796677	0.0353401	0.993747	0.106347	1.64297	0.0129351	1.55872	0.109693	0.944142	0.0672652	3557.33	0.480379	0.0318765
UBOX5	1.11983	0.0240284	1.1342	0.0296167	1.01484	0.0110631	0.945728	0.151031	1.1889	0.0605513	1.27108	0.0904083	1.06103	0.0227315	4471.33	0.635489	0.163678
ITCH	1.10065	0.16639	0.945907	0.118853	0.850391	0.0274689	1.13567	0.20418	1.57375	0.0406015	1.76377	0.137888	1.12154	0.0764821	3748	0.386611	0.121688
ARMC8	1.10062	0.0480088	0.979831	0.0388217	0.888011	0.0268844	1.35803	0.266012	1.52115	0.108205	1.61344	0.163661	1.06451	0.0332586	4875.67	0.698617	0.195777
MAEA	1.09781	0.0940902	1.0765	0.065033	0.971536	0.025952	1.58767	0.109179	1.71758	0.0628823	1.92834	0.137826	1.12707	0.0736808	6225	0.668966	0.301716
SH3RF2	1.09651	0.0684821	1.07505	0.0222575	0.981209	0.0479612	1.40042	0.0676133	1.54612	0.108343	1.31914	0.132528	0.864371	0.0316279	9198.33	1.32052	0.437093
PCGF6	1.09482	0.0762143	1.09772	0.0613783	1.00491	0.0208575	1.47387	0.325841	1.59633	0.0902411	1.61368	0.107585	1.01177	0.0127243	12557.3	1.84516	0.696423
IRF2BP1	1.09318	0.123181	0.984958	0.0857439	0.892936	0.0301488	1.41423	0.0902681	1.65798	0.0895181	1.74467	0.197009	1.0511	0.0817358	6687.67	0.719833	0.314122
NSMCE1	1.09293	0.122209	0.94591	0.0765164	0.864033	0.0358456	1.44376	0.109799	2.49707	0.100711	2.49556	0.29867	0.998398	0.0947414	6572.33	0.713238	0.329139
ARIH1	1.08576	0.0343576	1.10376	0.0353372	1.02016	0.00272442	1.3965	0.213398	1.56006	0.0894836	1.70059	0.0372307	1.09414	0.0895442	6970	0.721975	0.236066
TRIM32	1.0818	0.0857046	1.02824	0.0857844	0.945501	0.0138819	1.09108	0.192334	1.31726	0.0203437	1.25675	0.0751218	0.958837	0.0706761	8850.33	0.946962	0.40522
TSG101	1.07984	0.180892	0.9823	0.119211	0.91418	0.039068	1.1952	0.0842337	1.4257	0.0386302	1.25606	0.0401051	0.879846	0.0321329	7364.67	1.07986	0.389078
RNF4	1.07738	0.0901553	0.891235	0.0862872	0.821677	0.0163284	1.4782	0.122394	1.18419	0.134665	1.19033	0.2679	0.984882	0.118793	4008	0.420499	0.153794
MECOM	1.07228	0.125466	1.01562	0.079939	0.947171	0.0430233	1.15692	0.0835537	1.33337	0.107977	1.48729	0.18251	1.09759	0.0681676	7290.67	0.769829	0.29546
RNF113A	1.06739	0.0976651	1.04322	0.0878511	0.965615	0.0161969	1.15796	0.160589	2.18063	0.0867637	2.50755	0.143454	1.1439	0.0212332	6212.67	0.895293	0.268811
Non-targeting Control 1	1.06161	0.0471958	1.04307	0.0520576	0.983236	0.0223122	1.32093	0.223198	1.2195	0.05015	1.24774	0.0793173	1.02195	0.0440245	7462.5	0.881761	0.37481
Non-targeting Control 1	1.06161	0.0471958	1.04307	0.0520576	0.983236	0.0223122	1.32093	0.223198	1.2195	0.05015	1.24774	0.0793173	1.02195	0.0440245	7462.5	0.881761	0.37481
RNF19A	1.05696	0.0553938	1.04886	0.0719539	0.985191	0.0506154	1.5613	0.28159	1.76606	0.133022	1.71157	0.200096	0.976313	0.0454114	9231	0.995971	0.456038
ZNF451	1.05501	0.0504801	0.94804	0.0143186	0.900641	0.0339018	1.17972	0.144553	1.44695	0.101851	1.51331	0.138348	1.05741	0.0598476	3651	0.518113	0.130468
HLTF	1.05189	0.119846	0.991722	0.10822	0.938727	0.00315466	1.66558	0.0938684	1.37948	0.0383357	1.32727	0.120784	0.965877	0.0651867	8871	0.947096	0.410172
MEX3C	1.04928	0.175929	1.0015	0.136247	0.947146	0.0348872	1.30389	0.138854	1.51275	0.0877802	1.65496	0.220503	1.08368	0.0856777	6759.67	0.70517	0.303113
UBA2	1.04829	0.0633317	1.02958	0.0321779	0.982868	0.0310791	1.45081	0.320419	1.65473	0.0538539	1.52487	0.0503688	0.931812	0.0161297	10410	1.48572	0.396216
SH3RF1	1.04658	0.0531553	0.942279	0.0763187	0.896932	0.0359063	1.46709	0.276333	1.52193	0.0251294	1.48675	0.119702	0.976336	0.0630705	6991.67	0.738243	0.285664
UBE2L3	1.04054	0.110194	0.940199	0.0821749	0.904982	0.0198122	1.13699	0.176584	1.77122	0.135036	1.76406	0.188529	1.00217	0.0375326	4529	0.675868	0.322357
SAE1	1.04019	0.109417	0.971998	0.0862323	0.92999	0.0187812	0.953914	0.156006	2.08398	0.0452373	2.09474	0.00263581	1.00992	0.0209606	6194	0.90761	0.330935
RNF34	1.03895	0.130745	1.02356	0.131864	0.976701	0.0192806	1.46935	0.243328	1.71797	0.0931974	2.11455	0.105408	1.24064	0.0755073	5632.33	0.583952	0.194579
SIAH2	1.035	0.0540692	0.955401	0.053547	0.910737	0.0258158	1.56997	0.213167	1.50403	0.0820824	1.64187	0.19341	1.09666	0.106216	4965	0.519098	0.195375
NOSIP	1.02867	0.0563787	0.955349	0.0345415	0.922455	0.022651	1.41398	0.11117	2.04719	0.0164842	2.16157	0.181628	1.06447	0.0908581	5559.33	0.578234	0.198094
RNF19B	1.02237	0.0554515	0.963424	0.0558434	0.943056	0.0288022	1.3348	0.224756	1.45323	0.0322776	1.53316	0.105417	1.05422	0.0520812	7444.33	0.775204	0.269244
WWP1	1.01899	0.085001	1.05673	0.1023	1.03518	0.0175854	1.33777	0.152411	0.853666	0.0715529	0.944462	0.098316	1.09749	0.0347115	8133.67	1.196	0.467943
SIAH1	1.01864	0.0333837	1.0003	0.0621029	0.978981	0.0436435	1.46853	0.139072	2.38726	0.105155	2.43819	0.130137	1.04228	0.0589756	5051	0.516766	0.155166
CNOT4	1.01567	0.0881619	0.978465	0.0900304	0.972978	0.0103179	1.47473	0.222755	1.20108	0.0481082	1.3408	0.155771	1.13731	0.111305	5442.33	0.570605	0.208957
TRIML1	1.01056	0.00854796	0.944953	0.0104695	0.932625	0.0196627	1.10775	0.408205	1.42534	0.0575634	1.43259	0.0968769	1.0038	0.0281376	4881.33	0.692809	0.2058
ZBED1	1.0047	0.028403	1.0331	0.0286132	1.04232	0.043868	1.27586	0.16996	1.29272	0.0621778	1.26168	0.0740475	0.985591	0.0373014	8374.67	1.19298	0.320796
Untreated	1.00287	0.052785	1.00472	0.0609165	1.00185	0.0192622	1	0.139441	1.00336	0.0391018	1.00754	0.0506817	1.00375	0.0302846	9146.25	1	0.1982
Untreated	1.00287	0.052785	1.00472	0.0609165	1.00185	0.0192622	1	0.139441	1.00336	0.0391018	1.00754	0.0506817	1.00375	0.0302846	9146.25	1	0.1982
Untreated	1.00287	0.052785	1.00472	0.0609165	1.00185	0.0192622	1	0.139441	1.00336	0.0391018	1.00754	0.0506817	1.00375	0.0302846	9146.25	1	0.1982
Untreated	1.00287	0.052785	1.00472	0.0609165	1.00185	0.0192622	1	0.139441	1.00336	0.0391018	1.00754	0.0506817	1.00375	0.0302846	9146.25	1	0.1982
Untreated	1.00287	0.052785	1.00472	0.0609165	1.00185	0.0192622	1	0.139441	1.00336	0.0391018	1.00754	0.0506817	1.00375	0.0302846	9146.25	1	0.1982
Untreated	1.00287	0.052785	1.00472	0.0609165	1.00185	0.0192622	1	0.139441	1.00336	0.0391018	1.00754	0.0506817	1.00375	0.0302846	9146.25	1	0.1982
Untreated	1.00287	0.052785	1.00472	0.0609165	1.00185	0.0192622	1	0.139441	1.00336	0.0391018	1.00754	0.0506817	1.00375	0.0302846	9146.25	1	0.1982
Untreated	1.00287	0.052785	1.00472	0.0609165	1.00185	0.0192622	1	0.139441	1.00336	0.0391018	1.00754	0.0506817	1.00375	0.0302846	9146.25	1	0.1982
FZR1	1.00228	0.0820819	0.966144	0.0821582	0.962663	0.0234617	1.60074	0.208093	1.10051	0.182231	0.95376	0.150973	0.863812	0.0122394	12648	1.86466	0.706687
TRIM40	1.00114	0.0683471	1.00206	0.0748108	0.997712	0.0201891	1.39385	0.121766	1.2332	0.019972	1.20629	0.012505	0.982687	0.0237615	10835.7	1.56871	0.500766
DMSO	1	0	1	0	1	0	1	0	1	0	1	0	1	0	14353	1	0
DMSO	1	0	1	0	1	0	1	0	1	0	1	0	1	0	14353	1	0
RNF152	0.992081	0.0570893	0.918567	0.0734502	0.919507	0.0295918	1.18795	0.25544	1.49012	0.0290544	1.45283	0.16236	0.97162	0.0873697	7438.33	0.751717	0.239499
TRIM13	0.991846	0.144908	0.991634	0.123482	1.00475	0.015722	1.1982	0.0359637	1.2099	0.0458165	1.23148	0.0773127	1.00702	0.0707087	7137.33	0.747321	0.268154
RNF25	0.975358	0.115399	0.946001	0.120299	0.964043	0.0145949	1.28944	0.263438	1.42841	0.101749	1.54882	0.187109	1.07343	0.0571009	6979.67	0.753482	0.333774
TRIM55	0.967335	0.0585555	0.967178	0.0529576	1.00343	0.00820708	1.37838	0.062389	0.717291	0.0661217	0.709937	0.0815856	0.992066	0.0288751	10437.7	1.51413	0.51952
RBCK1	0.963622	0.154743	0.898026	0.0987436	0.933441	0.0491439	1.35272	0.0581318	1.5603	0.135988	1.58632	0.1761	1.02113	0.0584479	7425.67	0.778518	0.302406
2024-03-07	0.962615	0.0313516	0.975787	0.0366516	1.00705	0.0433416	1.3299	0.115081	1.38966	0.0396873	1.5737	0.071704	1.14822	0.0723624	9477.67	1.00654	0.399821
UBE2T	0.960163	0.0959947	0.812335	0.0664249	0.840445	0.0259862	1.31259	0.0284738	1.44037	0.0704901	1.49301	0.134686	1.02663	0.0428286	3410	0.483267	0.141103
ZNF280A	0.956756	0.0655644	0.875148	0.0562328	0.91291	0.00910853	1.26779	0.152548	1.44494	0.099595	1.37738	0.0993175	0.952479	0.0127472	8716.67	1.27002	0.441094
UBE2Q1	0.947819	0.0755958	0.900974	0.0580754	0.94824	0.016244	1.08553	0.0516178	1.54233	0.054446	1.45125	0.0585647	0.938048	0.0198872	7998	1.16733	0.468416
RNF208	0.940748	0.0689996	0.848789	0.0448787	0.91296	0.0314193	1.30446	0.129395	0.836146	0.0738323	0.836287	0.112367	0.990013	0.0489356	9353.67	1.00639	0.460527
DTX3L	0.934369	0.0209245	0.934992	0.0177412	1.00253	0.00450337	1.49972	0.0687867	1.08617	0.0503146	1.13496	0.0362035	1.04582	0.0844661	9184.33	0.933442	0.254584
TRIM5	0.933533	0.0455782	0.97838	0.0640527	1.05753	0.0252015	1.03892	0.196225	1.05449	0.0476964	1.09711	0.0702795	1.05709	0.0499631	7618.33	1.12908	0.456568
SCAF11	0.927391	0.0514573	0.792779	0.0556877	0.841291	0.0216877	1.2374	0.283221	2.71794	0.0928989	2.80346	0.128254	1.04885	0.0915934	3268.33	0.332451	0.0915027
UBE2Z	0.925174	0.0175232	0.959453	0.00740973	1.03711	0.0199073	1.09692	0.120663	1.23047	0.108666	1.30162	0.120725	1.06271	0.00695173	9500.67	1.39379	0.50723
RNF165	0.91207	0.0359042	0.843918	0.0227651	0.914507	0.0340213	1.14224	0.19742	1.47497	0.110065	1.47189	0.172507	1.01065	0.0510914	8027	0.84734	0.326426
NEURL1B	0.906641	0.0446022	0.73214	0.041402	0.807252	0.0136588	1.30959	0.210945	1.68707	0.110096	1.39821	0.0980533	0.827403	0.0931576	4974	0.51151	0.15869
TRIM11	0.902683	0.112626	0.910384	0.105408	1.01717	0.0241887	1.63865	0.143055	1.8916	0.0797079	1.96905	0.135533	1.06168	0.0329219	8798.33	0.938985	0.409452
RFPL3	0.901413	0.0435687	0.863889	0.0351457	0.958568	0.0320929	1.32131	0.24418	1.12149	0.0793151	1.15756	0.118124	1.03947	0.0393837	8715.67	0.933803	0.396986
RNF125	0.896273	0.0866517	0.871329	0.0585432	0.968754	0.0345435	1.38043	0.136544	0.956844	0.0725194	0.954493	0.0889726	0.994999	0.0405481	9445.67	0.965681	0.281585
RNF123	0.889478	0.0664532	0.815679	0.0235033	0.925105	0.0375887	1.05426	0.18793	0.884173	0.0523523	0.774826	0.0777623	0.872942	0.0290502	9499	0.96813	0.277218
TRIM54	0.886165	0.0693031	0.87992	0.0575578	1.00503	0.00998176	1.09872	0.225887	1.13076	0.0244215	1.0311	0.017792	0.924604	0.0308667	6271.33	0.949931	0.492435
AFF4	0.883777	0.0559056	0.843062	0.0713336	0.9436	0.0247452	1.67837	0.241468	0.66578	0.0237598	0.571409	0.0946342	0.843124	0.10383	8396	0.872233	0.292292
UBE2E3	0.881009	0.104442	0.816801	0.0862984	0.923679	0.0174628	1.28834	0.0349363	1.26536	0.0604305	1.31181	0.107378	1.03267	0.0406452	4834.67	0.691865	0.201071
TRIM8	0.878766	0.0607758	0.878207	0.059504	1.0045	0.0088678	1.21589	0.190965	1.38025	0.0782348	1.27856	0.0767995	0.928199	0.00371131	10143.7	1.4783	0.527664
RNF103	0.874161	0.0801387	0.845521	0.0524585	0.967333	0.0333247	1.40213	0.10988	1.28909	0.0730066	1.335	0.13503	1.03851	0.0601658	7454	0.783651	0.300742
TOPORS	0.871813	0.0632438	0.852047	0.0664393	0.974764	0.0109894	1.4103	0.144758	0.970822	0.0119528	0.995487	0.0691631	1.02954	0.0572526	9237	0.990137	0.430305
DTX1	0.867008	0.0452698	0.863079	0.0425833	1.00065	0.00782317	1.21193	0.204919	1.15586	0.0945317	1.25596	0.151544	1.08449	0.0517433	7517	0.800343	0.32841
RNF14	0.857503	0.0514819	0.828559	0.048184	0.966749	0.00769426	1.28792	0.153374	1.17857	0.0963319	1.25083	0.163483	1.05278	0.0526933	8419	0.894422	0.358068
TRIM17	0.852252	0.0929347	0.824431	0.0862078	0.960864	0.00854642	1.38977	0.0758454	1.09586	0.0299308	1.01157	0.0472848	0.935925	0.0284548	9479.67	0.985904	0.334523
RFPL4AL1	0.84858	0.00387033	0.806952	0.0240429	0.93463	0.0289419	1.45705	0.191749	1.64902	0.102606	1.94521	0.237934	1.17404	0.0775006	4339.67	0.443129	0.128187
ARIH2	0.846991	0.0360287	0.857608	0.0347768	1.01543	0.00387466	1.25077	0.200645	1.22382	0.0315321	1.30002	0.107777	1.05915	0.0601429	8285.67	0.907978	0.441977
NHLRC1	0.840543	0.102031	0.835334	0.0826716	0.991311	0.0409374	1.31741	0.215924	1.06695	0.0669614	1.10209	0.118274	1.03415	0.0529048	9475.33	1.00811	0.422744
CGRRF1	0.83253	0.0237055	0.821831	0.0194193	0.980027	0.024743	1.15493	0.188562	1.13339	0.0789794	1.1654	0.0639032	1.01738	0.0322701	7805.33	1.06879	0.166625
TRIM41	0.829333	0.102615	0.866817	0.108895	1.0403	0.0364999	1.38708	0.197642	0.85208	0.0275512	0.825608	0.0499694	0.980153	0.0249495	8611	1.27226	0.542934
MEX3D	0.822542	0.103447	0.772791	0.0784863	0.928811	0.0266242	1.44996	0.0430544	1.72323	0.0713432	1.97578	0.178624	1.15872	0.087313	5639	0.589972	0.218847
TRAF6	0.819543	0.0609755	0.829582	0.0676424	1.0055	0.0134859	1.40417	0.24771	1.15578	0.0143071	1.17665	0.10409	1.01484	0.0838215	7782.67	0.863538	0.450562
UFL1	0.814549	0.0301028	0.895334	0.0321213	1.10663	0.029041	1.22052	0.226036	1.17587	0.0889761	1.27301	0.105781	1.08048	0.0164299	8454.33	1.24933	0.494918
UBE2O	0.813233	0.0384052	0.874234	0.0429623	1.06974	0.00452109	1.11941	0.108022	1.20928	0.0715003	1.41512	0.0925042	1.15886	0.0187333	7022	1.02103	0.339152
ZNF341	0.809652	0.0506217	0.835367	0.047068	1.02647	0.00540319	1.13048	0.0820794	1.31928	0.112131	1.55838	0.136465	1.17126	0.00361479	6079.67	0.875114	0.300299
RNF40	0.809495	0.0592975	0.783719	0.05538	0.965544	0.0234947	1.44811	0.111683	1.19403	0.0504023	1.24693	0.0748725	1.04748	0.0263347	11005.3	1.14224	0.382925
KMT2D	0.807625	0.0466416	0.819559	0.0419618	1.01956	0.0393693	1.3156	0.172184	1.16096	0.0550153	1.26686	0.103005	1.09937	0.0759338	7598	0.794557	0.282789
RNF17	0.805221	0.0372181	0.763851	0.0556032	0.945533	0.0322803	1.29661	0.194694	1.13857	0.071224	1.17733	0.119923	1.02358	0.0618219	6542.33	0.688961	0.257652
PELI1	0.801559	0.135708	0.790117	0.0902566	0.992834	0.0645576	1.40034	0.404251	1.09712	0.0890047	1.11459	0.136798	1.02677	0.0444267	11984.7	1.30439	0.614525
HUWE1	0.800268	0.0613403	0.841197	0.0627405	1.04942	0.0208906	1.17793	0.198064	1.15045	0.0697512	1.23489	0.110735	1.08174	0.0553781	6632.67	0.664972	0.154243
PIAS3	0.7997	0.024244	0.812077	0.0424852	1.01531	0.0257811	1.19563	0.140121	0.981294	0.0235064	0.995941	0.0495959	1.02301	0.0329579	7971.67	1.17566	0.478182
MGRN1	0.796033	0.0341257	0.846248	0.0288497	1.06228	0.0241332	1.42213	0.113256	0.956193	0.0312727	1.00168	0.0697172	1.04576	0.063152	12092.3	1.30602	0.587065
TRIM45	0.794683	0.0064446	0.771181	0.0270651	0.955816	0.0353996	1.45525	0.337721	1.50918	0.0755503	1.56757	0.131679	1.04193	0.074769	4715	0.698403	0.276241
RNF10	0.792139	0.0215553	0.750558	0.0180381	0.946656	0.00876274	1.25802	0.136334	1.37726	0.0788905	1.51445	0.13799	1.0937	0.0547038	6906	0.726065	0.271151
IRF2BPL	0.784526	0.0967694	0.766903	0.0790316	0.973471	0.0268939	1.39088	0.0656199	1.00358	0.158697	1.04974	0.221876	1.04504	0.0678412	8723.33	0.950388	0.448688
TRIM26	0.78208	0.0186852	0.803405	0.0294488	1.024	0.0385876	1.23515	0.230546	1.13503	0.0672483	1.16955	0.0799903	1.03315	0.0161557	7418	1.03093	0.177264
RNF217	0.780379	0.0818186	0.772105	0.0914463	0.98489	0.0210644	1.10327	0.204257	1.16447	0.0658175	1.29428	0.153594	1.10269	0.0731959	5835	0.636405	0.301809
HERC2	0.776716	0.0483888	0.750674	0.039995	0.963531	0.00859815	1.51898	0.0970259	1.05566	0.0624886	1.12744	0.109393	1.05758	0.048699	6493	0.654167	0.169877
RNF11	0.776525	0.0501637	0.747449	0.0272528	0.962215	0.033298	1.1031	0.191697	1.33477	0.0536902	1.41344	0.159337	1.05348	0.0970161	6067.67	0.659843	0.307089
BIRC3	0.765771	0.0637354	0.802232	0.0393492	1.04892	0.0343399	1.24613	0.247345	1.22861	0.0173972	1.43624	0.0962162	1.17584	0.103774	7217	0.785538	0.365334
TRIM71	0.733623	0.0701907	0.770677	0.0679314	1.05034	0.0148179	1.56387	0.145615	0.999275	0.0869844	1.04627	0.104178	1.05105	0.00984441	12103	1.78942	0.697935
RFPL1	0.733386	0.100488	0.722336	0.0769296	0.984784	0.0357279	1.32622	0.04195	1.00928	0.064157	0.993727	0.0979192	0.991241	0.0663737	9260.67	1.00405	0.458393
UBA1	0.732269	0.0197982	0.67928	0.0250249	0.925842	0.0137342	1.24894	0.123836	1.0837	0.0846989	1.13507	0.101507	1.03662	0.00962911	5036.67	0.728083	0.238824
UBA5	0.730308	0.0462031	0.78036	0.05221	1.06195	0.00765462	1.14043	0.147774	1.15243	0.0723054	1.34277	0.102892	1.15961	0.0399594	6589.67	0.964706	0.350591
PARK2	0.726461	0.0555973	0.701144	0.0277242	0.966315	0.0420207	1.39279	0.160462	0.706999	0.103914	0.70572	0.13599	0.983851	0.0628847	8106	0.85974	0.344819
TRAF4	0.721362	0.0761481	0.752817	0.0754304	1.03369	0.0114554	1.34036	0.0855788	1.14475	0.0340841	1.28351	0.0913298	1.12482	0.0675002	4946	0.504872	0.160842
LONRF3	0.718413	0.0347948	0.670921	0.0183126	0.935535	0.0252271	1.29226	0.0434578	0.889788	0.0770192	0.87153	0.107613	0.979862	0.0598153	7927	0.811017	0.236118
SH3RF3	0.695864	0.0222074	0.637219	0.0193652	0.911463	0.0167903	1.35943	0.141274	1.33527	0.0208269	1.15253	0.0774592	0.865839	0.0548338	8840.67	0.919298	0.316605
MYCBP2	0.689314	0.0128623	0.703323	0.0178033	1.01897	0.0245068	1.16152	0.282024	0.909175	0.0457084	0.853551	0.0590996	0.945674	0.018493	11091	1.59858	0.517398
RFPL4A	0.682519	0.02614	0.663328	0.0211211	0.964553	0.0273216	1.29917	0.188581	1.96745	0.1364	2.23933	0.175897	1.16333	0.120383	5248.67	0.547128	0.192419
MEX3A	0.678856	0.0855772	0.702045	0.0552265	1.03326	0.0564155	1.44438	0.246529	1.5329	0.144761	1.91809	0.18074	1.25183	0.0935934	7528.33	0.809989	0.354993
TRIM21	0.675202	0.0547469	0.663644	0.0505464	0.979682	0.0205268	1.47786	0.165112	0.911029	0.0513408	0.823333	0.104586	0.91285	0.0655305	6149	0.621214	0.163097
PHF7	0.637282	0.0722229	0.560176	0.0410729	0.878367	0.0407598	1.59417	0.0728313	1.05097	0.0437895	1.04068	0.0996334	0.998211	0.0789599	5193.33	0.55182	0.223451
RNF111	0.599957	0.072643	0.608002	0.0525666	1.00865	0.0359815	1.07846	0.0643185	0.719783	0.0778817	0.709922	0.103461	0.989381	0.0500475	12033.7	1.29134	0.555388
RNF157	0.596853	0.0296445	0.630291	0.0338632	1.05117	0.0437918	1.14013	0.247696	1.00648	0.0505271	1.12967	0.101804	1.11499	0.0581848	6313	0.657683	0.234189
RNF7	0.589429	0.0246285	0.616062	0.0396832	1.04365	0.0526804	1.11076	0.289281	1.10171	0.0972899	1.23986	0.086372	1.12996	0.028262	9607	1.02	0.4052
RNF151	0.578814	0.0380671	0.549123	0.0208437	0.942965	0.0463942	1.58138	0.0985999	1.10185	0.0570309	0.983101	0.123704	0.892146	0.0748365	9370.67	1.01268	0.452372
CBLL1	0.560175	0.0621689	0.541374	0.0524942	0.973436	0.014483	1.1495	0.171507	0.660979	0.0490442	0.650759	0.06442	0.971428	0.0212219	7631	1.08975	0.331494
RNF115	0.548269	0.0674927	0.462038	0.0548104	0.834506	0.0134966	0.969866	0.244867	1.00966	0.0557553	0.888743	0.109378	0.867002	0.0660902	3743	0.378564	0.10142
LRSAM1	0.529543	0.0354804	0.549223	0.0339401	1.02297	0.0220549	1.32973	0.129057	0.776559	0.0440014	0.826642	0.0856114	1.05763	0.0484855	9632.67	1.0055	0.350721
TRIM48	0.519041	0.0058429	0.587873	0.022634	1.13415	0.0422691	1.15903	0.186991	0.637568	0.0419625	0.691198	0.0448824	1.10239	0.00873304	6519	0.911539	0.1961
ZNF511	0.281612	0.0702211	0.258746	0.0549509	0.956588	0.038076	0.379614	0.324544	0.17585	0.0158071	0.1621	0.0176526	0.931768	0.0353069	6207.33	0.892928	0.325864
