# Supplementary material for: The G1-S transition is promoted by Rb degradation via the E3 ligase UBR5
Source: Sci Adv. 2024 Oct 23;10(43):eadq6858. doi: 10.1126/sciadv.adq6858 (PMC11498223; doi:10.1126/sciadv.adq6858)
Supplement: Supplementary file 2 — Tables S1 to S36 [file sciadv.adq6858_tables_s1_to_s36.zip › adq6858_table_s14.xlsx]

## Sheet: dCDK vs WT
Gene	dCDK_conc_fold_mean	dCDK_conc_fold_sd	dCDK_total_fold_mean	dCDK_total_fold_sd	dCDK_area_fold_mean	dCDK_area_fold_sd	WT_conc_fold_mean	WT_conc_fold_sd	WT_total_fold_mean	WT_total_fold_sd	WT_area_fold_mean	WT_area_fold_sd
UBR5	2.87586	0.172057	2.24819	0.173633	0.754423	0.00994772	0.712438	0.0146423	0.652605	0.00909311	0.902202	0.00953063
TAK243	1.92442	0.355632	1.99023	0.348915	1.03693	0.0144558	1.16702	0.0253863	1.33027	0.0110216	1.12779	0.00973702
TAK243	1.92442	0.355632	1.99023	0.348915	1.03693	0.0144558	1.16702	0.0253863	1.33027	0.0110216	1.12779	0.00973702
Bort	1.73583	0.254206	1.77568	0.238724	1.02817	0.0204841	1.19309	0.183618	1.43943	0.242976	1.20059	0.00858675
Bort	1.73583	0.254206	1.77568	0.238724	1.02817	0.0204841	1.19309	0.183618	1.43943	0.242976	1.20059	0.00858675
RNF126	1.76752	0.141977	1.49367	0.17781	0.835459	0.0309727	0.825887	0.0512681	0.810703	0.0338776	0.960421	0.0131694
DCAF6	1.72216	0.146262	1.55018	0.156914	0.882029	0.0134831	1.37789	0.16618	1.42502	0.211166	1.04854	0.040706
PIAS4	1.85562	0.356136	1.52806	0.269511	0.805283	0.0118397	1.36491	0.0102826	1.40061	0.0340652	1.01868	0.0343658
PRPF19	1.76718	0.240411	1.63534	0.248359	0.908428	0.0132456	0.813947	0.0592401	0.931781	0.0521957	1.10739	0.0223557
TRIM65	1.67384	0.157044	1.39599	0.135841	0.828722	0.00111377	1.47955	0.0543921	1.31738	0.0113917	0.868609	0.0343916
PLAA	1.54372	0.0932815	1.03562	0.0565548	0.664928	0.014585	0.858107	0.0260996	0.671319	0.0171032	0.779288	0.00507815
UBR4	1.66415	0.181468	1.61415	0.198548	0.955139	0.00810092	1.26714	0.00926778	1.35203	0.0305547	1.07432	0.0177495
TRIML2	1.62765	0.13141	1.46111	0.122264	0.889467	6.83461e-05	0.805854	0.0422896	0.927561	0.063986	1.1566	0.0271933
RMND5A	1.585	0.113372	1.4784	0.0889088	0.931757	0.015873	1.09934	0.0305002	1.07743	0.0299649	0.989368	0.027318
UBE4B	1.76835	0.395782	1.44737	0.345482	0.81806	0.0180879	1.02848	0.0180385	0.881104	0.0432413	0.857822	0.0713207
RMND5A	1.585	0.113372	1.4784	0.0889088	0.931757	0.015873	1.09934	0.0305002	1.07743	0.0299649	0.989368	0.027318
MKRN2	1.50929	0.131357	1.0814	0.124474	0.715612	0.0195801	1.51406	0.0836551	1.30987	0.0327343	0.859411	0.0554726
PLAA	1.54372	0.0932815	1.03562	0.0565548	0.664928	0.014585	0.858107	0.0260996	0.671319	0.0171032	0.779288	0.00507815
KCTD10	1.42755	0.0326674	1.38966	0.0460031	0.967812	0.00495921	1.13763	0.0179934	1.05237	0.0122286	0.939762	0.0370536
CDC34	1.59288	0.267956	1.31189	0.210513	0.816982	0.00962152	1.31009	0.0474584	1.17251	0.0982723	0.878922	0.0466917
MLN4942	1.26883	0.121234	1.27427	0.098736	1.00372	0.0197345	1.18526	0.10538	1.25066	0.159342	1.04787	0.0321012
MLN4942	1.26883	0.121234	1.27427	0.098736	1.00372	0.0197345	1.18526	0.10538	1.25066	0.159342	1.04787	0.0321012
UBE2W	1.92532	0.8486	1.74643	0.697422	0.926364	0.0391759	1.06847	0.0460452	0.93133	0.0552991	0.878167	0.00870028
TRIM28	1.38845	0.100952	1.3043	0.0896349	0.934686	0.0106336	1.62245	0.0139233	1.56024	0.0466585	0.962153	0.0348445
TRIM32	1.20095	0.148674	1.11841	0.0989508	0.925125	0.0286439	1.23295	0.0317304	1.20864	0.00193505	0.972433	0.0190976
ANAPC11	1.28432	0.017289	1.19649	0.00848835	0.927099	1.76006e-05	1.04556	0.0358101	0.998362	0.0279883	0.936338	0.0111686
Non-targeting Control 1	1.193	0.0652988	1.18372	0.0500415	0.995343	0.0156304	1.18584	0.0809402	1.21457	0.0617428	1.02219	0.0219365
RNF114	1.39333	0.163208	1.17957	0.115057	0.84403	0.0181436	1.42976	0.107085	1.4696	0.037704	1.02667	0.0338113
NSMCE1	1.21181	0.0929544	1.05643	0.0587465	0.875099	0.00992934	1.47628	0.272264	1.45663	0.235565	0.990613	0.00639345
BIRC2	1.34312	0.102722	1.34792	0.106915	1.00144	0.00157366	1.15013	0.0844762	1.4595	0.154479	1.25772	0.0495152
TRIM72	1.27417	0.022218	1.21707	0.0167861	0.949412	0.00475182	1.26619	0.0667607	1.26634	0.0491069	1.0053	0.027913
RNF19A	1.2288	0.0418147	1.26043	0.0155652	1.02106	0.0458775	1.61607	0.0613123	1.55048	0.0618544	0.961981	0.0156272
UBE2E1	1.5399	0.399599	1.53279	0.389776	0.967646	0.00848035	1.94258	0.649946	2.14822	0.762476	1.12098	0.0244464
RLF	1.25252	0.0265707	1.1864	0.0470335	0.946947	0.0119286	1.34572	0.160223	1.2694	0.10458	0.9389	0.0394348
IRF2BP2	1.39725	0.25116	1.43963	0.232028	1.01495	0.0250489	1.43372	0.170609	1.61391	0.195035	1.14278	0.0186644
ZBTB12	1.18949	0.0350872	0.956246	0.0294777	0.795282	0.00566521	0.654705	0.111331	0.621666	0.0824753	0.938319	0.0297181
SIAH1	1.1336	0.107299	1.16336	0.0701886	1.0278	0.0330517	1.78661	0.0656795	1.9073	0.0314507	1.05133	0.0126029
SH3RF1	1.21088	0.0250678	1.11622	0.0165053	0.92132	0.00264928	1.28556	0.0233464	1.20898	0.0350256	0.949725	0.0143201
ZMIZ1	1.39883	0.298768	1.27884	0.257748	0.901624	0.00889053	0.805917	0.0930453	0.916517	0.135357	1.1391	0.0422372
TRIM13	1.11788	0.0976588	1.13112	0.0856826	1.01632	0.00765433	1.02532	0.0476481	1.02478	0.000749489	0.992942	0.0250482
MDM2	1.25869	0.115887	0.970531	0.0790226	0.7672	0.00784653	1.00169	0.0322382	1.01462	0.0241506	1.02302	0.0131913
RNF168	1.14541	0.0272225	1.13724	0.00451248	0.997627	0.0308834	1.10333	0.02192	1.14369	0.00846299	1.04335	0.0268598
UBOX5	1.24021	0.115134	1.25079	0.147992	1.00796	0.0161577	0.605998	0.0284944	0.629566	0.00933141	1.03306	0.0317669
Non-targeting Control 1	1.193	0.0652988	1.18372	0.0500415	0.995343	0.0156304	1.18584	0.0809402	1.21457	0.0617428	1.02219	0.0219365
KMT2C	1.23176	0.143666	1.1956	0.126665	0.974723	0.0162552	1.60411	0.124163	1.70975	0.0744453	1.05362	0.0199259
TRIM34	1.1712	0.0625816	1.18423	0.0796207	1.01049	0.0205994	0.91482	0.00686639	0.897013	0.0399276	0.993198	0.0477965
RNF4	1.16988	0.0669385	0.978332	0.0694161	0.829439	0.00766266	0.746224	0.0499726	0.783863	0.0729994	1.01673	0.00999854
MNAT1	1.51295	0.561243	1.36976	0.455383	0.910748	0.0413572	0.902165	0.0823068	1.09312	0.128502	1.21815	0.0367902
RNF19B	1.08273	0.0383175	1.04741	0.00184583	0.963925	0.0303377	1.33949	0.0618102	1.42662	0.0501537	1.05782	0.020581
SH3RF2	1.17087	0.0948077	1.16711	0.137798	0.996897	0.0473645	1.6336	0.129925	1.38013	0.152085	0.859526	0.0257345
SIAH2	1.14737	0.0652931	1.05556	0.0919243	0.912537	0.0252142	0.773262	0.0507406	0.881401	0.0768067	1.121	0.0385762
FUS	1.22055	0.170358	1.2881	0.175464	1.05179	0.00962097	1.43345	0.126088	1.533	0.0637465	1.06677	0.0495689
TRIM11	0.978526	0.171251	1.00616	0.139598	1.04614	0.0410094	2.30259	0.209071	2.30083	0.252251	1.00967	0.0240212
TRIM47	1.16269	0.104491	1.05586	0.0791496	0.900324	0.0160241	1.3512	0.0577222	1.45455	0.0521825	1.07944	0.018852
RFWD2	1.23645	0.211457	1.12539	0.18259	0.912081	0.00868961	1.77283	0.00199472	1.70979	0.0559929	0.973462	0.0381571
UBE2B	1.21609	0.197308	1.11412	0.153066	0.910685	0.0241129	1.40423	0.039139	1.3409	0.0770427	0.949703	0.0274477
MAEA	1.22427	0.213205	1.25658	0.23722	1.02097	0.0129236	1.1805	0.202257	1.34463	0.184197	1.14688	0.0278872
NOSIP	1.14158	0.0984481	1.07667	0.0841967	0.940981	0.0116672	1.51495	0.184956	1.57936	0.15466	1.06062	0.0147572
RNF180	1.19686	0.178358	1.1354	0.156234	0.948973	0.0126782	1.32319	0.0621106	1.2458	0.0402791	0.931678	0.0154874
UBE2I	1.27064	0.296099	1.07592	0.24289	0.846544	0.00352412	1.4977	0.0064309	1.3706	0.0266503	0.914565	0.0185643
ZNF451	1.27534	0.309764	1.10885	0.229877	0.872438	0.0182451	0.841924	0.0955972	0.912533	0.088996	1.079	0.0187784
MECOM	1.03174	0.0212767	1.00877	0.011706	0.971356	0.00487038	1.30996	0.0884825	1.40423	0.0650948	1.06749	0.00439786
ARIH1	1.11055	0.0939542	1.12188	0.0963508	1.01552	0.0092371	1.42816	0.144698	1.46457	0.169904	1.0301	0.0180365
RNF113A	1.05609	0.0207367	1.04361	0.0353775	0.976709	0.0099849	1.81672	0.0909477	2.0402	0.0448451	1.11934	0.0368747
Untreated	0.999732	0.0708185	1.00112	0.0745747	1.00133	0.0164586	1.00064	0.0292891	1.00142	0.0245356	1.00052	0.0140498
UBA2	1.02084	0.0176498	0.998832	0.011492	0.979671	0.0267065	1.73549	0.158665	1.51476	0.0752916	0.878355	0.0344428
CNOT4	1.19048	0.222353	1.16829	0.207036	0.999273	0.00585606	1.05805	0.0377142	1.11734	0.0368154	1.08217	0.0122611
Untreated	0.999732	0.0708185	1.00112	0.0745747	1.00133	0.0164586	1.00064	0.0292891	1.00142	0.0245356	1.00052	0.0140498
Untreated	0.999732	0.0708185	1.00112	0.0745747	1.00133	0.0164586	1.00064	0.0292891	1.00142	0.0245356	1.00052	0.0140498
ITCH	1.13231	0.153163	0.977269	0.105983	0.856924	0.023122	1.14861	0.025495	1.28647	0.0578432	1.11594	0.00910599
NEDD4	1.30441	0.397038	1.18151	0.330392	0.89305	0.0189374	1.16897	0.12557	1.17146	0.132068	1.00093	0.0165127
TRIM55	1.03454	0.0192568	1.03911	0.0166934	1.0048	0.000954374	0.583655	0.0452921	0.565048	0.0314745	0.979814	0.0337628
Untreated	0.999732	0.0708185	1.00112	0.0745747	1.00133	0.0164586	1.00064	0.0292891	1.00142	0.0245356	1.00052	0.0140498
RNF34	1.13559	0.164505	1.13687	0.155261	0.995604	0.00281601	1.17397	0.11042	1.38077	0.121834	1.20712	0.0142763
RNF25	1.11534	0.136438	1.07337	0.125269	0.964337	0.00380757	1.29248	0.0298532	1.35508	0.0106202	1.04662	0.00277833
RNF208	0.950606	0.0964574	0.869675	0.06576	0.934528	0.0355945	0.712964	0.0296153	0.707706	0.00610511	0.978907	0.0245525
Untreated	0.999732	0.0708185	1.00112	0.0745747	1.00133	0.0164586	1.00064	0.0292891	1.00142	0.0245356	1.00052	0.0140498
RFPL2	1.22163	0.288027	1.09809	0.303459	0.899479	0.0340582	1.08186	0.0542876	1.01599	0.0662379	0.927611	0.0226963
UBE2QL1	1.2814	0.372628	1.19036	0.312717	0.930049	0.0316538	1.60632	0.0802081	1.69567	0.123533	1.06566	0.0277325
TRIM17	0.944476	0.091333	0.900275	0.0603884	0.958808	0.0264734	1.19684	0.0351479	1.10593	0.026042	0.924385	0.0068352
FZR1	1.00789	0.00507537	1.02202	0.0469162	1.01235	0.038712	0.763737	0.0598828	0.644072	0.00785404	0.841359	0.066436
DMSO	1	0	1	0	1	0	1	0	1	0	1	0
DMSO	1	0	1	0	1	0	1	0	1	0	1	0
SCAF11	0.988983	0.0151994	0.851903	0.00102794	0.852929	0.00762856	1.17578	0.120143	1.2015	0.10677	1.04135	0.00478419
RNF152	1.0379	0.060918	0.969337	0.08694	0.929918	0.0164917	1.30559	0.0758247	1.26533	0.056043	0.963559	0.000499777
RBCK1	1.02687	0.0482101	1.00451	0.0680772	0.973919	0.0218832	1.19934	0.084319	1.24134	0.0668002	1.0345	0.00230933
TOPORS	0.981779	0.0141287	0.967061	0.00528241	0.985044	0.00533172	0.841883	0.0119999	0.865387	0.00963271	1.01705	0.0156235
Untreated	0.999732	0.0708185	1.00112	0.0745747	1.00133	0.0164586	1.00064	0.0292891	1.00142	0.0245356	1.00052	0.0140498
IRF2BP1	1.10406	0.160102	1.00742	0.128528	0.906447	0.0171246	1.41521	0.1457	1.44312	0.144384	1.03948	0.0197703
RNF165	0.951069	0.0534824	0.895191	0.045126	0.932783	0.00170764	1.55458	0.0625999	1.61607	0.0957575	1.03831	0.0336105
DTX2	1.19988	0.303174	1.25912	0.289673	1.05856	0.0220504	0.91223	0.0142349	0.958435	0.0505721	1.0506	0.0508
ZNF280A	0.950234	0.0372475	0.869452	0.0180912	0.915172	0.0160889	1.21467	0.11224	1.14334	0.0589467	0.944552	0.0398884
UBE2L3	0.995534	0.0394546	0.914203	0.0520511	0.918996	0.0158485	1.49789	0.046745	1.47313	0.0139384	0.98928	0.0421245
TRIM40	1.05066	0.118057	1.07085	0.154459	1.01017	0.0264263	1.20789	0.0117685	1.14275	0.0441897	0.952368	0.0398599
TRIM52	1.04118	0.108719	1.18261	0.138077	1.14327	0.0206778	0.800659	0.0101118	0.965719	0.0364069	1.19405	0.0375737
DTX3L	0.945604	0.0224612	0.948306	0.0227656	1.00966	0.0408475	0.961038	0.113548	0.994378	0.104737	1.03633	0.0210181
Untreated	0.999732	0.0708185	1.00112	0.0745747	1.00133	0.0164586	1.00064	0.0292891	1.00142	0.0245356	1.00052	0.0140498
ARMC8	1.12275	0.238133	1.00641	0.191373	0.896242	0.0189473	0.9017	0.0471343	0.993351	0.02429	1.10791	0.0393838
PCGF6	1.00347	0.0722182	1.03394	0.0722036	1.03059	0.0063023	1.73503	0.0527218	1.72307	0.0241197	0.993645	0.0495806
MEX3C	1.06556	0.162095	1.04563	0.147628	0.979987	0.0193328	1.20368	0.106974	1.23956	0.0802971	1.03538	0.0112087
UBE2N	1.10137	0.228289	1.09045	0.247244	0.987281	0.00538394	1.36072	0.138857	1.31838	0.143893	0.961403	0.0150908
ZBED1	1.09111	0.21696	1.12216	0.186238	1.03345	0.0394666	1.44996	0.0630803	1.42368	0.084247	0.98282	0.0167241
RNF14	0.932873	0.00387909	0.911993	0.0172778	0.976448	0.0106454	1.12016	0.0263977	1.16221	0.00128404	1.03116	0.0279624
SAE1	1.05921	0.18388	1.00386	0.167295	0.942927	0.012106	1.87934	0.00750873	1.83934	0.0011693	0.987243	0.00323876
Untreated	0.999732	0.0708185	1.00112	0.0745747	1.00133	0.0164586	1.00064	0.0292891	1.00142	0.0245356	1.00052	0.0140498
RNF125	0.939169	0.0184562	0.935705	0.0433224	0.993418	0.0219029	0.829406	0.0272387	0.832654	0.0125451	0.99769	0.0321424
RFPL4AL1	0.901928	0.0258292	0.879014	0.000663821	0.960575	0.0193207	0.709102	0.0569576	0.848972	0.0465556	1.21415	0.013703
TRIML1	1.02425	0.151682	0.97901	0.166594	0.947122	0.017658	1.12746	0.0157385	1.12356	0.0055227	1.00058	0.0168183
NEURL1B	0.92329	0.0125297	0.762759	0.0181589	0.828447	0.00834034	1.29466	0.167972	1.0757	0.0786598	0.814685	0.0298411
WWP1	0.89442	0.0164145	0.950632	0.0115796	1.05791	0.0276341	0.822382	0.062747	0.916641	0.026414	1.11892	0.0605311
TRIM21	0.858307	0.0665805	0.839263	0.0802379	0.986522	0.0136799	0.619181	0.0633558	0.550784	0.0464973	0.902848	0.0345742
UBE2V1	1.02602	0.175082	0.968244	0.134125	0.939645	0.0325998	1.13188	0.000866289	1.15207	0.0274208	1.03003	0.0327956
RNF103	0.923332	0.030848	0.906102	0.0199648	0.987231	0.0111157	1.31297	0.142819	1.27287	0.0795762	0.979892	0.0278312
RNF17	0.884919	0.0221369	0.832867	0.0158756	0.944195	0.0397103	1.05441	0.00614014	1.05334	0.0115638	0.99086	0.0111431
ARIH2	0.853347	0.0631268	0.867388	0.0309195	1.02276	0.0368869	1.07173	0.069446	1.13051	0.0812452	1.04984	0.0175679
RFPL3	0.919187	0.0319506	0.893766	0.0415667	0.972536	0.0089351	1.0887	0.0222504	1.113	0.00555002	1.02308	0.0159895
HLTF	1.10587	0.306612	1.05717	0.277181	0.960475	0.0135361	1.06212	0.029171	1.02802	0.00637968	0.974256	0.008845
TSG101	1.0014	0.170983	0.950755	0.156797	0.943887	0.00655641	1.27417	0.0504125	1.11286	0.0294593	0.875741	0.015859
RNF40	0.864965	0.0216532	0.863141	0.0043193	0.999444	0.0265689	1.14627	0.0585438	1.18614	0.0429863	1.0267	0.000963151
RNF43	1.02317	0.216952	1.06391	0.20656	1.05099	0.0167645	0.863629	0.0297903	0.924881	0.0222082	1.07394	0.066178
TRIM5	0.881214	0.0235062	0.930678	0.054995	1.06004	0.0281968	0.972471	0.0344522	1.00598	0.036699	1.04296	0.0109606
TRIM41	0.931066	0.09483	0.989919	0.141581	1.05885	0.0436231	0.817022	0.00339584	0.763763	0.0145598	0.95116	0.0256319
RNF123	0.818996	0.0592141	0.791891	0.0330431	0.97486	0.0262296	0.723241	0.0462064	0.661699	0.0465424	0.892837	0.00910004
RNF11	0.834363	0.0339512	0.813938	0.00333107	0.980989	0.0312342	1.19007	0.114555	1.23321	0.112702	1.04043	0.00698779
DTX1	0.841151	0.0157895	0.879532	0.00761299	1.05017	0.00637551	0.946466	0.0260034	0.99779	0.044763	1.04693	0.025101
TRIM8	0.918444	0.0949049	0.918913	0.114669	1.01572	0.015583	1.24619	0.0578706	1.12398	0.022688	0.914591	0.0265664
2024-03-07	0.923986	0.119639	0.962409	0.147153	1.03682	0.0218368	1.48906	0.198718	1.68809	0.173993	1.14153	0.0208958
BIRC3	0.811021	0.0350445	0.856901	0.0274574	1.06439	0.00948837	1.08142	0.101564	1.22388	0.136621	1.13125	0.0376616
TRIM45	0.840828	0.00782801	0.813872	0.0230701	0.955024	0.0236855	0.588198	0.0335985	0.60394	0.0566454	1.0275	0.0383738
UBE2T	0.973188	0.201776	0.826323	0.149982	0.841914	0.0201795	0.80141	0.0280283	0.846987	0.0173162	1.04197	0.0148492
SH3RF3	0.782147	0.067885	0.727376	0.0569296	0.926521	0.00327872	1.13319	0.0132298	1.01282	0.0150063	0.88409	0.0140305
TRAF6	0.808914	0.0285033	0.831645	0.0018749	1.02756	0.029805	0.938865	0.131521	0.930621	0.14381	0.997603	0.0239954
TRIM54	0.848488	0.0347045	0.854682	0.0564643	1.00991	0.0233586	1.23839	0.00208865	1.09461	0.0288304	0.90144	0.0259592
TRIM50	1.04669	0.320497	1.02486	0.248981	0.994267	0.0644379	1.06014	0.0144857	0.989086	0.0440555	0.942676	0.0499645
TRAF4	0.811787	0.0105346	0.845628	0.00923142	1.03857	1.09001e-05	0.577312	0.00474122	0.666718	0.00344734	1.15521	0.0263166
UBE2Q1	0.958555	0.202291	0.899941	0.178256	0.938079	0.0183323	1.20515	0.103235	1.14627	0.0458786	0.959095	0.0477659
NHLRC1	0.868951	0.0855824	0.871184	0.0819624	1.00733	0.000451774	0.874598	0.00531025	0.909971	0.0325588	1.03808	0.0325342
RNF217	0.827307	0.0343639	0.819984	0.0446518	0.9963	0.00613074	0.808391	0.0426245	0.876824	0.0190138	1.0791	0.0224853
AFF4	0.902568	0.142198	0.881152	0.138979	0.964071	0.00126371	0.392956	0.0326999	0.332393	0.0410509	0.840483	0.0246733
RNF13	0.945934	0.207167	0.917247	0.182761	0.961754	0.0351059	1.20077	0.068483	1.17017	0.0706602	0.983202	0.00423198
RFPL4A	0.880077	0.127478	0.881104	0.16502	0.995695	0.0341085	1.236	0.30355	1.27315	0.271356	1.06358	0.0151814
KMT2D	0.771417	0.0250423	0.797982	0.0193376	1.04162	0.0524375	1.02394	0.0426458	1.10904	0.0290978	1.07966	0.0101714
PARK2	0.759327	0.0393172	0.755099	0.00789814	1.00261	0.0477351	0.52568	0.0370963	0.522408	0.0446737	0.980373	0.00920002
RNF10	0.790361	0.0203021	0.772761	0.0362121	0.981822	0.0116875	1.22921	0.111477	1.35543	0.141453	1.09829	0.025827
UBE2E3	0.820696	0.0644774	0.773733	0.060071	0.942374	0.00477241	0.927473	0.00429981	0.947879	0.0444099	1.02849	0.0497223
ZNF341	0.770093	0.00262348	0.817981	0.0206863	1.05136	0.0282595	1.20033	0.0700978	1.3877	0.0372849	1.16475	0.0480385
UBE2Z	0.916328	0.214527	0.940989	0.198408	1.03887	0.0102109	1.12328	0.0500285	1.14414	0.00866056	1.03081	0.057497
MEX3D	0.768758	0.0148184	0.743939	0.0435469	0.957033	0.0346209	0.695147	0.055719	0.791589	0.0522959	1.16308	0.00617713
RFPL1	0.772506	0.0432497	0.78395	0.0521598	1.02346	0.00920447	0.889656	0.10151	0.891597	0.0763386	1.0129	0.0106893
IRF2BPL	0.788654	0.0722345	0.782754	0.0619249	0.995293	0.0172377	0.869656	0.0108583	0.891174	0.012261	1.03707	0.0102994
HUWE1	0.760923	0.0332772	0.826949	0.0370802	1.08745	0.00954933	1.0272	0.0145458	1.0951	0.0185749	1.06695	0.0134816
UBA1	0.757356	0.0330821	0.708336	0.0235531	0.936177	0.00535996	0.670713	0.0592391	0.696916	0.0357691	1.03897	0.0356827
PELI1	0.768026	0.0515642	0.774067	0.0614679	1.0222	0.0121145	0.979339	0.0164597	0.980626	0.0235202	1.00866	0.0101916
UBE2O	0.77787	0.0747884	0.846858	0.0645394	1.08481	0.0221271	1.05527	0.038876	1.21094	0.0181546	1.14873	0.0284654
MGRN1	0.760463	0.0602433	0.820046	0.0988573	1.07714	0.0400229	0.683028	0.0221591	0.720056	0.0376917	1.05502	0.00323477
LONRF3	0.701958	0.0138089	0.660136	0.0115227	0.943236	0.0041801	0.695105	0.0108444	0.676702	0.0304651	0.976541	0.0115002
HERC2	0.765051	0.0838812	0.763065	0.0837596	1.00234	0.00125741	0.633858	0.0189852	0.667328	0.0114932	1.04695	0.0311213
TRIM71	0.73087	0.03642	0.78061	0.0328032	1.07459	0.0106533	1.07712	0.0243688	1.13018	0.0166167	1.05065	0.0472853
UFL1	0.839374	0.201823	0.926699	0.194324	1.11545	0.0331297	1.10353	0.13992	1.16758	0.154273	1.06191	0.0188896
UBA5	0.707713	0.0363206	0.760505	0.0390997	1.07276	0.00186632	0.818611	0.04785	0.954713	0.063822	1.17996	0.0168077
TRIM26	0.718057	0.0591778	0.746027	0.0721326	1.04024	0.0226712	0.931563	0.0271648	0.966582	0.0523423	1.03764	0.0308604
PIAS3	0.864786	0.268471	0.890477	0.288431	1.03528	0.0130267	0.880556	0.0125797	0.914875	0.000805833	1.04531	0.0016141
CGRRF1	0.819383	0.222323	0.809757	0.201276	0.984439	0.0183204	0.839526	0.0783164	0.884344	0.0610759	1.0523	0.0269844
RNF157	0.619601	0.0589037	0.67266	0.0366689	1.09396	0.0502381	0.889084	0.00451806	0.996728	0.0142481	1.11445	0.00623104
PHF7	0.621611	0.0524954	0.582045	0.0159062	0.942516	0.0497129	0.57593	0.0526207	0.590721	0.037803	1.02636	0.0185059
RNF7	0.612757	0.0589365	0.65535	0.0292279	1.08313	0.0501551	0.979411	0.0319809	1.05791	0.0618041	1.08058	0.0421015
MEX3A	0.661794	0.034023	0.70632	0.0376318	1.0677	0.00252353	1.36673	0.0691615	1.64359	0.0378473	1.20842	0.0114012
RNF151	0.629546	0.00101231	0.639085	0.0264494	1.01792	0.0403249	0.805273	0.11012	0.750838	0.121331	0.915683	0.0310103
RNF115	0.570442	0.0507647	0.475408	0.0488589	0.831487	0.00944613	0.531547	0.0191062	0.477598	0.00030571	0.86636	0.00984027
MYCBP2	0.625516	0.0528327	0.656944	0.0515188	1.05106	0.00967077	0.783797	0.00382015	0.748756	0.0230795	0.964991	0.0332034
RNF111	0.579936	0.0115843	0.606061	0.00557754	1.04383	0.00241758	0.588249	0.0226141	0.599165	0.027101	1.01438	0.0102772
LRSAM1	0.529458	0.0344939	0.563525	0.0046721	1.06298	0.0511621	0.716264	0.0659095	0.748186	0.0527832	1.03564	0.0101262
CBLL1	0.523161	0.0516741	0.51315	0.0404202	0.989035	0.0177059	0.407771	0.0201524	0.397917	0.0179055	0.97418	0.00898757
TRIM48	0.482217	0.0425471	0.563889	0.0483592	1.18005	0.00993688	0.49217	0.0283053	0.547459	0.014054	1.12315	0.0472102
ZNF511	0.261172	0.126634	0.23689	0.118767	0.962469	0.0145062	0.145897	0.0372367	0.132176	0.0331467	0.932269	0.00739202

## Sheet: dCDK vs 13EE
Gene	dCDK_conc_fold_mean	dCDK_conc_fold_sd	dCDK_total_fold_mean	dCDK_total_fold_sd	dCDK_area_fold_mean	dCDK_area_fold_sd	13EE_conc_fold_mean	13EE_conc_fold_sd	13EE_total_fold_mean	13EE_total_fold_sd	13EE_area_fold_mean	13EE_area_fold_sd
UBR5	2.5587	0.142998	1.99739	0.182656	0.74911	0.0260834	0.986528	0.0138171	0.869392	0.0420025	0.889471	0.0311824
TAK243	1.96757	0.166201	2.08725	0.137321	1.06292	0.0157771	1.0575	0.021176	1.23788	0.0051406	1.1848	0.0198
TAK243	1.96757	0.166201	2.08725	0.137321	1.06292	0.0157771	1.0575	0.021176	1.23788	0.0051406	1.1848	0.0198
Bort	1.90663	0.201681	1.93833	0.0570799	1.03464	0.0655045	1.06107	0.111589	1.2916	0.0937427	1.24181	0.0393732
Bort	1.90663	0.201681	1.93833	0.0570799	1.03464	0.0655045	1.06107	0.111589	1.2916	0.0937427	1.24181	0.0393732
UBE2E1	1.90269	0.20928	1.85498	0.199284	0.943416	0.00026203	3.02252	0.0580611	3.28035	0.00238699	1.10419	0.0247821
PRPF19	1.63061	0.375483	1.56522	0.400875	0.943084	0.0341906	1.47955	0.104629	1.7109	0.0528103	1.14905	0.0488864
PIAS4	1.7378	0.163703	1.47601	0.117027	0.826044	0.00904265	1.78293	0.0406247	1.86394	0.0306449	1.03918	0.00495516
RNF126	1.74516	0.0956461	1.52287	0.109721	0.858502	0.0212877	1.56409	0.143794	1.43016	0.142121	0.90253	0.00142714
DCAF6	1.61011	0.261718	1.48346	0.219403	0.903103	0.0124808	3.17194	0.0797937	3.38717	0.120238	1.07856	0.0640224
CDC34	1.63764	0.144708	1.37878	0.133059	0.830543	0.00607718	2.02335	0.0519809	1.78597	0.0835626	0.880446	0.0156495
TRIM65	1.52304	0.204037	1.31408	0.151297	0.856581	0.01561	1.84213	0.0739083	1.56511	0.0570981	0.838605	0.0134565
RMND5A	1.62348	0.0393684	1.47575	0.0256639	0.903232	0.0141688	1.50874	0.0425884	1.48511	0.0339155	0.982796	0.00955442
UBE4B	1.69284	0.0498833	1.42774	0.0215435	0.837509	0.0416444	1.67863	0.0379237	1.4794	0.0380829	0.889475	0.00164481
MKRN2	1.67076	0.0537498	1.20373	0.0320791	0.716292	0.0126825	2.80906	0.181479	2.32344	0.0593252	0.834236	0.0792268
UBE2W	1.79973	0.261853	1.61765	0.158717	0.912315	0.0271261	1.23852	0.00564881	1.00942	0.0337727	0.848805	0.0383004
RMND5A	1.62348	0.0393684	1.47575	0.0256639	0.903232	0.0141688	1.50874	0.0425884	1.48511	0.0339155	0.982796	0.00955442
KCTD10	1.53225	0.0284902	1.49548	0.0709053	0.973459	0.0206851	1.59655	0.0567591	1.50726	0.0215454	0.947991	0.0488566
PLAA	1.46139	0.0674367	0.995383	0.0376027	0.671165	0.0180064	1.67825	0.0342346	1.28423	0.13146	0.773072	0.0707875
ZMIZ1	1.49146	0.0563124	1.32551	0.0299678	0.875309	0.011572	2.34069	0.0727593	2.55629	0.186715	1.09805	0.0504168
NSMCE1	1.29659	0.316816	1.1886	0.256919	0.916703	0.0219988	2.45576	0.0167051	2.29214	0.141758	0.926334	0.0548286
BIRC2	1.36674	0.216457	1.4332	0.202607	1.04518	0.0205917	1.96052	0.284939	2.39168	0.266003	1.20959	0.0412294
RNF114	1.51498	0.0206595	1.30347	0.0244332	0.852971	0.0035361	2.21219	0.0436969	2.14215	0.0399821	0.971805	0.0023923
RLF	1.39991	0.140871	1.32153	0.114767	0.943446	0.0110638	1.41436	0.0175473	1.30908	0.057546	0.933495	0.0246721
UBR4	1.48925	0.0192628	1.45249	0.00943845	0.96551	0.0192532	1.51404	0.0148833	1.62402	0.0242159	1.07687	0.00405129
MNAT1	1.52326	0.070515	1.34994	0.0460502	0.881038	0.0043358	2.21379	0.0749886	2.6568	0.0124458	1.23309	0.0360688
TRIML2	1.49991	0.0453796	1.36537	0.0212703	0.901245	0.0130386	1.9901	0.0244729	2.33985	0.0614442	1.17887	0.00766923
PLAA	1.46139	0.0674367	0.995383	0.0376027	0.671165	0.0180064	1.67825	0.0342346	1.28423	0.13146	0.773072	0.0707875
MDM2	1.32274	0.164413	1.05165	0.0940686	0.784747	0.0218469	2.24369	0.0140326	2.22376	0.0473632	1.01176	0.0252412
ZNF451	1.28247	0.213566	1.12699	0.171549	0.877578	0.0130051	1.50328	0.0605462	1.59718	0.0344839	1.09205	0.0169646
RNF180	1.28151	0.204465	1.18692	0.164261	0.915638	0.0250418	1.21191	0.0574605	1.15624	0.0684201	0.948685	0.0156335
RNF19A	1.30429	0.171612	1.37166	0.141062	1.04083	0.0239368	1.85786	0.197349	1.70962	0.178761	0.922403	0.00701429
IRF2BP2	1.51762	0.136145	1.59787	0.129366	1.03653	0.0149787	2.18228	0.244889	2.41533	0.243927	1.10414	0.0155789
KMT2C	1.2884	0.185859	1.2803	0.170752	0.993535	0.00521221	1.61611	0.0206124	1.64625	0.00946919	1.02265	0.0112975
FUS	1.26332	0.175701	1.28767	0.125414	1.0149	0.0359395	1.72772	0.0339233	1.9057	0.0253336	1.10003	0.0397557
TRIM47	1.25228	0.159217	1.10602	0.0899811	0.874733	0.0430651	2.05321	0.0392273	2.20497	0.0606579	1.08267	0.0172269
UBE2I	1.52316	0.226189	1.28264	0.151885	0.839563	0.0271812	1.9374	0.0903754	1.78713	0.0598618	0.924382	0.00940692
NEDD4	1.34804	0.0162585	1.22007	0.0199382	0.890832	0.00973985	1.55406	0.0274534	1.51514	0.0420836	0.97812	0.0479968
ANAPC11	1.32318	0.0328257	1.22991	0.0451214	0.926436	0.0153651	1.29666	0.0702595	1.17183	0.0893675	0.896806	0.0200986
MAEA	1.20587	0.175773	1.29824	0.199667	1.05816	0.0122409	1.69192	0.0446757	1.82228	0.0476753	1.08409	0.00315627
UBE2V1	1.28054	0.0492058	1.19843	0.0326244	0.926056	0.0100707	1.39913	0.0335773	1.45245	0.00755633	1.02817	0.032762
RFPL2	1.51002	0.281372	1.37167	0.23621	0.914222	0.0234758	1.51724	0.0966765	1.31934	0.0802097	0.871864	0.00209295
RFPL4AL1	1.1495	0.215189	1.12182	0.153127	0.964383	0.0504155	1.74106	0.0265618	2.0545	0.032941	1.17685	0.00379787
SIAH2	1.16095	0.175635	1.09615	0.147277	0.938715	0.0142784	1.43419	0.0497189	1.48302	0.0740296	1.03645	0.0166553
ITCH	1.21979	0.0774258	1.08237	0.0345775	0.875076	0.0177877	1.54487	0.0811153	1.68049	0.0929913	1.08486	0.00767534
MLN4942	1.24875	0.0199161	1.26874	0.029516	1.0137	0.00653386	1.11318	0.0867659	1.16207	0.0914637	1.04579	0.00405961
MLN4942	1.24875	0.0199161	1.26874	0.029516	1.0137	0.00653386	1.11318	0.0867659	1.16207	0.0914637	1.04579	0.00405961
RFWD2	1.19203	0.100158	1.11212	0.0703364	0.929928	0.0243673	1.80052	0.0325534	1.77039	0.0863463	0.983535	0.0330232
PCGF6	1.24277	0.0248067	1.2155	0.025575	0.9776	0.000228861	1.38401	0.115189	1.42755	0.0795837	1.03966	0.0331499
NOSIP	1.21825	0.0589756	1.17697	0.0467959	0.963884	0.00908879	2.02456	0.0763277	2.03184	0.0344101	1.00941	0.0140499
UBE2N	1.38526	0.193448	1.26933	0.0899779	0.921589	0.057232	1.42556	0.0318336	1.3499	0.0197708	0.940507	0.0321019
RNF25	1.17036	0.107194	1.15651	0.0915785	0.98651	0.00680757	1.41125	0.118113	1.49085	0.1224	1.04183	0.00422732
Non-targeting Control 1	1.08546	0.128418	1.09974	0.111562	1.01219	0.0150097	1.16107	0.102824	1.14256	0.070331	0.992456	0.0305237
RNF113A	1.11175	0.182275	1.09301	0.15739	0.966605	0.0121097	2.01625	0.12256	2.30449	0.117298	1.14054	0.0134626
UBE2B	1.14467	0.135232	1.07276	0.118819	0.935022	0.00644194	1.47187	0.0186884	1.40094	0.0733504	0.946222	0.0295928
RNF34	1.11209	0.181048	1.17537	0.171473	1.04543	0.0113726	1.76538	0.0685102	2.0882	0.0598566	1.18333	0.00713782
TRIM28	1.26929	0.0512866	1.22389	0.0518648	0.958468	5.06409e-05	1.74406	0.108866	1.71101	0.0275006	0.986667	0.0421564
ZBTB12	1.14569	0.12087	0.977926	0.0840466	0.847562	0.0109579	1.49906	0.0539615	1.39322	0.107051	0.929569	0.0342041
HLTF	1.20516	0.0265847	1.17589	0.0458715	0.975776	0.0202371	1.41397	0.118724	1.31855	0.0993547	0.935409	0.00799367
SH3RF2	1.18062	0.046692	1.17965	0.0531675	0.988609	0.00351625	1.48624	0.0657307	1.25002	0.0304221	0.859161	0.0176224
TRIM32	1.09422	0.156143	1.04431	0.113162	0.961414	0.039004	1.29049	0.0684287	1.2013	0.0823981	0.932642	0.0102536
RNF168	1.15607	0.0556482	1.13734	0.0457374	0.97915	0.00768732	1.19334	0.0316158	1.27364	0.00570718	1.06992	0.016239
SIAH1	1.10502	0.126165	1.13873	0.113544	1.03465	0.00810756	2.02645	0.203662	2.10055	0.202894	1.05222	0.00572073
2024-03-07	1.00772	0.258737	1.07214	0.231529	1.05887	0.0353387	1.40913	0.0292285	1.5128	0.00747842	1.08645	0.0201112
SCAF11	1.06601	0.174092	0.908131	0.120992	0.844578	0.0215006	2.71705	0.0680072	2.69205	0.0643127	0.998363	0.0545212
ARMC8	1.14446	0.0619566	1.0149	0.0392775	0.879732	0.0184931	1.50044	0.0112459	1.67552	0.00795728	1.12817	0.0115015
RNF4	1.18294	0.00150134	1.02075	0.000218853	0.853565	0.00530901	1.07235	0.0230311	1.03158	0.0782084	0.947617	0.0640579
RNF14	1.03597	0.197067	1.04853	0.179257	1.01165	0.0130525	1.20954	0.0762677	1.21735	0.0603502	1.00051	0.00919677
ARIH1	1.10797	0.08552	1.15961	0.0739879	1.04566	0.0102297	1.54004	0.0852687	1.58343	0.101669	1.01941	0.0118211
RNF152	1.14273	0.0309799	1.0815	0.0246901	0.93968	0.0055047	1.38947	0.0260501	1.2945	0.0504637	0.927684	0.0215918
TRIM34	1.18859	0.0390703	1.19306	0.0331468	0.987621	0.00798911	1.13169	0.0396729	1.1412	0.0257125	1.00478	0.0130252
TRIM50	1.09925	0.0842662	1.07864	0.0834453	0.983425	0.00848843	1.26022	0.0548217	1.11351	0.0526549	0.890343	0.00180809
UBE2QL1	1.30323	0.20893	1.21379	0.170285	0.927566	0.0191818	1.79885	0.0438982	1.87255	0.0134252	1.05063	0.028878
FZR1	1.10647	0.0557404	1.03588	0.0522665	0.924847	2.62372e-05	0.910969	0.0326436	0.814245	0.00237428	0.893512	0.0306614
Non-targeting Control 1	1.08546	0.128418	1.09974	0.111562	1.01219	0.0150097	1.16107	0.102824	1.14256	0.070331	0.992456	0.0305237
RBCK1	1.11899	0.0141152	1.0661	0.0207752	0.95264	0.0114229	1.55407	0.121837	1.54056	0.131123	0.996262	0.0124742
Untreated	1.00336	0.0628275	1.00415	0.0604426	1.00065	0.015731	1.00172	0.0284226	1.00267	0.0291252	1.00087	0.0102423
RNF165	1.07737	0.0661321	1.04015	0.0629886	0.951278	0.00178662	1.49437	0.139383	1.51519	0.0890699	1.02358	0.0292728
UBE2L3	1.10609	0.0210419	0.992667	0.00126592	0.892282	0.016456	1.74438	0.0291703	1.69473	0.0873441	0.977019	0.0371876
UBE2Q1	1.14861	0.0405821	1.09789	0.0586677	0.947769	0.0191882	1.4699	0.0648704	1.42224	0.0399787	0.967631	0.0189776
SH3RF1	1.13471	0.0209579	1.067	0.0269066	0.94015	0.00140039	1.47275	0.139576	1.36353	0.126509	0.926863	0.00485181
CNOT4	1.22165	0.14816	1.20032	0.107312	0.993958	0.0184793	1.36817	0.00437643	1.38926	0.0524943	1.02391	0.0357976
TOPORS	0.997258	0.161261	1.00143	0.140359	1.0007	0.0199915	0.965081	0.0301016	0.958575	0.0494651	0.992977	0.0191581
RNF103	1.07734	0.0475639	1.05388	0.0552683	0.982447	0.0115428	1.35065	0.0519842	1.32845	0.068633	0.986919	0.0178731
MECOM	1.03683	0.0993845	1.04307	0.0806464	0.99826	0.0164657	1.43026	0.0231586	1.53128	0.00360326	1.05772	0.00909756
Untreated	1.00336	0.0628275	1.00415	0.0604426	1.00065	0.015731	1.00172	0.0284226	1.00267	0.0291252	1.00087	0.0102423
DTX2	1.27223	0.243471	1.34733	0.213083	1.05669	0.0369478	1.06831	0.0874906	1.08115	0.0855219	0.996613	0.000195481
ZNF280A	1.01169	0.119751	0.946636	0.0798418	0.929279	0.0347665	1.24134	0.0364274	1.19582	0.00505104	0.9584	0.0238516
ZBED1	1.08302	0.00934235	1.12172	0.0559852	1.03634	0.0418407	1.17924	0.00276661	1.17097	0.0244434	1.00132	0.01776
Untreated	1.00336	0.0628275	1.00415	0.0604426	1.00065	0.015731	1.00172	0.0284226	1.00267	0.0291252	1.00087	0.0102423
NEURL1B	1.03529	0.0699894	0.870675	0.0580764	0.839224	0.00114359	1.76803	0.0554859	1.42533	0.0125876	0.798428	0.0194855
RNF13	1.06179	0.0204698	1.02369	0.0170274	0.955741	0.00412497	1.1561	0.0628154	1.14057	0.0647098	0.990521	0.00284235
UBA2	1.09966	0.0403463	1.08031	0.054596	0.975561	0.00691526	1.52994	0.024622	1.32475	0.0521268	0.881644	0.0453081
TRIM13	1.01887	0.0646722	1.05436	0.0661896	1.05259	0.00877804	1.23233	0.132104	1.21067	0.11915	0.974604	0.00280886
TSG101	1.01341	0.0639875	0.974326	0.0390118	0.954379	0.0170622	1.4106	0.056169	1.21915	0.0281607	0.868712	0.00688561
TRIML1	1.08388	0.0414349	1.03995	0.0478937	0.948436	0.00640388	1.38922	0.00812645	1.37901	0.0214379	0.996126	0.0220324
TRIM72	1.01516	0.0501861	0.985375	0.0328605	0.961923	0.0132468	1.45627	0.0122919	1.40165	0.00784197	0.98267	0.00136862
RNF11	0.980172	0.0986965	0.985871	0.104762	1.00248	0.0105815	1.41578	0.0964051	1.43242	0.124488	1.00652	0.0210985
RNF43	0.926311	0.168272	0.972682	0.153509	1.04321	0.030248	1.21709	0.00978937	1.30694	0.0132789	1.09361	0.00248273
MEX3C	1.02706	0.0256231	1.04717	0.0206444	1.00605	0.00497501	1.63386	0.0931084	1.69031	0.0732665	1.03049	0.010753
SAE1	1.02775	0.0213586	0.978976	0.00540462	0.936842	0.0216335	1.8813	0.00855032	1.86991	0.0782932	1.00445	0.0371699
AFF4	0.970898	0.0825139	0.957847	0.0938914	0.97483	0.00780158	0.675969	0.0209755	0.530462	0.0321963	0.773031	0.0142486
RNF40	0.914303	0.160017	0.940251	0.148629	1.0241	0.0137276	1.18551	0.121496	1.2228	0.0774446	1.03009	0.0364614
TRIM40	1.00782	0.0252356	1.02971	0.0637261	1.01353	0.029032	1.16649	0.0924373	1.1497	0.0783671	0.991511	0.0141643
RNF19B	1.05778	0.0537762	1.05105	0.0437471	0.99013	0.0128092	1.40294	0.0444379	1.46863	0.0491432	1.04127	0.00836032
RNF125	0.99823	0.0248857	1.01519	0.0494031	1.01485	0.0288248	0.975044	0.0607856	0.942899	0.0510635	0.956135	0.00424315
UBE2T	0.989164	0.0343928	0.834489	0.0152129	0.83421	0.0130919	1.51356	0.0117367	1.55794	0.0939564	1.02723	0.0684009
UBOX5	1.06095	0.0775079	1.09133	0.0822175	1.02785	0.0130899	1.01286	0.0770909	1.08481	0.0708232	1.06636	0.0140626
IRF2BP1	1.01746	0.0170992	0.979689	0.0147276	0.949572	0.0136661	1.68758	0.00661788	1.71025	0.0187919	1.01612	0.00844178
ARIH2	0.875576	0.177041	0.928651	0.129633	1.06667	0.0633322	1.2723	0.0910348	1.28723	0.106498	1.01275	0.0181905
DMSO	1	0	1	0	1	0	1	0	1	0	1	0
DMSO	1	0	1	0	1	0	1	0	1	0	1	0
DTX3L	1.05658	0.0921526	1.07371	0.0726958	1.0193	0.0186343	1.00383	0.00215865	1.00748	0.0177524	1.0077	0.0211414
TRIM55	0.959055	0.0326084	0.956401	0.0214498	0.996624	0.00660472	0.627352	0.0440261	0.628477	0.0306077	1.00388	0.0204279
TRIM52	1.04168	0.0842901	1.15806	0.105478	1.10452	0.00907366	0.965498	0.0383553	1.16171	0.0531888	1.1916	0.00164516
RNF123	0.958701	0.030364	0.934414	0.0359341	0.9731	0.0130606	0.850148	0.129177	0.726693	0.0802396	0.852501	0.033135
UBE2Z	0.906361	0.103056	0.934245	0.074291	1.03002	0.0236007	1.18511	0.0442448	1.27781	0.0251914	1.08124	0.0168392
RFPL3	0.955553	0.0322478	0.944255	0.0301271	0.987189	0.00222161	1.13768	0.104607	1.14525	0.1113	1.00153	0.00873245
Untreated	1.00336	0.0628275	1.00415	0.0604426	1.00065	0.015731	1.00172	0.0284226	1.00267	0.0291252	1.00087	0.0102423
RNF208	1.01416	0.0618674	0.945757	0.0543835	0.937056	0.00579215	0.761438	0.0181087	0.746703	0.0200658	0.970922	0.00582095
Untreated	1.00336	0.0628275	1.00415	0.0604426	1.00065	0.015731	1.00172	0.0284226	1.00267	0.0291252	1.00087	0.0102423
HUWE1	0.877981	0.126258	0.931319	0.106816	1.05666	0.0233471	1.10403	0.00015624	1.13075	6.75831e-05	1.03584	0.00521177
TRIM11	0.888241	0.111183	0.986425	0.112076	1.12573	0.00291802	1.9638	0.271158	1.90691	0.115384	0.997617	0.07522
TRIM8	0.888201	0.110787	0.888801	0.121045	0.995406	0.0086635	1.24957	0.0509185	1.1616	0.0583283	0.928404	0.0014038
RNF17	0.896205	0.0968504	0.873251	0.0659622	0.977439	0.0249913	1.15174	0.0186957	1.15379	0.02829	0.992806	0.0368678
RNF10	0.906612	0.0803836	0.912851	0.0634595	1.00275	0.0166526	1.40536	0.0331997	1.49864	0.04131	1.06786	0.00760695
RNF217	0.890316	0.0968925	0.892153	0.0784114	1.00298	0.0132872	1.12744	0.00847541	1.21732	0.0139376	1.07254	0.0207791
Untreated	1.00336	0.0628275	1.00415	0.0604426	1.00065	0.015731	1.00172	0.0284226	1.00267	0.0291252	1.00087	0.0102423
NHLRC1	0.92116	0.0380843	0.938297	0.0448641	1.01743	0.00681341	1.07962	0.126437	1.07684	0.111746	0.994252	0.0110021
TRIM5	0.91268	0.0477035	0.969295	0.0284238	1.05855	0.0256023	0.919036	0.0200303	0.969944	0.0124866	1.06701	0.0076196
PELI1	0.936656	0.0122186	0.963219	0.0610494	1.03419	0.0568016	1.0516	0.0708674	1.02799	0.0936517	0.991015	0.0177731
PARK2	0.858057	0.123361	0.849798	0.109736	0.99058	0.00974039	0.681423	0.00269724	0.65341	0.012899	0.946801	0.0155184
TRIM26	0.817711	0.16507	0.841444	0.142915	1.0289	0.0290177	1.03382	0.0306678	1.08671	0.0315519	1.05117	0.00891728
Untreated	1.00336	0.0628275	1.00415	0.0604426	1.00065	0.015731	1.00172	0.0284226	1.00267	0.0291252	1.00087	0.0102423
UFL1	0.849167	0.108313	0.935694	0.11987	1.09833	0.000661043	0.997772	0.0434768	1.0771	0.0359269	1.08262	0.0202093
WWP1	0.920429	0.00262982	0.982688	8.62197e-05	1.05611	0.00620354	0.761109	0.0182872	0.868241	0.0311517	1.13252	0.00789728
Untreated	1.00336	0.0628275	1.00415	0.0604426	1.00065	0.015731	1.00172	0.0284226	1.00267	0.0291252	1.00087	0.0102423
UBE2E3	0.85091	0.0905645	0.802526	0.0675383	0.9292	0.0223409	1.23101	0.0238793	1.29968	0.0845034	1.05042	0.0402215
TRIM17	0.854819	0.0635673	0.864586	0.00198341	1.01725	0.0799207	1.08654	0.0779972	0.97541	0.0430954	0.909	0.0301172
CGRRF1	0.864061	0.0435846	0.850521	0.0244091	0.972202	0.02149	0.987284	0.0483058	1.0589	0.0108307	1.06318	0.0465619
TRIM41	0.94845	0.0809956	0.975346	0.0413848	1.02867	0.0318393	0.803256	0.0324337	0.774992	0.0225051	0.974789	0.0199541
UBE2O	0.826945	0.086453	0.894088	0.0742595	1.0774	0.0214721	1.17037	0.0591111	1.38484	0.0229001	1.17872	0.0419576
PIAS3	0.859037	0.0392666	0.891733	0.0194997	1.03947	0.0209755	0.945907	0.00687266	0.976458	0.019955	1.03817	0.033081
TRAF6	0.802711	0.113884	0.857237	0.0965134	1.0658	0.0301118	1.22399	0.0924494	1.18798	0.0680714	0.964045	0.018294
DTX1	0.880548	0.000467584	0.937162	0.0175602	1.05965	0.0190711	1.04311	0.0759129	1.08157	0.0432431	1.02956	0.025258
ZNF341	0.802657	0.0904863	0.840997	0.0782919	1.03488	0.0205535	1.21425	0.00903124	1.45158	0.00725964	1.1866	0.00909962
TRAF4	0.74001	0.178103	0.803399	0.150705	1.08748	0.0619771	1.0483	0.0118008	1.11639	0.0272129	1.06154	0.00534008
TRIM45	0.811502	0.070179	0.783665	0.0605756	0.947798	0.0143031	1.50766	0.0575459	1.51648	0.0665746	1.01114	0.00368648
KMT2D	0.868959	0.0122136	0.887393	0.0333707	1.02481	0.0195197	1.12618	0.0477639	1.18189	0.0628992	1.05444	0.00412395
BIRC3	0.838475	0.0280099	0.884814	0.0219676	1.05977	0.00226753	1.15088	0.0280699	1.32929	0.0454074	1.15706	0.00817073
HERC2	0.836621	0.0265994	0.860462	0.0128922	1.0234	0.00962697	1.06639	0.142075	1.09362	0.122919	1.01741	0.0161222
TRIM71	0.76283	0.127306	0.801998	0.106352	1.04841	0.032713	0.946809	0.043778	1.01272	0.0445002	1.07094	0.0101211
RFPL4A	0.791446	0.0722075	0.796145	0.0821071	0.997521	0.0180887	2.17566	0.0368663	2.30524	0.126572	1.08009	0.0759467
RFPL1	0.852924	0.0210685	0.880983	0.0414566	1.02521	0.00761912	1.03231	0.00520325	0.966263	0.013921	0.937968	0.0259615
MGRN1	0.805378	0.0424808	0.880489	0.0348076	1.08744	0.00633057	0.932671	0.0473646	0.944778	0.0695179	1.00385	0.0213609
UBA1	0.773477	0.0807061	0.733617	0.0517801	0.941454	0.0280243	1.07285	0.0101079	1.13002	0.0158179	1.05053	0.0295965
TRIM54	0.840628	0.0416411	0.847099	0.0386515	1.01053	0.00620009	1.12015	0.0434487	0.980169	0.0502386	0.894192	0.00682238
SH3RF3	0.762636	0.062173	0.723498	0.0449025	0.945704	0.00941116	1.28183	0.101922	1.0585	0.0816633	0.826269	0.00208428
RNF151	0.714251	0.112945	0.713372	0.109022	0.994691	0.00110224	1.0829	0.0358494	0.906981	0.0360205	0.83709	0.0069671
MYCBP2	0.730073	0.0704175	0.732555	0.0289986	0.99791	0.0537511	0.847998	0.0387156	0.778676	0.00700255	0.926737	0.0383701
RNF111	0.717377	0.0680757	0.743293	0.0524877	1.02724	0.0192844	0.712429	0.0734361	0.681737	0.0739102	0.951307	0.00648723
RNF157	0.717252	0.0667802	0.779055	0.0766365	1.085	0.000121836	0.992076	0.00147259	1.07482	0.0161225	1.07421	0.0256085
MEX3D	0.831885	0.100026	0.814876	0.0811188	0.969367	0.0225338	1.58364	0.0440813	1.74644	0.0297015	1.10787	0.00759703
TRIM21	0.723307	0.0517468	0.719823	0.051514	0.999358	0.00457103	0.918169	0.0174755	0.797194	0.0192216	0.878078	0.0152573
MEX3A	0.712916	0.0639043	0.779203	0.0619355	1.08747	0.00743667	1.54534	0.0101054	1.86677	0.00771302	1.20859	0.0157808
UBA5	0.705062	0.0732456	0.762578	0.0650964	1.07223	0.0178585	1.15003	0.0774195	1.36538	0.0236441	1.18682	0.0550815
PHF7	0.679048	0.0615441	0.609875	0.0549667	0.902705	0.00273071	1.00765	0.0331872	0.952471	0.0417987	0.960481	0.0199336
RNF7	0.643526	0.106134	0.693691	0.0993189	1.08917	0.017544	1.08741	0.0815087	1.18558	0.0550203	1.09281	0.0353361
IRF2BPL	0.690279	0.0211747	0.72683	0.0148237	1.04724	0.00497304	0.959212	0.0411165	0.971029	0.0456089	1.00875	0.00084525
ZNF511	0.433519	0.352286	0.403406	0.327158	0.946458	0.00705464	0.218355	0.0286959	0.205383	0.0184487	0.952372	0.0324987
LONRF3	0.731241	0.0714191	0.693917	0.0599315	0.950704	0.0144655	0.826895	0.00864463	0.780625	0.0425538	0.941872	0.0395938
LRSAM1	0.611302	0.0799157	0.668843	0.0745413	1.07548	0.0157226	0.79241	0.0301068	0.817618	0.0150671	1.02186	0.0110245
RNF115	0.615713	0.0550448	0.513787	0.0235222	0.828228	0.02908	1.03236	0.00327255	0.889764	0.0292759	0.847271	0.0353596
CBLL1	0.546889	0.0372233	0.535111	0.0272377	0.972585	0.0178876	0.677208	0.0829574	0.668975	0.0638359	0.980704	0.0298216
TRIM48	0.484125	0.00240298	0.54904	0.00193561	1.13398	0.0083351	0.555867	0.000917715	0.622755	0.0097389	1.13018	0.0161752
