# Supplementary material for: The G1-S transition is promoted by Rb degradation via the E3 ligase UBR5
Source: Sci Adv. 2024 Oct 23;10(43):eadq6858. doi: 10.1126/sciadv.adq6858 (PMC11498223; doi:10.1126/sciadv.adq6858)
Supplement: Supplementary file 2 — Tables S1 to S36 [file sciadv.adq6858_tables_s1_to_s36.zip › adq6858_table_s15.xlsx]

## Sheet: Clover_total_G1
	siCtrl_1 Cell 1.csv	siCtrl_1 Cell 2.csv	siCtrl_1 Cell 4.csv	siCtrl_1 Cell 3.csv	siCtrl_1 Cell 5.csv	siCtrl_1 Cell 6.csv	siCtrl_1 Cell 7.csv	siCtrl_1 Cell 10.csv	siCtrl_1 Cell 11.csv	siCtrl_1 Cell 12.csv	siCtrl_1 Cell 13.csv	siCtrl_1 Cell 14.csv	siCtrl_1 Cell 15.csv	siCtrl_1 Cell 16.csv	siCtrl_1 Cell 18.csv	siCtrl_1 Cell 19.csv	siCtrl_1 Cell 20.csv	siCtrl_2 Cell 1.csv	siCtrl_2 Cell 2.csv	siCtrl_2 Cell 3.csv	siCtrl_2 Cell 4.csv	siCtrl_2 Cell 5.csv	siCtrl_2 Cell 7.csv	siCtrl_2 Cell 8.csv	siCtrl_2 Cell 9.csv	siCtrl_2 Cell 12.csv	siCtrl_2 Cell 13.csv	siCtrl_2 Cell 14.csv	siCtrl_2 Cell 15.csv	siCtrl_2 Cell 16.csv	siCtrl_2 Cell 17.csv	siCtrl_2 Cell 18.csv	siCtrl_2 Cell 19.csv	siCtrl_2 Cell 20.csv	siCtrl_3 Cell 1.csv	siCtrl_3 Cell 2.csv	siCtrl_3 Cell 3.csv	siCtrl_3 Cell 4.csv	siCtrl_3 Cell 5.csv	siCtrl_3 Cell 6.csv	siCtrl_3 Cell 7.csv	siCtrl_3 Cell 9.csv	siCtrl_3 Cell 10.csv	siCtrl_3 Cell 11.csv	siCtrl_3 Cell 13.csv	siCtrl_3 Cell 14.csv	siCtrl_3 Cell 15.csv	siCtrl_3 Cell 18.csv	siCtrl_3 Cell 19.csv
0	603275	701786	419285	495704	714448	831113	458349	492367	199107	1392082	145383	502894	143673	506540	390155	202352	398509	3047326	876290	1145434	430956	236199	768329	455577	708885	571726	329343	902054	522510	485673	565067	585555	381388	881514	370081	331707	610520	1101683	351804	381106	440129	621504	857468	398007	626738	376881	696641	409158	512814
1	580474	666291	399026	474958	660184	786208	416979	447817	182169	1257303	133362	458500	134135	497523	366929	198494	376601	3013634	770238	1040195	388485	219873	706557	446325	643889	533139	312055	841914	484931	465532	539444	541194	355526	801240	337212	313296	558678	1043035	320533	347259	395017	564505	784295	373748	581367	345418	676764	382977	482299
2	567894	571220	372638	469064	600506	739458	381932	412638	166363	1130705	130751	428190	129665	467061	326620	184355	344341	2951497	683138	945678	357033	195226	648830	413926	596948	520015	287954	773077	453172	434104	499538	505338	326673	745668	304199	294525	516044	977187	301427	317780	358789	525524	714473	336581	540425	322543	639510	358718	462376
3	541113	520540	344931	446685	546947	686239	345636	385062	153281	1025868	119796	392270	119857	427880	310814	136903	319368	2908790	622236	867550	338882	188145	594558	386965	547372	505136	270030	732534	423500	430186	464784	474287	302477	704013	283678	273574	482308	919087	272118	294792	342498	472673	673103	311706	495117	312634	612586	332974	422910
4	503563	475755	319835	435215	505240	638139	316426	349404	147653	948563	117861	358675	114862	385837	298134	127297	283430	2856543	549988	793104	330815	172889	554242	367593	510325	494788	254428	701802	389705	396276	422445	447531	285444	635478	247314	246866	470213	858406	247605	266195	321125	434165	624346	287183	438610	300700	571863	311923	405486
5	471790	434268	302849	428790	456576	612200	296066	323912	145173	855346	107588	328198	101560	384600	271180	117837	272559	2817286	485244	726885	306467	166614	495384	354219	479290	491704	237999	662300	360976	372318	401776	431397	279829	579323	236870	230880	456642	798041	228562	253561	305280	408134	596605	259481	380839	285892	519828	290299	376884
6	448064	382001	280780	442349	415347	572186	284745	311894	134960	774513	99961	306514	96870	329241	267622	104981	253992	2752925	432623	663425	300823	151913	474710	325596	423582	477093	231443	624871	338044	346814	375442	396739	260351	516490	224447	233148	465825	731170	212087	237892	285184	364640	559996	236175	340363	255945	488787	271265	366838
7	417937	372708	264807	431118	393008	530599	275676	299947	130633	721385	98213	277311	85213	309124	223287	108160	252293	2692878	403473	612010	295612	146578	411677	303327	411108	454369	211890	595571	298757	318038	346444	378254	238419	466557	217900	223620	437986	679935	200570	203557	255159	338360	498210	218165	311514	233798	467501	257994	348715
8	378647	322568	238795	430919	365794	488109	256537	278711	120107	643049	89920	248505	83572	307435	204142	100192	245845	2645582	375217	547369	282184	128650	400273	274299	392252	449169		578679	288675	292841	318997	355887	231525	436442	201187	209978	403815	638665	191392	198986	248012	311702	452106	206104	285352	220955	422133	251328	326046
9	362183	290922	215518	421400	357974	448349	230961	264172	113621	566963		227422	78233	287402	185469	91331	235308	2622170	349261	501429	270025	122145	362943	253428	376969	436618		539566	267355	275321	296498	332444	212555	413764	191158	196079	377363	610885	180656	194751	234007	289050	423703	186163	271185	216243	411744	224423	301644
10	344439	263554	204633	400242	318633	413002	220290	232154	106527	523729		214234	80394	268270	174356	81053	232390	2579105	336012	484865	268287	130153	337147	236443	352182			505103	252525	261571	282521	326616	204646	385679	193517	176641	356502	570310	171257	169802	206554	275585	398020	167761	252754	203626	384491	216514	294270
11	325105	232479	196814	386136	299377	380468	213682	212210	98125	511605		202306	74880	254447	168521	75937	231198	2556717	311792	443548	238911		314798	234579	317241			477928	233402	238785	260824	308014	177587	360874	185027	154970	332891	536149	158153	154864	195788	251656	366356	156185	236295	199298	361213	197357	259246
12	306231	227285	181108	364532	277002	342472	207835	206623	96706	484909		192084		235119	160788	67179	209821	2498443	277717	423788	220773		296214	208005	280940			453858	220514	223587	248442	299850	168824	346516	185027	152169	319719	505510	146478	140717	186574	234830	348007	139973	221211	156350	360141	188544	249195
13	294680	201710	175032	371585	248199	315482	187777	200548	93599	442216		181567		223867	159167	59800	208255	2470890	272274	415080	212627		277544	192479	261880			427492	207904	207262	236931	309967	160942	317097	185027	139822	318910	474987	141096	147050	176824	219910	327720	132152		150028	328429	182112	236258
14	265381	214920	165731	387965	232048	288493	179762	180817	86841	471147		180594		209413	144103	54138	189163	2426340	254940	393539	210588		256294		250158			405965	201886	186901	230313	306519	169610	305903	185027	127270	296601	460811	138891	143335	161273	207444	296941	131122		172801	293806	171184	235067
15	264908	206148	141422	390481	212374	265144	178939	162496	84325	374404		163923		197838		44325	189079	2394481	247775	368774	196863		230436		227975			380471	180455	173646	226664	265683	171479	293886	185027	121325	270779	442648	153460	140352	169892	198430	272796	115723		176538	259966	162907	238918
16	246659	187172	132744	371363	211773	245416	164634	160172		326169		149364		182019			182588	2375207	241228	350851	190205		220415		212135			368125	181911	166241	213039	271346	168142	282220		120352	254565	422915	137497	146403	155611	189722	262242	101311			218895	159661	224411
17	231305	176425	129290	377974	199629	223394	157633	166081		319520				163020			178289	2354633	221019	335306	189312		203473		194758			354016	174750	161774	209840	266784	155467	272528		114799	236460	404792	140894	134088	142827	177418	226134	102232			265038	145551	208993
18	218584	178854	120964	366038	184924	207025	148929	149297		321620				158052			178596		208233	335050	162183		193676		181704			339348	170253	160533	192518	250098	154166	256883		110174	258862	392249	132889		136507	166625	235679	102182			249186	152786	214411
19	192842	176346	116718	333471	183086	203395	144702	137320		297150				142169			168389		197701	321374	156156		202950		174518			328051	173471	162642	173994	240835	132688	236990		109803	248700	384122	118156		131949	152072	267548	95184			245130	147139	192711
20	198010	158897	107010	305046	179687	192527	128423	123007		271251							163350		204342	313554	174252		186646		160059			307197	182250	181241	155617	227280	122071	231514		111791	226002	388031	101288		136419	142872	279136				255594	139667	206071
21	187577	150042	103523	293195	170136	184982	132313	132217		255810							164100		201226	290657	168684		169458		155419			310747	155412	147581	152356	198517	122252	212917		99789	227757	377036	92103		133683	131603	259006				194992	132944	225563
22	174777	147768	94989	288589	157563		131134	122631		247887									190973	273549			186302		149755			300750	154348	146349	130264	182387	104805	197823			189388	359508			123524	120828	267760				196497	126712	221732
23	156942			270529	150764					236454									162411	258773			158238		153447			294910	139897	136085	133814	170804	104017	188555			171957	354992			113198	120841	257506				188126	117836	192668
24	149692			258525	145599					232174										255176					131894			282832	133521	131353	129794		100221	183268			156639	333592			105496		257506				170389	118895	187196
25	152319			244976	147703					209788										254015								269818	125544	132268	132987		97190	180195			170270	328392					189114				150021	97325	186600
26	137735			232661																								270305	113062		126387						162122	332062					170302				142616	105741	177271
27	143878			215259																								246927	113972		126153						164544	316621					164224					104146
28	132885			205784																								235609	109384		125095						149789	316824					167227					102932
29	129413			193725																								228670	102450								143197	298192					174559					96307
30				184354																								208868	100423								140306	296838
31				175330																								196910										289498
32				169709																								192858										272030
33				170665																								186360										268502
34				161084																								183192										267456
35																												180853										248183
36																																						245065
37																																						237811
38																																						228561
39																																						217765
40																																						218529
41																																						205370
42																																						191130
43																																						178370
44																																						178519
45
46
47
48
49
50
51
52
53
54
55
56
57
58
59
60
61
62
63
64
65
66
67
68
69
70
71
72
73
74
75
76
77
78
79
80
81
82
83
84
85
86
87
88
89
90
91
92
93
94
95
96
97
98
99
100
101
102
103
104
105
106
107
108
109
110
111
112
113
114
115
116
117
118
119
120
121
122
123
124
125
126
127
128
129
130
131
132
133
134
135
136
137
138
139
140
141
142
143
144
145
146
147
148
149
150
151
152
153
154
155
156
157
158
159
160
161
162
163
164
165
166
167
168
169
170
171
172
173
174
175
176
177
178
179
180
181
182
183
184
185
186
187
188
189
190
191
192
193
194
195
196
197
198
199
200
201
202
203
204
205
206
207
208
209
210
211
212
213
214
215
216
217
218
219
220
221
222
223
224
225
226
227
228
229
230
231
232
233
234
235
236
237
238
239
240
241
242
243
244
245
246
247
248
249
250
251
252
253
254
255
256
257
258
259
260
261
262
263
264
265
266
267
268
269
270
271
272
273
274
275
276
277
278
279
280
281
282
283
284
285
286
287
288
289
290
291
292
293
294
295
296
297
298
299
[truncated: 67 more columns]

## Sheet: Clover_total_SG2
	siCtrl_1 Cell 6.csv	siCtrl_1 Cell 9.csv	siCtrl_1 Cell 13.csv	siCtrl_1 Cell 14.csv	siCtrl_1 Cell 15.csv	siCtrl_1 Cell 16.csv	siCtrl_1 Cell 17.csv	siCtrl_1 Cell 18.csv	siCtrl_1 Cell 19.csv	siCtrl_2 Cell 1.csv	siCtrl_2 Cell 5.csv	siCtrl_2 Cell 8.csv	siCtrl_2 Cell 10.csv	siCtrl_2 Cell 11.csv	siCtrl_2 Cell 12.csv	siCtrl_2 Cell 13.csv	siCtrl_3 Cell 8.csv	siCtrl_3 Cell 9.csv	siCtrl_3 Cell 11.csv	siCtrl_3 Cell 13.csv	siCtrl_3 Cell 17.csv	siCtrl_3 Cell 20.csv	siCtrl_1 Cell 2.csv	siCtrl_1 Cell 4.csv	siCtrl_1 Cell 5.csv	siCtrl_1 Cell 6.csv	siCtrl_1 Cell 8.csv	siCtrl_1 Cell 9.csv	siCtrl_1 Cell 14.csv	siCtrl_1 Cell 15.csv	siCtrl_1 Cell 16.csv	siCtrl_1 Cell 17.csv	siCtrl_1 Cell 20.csv	siCtrl_2 Cell 1.csv	siCtrl_2 Cell 2.csv	siCtrl_2 Cell 3.csv	siCtrl_2 Cell 5.csv	siCtrl_2 Cell 6.csv	siCtrl_2 Cell 8.csv	siCtrl_2 Cell 9.csv	siCtrl_2 Cell 10.csv	siCtrl_2 Cell 11.csv	siCtrl_2 Cell 12.csv	siCtrl_2 Cell 13.csv	siCtrl_2 Cell 14.csv	siCtrl_2 Cell 17.csv	siCtrl_2 Cell 18.csv	siCtrl_2 Cell 19.csv	siCtrl_3 Cell 1.csv
0	1602209	328547	368394	1023288	336232	1066035	686280	968282	540881	2183888	571452	897329	604325	494681	426007	639445	390552	1239228	874351	1360647	257597	270105	812212	505447	432134	768567	698044	653699	928205	306083	1351862	571247	201020	787638	397169	540784	818227	964390	967771	909213	519276	1056856	3516781	555435	559653	631312	1262513	993358	655841
1	1581123	336891	364344	975165	324944	1061021	670708	936120	530725	2174614	556818	892881	601102	496905	422361	632981	371087	1232072	864414	1364327	259400	273919	795873	495746	427836	762228	680626	646691	906121	293549	1336842	571021	190592	778105	392108	532303	804364	938709	950611	952369	511479	1051080	3470523	537893	549977	617719	1242687	991168	626867
2	1542023	327354	359854	981710	334536	1055868	687954	930129	525279	2146766	547012	884990	591474	493023	415865	628135	361701	1213931	840203	1350609	249553	275493	786233	501454	424417	753501	669716	638258	897374	282282	1319336	553356	194427	760618	386201	522952	800915	917034	940704	930920	503719	1042872	3416791	538333	547477	615442	1220002	970339	626777
3	1519904	328466	356514	955441	328057	1037482	671795	906441	520620	2123891	538340	880787	582522	491440	412478	626733	357856	1207563	846912	1341960	253296	256130	776732	504975	414718	741139	663567	628494	868944	283147	1295908	549052	187207	750097	379702	518400	786188	923893	922032	926042	500172	1015061	3363128	529287	538911	594980	1208161	953555	605954
4	1479928	330944	348866	958916	325206	1030107	676584	887979	513857	2071033	531644	853956	568119	478213	401763	617152	356307	1186430	820831	1327155	254643	250968	760809	488907	414832	732316	647510	621619	879770	285483	1275335	534194	185125	751259	370387	496524	775868	910254	910335	891923	489686	1003468	3329267	524070	532073	578714	1196079	938337	609343
5		330697	353808	949840	320975	1027549	676684	891462	517854	2069123	524278	867065	570347	480530	402877	625829	353511	1189597	829451	1316881	251335	260292	753311	486774	412168	723292	638825	616500	866004	286752	1237114	528253	180058	725878	371700	515273	769194	902852	893852	873487	474602	978963	3293047	526254	525037	604555	1172792	929950	594396
6		325168	346622		312080	1010475	660538	868026	511983	2059229	528887	867684	563920	476647	392755	616401	350556	1176478	819485	1319884	249032	251660	753500	478547	410826	708610	626078	611055	848309	277899	1239614	527525	180069	716094	362451	497099	757630	903450	901866	855533	465386	972575	3242383	520715	524040	570429	1144777	910006	586540
7		322478	339213		310967	1006647	669013	861897	503580	2036492	525972	865435	554484	467388	392878	611557	357293	1184577	814171	1286288	253691	248855	717297	479002	404266	704595	613509	604760	832790	274010	1221510	524406	176026	726003	361025	487349	744135	883291	876595	862943	463030	959537	3184940	522133	512926	562301	1128023	897416	583499
8		296344	327922		312005	994005	678027	871761	499432	2003427	513784	848680	566887	459999	398936		357156		827508	1271925	255126	246016	721115	472069	392735	693721	611589	589467	815439	267304	1196294	515178	178218	670508	353754	495385	745935	872404	871831	854111	435120	946018	3163719	510974	510234	555784	1105762	890623
9		328604	324265		313972	983074	672427	845547	491294	1970935	510042	860635	574594	454997	390622		356871		785533	1260479	254122	249147	713118	468083	392522	683673	602059	587803	800826	267893	1180436	502046	180553	662436	344478	478286	730247	857592	848731	833233	432448	937137	3109697	505851	505406	550797	1104010	871600
10		314404	316222		316583	976225	637724	864498	492803	1949793	499933	830638	556134	436209	395586		356090			1252275	252750	237459	700450	469693	389500	679125	592199	571934	809400	260592	1171512	497279	183506	666111	338969	456094	734418	848483	840770	836175	430133	933594	3078448	501072	509228	557266	1081675	854667
11		319408	315064		312209	958693	622758	856887	483335	1941571	506567	812266	548097	438405	392465		350072			1240422	252572	239835	688123	530658	381601	663674	603649	569201	808688	261284	1155574	489635	173338	672184	342437	468317	719929	833207	823556	800677	423986	916353	3010070	491400	490052	544472	1076223	831373
12		311074	311866		312035	938236	592824	856979	487333	1903227	500458	785944	551907	433264	395035		349218			1256885	243483		693069	455591	369469	655207	589655	562324	811860	251680	1141524	477479	175598	662681	344961	470818	709796	819158	820227	794907	408423	915193	2966546	482722	478078	521589	1066644	820629
13		313019	304943		308818	933148	590987	843996	483022	1870012	505545	781135	538028	426537	388400		343605			1218713	241092		675719	448546	366333	638623	591900	553068	806649		1117613	463329	179823	655877	335565		691487	803216	810751		403881	895471	2935996	470673	465652	530986	1034848	819223
14		307160	303778		301534	920799	610040	836574	475194	1855824	502926		528831	421906	383428		333382			1207523	241751		662615	432196	352411	629786	555204	550695	792853		1098332	459693	176801	642271			695574	782268	795524		397657	885098	2897881	458001			1012648	799459
15		305192	306463		301534		623845	793773	463695	1862514	499395		522145	413367	386223		340429			1194735	243701		631800	410700	346446	613023	570088		765240		1073851	478985	171513	650302			683353	792502	795048		398680		2864193	462627			1013030	800098
16		284236	295514				603077	798527	465923	1804822	491658		501247	425301			342060			1164500	242737		640476	410700		597034	573591		759685		1073980	457908	174105	612937			659590		779030		393625		2826193	453995			993044	785079
17		286263	293312				586735	779441	458656	1827415	486544		497251	414824			344175			1148775	234027		619532						734736		1051567	453121	166621	603640			643770		756241		387706		2779891				978964	769856
18		279149	284834				577405	778252	452092	1780457	475643		484613	408160			344951				231475		610249									435205					643770
19		274064	283342				568217		449796	1746378	462379		493707	408134							233887		672897														642003
20		282309	287166				551646		448877	1717366	454122		489808	414732							227074		704138
21		277981	285084				564805		442419	1714276	449038		486912	399144									720344
22		277911					566776		441820	1674478	447592		482983	408702									725960
23		272960					547117		436922	1639833	434242		477196	405725									731594
24		263990					528243		431663	1594794	426520		477366	409725									730139
25							523517		417954		426520		478087										714565
26							513163						464892										714733
27							508181						463425										688476
28							508928																693597
29							486228																673409
30							486422																666299
31							497074																675565
32							491695
33							507622
34
35
36
37
38
39
40
41
42
43
44
45
46
47
48
49
50
51
52
53
54
55
56
57
58
59
60
61
62
63
64
65
66
67
68
69
70
71
72
73
74
75
76
77
78
79
80
81
82
83
84
85
86
87
88
89
90
91
92
93
94
95
96
97
98
99
100
101
102
103
104
105
106
107
108
109
110
111
112
113
114
115
116
117
118
119
120
121
122
123
124
125
126
127
128
129
130
131
132
133
134
135
136
137
138
139
140
141
142
143
144
145
146
147
148
149
150
151
152
153
154
155
156
157
158
159
160
161
162
163
164
165
166
167
168
169
170
171
172
173
174
175
176
177
178
179
180
181
182
183
184
185
186
187
188
189
190
191
192
193
194
195
196
197
198
199
200
201
202
203
204
205
206
207
208
209
210
211
212
213
214
215
216
217
218
219
220
221
222
223
224
225
226
227
228
229
230
231
232
233
234
235
236
237
238
239
240
241
242
243
244
245
246
247
248
249
250
251
252
253
254
255
256
257
258
259
260
261
262
263
264
265
266
267
268
269
270
271
272
273
274
275
276
277
278
279
280
281
282
283
284
285
286
287
288
289
290
291
292
293
294
295
296
297
298
299
[truncated: 22 more columns]

## Sheet: mCherry-Gem_total_G1
	siCtrl_1 Cell 1.csv	siCtrl_1 Cell 2.csv	siCtrl_1 Cell 4.csv	siCtrl_1 Cell 3.csv	siCtrl_1 Cell 5.csv	siCtrl_1 Cell 6.csv	siCtrl_1 Cell 7.csv	siCtrl_1 Cell 10.csv	siCtrl_1 Cell 11.csv	siCtrl_1 Cell 12.csv	siCtrl_1 Cell 13.csv	siCtrl_1 Cell 14.csv	siCtrl_1 Cell 15.csv	siCtrl_1 Cell 16.csv	siCtrl_1 Cell 18.csv	siCtrl_1 Cell 19.csv	siCtrl_1 Cell 20.csv	siCtrl_2 Cell 1.csv	siCtrl_2 Cell 2.csv	siCtrl_2 Cell 3.csv	siCtrl_2 Cell 4.csv	siCtrl_2 Cell 5.csv	siCtrl_2 Cell 7.csv	siCtrl_2 Cell 8.csv	siCtrl_2 Cell 9.csv	siCtrl_2 Cell 12.csv	siCtrl_2 Cell 13.csv	siCtrl_2 Cell 14.csv	siCtrl_2 Cell 15.csv	siCtrl_2 Cell 16.csv	siCtrl_2 Cell 17.csv	siCtrl_2 Cell 18.csv	siCtrl_2 Cell 19.csv	siCtrl_2 Cell 20.csv	siCtrl_3 Cell 1.csv	siCtrl_3 Cell 2.csv	siCtrl_3 Cell 3.csv	siCtrl_3 Cell 4.csv	siCtrl_3 Cell 5.csv	siCtrl_3 Cell 6.csv	siCtrl_3 Cell 7.csv	siCtrl_3 Cell 9.csv	siCtrl_3 Cell 10.csv	siCtrl_3 Cell 11.csv	siCtrl_3 Cell 13.csv	siCtrl_3 Cell 14.csv	siCtrl_3 Cell 15.csv	siCtrl_3 Cell 18.csv	siCtrl_3 Cell 19.csv
0	6324	2722	13352	7731	4991	45498	7123	4417	5644	4241	4960	14608	7128	11466	18142	12145	3915	9771	6759	13263	6590	14414	13898	14330	21145	-36244	6931	9964	5776	11979	4608	14319	11627	8208	16813	4855	6524	4852	10366	7964	6354	10427	4886	11943	9103	4989	7337	10655	11658
1	4756	4134	8073	8216	5539	23302	5489	3752	3364	5420	2931	6077	4069	8091	7800	4113	2887	9481	5617	12945	5880	9188	11940	10946	24239	-10743	5244	11081	5322	5808	4863	13425	10953	8751	16598	9003	6052	5115	9366	9090	5441	5191	5759	6812	7538	4297	9746	10785	11879
2	5968	2771	5393	7316	3929	13860	6630	4739	2340	5440	2589	5567	3932	5847	3535	4119	3692	8106	7004	12907	4098	8925	11923	9071	14715	4403	4808	9951	4895	5393	5236	12088	10373	13208	14693	8137	5146	5402	10738	8954	5897	4857	5048	5864	6948	5278	12099	11702	9546
3	4884	3808	5255	7459	5142	13117	5967	5152	3053	4115	3246	5435	5479	3965	4330	-67	3988	7663	6121	12087	4092	7115	9531	8844	25306	3743	4869	10747	6094	6281	4654	13396	12233	12314	14188	8468	6518	3852	9661	7356	6373	5317	6635	5590	7285	5085	14003	9311	8056
4	5564	5572	5510	7487	4511	13672	6578	5050	3365	6319	2906	4229	5513	3010	3260	-851	2214	7816	5688	10984	5389	7169	12742	8666	38045	2099	6681	11971	6318	5899	4052	12976	10077	16500	13950	10608	5988	4418	10472	7719	6162	3676	4877	6619	6006	6552	16868	10107	8504
5	5351	4558	5924	9140	4656	14599	6113	5656	4706	6219	2450	4500	5153	4127	1307	676	2127	8997	5728	12444	4191	6293	7943	9672	80982	8965	4431	10842	5886	4060	3490	12786	11737	11210	13048	8280	5476	4124	11075	7108	7850	4679	5662	6751	4666	6625	16551	11559	8497
6	5159	3961	5562	6759	1868	12783	7135	5840	4324	3246	2216	4125	3566	3818	2322	-312	4134	7927	6121	11187	6862	5230	10344	9618	54720	6669	8090	10905	6192	5990	3397	11839	13084	9231	13993	8686	8787	2987	9403	8514	7213	3877	7060	4537	5350	5619	18316	10219	13525
7	4921	6026	5326	6374	3408	12379	6188	7054	3549	5609	2756	3609	3795	4163	1665	413	3989	7373	6695	11505	7504	5855	8189	9246	70511	3840	6007	8815	5404	5704	4501	10369	9387	7160	15003	11697	9131	5149	9833	7567	5351	3223	6156	6028	3733	6286	16672	10151	10290
8	5433	3356	5651	7993	4452	11231	7224	7098	4180	5718	3349	4446	2615	4852	-1893	411	3604	8880	7495	10150	6654	5010	10913	7519	39050	4454		9316	6442	4277	4279	12159	11904	6966	21202	13872	7304	5281	11326	5021	5366	4705	5943	5693	5235	7986	15275	11989	9643
9	4945	2284	5189	9885	7833	15194	5981	7994	2681	5433		4310	4852	3381	-4128	-381	2880	10557	7161	8871	8098	5854	9811	6529	61031	2693		7175	5101	3862	5796	10026	11521	9250	15507	10211	7775	5678	12111	8941	7854	3924	6351	4400	4411	7355	15496	11409	9764
10	5019	2766	6329	8868	5675	15684	4797	6733	3554	5954		2901	4635	5306	-3853	-1139	3828	7986	7619	8974	7481	7215	8691	7710	25193			8030	5448	4970	4433	11026	10299	9650	16500	8351	9119	5056	10596	6781	5523	3449	6360	5362	4901	11535	11984	11128	8899
11	5054	1154	5617	9468	7002	12448	6564	7192	2599	8403		2686	3816	3757	-6515	-312	3050	9937	8151	8543	7977		9772	9309	10646			7517	4316	2341	6549	12326	8974	9212	18353	5693	9007	6118	12353	5281	6594	3716	5767	5771	4671	10163	10873	7370	8654
12	5183	1909	7387	7529	7610	11697	6972	9301	3380	6806		3744		4391	-8044	-684	1312	9529	7767	9787	5885		8332	7114	6878			7317	5272	3894	7771	13087	10393	10358	18353	11252	8831	6644	11017	5561	4433	3662	6376	3863	5603	5477	10748	6998	7135
13	5370	1094	5814	8774	6170	11557	5694	7614	4539	6545		3025		3603	-5516	-1874	4387	10183	6935	12623	7734		8258	7754	6204			6599	6380	4432	8170	15770	10075	10667	18353	7335	8025	5927	12933	5152	5862	3564	7335	3694		5861	9100	6188	7930
14	4656	4839	5644	9434	4806	9354	7133	6482	4968	11311		5481		3372	-7547	477	2145	9302	6984	13665	8356		7807		7731			8515	6395	4645	5941	16291	11027	9928	18353	2233	9451	5227	10531	6372	4616	3829	7195	5610		7886	6615	9615	8703
15	5487	4617	3569	11281	1778	10673	8345	6526	3980	5431		4020		5538		-1451	3287	9206	7446	12214	8218		6378		6349			6855	6272	5092	7792	14798	12493	9735	18353	4637	7700	7816	12340	5278	5851	4962	5752	5438		8235	4969	7996	10243
16	3840	4871	3732	9754	9202	9135	8894	7593		4529		3781		4968			4027	10377	6523	11497	9240		4668		5249			8099	6935	3674	9007	14108	15124	9700		4160	8034	7992	10782	12430	6156	4291	6626	5418			6219	7518	10335
17	5428	5824	4092	13291	7521	9286	6381	11046		6793				4352			4217	9587	8199	11830	10203		7737		2810			8532	6958	5742	9042	16717	13093	10884		4787	6680	6568	10085	10646	5981	5470	5320	6360			6607	5494	8954
18	4874	6455	4425	14049	6295	10371	6973	9869		7492				4841			3702		8896	14032	7673		8477		4002			8007	8029	6649	7207	14415	11905	8274		5647	8220	7512	10215		6073	5023	7228	6383			8306	6978	11054
19	5936	8382	4172	15721	7703	10717	4270	7211		6388				3449			3209		7326	12742	7419		8990		6615			7876	7026	5567	9095	15231	10945	8986		5133	7448	8505	12669		4274	5527	10194	6753			6796	6477	9498
20	5615	7103	1764	12564	7477	10120	3620	5480		6605							2215		8461	14336	10025		8945		4560			7173	8597	10558	6965	14663	10508	8058		4981	6254	8699	12643		5980	3826	13123				7430	6357	9909
21	6501	5078	2161	13452	8474	10947	3903	6103		6302							2227		9350	14574	10406		8832		3234			8443	7360	7387	7606	12742	10663	9107		5493	5495	9036	14078		6725	4125	6736				4772	7310	12903
22	6234	5853	3719	14717	7301		3901	6032		7222									9502	13556			14319		4342			10230	9142	8331	6576	13481	9558	8052			4397	6751			6178	3709	5503				4983	7509	12760
23	4213			14351	5944					8072									6602	12248			13019		9164			10895	7830	6903	7657	13339	11996	9151			3735	10293			4954	4725	14217				5222	5577	10568
24	5680			12648	6904					7323										11179					2215			11390	7461	7657	6515		8822	8364			3964	7385			5920		14217				4707	5696	11640
25	5928			12734	8735					6357										11853								10084	6414	8508	8857		9996	10116			3595	7814					8341				4761	4631	11047
26	4893			10284																								9756	6441		7397						5566	8262					6863				5825	6504	11503
27	5228			10318																								9728	6700		8769						7105	5294					8899					6558
28	4299			9006																								9140	6934		6777						5376	7976					8312					6551
29	4853			8143																								9038	6035								6569	6355					8104					7334
30				5639																								9560	5454								7770	7177
31				7042																								9334										7180
32				7959																								11269										5166
33				7820																								10802										5946
34				7157																								11955										6587
35																												10893										7604
36																																						5890
37																																						5817
38																																						3548
39																																						4899
40																																						4813
41																																						4608
42																																						2096
43																																						5887
44																																						5497
45
46
47
48
49
50
51
52
53
54
55
56
57
58
59
60
61
62
63
64
65
66
67
68
69
70
71
72
73
74
75
76
77
78
79
80
81
82
83
84
85
86
87
88
89
90
91
92
93
94
95
96
97
98
99
100
101
102
103
104
105
106
107
108
109
110
111
112
113
114
115
116
117
118
119
120
121
122
123
124
125
126
127
128
129
130
131
132
133
134
135
136
137
138
139
140
141
142
143
144
145
146
147
148
149
150
151
152
153
154
155
156
157
158
159
160
161
162
163
164
165
166
167
168
169
170
171
172
173
174
175
176
177
178
179
180
181
182
183
184
185
186
187
188
189
190
191
192
193
194
195
196
197
198
199
200
201
202
203
204
205
206
207
208
209
210
211
212
213
214
215
216
217
218
219
220
221
222
223
224
225
226
227
228
229
230
231
232
233
234
235
236
237
238
239
240
241
242
243
244
245
246
247
248
249
250
251
252
253
254
255
256
257
258
259
260
261
262
263
264
265
266
267
268
269
270
271
272
273
274
275
276
277
278
279
280
281
282
283
284
285
286
287
288
289
290
291
292
293
294
295
296
297
298
299
[truncated: 67 more columns]

## Sheet: mCherry-Gem_total_SG2
	siCtrl_1 Cell 6.csv	siCtrl_1 Cell 9.csv	siCtrl_1 Cell 13.csv	siCtrl_1 Cell 14.csv	siCtrl_1 Cell 15.csv	siCtrl_1 Cell 16.csv	siCtrl_1 Cell 17.csv	siCtrl_1 Cell 18.csv	siCtrl_1 Cell 19.csv	siCtrl_2 Cell 1.csv	siCtrl_2 Cell 5.csv	siCtrl_2 Cell 8.csv	siCtrl_2 Cell 10.csv	siCtrl_2 Cell 11.csv	siCtrl_2 Cell 12.csv	siCtrl_2 Cell 13.csv	siCtrl_3 Cell 8.csv	siCtrl_3 Cell 9.csv	siCtrl_3 Cell 11.csv	siCtrl_3 Cell 13.csv	siCtrl_3 Cell 17.csv	siCtrl_3 Cell 20.csv	siCtrl_1 Cell 2.csv	siCtrl_1 Cell 4.csv	siCtrl_1 Cell 5.csv	siCtrl_1 Cell 6.csv	siCtrl_1 Cell 8.csv	siCtrl_1 Cell 9.csv	siCtrl_1 Cell 14.csv	siCtrl_1 Cell 15.csv	siCtrl_1 Cell 16.csv	siCtrl_1 Cell 17.csv	siCtrl_1 Cell 20.csv	siCtrl_2 Cell 1.csv	siCtrl_2 Cell 2.csv	siCtrl_2 Cell 3.csv	siCtrl_2 Cell 5.csv	siCtrl_2 Cell 6.csv	siCtrl_2 Cell 8.csv	siCtrl_2 Cell 9.csv	siCtrl_2 Cell 10.csv	siCtrl_2 Cell 11.csv	siCtrl_2 Cell 12.csv	siCtrl_2 Cell 13.csv	siCtrl_2 Cell 14.csv	siCtrl_2 Cell 17.csv	siCtrl_2 Cell 18.csv	siCtrl_2 Cell 19.csv	siCtrl_3 Cell 1.csv
0	448375	23873	117591	165843	197888	159858	133883	99469	13607	21229	142773	297702	17380	20513	1515	153855	9789	123489	213338	154176	14849	12943	26505	100831	9582	52662	13530	97128	5243	-55080	79682	60985	20199	146690	104273	166630	-22619	4444	69123	171947	88581	19835	27085	110142	126369	68340	104345	90334	192891
1	463382	31610	125694	168197	204008	166530	139251	102658	16975	28416	149820	308513	21530	27168	871	160412	12450	132748	231769	165314	18140	19029	35922	106040	8185	61376	17284	103366	5556	12599	89236	69289	28205	154577	108643	169872	-35391	-521	76143	180715	90204	35412	30437	118425	136103	75890	113020	99226	193618
2	461889	36393	130560	180222	210804	177766	162091	111540	25742	35749	153987	326063	28836	33354	4772	160302	15119	136745	232301	169228	23293	25938	42636	112081	8587	67826	23551	109196	6196	44266	95608	72850	27851	163538	110533	173935	-32919	-2087	82225	204637	96091	52679	33700	129602	142018	79591	120063	105295	206096
3	458814	42567	140341	186908	221258	188101	172812	117559	32658	42332	161770	334024	36143	39242	5724	165951	19081	143718	254433	171223	29733	29359	49137	119265	9457	73346	30470	119636	5391	49703	104989	79319	34979	172530	115580	175203	-33374	1970	87838	207422	108120	67703	37769	137580	149172	80408	132748	110578	206382
4	246168	50072	148168	193053	229617	192284	186084	127660	39258	52173	168129	338856	39785	45813	9222	168844	21763	146375	259022	176221	36307	34678	56597	118699	12233	78621	35496	125317	11360	33604	112321	82441	45071	181806	121344	180009	54043	2290	93767	212762	112063	83256	42212	146265	157259	87169	141652	114055	212163
5		57771	162027	195849	233591	206960	200977	136040	50167	62131	176581	358086	49453	52459	15320	177544	26207	156758	271207	183175	41996	45143	65541	128964	13599	86005	42884	133039	14681	58985	114618	90477	49370	191264	125060	187289	63533	6239	100653	212930	116595	95698	50019	156706	162928	99560	142852	120299	214608
6		61965	166573		243244	217668	209631	139905	56813	71755	185823	367888	54110	58513	20434	179877	33495	161851	283893	193044	48938	53365	72720	134344	18078	91996	48722	138477	19081	30995	124926	93056	56494	196538	129497	191092	67253	9738	112349	219762	123025	114173	53802	166100	167024	96575	149855	123699	210166
7		69164	173230		254828	228335	222944	148462	64361	82867	192397	383402	59927	64500	28186	183948	39036	172107	292736	200418	58223	62783	75148	142498	22735	99350	57055	143807	24005	83127	133517	100827	62040	212896	139887	197398	73861	9695	112523	227812	128882	123934	54360	172730	177303	104744	154930	127022	218445
8		75715	177337		262819	238422	234443	153513	72811	91644	198860	392807	72724	68223	37866		43007		301808	206266	69961	71934	82967	147451	26533	105584	61509	145005	29874	88752	140096	109123	69878	197582	137422	210668	79262	12693	117233	234914	118982	138450	64163	179467	183230	107819	161597	130744
9		87497	179255		271379	249485	237059	158333	79508	99782	206900	402070	80432	70591	44369		52643		294239	212775	74252	81588	91000	159969	32898	113272	66819	158015	36287	89093	144649	115450	74933	208466	142254	214474	84770	16953	120261	240888	126506	149750	74192	188786	184009	116432	175056	134737
10		89607	189007		272823	258550	232117	167764	88364	106651	209788	398577	83310	75280	52024		58358			217739	81814	81650	95673	167077	38973	118912	72868	166371	43343	94999	155215	118442	83529	227986	145878	215935	92571	19556	128486	245522	144013	166866	80130	195957	190735	121683	177045	138863
11		89607	196912		283300	268220	246524	175740	96255	116815	223028	406759	90839	77132	58093		63950			221949	90328	93308	103152	183025	45130	120620	81247	171334	52731	99102	164669	127564	86328	233921	153130	225905	95184	23986	134860	243919	149108	181260	79179	202110	196521	124936	187816	139905
12		93077	197015		299231	277336	256887	186093	105725	126006	233660	397900	96204	84099	65394		71151			229478	92709		110292	177359	50234	125771	84521	178983	60855	106539	172838	133550	90897	247366	160210	234101	101976	26714	141876	256948	153438	194639	84937	209218	195521	126551	199326	143887
13		100218	202000		304772	275817	261475	188853	112167	130221	239178	404410	98214	91272	71618		76248			230598	101655		117576	184191	56890	127239	95518	175844	73467		176133	136589	93705	256427	163987		103475	29829	150245		158724	209237	92805	217985	200782	134122	202999	153621
14		103510	210846		313935	274176	281953	196012	120307	136854	244077		103388	95289	79881		83412			240677	105485		124511	184251	64887	131140	94829	189199	80158		183578	141198	97848	259083			69482	35146	158980		158931	218984	97085	223377			204023	160254
15		111574	216681		313935		300125	193820	124062	144064	251635		104467	96849	87414		94186			242621	113103		127548	186462	71843	141055	105025		80079		186008	152967	102864	276506			80185	41785	167565		165912		98493	231131			220724	167448
16		115637	221820				304460	208502	129423	148441	259208		102886	108219			101339			242815	119087		137523	186462		142669	113671		85469		200107	154364	108970	279697			102369		167547		170794		106239	234891			227727	172161
17		121080	226335				303938	211410	136532	158423	265291		106894	112384			110522			242484	126046		141938						87888		207184	161436	106126	282791			116469		164058		176235		112707				227689	176667
18		126773	230256				316611	216002	141607	158969	264713		109307	121448			116984				136356		146017									166512					116469
19		134099	235327				316387		149384	161682	260426		116941	126256							144586		157042														130926
20		143559	246387				317426		158436	163829	267069		120001	133506							153228		159104
21		149571	241712				320441		165096	177586	275193		125316	137244									168140
22		152285					310283		171701	180814	279285		129997	143814									179364
23		160247					323126		174901	182608	282243		133288	143241									189707
24		114362					328650		179352	186782	285098		146416	148635									197332
25							341560		186756		285098		149651										208282
26							351468						150490										219969
27							360334						155262										217942
28							369381																237795
29							363331																242482
30							374521																248481
31							380392																268925
32							380640
33							388350
34
35
36
37
38
39
40
41
42
43
44
45
46
47
48
49
50
51
52
53
54
55
56
57
58
59
60
61
62
63
64
65
66
67
68
69
70
71
72
73
74
75
76
77
78
79
80
81
82
83
84
85
86
87
88
89
90
91
92
93
94
95
96
97
98
99
100
101
102
103
104
105
106
107
108
109
110
111
112
113
114
115
116
117
118
119
120
121
122
123
124
125
126
127
128
129
130
131
132
133
134
135
136
137
138
139
140
141
142
143
144
145
146
147
148
149
150
151
152
153
154
155
156
157
158
159
160
161
162
163
164
165
166
167
168
169
170
171
172
173
174
175
176
177
178
179
180
181
182
183
184
185
186
187
188
189
190
191
192
193
194
195
196
197
198
199
200
201
202
203
204
205
206
207
208
209
210
211
212
213
214
215
216
217
218
219
220
221
222
223
224
225
226
227
228
229
230
231
232
233
234
235
236
237
238
239
240
241
242
243
244
245
246
247
248
249
250
251
252
253
254
255
256
257
258
259
260
261
262
263
264
265
266
267
268
269
270
271
272
273
274
275
276
277
278
279
280
281
282
283
284
285
286
287
288
289
290
291
292
293
294
295
296
297
298
299
[truncated: 22 more columns]

## Sheet: Frame_G1(h)
	siCtrl_1 Cell 1.csv	siCtrl_1 Cell 2.csv	siCtrl_1 Cell 4.csv	siCtrl_1 Cell 3.csv	siCtrl_1 Cell 5.csv	siCtrl_1 Cell 6.csv	siCtrl_1 Cell 7.csv	siCtrl_1 Cell 10.csv	siCtrl_1 Cell 11.csv	siCtrl_1 Cell 12.csv	siCtrl_1 Cell 13.csv	siCtrl_1 Cell 14.csv	siCtrl_1 Cell 15.csv	siCtrl_1 Cell 16.csv	siCtrl_1 Cell 18.csv	siCtrl_1 Cell 19.csv	siCtrl_1 Cell 20.csv	siCtrl_2 Cell 1.csv	siCtrl_2 Cell 2.csv	siCtrl_2 Cell 3.csv	siCtrl_2 Cell 4.csv	siCtrl_2 Cell 5.csv	siCtrl_2 Cell 7.csv	siCtrl_2 Cell 8.csv	siCtrl_2 Cell 9.csv	siCtrl_2 Cell 12.csv	siCtrl_2 Cell 13.csv	siCtrl_2 Cell 14.csv	siCtrl_2 Cell 15.csv	siCtrl_2 Cell 16.csv	siCtrl_2 Cell 17.csv	siCtrl_2 Cell 18.csv	siCtrl_2 Cell 19.csv	siCtrl_2 Cell 20.csv	siCtrl_3 Cell 1.csv	siCtrl_3 Cell 2.csv	siCtrl_3 Cell 3.csv	siCtrl_3 Cell 4.csv	siCtrl_3 Cell 5.csv	siCtrl_3 Cell 6.csv	siCtrl_3 Cell 7.csv	siCtrl_3 Cell 9.csv	siCtrl_3 Cell 10.csv	siCtrl_3 Cell 11.csv	siCtrl_3 Cell 13.csv	siCtrl_3 Cell 14.csv	siCtrl_3 Cell 15.csv	siCtrl_3 Cell 18.csv	siCtrl_3 Cell 19.csv
0	28	28	35	28	28	36	28	28	44	28	54	36	47	46	51	56	28	28	28	28	31	57	28	46	28	28	39	28	28	28	34	28	28	28	28	28	28	28	28	28	28	38	28	41	49	32	28	28	40
1	29	29	36	29	29	37	29	29	45	29	55	37	48	47	52	57	29	29	29	29	32	58	29	47	29	29	40	29	29	29	35	29	29	29	29	29	29	29	29	29	29	39	29	42	50	33	29	29	41
2	30	30	37	30	30	38	30	30	46	30	56	38	49	48	53	58	30	30	30	30	33	59	30	48	30	30	41	30	30	30	36	30	30	30	30	30	30	30	30	30	30	40	30	43	51	34	30	30	42
3	31	31	38	31	31	39	31	31	47	31	57	39	50	49	54	59	31	31	31	31	34	60	31	49	31	31	42	31	31	31	37	31	31	31	31	31	31	31	31	31	31	41	31	44	52	35	31	31	43
4	32	32	39	32	32	40	32	32	48	32	58	40	51	50	55	60	32	32	32	32	35	61	32	50	32	32	43	32	32	32	38	32	32	32	32	32	32	32	32	32	32	42	32	45	53	36	32	32	44
5	33	33	40	33	33	41	33	33	49	33	59	41	52	51	56	61	33	33	33	33	36	62	33	51	33	33	44	33	33	33	39	33	33	33	33	33	33	33	33	33	33	43	33	46	54	37	33	33	45
6	34	34	41	34	34	42	34	34	50	34	60	42	53	52	57	62	34	34	34	34	37	63	34	52	34	34	45	34	34	34	40	34	34	34	34	34	34	34	34	34	34	44	34	47	55	38	34	34	46
7	35	35	42	35	35	43	35	35	51	35	61	43	54	53	58	63	35	35	35	35	38	64	35	53	35	35	46	35	35	35	41	35	35	35	35	35	35	35	35	35	35	45	35	48	56	39	35	35	47
8	36	36	43	36	36	44	36	36	52	36	62	44	55	54	59	64	36	36	36	36	39	65	36	54	36	36		36	36	36	42	36	36	36	36	36	36	36	36	36	36	46	36	49	57	40	36	36	48
9	37	37	44	37	37	45	37	37	53	37		45	56	55	60	65	37	37	37	37	40	66	37	55	37	37		37	37	37	43	37	37	37	37	37	37	37	37	37	37	47	37	50	58	41	37	37	49
10	38	38	45	38	38	46	38	38	54	38		46	57	56	61	66	38	38	38	38	41	67	38	56	38			38	38	38	44	38	38	38	38	38	38	38	38	38	38	48	38	51	59	42	38	38	50
11	39	39	46	39	39	47	39	39	55	39		47	58	57	62	67	39	39	39	39	42		39	57	39			39	39	39	45	39	39	39	39	39	39	39	39	39	39	49	39	52	60	43	39	39	51
12	40	40	47	40	40	48	40	40	56	40		48		58	63	68	40	40	40	40	43		40	58	40			40	40	40	46	40	40	40	40	40	40	40	40	40	40	50	40	53	61	44	40	40	52
13	41	41	48	41	41	49	41	41	57	41		49		59	64	69	41	41	41	41	44		41	59	41			41	41	41	47	41	41	41	41	41	41	41	41	41	41	51	41	54		45	41	41	53
14	42	42	49	42	42	50	42	42	58	42		50		60	65	70	42	42	42	42	45		42		42			42	42	42	48	42	42	42	42	42	42	42	42	42	42	52	42	55		46	42	42	54
15	43	43	50	43	43	51	43	43	59	43		51		61		71	43	43	43	43	46		43		43			43	43	43	49	43	43	43	43	43	43	43	43	43	43	53	43	56		47	43	43	55
16	44	44	51	44	44	52	44	44		44		52		62			44	44	44	44	47		44		44			44	44	44	50	44	44	44		44	44	44	44	44	44	54	44	57			44	44	56
17	45	45	52	45	45	53	45	45		45				63			45	45	45	45	48		45		45			45	45	45	51	45	45	45		45	45	45	45	45	45	55	45	58			45	45	57
18	46	46	53	46	46	54	46	46		46				64			46		46	46	49		46		46			46	46	46	52	46	46	46		46	46	46	46		46	56	46	59			46	46	58
19	47	47	54	47	47	55	47	47		47				65			47		47	47	50		47		47			47	47	47	53	47	47	47		47	47	47	47		47	57	47	60			47	47	59
20	48	48	55	48	48	56	48	48		48							48		48	48	51		48		48			48	48	48	54	48	48	48		48	48	48	48		48	58	48				48	48	60
21	49	49	56	49	49	57	49	49		49							49		49	49	52		49		49			49	49	49	55	49	49	49		49	49	49	49		49	59	49				49	49	61
22	50	50	57	50	50		50	50		50									50	50			50		50			50	50	50	56	50	50	50			50	50			50	60	50				50	50	62
23	51			51	51					51									51	51			51		51			51	51	51	57	51	51	51			51	51			51	61	51				51	51	63
24	52			52	52					52										52					52			52	52	52	58		52	52			52	52			52		52				52	52	64
25	53			53	53					53										53								53	53	53	59		53	53			53	53					53				53	53	65
26	54			54																								54	54		60						54	54					54				54	54	66
27	55			55																								55	55		61						55	55					55					55
28	56			56																								56	56		62						56	56					56					56
29	57			57																								57	57								57	57					57					57
30				58																								58	58								58	58
31				59																								59										59
32				60																								60										60
33				61																								61										61
34				62																								62										62
35																												63										63
36																																						64
37																																						65
38																																						66
39																																						67
40																																						68
41																																						69
42																																						70
43																																						71
44																																						72
45
46
47
48
49
50
51
52
53
54
55
56
57
58
59
60
61
62
63
64
65
66
67
68
69
70
71
72
73
74
75
76
77
78
79
80
81
82
83
84
85
86
87
88
89
90
91
92
93
94
95
96
97
98
99
100
101
102
103
104
105
106
107
108
109
110
111
112
113
114
115
116
117
118
119
120
121
122
123
124
125
126
127
128
129
130
131
132
133
134
135
136
137
138
139
140
141
142
143
144
145
146
147
148
149
150
151
152
153
154
155
156
157
158
159
160
161
162
163
164
165
166
167
168
169
170
171
172
173
174
175
176
177
178
179
180
181
182
183
184
185
186
187
188
189
190
191
192
193
194
195
196
197
198
199
200
201
202
203
204
205
206
207
208
209
210
211
212
213
214
215
216
217
218
219
220
221
222
223
224
225
226
227
228
229
230
231
232
233
234
235
236
237
238
239
240
241
242
243
244
245
246
247
248
249
250
251
252
253
254
255
256
257
258
259
260
261
262
263
264
265
266
267
268
269
270
271
272
273
274
275
276
277
278
279
280
281
282
283
284
285
286
287
288
289
290
291
292
293
294
295
296
297
298
299
[truncated: 67 more columns]

## Sheet: Frame_SG2(h)
	siCtrl_1 Cell 6.csv	siCtrl_1 Cell 9.csv	siCtrl_1 Cell 13.csv	siCtrl_1 Cell 14.csv	siCtrl_1 Cell 15.csv	siCtrl_1 Cell 16.csv	siCtrl_1 Cell 17.csv	siCtrl_1 Cell 18.csv	siCtrl_1 Cell 19.csv	siCtrl_2 Cell 1.csv	siCtrl_2 Cell 5.csv	siCtrl_2 Cell 8.csv	siCtrl_2 Cell 10.csv	siCtrl_2 Cell 11.csv	siCtrl_2 Cell 12.csv	siCtrl_2 Cell 13.csv	siCtrl_3 Cell 8.csv	siCtrl_3 Cell 9.csv	siCtrl_3 Cell 11.csv	siCtrl_3 Cell 13.csv	siCtrl_3 Cell 17.csv	siCtrl_3 Cell 20.csv	siCtrl_1 Cell 2.csv	siCtrl_1 Cell 4.csv	siCtrl_1 Cell 5.csv	siCtrl_1 Cell 6.csv	siCtrl_1 Cell 8.csv	siCtrl_1 Cell 9.csv	siCtrl_1 Cell 14.csv	siCtrl_1 Cell 15.csv	siCtrl_1 Cell 16.csv	siCtrl_1 Cell 17.csv	siCtrl_1 Cell 20.csv	siCtrl_2 Cell 1.csv	siCtrl_2 Cell 2.csv	siCtrl_2 Cell 3.csv	siCtrl_2 Cell 5.csv	siCtrl_2 Cell 6.csv	siCtrl_2 Cell 8.csv	siCtrl_2 Cell 9.csv	siCtrl_2 Cell 10.csv	siCtrl_2 Cell 11.csv	siCtrl_2 Cell 12.csv	siCtrl_2 Cell 13.csv	siCtrl_2 Cell 14.csv	siCtrl_2 Cell 17.csv	siCtrl_2 Cell 18.csv	siCtrl_2 Cell 19.csv	siCtrl_3 Cell 1.csv
0	28	33	28	28	28	28	31	29	28	51	29	29	30	37	39	28	53	28	28	28	42	56	34	34	35	34	34	34	35	38	34	58	66	34	64	34	57	34	34	35	34	35	34	34	34	57	34	34	34
1	29	34	29	29	29	29	32	30	29	52	30	30	31	38	40	29	54	29	29	29	43	57	35	35	36	35	35	35	36	39	35	59	67	35	65	35	58	35	35	36	35	36	35	35	35	58	35	35	35
2	30	35	30	30	30	30	33	31	30	53	31	31	32	39	41	30	55	30	30	30	44	58	36	36	37	36	36	36	37	40	36	60	68	36	66	36	59	36	36	37	36	37	36	36	36	59	36	36	36
3	31	36	31	31	31	31	34	32	31	54	32	32	33	40	42	31	56	31	31	31	45	59	37	37	38	37	37	37	38	41	37	61	69	37	67	37	60	37	37	38	37	38	37	37	37	60	37	37	37
4	32	37	32	32	32	32	35	33	32	55	33	33	34	41	43	32	57	32	32	32	46	60	38	38	39	38	38	38	39	42	38	62	70	38	68	38	61	38	38	39	38	39	38	38	38	61	38	38	38
5		38	33	33	33	33	36	34	33	56	34	34	35	42	44	33	58	33	33	33	47	61	39	39	40	39	39	39	40	43	39	63	71	39	69	39	62	39	39	40	39	40	39	39	39	62	39	39	39
6		39	34		34	34	37	35	34	57	35	35	36	43	45	34	59	34	34	34	48	62	40	40	41	40	40	40	41	44	40	64	72	40	70	40	63	40	40	41	40	41	40	40	40	63	40	40	40
7		40	35		35	35	38	36	35	58	36	36	37	44	46	35	60	35	35	35	49	63	41	41	42	41	41	41	42	45	41	65	73	41	71	41	64	41	41	42	41	42	41	41	41	64	41	41	41
8		41	36		36	36	39	37	36	59	37	37	38	45	47		61		36	36	50	64	42	42	43	42	42	42	43	46	42	66	74	42	72	42	65	42	42	43	42	43	42	42	42	65	42	42
9		42	37		37	37	40	38	37	60	38	38	39	46	48		62		37	37	51	65	43	43	44	43	43	43	44	47	43	67	75	43	73	43	66	43	43	44	43	44	43	43	43	66	43	43
10		43	38		38	38	41	39	38	61	39	39	40	47	49		63			38	52	66	44	44	45	44	44	44	45	48	44	68	76	44	74	44	67	44	44	45	44	45	44	44	44	67	44	44
11		44	39		39	39	42	40	39	62	40	40	41	48	50		64			39	53	67	45	45	46	45	45	45	46	49	45	69	77	45	75	45	68	45	45	46	45	46	45	45	45	68	45	45
12		45	40		40	40	43	41	40	63	41	41	42	49	51		65			40	54		46	46	47	46	46	46	47	50	46	70	78	46	76	46	69	46	46	47	46	47	46	46	46	69	46	46
13		46	41		41	41	44	42	41	64	42	42	43	50	52		66			41	55		47	47	48	47	47	47	48		47	71	79	47	77		70	47	47		47	48	47	47	47	70	47	47
14		47	42		42	42	45	43	42	65	43		44	51	53		67			42	56		48	48	49	48	48	48	49		48	72	80	48			71	48	48		48	49	48	48			48	48
15		48	43		43		46	44	43	66	44		45	52	54		68			43	57		49	49	50	49	49		50		49	73	81	49			72	49	49		49		49	49			49	49
16		49	44				47	45	44	67	45		46	53			69			44	58		50	50		50	50		51		50	74	82	50			73		50		50		50	50			50	50
17		50	45				48	46	45	68	46		47	54			70			45	59		51						52		51	75	83	51			74		51		51		51				51	51
18		51	46				49	47	46	69	47		48	55			71				60		52									76					75
19		52	47				50		47	70	48		49	56							61		53														76
20		53	48				51		48	71	49		50	57							62		54
21		54	49				52		49	72	50		51	58									55
22		55					53		50	73	51		52	59									56
23		56					54		51	74	52		53	60									57
24		57					55		52	75	53		54	61									58
25							56		53		54		55										59
26							57						56										60
27							58						57										61
28							59																62
29							60																63
30							61																64
31							62																65
32							63
33							64
34
35
36
37
38
39
40
41
42
43
44
45
46
47
48
49
50
51
52
53
54
55
56
57
58
59
60
61
62
63
64
65
66
67
68
69
70
71
72
73
74
75
76
77
78
79
80
81
82
83
84
85
86
87
88
89
90
91
92
93
94
95
96
97
98
99
100
101
102
103
104
105
106
107
108
109
110
111
112
113
114
115
116
117
118
119
120
121
122
123
124
125
126
127
128
129
130
131
132
133
134
135
136
137
138
139
140
141
142
143
144
145
146
147
148
149
150
151
152
153
154
155
156
157
158
159
160
161
162
163
164
165
166
167
168
169
170
171
172
173
174
175
176
177
178
179
180
181
182
183
184
185
186
187
188
189
190
191
192
193
194
195
196
197
198
199
200
201
202
203
204
205
206
207
208
209
210
211
212
213
214
215
216
217
218
219
220
221
222
223
224
225
226
227
228
229
230
231
232
233
234
235
236
237
238
239
240
241
242
243
244
245
246
247
248
249
250
251
252
253
254
255
256
257
258
259
260
261
262
263
264
265
266
267
268
269
270
271
272
273
274
275
276
277
278
279
280
281
282
283
284
285
286
287
288
289
290
291
292
293
294
295
296
297
298
299
[truncated: 22 more columns]

## Sheet: Half-life_G1(h)
	siCtrl_1 Cell 1.csv	siCtrl_1 Cell 2.csv	siCtrl_1 Cell 4.csv	siCtrl_1 Cell 3.csv	siCtrl_1 Cell 5.csv	siCtrl_1 Cell 6.csv	siCtrl_1 Cell 7.csv	siCtrl_1 Cell 10.csv	siCtrl_1 Cell 11.csv	siCtrl_1 Cell 12.csv	siCtrl_1 Cell 13.csv	siCtrl_1 Cell 14.csv	siCtrl_1 Cell 15.csv	siCtrl_1 Cell 16.csv	siCtrl_1 Cell 18.csv	siCtrl_1 Cell 19.csv	siCtrl_1 Cell 20.csv	siCtrl_2 Cell 1.csv	siCtrl_2 Cell 2.csv	siCtrl_2 Cell 3.csv	siCtrl_2 Cell 4.csv	siCtrl_2 Cell 5.csv	siCtrl_2 Cell 7.csv	siCtrl_2 Cell 8.csv	siCtrl_2 Cell 9.csv	siCtrl_2 Cell 12.csv	siCtrl_2 Cell 13.csv	siCtrl_2 Cell 14.csv	siCtrl_2 Cell 15.csv	siCtrl_2 Cell 16.csv	siCtrl_2 Cell 17.csv	siCtrl_2 Cell 18.csv	siCtrl_2 Cell 19.csv	siCtrl_2 Cell 20.csv	siCtrl_3 Cell 1.csv	siCtrl_3 Cell 2.csv	siCtrl_3 Cell 3.csv	siCtrl_3 Cell 4.csv	siCtrl_3 Cell 5.csv	siCtrl_3 Cell 6.csv	siCtrl_3 Cell 7.csv	siCtrl_3 Cell 9.csv	siCtrl_3 Cell 10.csv	siCtrl_3 Cell 11.csv	siCtrl_3 Cell 13.csv	siCtrl_3 Cell 14.csv	siCtrl_3 Cell 15.csv	siCtrl_3 Cell 18.csv	siCtrl_3 Cell 19.csv
0	5.90387	4.65234	4.85198	10.0728	5.12333	4.33543	5.90948	5.24289	5.96507	4.45125	5.74036	4.4145	5.27924	5.03449	4.52737	3.51748	8.23727	21.0797	4.985	5.6195	7.29962	5.08481	4.85199	4.91535	4.7556	12.2811	5.37163	7.38874	6.30949	5.97602	5.84939	7.11137	6.32359	5.28424	7.2838	5.61742	6.76887	8.95541	6.06459	5.25682	5.89708	4.71022	6.21136	4.21928	3.64224	5.64214	5.57869	6.76483	8.43304
[truncated: 67 more columns]

## Sheet: Half-life_SG2(h)
	siCtrl_1 Cell 6.csv	siCtrl_1 Cell 9.csv	siCtrl_1 Cell 13.csv	siCtrl_1 Cell 14.csv	siCtrl_1 Cell 15.csv	siCtrl_1 Cell 16.csv	siCtrl_1 Cell 17.csv	siCtrl_1 Cell 18.csv	siCtrl_1 Cell 19.csv	siCtrl_2 Cell 1.csv	siCtrl_2 Cell 5.csv	siCtrl_2 Cell 8.csv	siCtrl_2 Cell 10.csv	siCtrl_2 Cell 11.csv	siCtrl_2 Cell 12.csv	siCtrl_2 Cell 13.csv	siCtrl_3 Cell 8.csv	siCtrl_3 Cell 9.csv	siCtrl_3 Cell 11.csv	siCtrl_3 Cell 13.csv	siCtrl_3 Cell 17.csv	siCtrl_3 Cell 20.csv	siCtrl_1 Cell 2.csv	siCtrl_1 Cell 4.csv	siCtrl_1 Cell 5.csv	siCtrl_1 Cell 6.csv	siCtrl_1 Cell 8.csv	siCtrl_1 Cell 9.csv	siCtrl_1 Cell 14.csv	siCtrl_1 Cell 15.csv	siCtrl_1 Cell 16.csv	siCtrl_1 Cell 17.csv	siCtrl_1 Cell 20.csv	siCtrl_2 Cell 1.csv	siCtrl_2 Cell 2.csv	siCtrl_2 Cell 3.csv	siCtrl_2 Cell 5.csv	siCtrl_2 Cell 6.csv	siCtrl_2 Cell 8.csv	siCtrl_2 Cell 9.csv	siCtrl_2 Cell 10.csv	siCtrl_2 Cell 11.csv	siCtrl_2 Cell 12.csv	siCtrl_2 Cell 13.csv	siCtrl_2 Cell 14.csv	siCtrl_2 Cell 17.csv	siCtrl_2 Cell 18.csv	siCtrl_2 Cell 19.csv	siCtrl_3 Cell 1.csv
0	16.8123	34.3033	24.662	25.929	53.0925	31.4426	28.8378	32.3607	35.7876	26.8929	32.0267	34.3445	32.8398	34.0021	54.9558	59.4102	65.2565	44.8012	36.2991	33.9933	61.6835	26.8004	82.9487	29.9158	23.7894	21.992	26.2424	26.2948	28.6552	25.0756	22.6012	23.1996	44.2664	22.5991	25.3114	26.1414	25.7277	25.3162	24.3966	24.088	18.0074	25.9506	24.1724	27.9383	26.6562	24.5195	22.3528	21.5428	21.4698
[truncated: 22 more columns]
