# Supplementary material for: The G1-S transition is promoted by Rb degradation via the E3 ligase UBR5
Source: Sci Adv. 2024 Oct 23;10(43):eadq6858. doi: 10.1126/sciadv.adq6858 (PMC11498223; doi:10.1126/sciadv.adq6858)
Supplement: Supplementary file 2 — Tables S1 to S36 [file sciadv.adq6858_tables_s1_to_s36.zip › adq6858_table_s16.xlsx]

## Sheet: Clover_total_G1
	siUBR5 1_1 Cell 1.csv	siUBR5 1_1 Cell 2.csv	siUBR5 1_1 Cell 3.csv	siUBR5 1_1 Cell 4.csv	siUBR5 1_1 Cell 7.csv	siUBR5 1_1 Cell 9.csv	siUBR5 1_1 Cell 10.csv	siUBR5 1_1 Cell 11.csv	siUBR5 1_1 Cell 12.csv	siUBR5 1_1 Cell 13.csv	siUBR5 1_1 Cell 14.csv	siUBR5 1_1 Cell 15.csv	siUBR5 1_1 Cell 17.csv	siUBR5 1_1 Cell 18.csv	siUBR5 1_1 Cell 19.csv	siUBR5 1_1 Cell 20.csv	siUBR5 1_2 Cell 1.csv	siUBR5 1_2 Cell 2.csv	siUBR5 1_2 Cell 3.csv	siUBR5 1_2 Cell 4.csv	siUBR5 1_2 Cell 5.csv	siUBR5 1_2 Cell 6.csv	siUBR5 1_2 Cell 7.csv	siUBR5 1_2 Cell 8.csv	siUBR5 1_2 Cell 9.csv	siUBR5 1_2 Cell 11.csv	siUBR5 1_2 Cell 12.csv	siUBR5 1_2 Cell 13.csv	siUBR5 1_3 Cell 3.csv	siUBR5 1_3 Cell 4.csv	siUBR5 1_3 Cell 5.csv	siUBR5 1_3 Cell 6.csv	siUBR5 1_3 Cell 7.csv	siUBR5 1_3 Cell 8.csv	siUBR5 1_3 Cell 9.csv	siUBR5 1_3 Cell 10.csv	siUBR5 1_3 Cell 11.csv	siUBR5 1_3 Cell 13.csv	siUBR5 1_3 Cell 14.csv	siUBR5 1_3 Cell 15.csv	siUBR5 1_3 Cell 16.csv	siUBR5 1_3 Cell 17.csv	siUBR5 1_3 Cell 18.csv	siUBR5 1_3 Cell 19.csv	siUBR5 1_3 Cell 20.csv	siUBR5 1_4 Cell 1.csv	siUBR5 1_4 Cell 3.csv	siUBR5 1_4 Cell 4.csv	siUBR5 1_4 Cell 6.csv
0	628566	906111	484761	2766645	1538552	939104	1121401	977324	1227815	826129	1440953	1670074	1195796	1537652	1725332	1039859	996564	1094991	793656	843577	1247822	903084	1873684	830733	456229	1148060	1143552	1686834	1532500	1158643	595505	1445301	1107964	1206199	1037360	1963163	1995395	1560981	2428683	1310902	1986421	694162	2167349	2050334	760014	1744683	1123596	499025	1442029
1	616270	885329	476078	2697619	1504686	908531	1096220	957519	1207598	793218	1391982	1643223	1161741	1517742	1710718	1016861	967562	1070673	780802	833187	1219917	855861	1825577	773075	436546	1066269	1135749	1643997	1468360	1132059	578395	1398641	1066580	1190164	1015621	1928880	1915480	1546748	2405487	1268054	1933086	636973	2071352	1973220	724893	1721970	1097286	496638	1392079
2	596168	855301	453293	2647189	1430717	873900	1072726	930655	1178271	783792	1344379	1633105	1111294	1507514	1690465	1000570	961623	1032791	749761	801390	1180385	843835	1761964	770713	424493	1080435	1084444	1597113	1422593	1110836	577896	1355011	1044732	1169127	1004056	1881547	1832558	1572227	2362823	1244811	1664029	617287	2009453	1927694	702121	1693240	1062974	435664	1364298
3	583403	852059	440106	2607909	1383997	844776	1047953	885537	1137150	767472	1303335	1605354	1075714	1489350	1664373	960237	938526	1010029	736054	795798	1142525	829429	1713960	740598	419653	1060608	1043777	1574402	1377032	1067825	551690	1330767	1020112	1150265	985037	1850106	1755785	1443662	2357241	1214306	1803417	581200	1938006	1902218	684441	1665314	1055543	419339	1357983
4	561572	798015	425088	2562722	1373736	834778	1024345	845508	1113709	741446	1288245	1587293	1068021	1459061	1668573	934794	886991	976037	705492	777299	1145160	810125	1643909	721021	404260	1032022	1023444	1507135	1344072	1038953	526853	1300671	991407	1128874	940784	1921299	1768226	1383672	2316349	1171502	1732513	560201	1911260	1855418	665042	1642610	1013959	427391	1333315
5	544760	783204	403685	2505618	1352119	801602	993696	818424	1074957	715143	1258007	1566525	1034850	1448982	1650823	918847	801554	943783	683520	748927	1126859	808082	1618574	700178	392656	973757	1032767	1489687	1281769	1020331	519403	1275117	979235	1085315	918185	1763934	1701631	1382953	2286140	1141053	1682048	536630	1835769	1821744	642346	1615055	982020	416878	1311737
6	532301	771400	391258	2452637	1297886	778024	968050	797159	1035443	697363	1225423	1546978	1018605	1449883	1638173	891555	800759	922670	669022	706264	1095788	790380	1582152	687927	379647	951423	1059875	1456658	1266253	1003523	500566	1252328	953536	1056577	879149	1721589	1644365	1374699	2247519	1108416	1638434	531895	1786601	1774366	624453	1601506	955997	389785	1299985
7	509229	758306	366968	2428327	1268598	761819	933691	779066	1004041	666099	1194553	1511726	1012615	1414960	1610104	865218	789058	916177	636151	686472	1070504	783611	1546948	714557	371299	924243	982567	1401066	1228890	933116	493338	1214000	937230	1036600	859923	1664588	1588157	1268534	2209927	1078372	1583709	512903	1818313	1803781	600700	1654355	951294	399854	1276576
8	495044	739007		2413861	1113981	770654	911202	721418	969894	660704	1157101	1489202	985066	1386543	1593610	832675	745589	892107	661181	663092	1040135	775362	1498556	699766	362185	932922	930221	1399651	1194137	916843	468837	1169104	905410	1013879	826075	1635556	1538781	1273067	2185362	1054576	1524456	499519	1747189	1984737	705339	1550322	890390	358073	1261890
9	482115	714472		2366334	1112089	808934	878234	724424	976058	643657	1102929	1493406	974844	1360453	1563912	812912	746940	863628	641196	660695	1020179	768862	1482305	674962	350844	855640	905280	1351186	1173296	902250	465906	1159868	800345	995198	801059	1591859	1499035	1255640	2121966	1018569	1462202	495557	1669380	1680788	570911	1529050	873262	386851	1251381
10	464710	690951		2340577	1157596	793501	852236	717329	927741	634040	1107508	1473537	959267	1321907	1546189	796086	722851	849759	623622	631146	997345	747689	1440233	668908	346549	832816	865377	1307582	1133638	884106	474342	1129247	825569	958890	770654	1599137	1464410	1169711	2266724	990802	1416025	480788	1629778	1655762	549794	1487773	853650	371375	1215885
11	449492	691539		2308924	1132765	723400	839038	702898	930238	616178	1091342	1456199	950598	1293977	1518507	780009	705447	829119	579113	624357	963852	724155	1385035	632578	334399	850211	828792	1276085	1097082	888065	444284	1105409	778443	926773	766814	1527986	1425668	1158956	2002657	962205	1393419	462560	1593215	1578598	514939	1473797	823716	373379	1196910
12	440818	666103		2239240	1117381	728238	807203	708624	935637	594132	1059811		925856	1290303	1493565	744682	682428	816093	573909	594566	949824	710512	1332426	626609	331770	800340	800585	1256219	1070450	872165	428159	1094860	814406	913027	756040	1474819	1366645	1133029	1942011	933062	1366409	481440	1679820	1550273	547874	1445449	791423	330947	1191560
13	420367	662964		2223975	1097031	689234	783424	691544	880498	582888	1027466		927497	1252342	1466712	722894	657778	792031	558986	573721	934808	683846	1320817	573273	324359	820131	777461	1225133	1042286	832222	429081	1073906	791839	892687	762470	1450541	1361960	1108154	1865044		1330001		1492659	1510895	517773	1414133	771855	303190	1172772
14	414727	649849		2195783	1089767	705676	755800	688394	864905	576002	998018		926279	1206028	1442835	703896	631106	778302	552601	569668	916108	669732	1276028	580093	314801	787656	773838	1185282	1013052	824971	406043	1038442	773192	877428	713163	1408304	1320096	1076599	1823500		1286403		1466090	1479989	498189	1388094	733260	269185	1154918
15	411848	640278		2137156	1070630	658533	738514	654135	852624	550717	964373		919029	1173137		691386	613064	745973	531833	559160	1030130	656009	1295771	580014	307160	772136	742691	1170802	994970	809065	395704	1012271	763408	853801	695122	1362317	1281862	1046725	1779083		1242444		1510661	1414159	479302	1365094	717586	269185	1143742
16	395400	627272		2082595	1011886	640483	710288	645318	827953	531093	956803		868306	1147285		674217	598288	742454	524665	539169	1059464	672434	1250546	529085	298231	742009	712532	1121790	929396	785728	381482	994022	738650	837881	675613	1338850	1253716	1028801	1718726		1213836		1375817	1349658	470533	1335545	700421	269185	1109079
17	381477	622354		2054820	1010534	630460	692958	618487	827336	516259	929257		811345	1117097		659996	586787	716377	513358	528203	935196	671226	1193312	536368	284897	724631	701714	1101778	883844	751252	370932	954188	724010	812058	662264	1296048	1230763	1010261	1665231		1186940		1297254	1288261	470938	1331502	693732	308405	1097343
18	374521	612620		1999950	995056	657736	676006	593202	820527	493763	894813		804705	1088970		641579	562960	701721	507892	516138	879293	662860	1175228	522939	281583	704926	682461	1063450	883844	733302	358686	932404	705196	795100	644690	1287004	1196792	972782	1611222		1152555		1278984	1253692	449024	1287655	670654	288986	1037410
19	364712	581405		2003843	930676	681148	660892	600007	826924	480927	853808		786771	1063380		607087	552439	674820	497246	496612	834553	643759	1147261	500053	274930	692403	671246	1044741	953392	706730	351402	913769	686321	767251	631766	1256874	1159878	937390	1565001		1097792		1223964	1214935	438702	1260160		281076	1050336
20	293182	574761		1977347	895427	681447	646669	574738	833779	455381	848501		770646	1031378		609768	528300	664774	482689	495238	804424	627265	1117312	486635	264423	678388	669959	1028515	892958	674331	338522	906088	674639	758770	643303	1206875	1144535	888055	1520481		1053488		1192256	1179812	427874	1238588		273359	1038701
21	350937	560262		1937849	903606	688429	627714	571060	808792	458269	840345		760528	1007709		581197	514146	644688	464810	478917	766761	615776	1083473	476064	261426	678040	617574	993439	825893	698487	323639	878333	659778	746500	617739	1164670	1113392	838504	1473224		1046271		1170136	1139487	417736	1221844		269583	989993
22	342453	540313		1927252	887850	617051	612965	552595	743456	424060	825590		740790	993336		591097	492241	628043	461578	460493	774567	606411	1070761	470302	249309	672557	604434	967723	797439	680482	311274	900053	653101	718769	616691	1120944	1076747	854379	1426632		1004223		1139328	1124793	407476	1190152			996876
23	334022	529219		1905495	994188	627915	594269	516376	741974	422649	808572		724089	949733		588091		612294	451977	452448	729647	603718	1048519	494288	246289	696853	578108	950012	771310	684526	303436	914911	630455	703988	594556	1169080	1082031	817290	1393714				1115644	1088293	397314	1158608			977644
24	326848	520779		1893028	803492	613247	588044	533098	693810	403594	791059		697702	931382		586364		600692	433928	445174	688267	589589	1000320	494288	233836	691086	581556	941464	748187	650201	300445	898460	623407	692557	559421	1077298	1034702	778632	1364269				1054923	1043625	378559	1066360			967273
25	311414	506820		1864423	708223	600444	583561	519983	671988	400950	778825		676534	903984		572481		598209	427947	437367	677349	593310	982513	494288	230813	691086	616914	924269	716791	631063	304441	852594	607749	670358	543209	1068995	1010457	728737	1315384				1019691	998745	364033	1120456			950475
26	318587	491450			791280	591381		510571	652437	409462	749169		681564	864483		560535		589738	420540	433452	645437	581469	953549		221265	804601	599335	879686		618789	279290	842874	599090	658791	545043		983740	686182	1289574				995716	950792		1100645			931164
27	284593	479063			802756	568099		485161	646104	366149	730273		641841	842150		553371			409584	426833	628375	569702	907687		213494	621009	553102	848985		602637	287491	811173	651163	645365	528497		947921	683060	1257211				986571	912947		1083374			931212
28	291091	483241			783746	540891		462852	626363	365978	719617		625849	823918		498603			393276	418850	621226	551030	863173		210938	616280	519082	795434		569588	277109	761588	550991	630510	506224		943495	680536	1207039				961902	921126		1062777			897940
29	285958	470122			821462	469879		467454	611114	349675	702767		613508	802587		477398			397279	409747	624648	523454			207101	652178	510719	775824		554022	288947	765725	526102	598241	506895		903945	665639	1177819				924801	896015		1032318			878886
30	274851	460458			675260	454808		501777	559177	328868	687942		586319	756141		461412			372397	400606	633033	511204			203782	585457	488482	743661		540536	263843	781257	517638	584549	488869		885576	658828	1212484				895145	876918		1006639			848292
31	276476	447694			612490	439312		517531	568663	322325	671617		567156	764921		471797			360519	397166	576478	514430			200597	564599	487976	711781		552366	267896	731632	498824	564277	476824		917432	643722	1109876				864652	928354		983684			848717
32	266247	435225			744374	420462		482710	546659	372491	654317		551564	739399		453542			354293	387933	562566	496217			192309	552982	468341	676063		528697	253568	720834	524056	546816	463988		863314	626686	1086358				776353	768138		959225			822514
33	258425	409803				412465		499873	543385	308709	641515		556124	724418		458545			361767	376132	540029	473147			190814	521327	468248	678541		520356	262358	690684	468800	538808	448984		863314	607365	1059706				814443	785284		931063			809875
34	258173	403407				412661		453097	547692	280335	622080		524514	716184		458809			347217	369510	533673	457705			185511	468635	476617	919145		508056		686613	468628	519791	454835		1108566	640892	1033629				791319	766322		913547			779940
35	257084	400049				392984		425618	533883	287016	610835		607712	703448		440208				358948	519279	438460			183966	457920	438571	634774		503396		672764	447290	558245	431737		874501	641506	1018770				767019			908371			750785
36	245862	402166				354206		424426	531717	264194	594479		485417	694122		442954				349694	506830				178469	449547	439435	615090		470628		663019	438143	499120	419218		1296082		990865				752365			879947			725284
37	242616	391567				345634		416749	516580	262275	582967		492481	676672		444766				337036	483990				173574	437027	420310	588025		473630		639605	449329	488760	401569		748203		972578				702393			851901			707169
38	231978	382209				390688		407017	520816	319668	561969		493208	673664		470630				349207	469848					430827	418178	550588		491108		623089		472940	395288		750008		947575				690259			830120			702929
39	222222	368336						388047	509101	279175	543578		474277	654242		468894				347503	454398					411584	408975	605544		439111		605183		468911	384187		710267		922379				676854			782873			678709
40		355791						386004	519867	246336	528834		427178	628457		446319				338194	465071					397773	398951	571477		457523		585562		463361	392135		676609		893835				669503			776122			648361
41		346963						366204	493256		526031		423664	617824						318881	443505					380818	370708	527786		486180		575225		383842	374895		644183		876684				624700			762479			635010
42								381006	481174		505987		422764	602361							426604					385910	358213	510051				547629			361809		638956		1091540				611011			738871			616229
43								352836			489824		418306	588081							417969					385910	338873	488245				557249			350378		635158		848174				574809			726770			597872
44													421203	566786							403955					407036	345830	481421				558712					693448		806197				546685			696980			589681
45													421647								394680					407791	315262	475484				529229					662379						544334						568238
46																					404292					394371	330388	454125				497842					687547						565641						569574
47																					381876					375307		449385				485773					599434						515753
48																					372481					387770		435422				464555					600407						562506
49																					353290					369540		414875				463509					580424						519409
50																										387113						453050					549071						501123
51																										407657						453050					549071
52																										409877											549409
53																																					551320
54
55
56
57
58
59
60
61
62
63
64
65
66
67
68
69
70
71
72
73
74
75
76
77
78
79
80
81
82
83
84
85
86
87
88
89
90
91
92
93
94
95
96
97
98
99
100
101
102
103
104
105
106
107
108
109
110
111
112
113
114
115
116
117
118
119
120
121
122
123
124
125
126
127
128
129
130
131
132
133
134
135
136
137
138
139
140
141
142
143
144
145
146
147
148
149
150
151
152
153
154
155
156
157
158
159
160
161
162
163
164
165
166
167
168
169
170
171
172
173
174
175
176
177
178
179
180
181
182
183
184
185
186
187
188
189
190
191
192
193
194
195
196
197
198
199
200
201
202
203
204
205
206
207
208
209
210
211
212
213
214
215
216
217
218
219
220
221
222
223
224
225
226
227
228
229
230
231
232
233
234
235
236
237
238
239
240
241
242
243
244
245
246
247
248
249
250
251
252
253
254
255
256
257
258
259
260
261
262
263
264
265
266
267
268
269
270
271
272
273
274
275
276
277
278
279
280
281
282
283
284
285
286
287
288
289
290
291
292
293
294
295
296
297
298
299
[truncated: 55 more columns]

## Sheet: Clover_total_SG2
	siUBR5 1_1 Cell 3.csv	siUBR5 1_1 Cell 4.csv	siUBR5 1_1 Cell 5.csv	siUBR5 1_1 Cell 6.csv	siUBR5 1_1 Cell 10.csv	siUBR5 1_1 Cell 15.csv	siUBR5 1_1 Cell 16.csv	siUBR5 1_2 Cell 2.csv	siUBR5 1_2 Cell 10.csv	siUBR5 1_3 Cell 1.csv	siUBR5 1_3 Cell 2.csv	siUBR5 1_3 Cell 12.csv	siUBR5 1_3 Cell 15.csv	siUBR5 1_3 Cell 17.csv	siUBR5 1_3 Cell 20.csv	siUBR5 1_4 Cell 2.csv	siUBR5 1_4 Cell 3.csv	siUBR5 1_4 Cell 4.csv	siUBR5 1_4 Cell 5.csv	siUBR5 1_4 Cell 7.csv	siUBR5 1_1 Cell 3.csv	siUBR5 1_1 Cell 5.csv	siUBR5 1_1 Cell 6.csv	siUBR5 1_1 Cell 10.csv	siUBR5 1_1 Cell 9.csv	siUBR5 1_1 Cell 13.csv	siUBR5 1_1 Cell 15.csv	siUBR5 1_2 Cell 1.csv	siUBR5 1_2 Cell 8.csv	siUBR5 1_2 Cell 13.csv	siUBR5 1_2 Cell 15.csv	siUBR5 1_2 Cell 17.csv	siUBR5 1_2 Cell 18.csv	siUBR5 1_3 Cell 7.csv	siUBR5 1_3 Cell 9.csv	siUBR5 1_3 Cell 10.csv	siUBR5 1_3 Cell 11.csv	siUBR5 1_3 Cell 14.csv	siUBR5 1_4 Cell 3.csv	siUBR5 1_4 Cell 6.csv	siUBR5 1_4 Cell 7.csv	siUBR5 1_4 Cell 9.csv	siUBR5 1_4 Cell 20.csv
0	1513785	1743289	3375216	1851021	2416015	1363276	1080461	551788	2486279	1606959	1059975	1142952	2110311	1611886	1763950	1815074	2212105	1040436	1434514	2182448	1113938	1005666	840794	1022781	1780589	1148460	1041925	1133601	1079592	1516205	1192766	979419	634938	2340418	1948155	2255775	1263920	1450920	2650184	803100	609354	1165990	645966
1	1500274	1731965	3314819	1844553	2363710	1359122	1057784	551029	2438965	1628642	1042534	1116887	2076213	1597814	1659181	1784620	2194401	1028078	1420112	2144089	1101117	964044	841350	1010049	1760911	1137229	1014028	1112575	1071442	1486130	1178376	963826	630236	2337095	1902462	2215726	1179860	1411629	2644010	777389	605009	1144403	623932
2	1487573	1718151	3292742	1828147	2376015	1356292	1050751	537309	2426156	1612860	1013829	1102850	2053223	1587119	1670680	1779332	2169620	1022677	1410710	2191458	1082462	977232	820969	990630	1734882	1112821	995558	1100302	1046985	1438106	1181917	989613	623343	2315180	1898685	2192195	1219608	1329799	2605209	744252	597991	1127916	619067
3	1465421	1692490	3256745	1808062	2351856	1342105	1053940	528050	2371646	1603645	991943	1083785	2034075	1566302	1641887	1775445	2143858	1011593	1399679	2166391	1077977	959498	800001	967955	1706107	1092200	973936	1093199	1047358	1450829	1163908	935897	622711	2287940	1883081	2149473	1237332	1294488	2568235	774718	589142	1134846	617891
4	1458214	1672958	3218843	1792723	2335676	1325969	1047934	528891	2357706	1585958	973961	1069409	2026731	1545588	1618234	1755284	2119602	1005554	1381024	2095306	1055291	958107	787700	970556	1687226	1076067	988917	1086907	1030699	1389884	1181046	922295	617430	2283359	1841535	2122932	1191710	1276553	2551255	796605	631932	1117174	600497
5	1433511	1656854	3193667	1772036	2309355	1322213	1031985	521074	2344748	1559281	975843	1071800	2006438	1532208	1601706	1718023		1004132	1363873	2049344	1036447	940187	775983	963251	1640462	1085163	959116	1074562	1007802	1373109	1154713	892616	604858	2276611	1832828	2115175	1009583	1260345	2517018	777257	566211	1117174	587723
6	1412211	1640299	3160586	1749393	2278397	1306067	1010186	512577	2321586	1537612	942779	1041811	1966753	1511742	1570114	1686686		989347	1353403	1990862	1007431	930700	763074	953596	1621840	1105877	945147	1063083	986886	1369702	1124236	849447	593373	2203231	1797687	2063213	1163158	1232228	2474586	749253	552498		580931
7	1409157	1626365	3111445	1728801	2252686	1279733	996961	512374	2301228	1537272	971911	1030822	2054294	1485339	1557780	1654742		1001211	1353339	1959021	1003890	901309	754579	944818	1608730	1043841	937564	1045221	961778	1412246	1108771	862733	589264	2179304	1770115	2054864	1130196	1221349	2463570	721670	523827		570180
8	1393779	1567858	3098743	1710974		1267212	986601	513951	2271394	1529085	961333	1028029	1962604	1453048	1551613	1628058		985267	1336649	1941941	991994	922961	737587	945317	1568063	1005407	911869		954898	1337409	1095836	843537	592956	2090841	1739472	2021274	1086503	1183281	2415592	720609	546609		561069
9	1374656	1494709	3042855	1683549		1242076	977362	506317	2222417	1495068	942881	1008599	1926848	1442552	1514819	1616302		952339	1330827	1916419	982052	875853	730649	901586	1552139	983115	903446		984051	1326618	1075230	816292	584055	2101532	1750887	1992503	1140712		2400929	728678	512547		557950
10	1345241	1514909	3044629	1747742		1234458	954585	506049	2167599	1482407	920577	1005866	1925102	1437052		1577428		961398	1302776	1891721	971939	866885		878695	1518598	968434	900027		906972	1429943	1050805	803142		2090231	1679421	1954296	1124088		2380944	710941	512547		544915
11	1316206	1501552	3019782	1671509		1196739	938166	493004	2122666	1477198	889600	995837	1890414	1428601		1569247		948326	1307726	1883071		868220		865878		963041	883655		899694	1286357		785268		2063529		1934269	1099996		2353428	672813			547593
12	1303426	1473913	2978665	1659837		1205220	934664		2065689	1448853	882737	990455	1906162	1422380		1564380		938500	1285773	1870893		839292		862699		1061625	889662		935317	1291744		792222		2011949		1895175	1089447		2316322	657824			538587
13	1290765	1465268	2924399	1635184		1207160	921319		2080924	1485985	896239	969844	1859378	1403033		1539595		928460	1270865	1840851		840162		848790		932851	858135		880441	1349738		755545		1963836		1871925	987310		2302064	658415			533241
14	1278723	1451712	2866982	1612269		1207160	900309		2071768	1415756	874408	954087	1788016			1508880		916017		1813840		837040		840541		920709	845322		866253	1223571		733051		1893464			992314		2259393	641102			534392
15	1260528	1424214	2845191	1589167		1153631	893142		2070823	1393128	859541	933343	1809180			1510022		905861		1792656		814798		802421		922898	834416		845525	1230782		716750		2004069			928410			627179
16	1261345	1408995	2871326	1568958		1129141	867031		2032775	1391833	851618	927434	1780418			1488162		899536		1768322		794710					824557		842739					1931137			932284			624841
17	1239907	1402491	2817443	1535354		1104514	860961		2028846	1365179	854007	900659	1765417			1471943		889168		1753926		776567					817538							1920474			984674
18	1222420	1363619	2847960	1538115		1088232	857776		2045014	1317988	843537	895221	1743165			1438189		882751		1744162		765615					797566							1879367			906696
19	1209410		2788859	1513825		1093317	836339		2032614		852149	883795	1708955			1422665		878575		1712201		752703												1969550			971863
20	1199958		2758173	1482613		1081684	831487		1991705		919511	851865	1718204			1431407		773290		1653683		741469												2032490			923427
21	1168577		2744911	1481054		1083001	792908		1942253		820711	858799	1669955			1407196		842857		1648698		725710												2033633			902458
22	1149476		2717118	1471378		1069972	800049		1728524		803742	837332	1659744			1368775		832558		1613436		722632												2026029			915121
23	1132134		2681889	1442727		1057848	799876		1849560		794279	840388	1627502			1352587		837884		1615200		711854												2014771			915121
24	1119765		2673631	1486233		1029987	790365		1826062		790244	816397	1619097			1334870		831631		1617282		690676												1967887			843848
25	1114097		2627889	1396786		1004759	782901		1800455		764286	823945	1604159			1317111		815426		1559367		675779												1960046
26	1092705			1443425		1001102	759090		1789628		757240	808182	1566414			1286722		815426		1563872		662435												1794194
27	1081255			1371164		991949	747185		1762706		738973	782543	1517951			1265229		815426		1526494		645871												1913575
28	1066773			1395365		987892	743669		1748029				1511701			1242295				1463810		634515												1887251
29	1059054			1353956		984894	731305		1721604				1490204							1475588		616318
30	1040208			1337446		965319	723940		1715951				1446175							1466576		613572
31	1028489			1320826		947411	708853		1678627				1420689							1427018
32	1015860			1283809		930940	699562		1752618											1399574
33	991128			1259221					1625904											1384742
34	991128			1318473																1355684
35	991128			1224821																1332534
36				1223625																1296965
37				1203156																1312960
38				1176249																1268050
39				1180907																1255130
40				1147457																1236727
41				1142585																1232908
42				1122230																1207962
43				1102103																1167758
44				1103452																1151483
45																				1163222
46																				1146144
47																				1140776
48																				1132914
49
50
51
52
53
54
55
56
57
58
59
60
61
62
63
64
65
66
67
68
69
70
71
72
73
74
75
76
77
78
79
80
81
82
83
84
85
86
87
88
89
90
91
92
93
94
95
96
97
98
99
100
101
102
103
104
105
106
107
108
109
110
111
112
113
114
115
116
117
118
119
120
121
122
123
124
125
126
127
128
129
130
131
132
133
134
135
136
137
138
139
140
141
142
143
144
145
146
147
148
149
150
151
152
153
154
155
156
157
158
159
160
161
162
163
164
165
166
167
168
169
170
171
172
173
174
175
176
177
178
179
180
181
182
183
184
185
186
187
188
189
190
191
192
193
194
195
196
197
198
199
200
201
202
203
204
205
206
207
208
209
210
211
212
213
214
215
216
217
218
219
220
221
222
223
224
225
226
227
228
229
230
231
232
233
234
235
236
237
238
239
240
241
242
243
244
245
246
247
248
249
250
251
252
253
254
255
256
257
258
259
260
261
262
263
264
265
266
267
268
269
270
271
272
273
274
275
276
277
278
279
280
281
282
283
284
285
286
287
288
289
290
291
292
293
294
295
296
297
298
299

## Sheet: mCherry-Gem_total_G1
	siUBR5 1_1 Cell 1.csv	siUBR5 1_1 Cell 2.csv	siUBR5 1_1 Cell 3.csv	siUBR5 1_1 Cell 4.csv	siUBR5 1_1 Cell 7.csv	siUBR5 1_1 Cell 9.csv	siUBR5 1_1 Cell 10.csv	siUBR5 1_1 Cell 11.csv	siUBR5 1_1 Cell 12.csv	siUBR5 1_1 Cell 13.csv	siUBR5 1_1 Cell 14.csv	siUBR5 1_1 Cell 15.csv	siUBR5 1_1 Cell 17.csv	siUBR5 1_1 Cell 18.csv	siUBR5 1_1 Cell 19.csv	siUBR5 1_1 Cell 20.csv	siUBR5 1_2 Cell 1.csv	siUBR5 1_2 Cell 2.csv	siUBR5 1_2 Cell 3.csv	siUBR5 1_2 Cell 4.csv	siUBR5 1_2 Cell 5.csv	siUBR5 1_2 Cell 6.csv	siUBR5 1_2 Cell 7.csv	siUBR5 1_2 Cell 8.csv	siUBR5 1_2 Cell 9.csv	siUBR5 1_2 Cell 11.csv	siUBR5 1_2 Cell 12.csv	siUBR5 1_2 Cell 13.csv	siUBR5 1_3 Cell 3.csv	siUBR5 1_3 Cell 4.csv	siUBR5 1_3 Cell 5.csv	siUBR5 1_3 Cell 6.csv	siUBR5 1_3 Cell 7.csv	siUBR5 1_3 Cell 8.csv	siUBR5 1_3 Cell 9.csv	siUBR5 1_3 Cell 10.csv	siUBR5 1_3 Cell 11.csv	siUBR5 1_3 Cell 13.csv	siUBR5 1_3 Cell 14.csv	siUBR5 1_3 Cell 15.csv	siUBR5 1_3 Cell 16.csv	siUBR5 1_3 Cell 17.csv	siUBR5 1_3 Cell 18.csv	siUBR5 1_3 Cell 19.csv	siUBR5 1_3 Cell 20.csv	siUBR5 1_4 Cell 1.csv	siUBR5 1_4 Cell 3.csv	siUBR5 1_4 Cell 4.csv	siUBR5 1_4 Cell 6.csv
0	69185	13358	19776	25069	19556	7039	72540	19319	19368	4331	13099	8443	15550	34545	124531	6758	13439	20297	5479	11580	7619	11822	-3830	14829	15514	39988	19166	15398	141196	10701	10325	17973	8707	9921	10534	21796	22469	15255	19474	198843	14944	22430	21504	29631	40975	21195	28921	20786	16606
1	36068	13342	12971	24733	29229	13288	26738	18918	21216	5459	13714	7699	15730	34809	122934	8966	13409	20297	6866	11999	6788	5275	-4548	9583	18439	21104	21103	16236	127088	10152	8374	16988	7893	9142	11345	21906	22012	19330	21461	191929	14255	15000	19005	19482	26912	19144	10058	23376	11869
2	22834	12040	10832	21130	24850	13341	14943	20057	20310	9628	13380	8972	13531	37236	128477	9663	15742	19262	5386	9834	6180	8187	-11969	9977	19274	20457	18809	16300	119441	11464	12959	17005	6640	8953	13569	24547	17658	18772	22963	185145	12269	11902	17595	19173	17309	21862	-45	20332	11238
3	21360	14558	10569	22620	10069	11755	10940	17032	21374	10635	11844	6641	14145	37622	132739	10267	15363	18229	8033	13284	2465	6791	-9673	10293	18488	18907	18176	18285	103473	9344	13627	15105	6798	9466	12485	25663	15789	17902	28845	170911	12885	9270	17070	20943	14053	21930	7227	18366	12326
4	20582	13571	10929	24480	22329	13060	8863	17604	18225	9620	11243	6936	14840	35990	146852	13602	14249	14208	5870	13289	10486	7520	-10590	9269	22008	18459	18571	15653	92874	8896	12376	15171	8126	8869	11898	30385	19856	16184	31145	150946	13189	9229	18744	18031	13402	22357	55	18434	12100
5	19705	11931	9023	22030	44206	11525	8686	17097	16230	9037	11083	7937	12354	35243	151389	16148	7847	14769	6459	14355	11582	8868	14261	6505	20039	19633	23873	17407	75560	9641	13174	15298	7216	7393	10139	23651	16766	20475	31645	131612	11716	8244	18208	9596	15139	20701	2377	18668	11923
6	20758	14405	9442	21245	33277	11940	11946	15557	16459	9276	15569	7956	11279	39793	156624	19601	10186	17361	5709	12937	9616	8077	-7816	7814	12785	20173	26637	17037	64019	4265	14582	14671	5736	6611	8825	23216	15647	23245	33386	108693	13101	7458	15231	12669	14402	23382	1333	15598	12349
7	19791	14041	7612	25483	25978	11789	12521	14503	13949	5425	13172	9240	11630	36606	159074	20480	9528	21950	5243	11671	9969	9423	-14290	11385	10571	19553	22945	14077	50071	1945	13726	14718	7591	7212	9468	17257	14441	17151	32428	89875	11930	8888	28864	27648	16344	27106	5138	18289	12224
8	23220	13976		25073	21905	16174	14852	13442	13067	7553	12944	9410	11778	38274	162454	19543	9581	21699	11529	11982	9303	8348	-10199	10755	10838	20108	19402	17338	42077	1021	12381	11625	6166	7810	5766	15922	12230	22142	33042	68946	9876	8108	25606	39419	24290	20523	-23418	14923	12909
9	21505	12419		26646	38811	21645	14560	10635	15070	7086	11458	9673	14074	39556	161774	21751	10292	21696	11854	18460	10736	8168	16295	9915	11313	18729	21572	18270	34455	-153	13752	11070	5607	7565	2310	13514	12661	24420	28953	49249	7614	12302	18600	23405	20181	20700	-2727	17123	19780
10	21627	11582		27948	51255	20776	15763	13527	14185	8054	13500	10534	12394	38045	170300	20844	10915	23887	9249	12399	9956	9109	16664	10668	9908	19918	18805	15390	27261	3065	12808	10229	3975	4912	2525	14305	11481	21073	37661	33812	6855	10287	25413	26749	20554	17983	7014	16463	11926
11	24474	13409		27402	30984	18146	15746	13342	15010	8550	15877	11110	11083	34254	172247	20857	11757	23123	6423	18321	9611	7494	13928	9084	9398	18845	16656	16801	19713	7323	11782	7837	3851	5944	7102	18154	12508	23073	26344	24897	7128	6503	26014	24676	16348	16924	6902	14613	13131
12	24704	10682		25808	27422	19101	15604	17004	13947	6742	16302		10914	38396	174848	16283	10984	22693	5671	12801	9697	7157	11939	9299	9909	18625	16573	18498	15107	8026	11580	8874	4518	5737	8477	16001	10295	24866	25387	17486	8104	10346	29365	26094	19764	17624	7320	13037	13433
13	21621	12506		25530	31096	16790	14031	17200	13860	8719	16514		10963	38299	181307	15128	12371	22819	4854	9886	10775	4762	15123	6349	10858	19105	17662	19371	13279	7612	10919	10592	3459	5968	12825	18613	11379	22545	22484		9267		23453	26544	19190	16400	5896	10630	13672
14	21373	11597		28820	25248	17274	13624	16075	13041	9233	13721		12380	36907	187941	15271	10003	22208	7903	13278	11443	745	11437	6210	11336	17964	17624	16604	11344	6842	10831	8092	4899	6918	8875	17014	10012	22833	21137		8802		17230	28322	16058	18189	-64320	5926	13764
15	22255	10887		25000	50038	15862	14833	15537	14717	8837	11476		12371	33790		14527	9931	20238	6179	12214	17016	2578	16046	4730	11475	17213	16481	18814	7947	5997	7233	9664	3252	7193	7580	14814	10204	18164	21894		8082		17022	27260	16399	14666	-111042	5926	19193
16	20287	10792		24781	42117	14493	13021	14878	13884	7596	12920		4604	31935		13381	9786	22247	7494	11095	18987	7423	16007	715	10495	15317	14608	17321	5973	6463	8781	9651	2801	7544	5830	20213	10319	17628	21287		9175		21412	21529	12849	14384	-12969	5926	12806
17	20278	12389		23828	36652	14279	11566	13458	13352	7167	12013		-2009	28876		11286	11058	21676	8753	11402	13288	9183	13804	5065	10399	13361	14657	17020	6250	6357	7239	7148	4137	6986	6585	21126	11584	21043	20471		9871		18858	18837	14384	19892	5764	12955	12739
18	17631	13087		22313	39603	15825	12541	12704	14604	6804	9747		-1201	25633		8462	9578	20866	8186	10871	17443	7816	13247	2655	9644	11198	14875	16493	6250	4815	6280	8101	3354	8558	6890	20814	8756	15417	19296		5183		17555	18032	11636	18004	10982	10102	7466
19	16228	11240		26218	21321	17403	13236	15833	15259	5177	6096		6051	22772		4892	11150	20670	8431	10603	13070	8807	12077	4129	9057	11696	13341	15743	12880	2587	6031	4608	3610	6291	6484	16912	10806	19027	18134		8394		15628	18536	12619	16217		6315	12155
20	10051	11597		29871	21920	18685	13130	14605	17889	4959	4117		6908	22209		2447	8698	21799	7549	11298	10779	7582	11360	2892	10769	11678	12957	18409	6278	-1242	7014	6474	4906	7783	10720	18218	8356	18536	17035		8301		14412	18988	9730	16434		8720	12281
21	16902	11788		30973	24972	17389	13260	14499	18011	-1339	12679		10192	22875		3556	8843	21302	7411	12535	10238	8746	11651	6416	10184	14440	11561	15945	4218	4550	5071	5461	3766	9041	8088	17609	10028	13790	14525		9771		14596	20446	12621	18462		7336	9561
22	16943	9568		30962	22094	12089	13634	14216	15737	-90086	12595		10090	21715		4942	8254	20533	7402	10621	17886	8472	11376	5323	7592	15560	11570	17676	5508	5023	4407	6857	5874	7424	7413	13181	11298	15362	13865		7650		13773	21280	12797	18350			10440
23	18348	9441		30401	18655	13495	12347	11244	17205	6391	13551		9970	17218		7648		20026	7753	10290	13783	10205	12369	4434	7882	17661	13117	17887	3628	5831	5460	8194	4037	8382	6677	12945	13634	19663	13599				14610	23599	10251	16369			9442
24	18150	11806		31441	11037	13306	14221	12052	12801	5868	13200		9454	19420		7476		18337	7143	11192	6890	9139	10271	4434	6569	13995	12933	17383	3025	2425	6521	8595	5608	8081	2682	12865	13218	20105	15388				12815	22880	9934	16219			10525
25	15866	11158		35542	892	13968	18865	12809	11968	6236	13722		7996	16717		6113		20324	7622	10854	7871	9530	8482	4434	6218	13995	15356	17794	2067	2459	7893	7519	5170	6978	3015	12310	12662	14478	13184				11864	20070	8795	17942			9840
26	19829	10380			18243	13531		12027	10320	8039	8912		7388	12834		7038		17664	6942	11691	7362	9671	8424		5864	20924	18991	16524		4872	4723	7190	4076	6836	4248		8810	11795	14928				11340	18156		21792			9268
27	13864	8169			28661	13485		9939	10662	2580	6932		6142	10872		9849			6816	12748	6213	9745	4459		4298	10149	12302	15086		4706	6916	6508	5606	7071	6996		5543	14988	14008				14826	17420		20937			10446
28	18207	10311			19237	8922		8287	8746	3605	7073		5915	12610		6196			4307	11599	5956	8028	4166		7176	9885	13021	14013		6684	5857	6308	5267	5605	3531		7301	16780	13436				14640	18083		27746			7690
29	18892	10581			23270	2894		8907	9548	2302	8047		4763	9076		3954			6466	11729	8598	8460			5834	12396	12697	14206		3924	8724	6323	3038	2531	6241		5448	18872	11774				14673	18108		22455			7915
30	15328	9588			-377584	4662		12193	5217	2380	10825		6708	3762		5563			5416	11856	9314	8839			6400	8570	11180	14831		4406	6576	5905	3060	2374	4511		4997	15526	12668				13372	15428		20454			6440
31	18616	9872			-265148	1727		15038	6564	2093	9240		5165	9766		9225			5490	11582	7379	7567			6394	8179	10432	11345		6882	6839	4921	2908	2602	2995		4571	10464	11720				13233	21511		22941			9029
32	19023	9613			20123	-5730		12213	7640	3905	9052		6684	3959		9607			4333	13391	7378	7605			5095	7975	10652	10297		4439	6396	7388	6895	2538	3997		8877	18644	11869				5845	10092		24108			8930
33	17136	8835				-2360		14768	7319	1985	5712		4047	6718		11810			6036	11102	6264	8432			5415	8019	12754	12711		5340	7508	5609	5315	1519	5984		8877	18373	15277				11403	13576		20862			9840
34	19272	8864				-3431		12110	9014	-1684	6409		1713	5216		4354			5513	11690	4801	5623			5552	7013	12906	19421		7018		6260	4368	1164	6919		12307	21669	14769				10626	14476		26022			8291
35	20082	9630				898		10414	8241	-1447	6844		6176	8951		9572				11743	6469	6203			6595	7326	10701	15039		5919		6848	3301	1624	4067		11037	24018	16401				9630			32104			8924
36	18381	9726				-1555		9835	8735	-3423	5883		6882	8664		6718				12189	5666				5698	7696	10347	10752		3694		4429	2462	4100	4454		20490		13715				10809			27665			8864
37	18996	7619				745		9605	9107	-1557	5177		8094	9603		5187				10593	3923				5673	6508	8844	9845		5220		5361	4609	1784	4106		12818		14412				9128			21678			7493
38	18037	7590				8932		8917	9465	5345	5438		7457	12326		7949				12305	5228					7423	9051	8374		8431		5415		1994	5228		15848		14088				10358			20126			7718
39	15315	7735						8728	9406	2092	4341		7735	10753		5813				12825	4732					6004	11367	15378		4134		4546		967	5823		12992		12483				8969			18771			5746
40		7611						9441	10637	-105	5823		-4021	8194		2266				11185	6143					7180	10146	14010		7526		4622		2923	4820		8521		11995				11240			20140			5100
41		7750						8458	9589		7014		3921	7327						10636	5422					5053	8344	11561		9393		4973		-2420	4778		1842		11834				6559			20454			6353
42								7901	10184		6187		5109	9667							5889					5701	8065	12776				2355			4648		5685		24249				7951			18447			6611
43								7274			5173		8636	6704							5354					5701	7228	12295				5388			5626		10397		12491				8117			19390			5608
44													8603	3305							4101					6135	9677	11851				4931					15850		8648				4692			16948			7048
45													9677								4571					4973	9543	12202				6101					7270						6800						6036
46																					7854					5997	8298	11452				3356					19815						10293						8657
47																					6576					3882		12801				4720					7011						6157
48																					4183					5300		11712				4155					8148						12261
49																					5398					4240		10092				4954					6618						10651
50																										4803						3777					12148						10767
51																										9153						3777					12148
52																										10803											3195
53																																					1502
54
55
56
57
58
59
60
61
62
63
64
65
66
67
68
69
70
71
72
73
74
75
76
77
78
79
80
81
82
83
84
85
86
87
88
89
90
91
92
93
94
95
96
97
98
99
100
101
102
103
104
105
106
107
108
109
110
111
112
113
114
115
116
117
118
119
120
121
122
123
124
125
126
127
128
129
130
131
132
133
134
135
136
137
138
139
140
141
142
143
144
145
146
147
148
149
150
151
152
153
154
155
156
157
158
159
160
161
162
163
164
165
166
167
168
169
170
171
172
173
174
175
176
177
178
179
180
181
182
183
184
185
186
187
188
189
190
191
192
193
194
195
196
197
198
199
200
201
202
203
204
205
206
207
208
209
210
211
212
213
214
215
216
217
218
219
220
221
222
223
224
225
226
227
228
229
230
231
232
233
234
235
236
237
238
239
240
241
242
243
244
245
246
247
248
249
250
251
252
253
254
255
256
257
258
259
260
261
262
263
264
265
266
267
268
269
270
271
272
273
274
275
276
277
278
279
280
281
282
283
284
285
286
287
288
289
290
291
292
293
294
295
296
297
298
299
[truncated: 55 more columns]

## Sheet: mCherry-Gem_total_SG2
	siUBR5 1_1 Cell 3.csv	siUBR5 1_1 Cell 4.csv	siUBR5 1_1 Cell 5.csv	siUBR5 1_1 Cell 6.csv	siUBR5 1_1 Cell 10.csv	siUBR5 1_1 Cell 15.csv	siUBR5 1_1 Cell 16.csv	siUBR5 1_2 Cell 2.csv	siUBR5 1_2 Cell 10.csv	siUBR5 1_3 Cell 1.csv	siUBR5 1_3 Cell 2.csv	siUBR5 1_3 Cell 12.csv	siUBR5 1_3 Cell 15.csv	siUBR5 1_3 Cell 17.csv	siUBR5 1_3 Cell 20.csv	siUBR5 1_4 Cell 2.csv	siUBR5 1_4 Cell 3.csv	siUBR5 1_4 Cell 4.csv	siUBR5 1_4 Cell 5.csv	siUBR5 1_4 Cell 7.csv	siUBR5 1_1 Cell 3.csv	siUBR5 1_1 Cell 5.csv	siUBR5 1_1 Cell 6.csv	siUBR5 1_1 Cell 10.csv	siUBR5 1_1 Cell 9.csv	siUBR5 1_1 Cell 13.csv	siUBR5 1_1 Cell 15.csv	siUBR5 1_2 Cell 1.csv	siUBR5 1_2 Cell 8.csv	siUBR5 1_2 Cell 13.csv	siUBR5 1_2 Cell 15.csv	siUBR5 1_2 Cell 17.csv	siUBR5 1_2 Cell 18.csv	siUBR5 1_3 Cell 7.csv	siUBR5 1_3 Cell 9.csv	siUBR5 1_3 Cell 10.csv	siUBR5 1_3 Cell 11.csv	siUBR5 1_3 Cell 14.csv	siUBR5 1_4 Cell 3.csv	siUBR5 1_4 Cell 6.csv	siUBR5 1_4 Cell 7.csv	siUBR5 1_4 Cell 9.csv	siUBR5 1_4 Cell 20.csv
0	77981	43900	131670	19714	214466	19488	32572	19748	154378	68461	12675	111995	32755	166436	182857	101688	128432	105187	162833	144911	88324	151008	17666	106123	181019	66275	28687	28708	70021	92387	97672	134381	6442	33618	57300	113424	85773	178626	11574	97415	109077	184701	53405
1	87175	48903	135447	22849	219688	25993	37299	24549	157270	75041	15320	114783	35327	177792	169055	110110	132485	107009	168194	148551	93367	145290	19996	110088	191048	69425	29906	33476	77454	94584	103634	137091	8841	38008	53658	114863	81975	174349	16795	102500	110984	195386	58287
2	90434	54920	141158	28228	219648	34014	45607	25167	162403	84261	17922	122534	40873	183593	177401	117467	126262	114565	176082	168642	95624	155233	24093	113601	192151	69891	31174	38933	82319	93162	111718	143506	10124	52142	58717	124625	90229	184011	17887	98844	139755	204964	62580
3	96178	62914	144936	35359	230743	40769	54450	27470	163688	91287	19551	130979	48206	190674	177323	135239	133210	119659	179005	186301	102921	159297	27351	116184	196663	71368	33384	47153	88086	111847	113983	141819	13193	55163	63217	124115	93973	178490	22704	112932	120394	219638	68231
4	93853	72629	140982	42648	234414	48926	67753	33218	173752	95268	22419	135291	54817	195960	184025	143204	147114	123253	182595	187903	105609	172633	31167	119664	205980	75792	36272	52762	96729	109930	125889	141136	17475	59797	61869	130070	90091	188185	29041	123224	124267	225505	68197
5	100188	80230	149585	49701	245408	58001	71737	37313	185155	98587	27541	144814	60086	205652	192115	148991		127312	186243	196994	112445	177107	33755	127365	206115	80321	38536	60422	100119	108593	130575	147798	22048	68006	64462	142231	76623	195127	36686	125338	129750	225505	71701
6	106850	93896	152111	60279	241054	64533	79864	43176	192449	101656	27659	148043	64992	211166	196588	151107		133228	194087	193493	114029	189891	33062	129943	213997	85516	39360	65827	105633	126623	129806	156673	26737	63328	68349	144365	96920	193407	37317	129446	132770		74842
7	110850	104699	146060	68152	239384	70794	87993	49525	201179	111864	36553	149648	71187	216418	203118	160374		142537	197586	194880	118319	195577	36486	135328	222674	82480	43411	71377	108982	148149	138836	158469	31523	66066	67237	151723	94734	183206	45080	130936	158675		77604
8	116130	113154	143954	75306		78814	97191	55571	205803	119847	41552	156569	76629	219419	207012	167453		151080	201954	205333	126150	213929	38579	143008	219034	79804	42956		114491	139189	145224	163361	36527	69316	68478	154938	95854	186518	49317	135745	155701		83767
9	122962	110526	147298	87244		86043	106705	63139	206055	120511	43817	163029	79257	224708	213851	178784		142432	204118	220073	131521	217495	41124	143928	234775	79563	46576		126360	151289	155249	165468	41527	78830	75025	162011	107831		58010	146070	106626		86286
10	120632	125816	151756	99568		93674	112688	70337	199852	124202	48326	155971	87035	229714		173563		156238	198197	232666	135970	224767		145535	234076	84426	49206		133675	168930	163385	173530		83884	72347	158488	107159		69166	154567	106626		91415
11	118910	142232	153132	107073		98308	115655	74869	201967	132203	48964	167703	91827	236059		190830		161909	213786	254335		234629		148419		87929	49503		127859	154364		172539		88015		170039	109411		73164	153570			98045
12	125375	152758	153800	118993		110839	128803		200952	134090	49475	170163	104221	249781		202716		167662	215805	273417		243282		157405		91180	56056		145660	164907		178755		88298		169910	116242		78010	158568			101692
13	131571	161751	149722	127016		122565	135905		225879	139952	56228	175304	110275	250256		209941		174144	223108	278714		247294		163088		93355	52288		147172	177646		173849		91798		184088	113457		83500	168602			104778
14	135268	173600	146976	137109		122565	139643		237615	135832	59657	176403	112145			214757		176021		288055		260392		163585		95050	55346		147725	190245		171413		96699			115598		89408	171393			112333
15	138947	177560	149594	144484		124583	148080		246421	142908	58608	168856	122417			225011		180232		302292		269284		164253		103530	57233		150001	202041		181688		97932			112889			175525
16	147362	190452	176260	152951		133298	151707		246243	147624	63134	182358	123629			230259		185290		301590		273193					59743		161305					99626			112584			180632
17	151223	202328	171845	162560		136418	165088		262788	145257	70558	180774	131778			238659		190254		310304		286923					64652							116952			120338
18	148533	211093	180180	169164		141146	167038		273356	114733	74614	180974	136829			245327		200155		312070		299902					63252							115247			118845
19	156565		176987	175082		158073	172095		276454		79511	182990	143779			245481		207908		303123		298977												118014			131134
20	163185		175046	182767		163208	184795		278504		86193	178537	151741			257279		202715		309781		303875												114495			136861
21	156142		179322	190415		173967	187747		275717		85505	196026	151864			261298		213218		325108		306527												113028			145017
22	161100		187004	198362		182525	200315		265384		90048	193253	161814			265730		212636		339712		321990												109243			149422
23	162188		184998	201627		189109	202510		278091		95604	207090	165053			273392		226190		347532		336285												115054			149422
24	172529		193553	217017		189344	212704		274613		96502	206366	174887			275676		227689		358895		328778												117174			149918
25	171111		188035	211445		195052	218456		281826		96285	212251	181630			279420		234046		350615		339231												115187
26	163756			228224		200930	218413		284805		97422	214728	178679			285195		234046		361757		347281												105644
27	168703			231973		207734	224711		292280		98924	215881	178873			290562		234046		362913		346003												115373
28	172255			248356		215816	236451		290996				183904			291985				356496		352179												120375
29	178308			256072		224005	233802		293909				191129							372739		357377
30	178509			263693		229122	248127		301853				195372							378274		368009
31	180431			262331		237669	251037		300100				204154							375941
32	172640			262615		238912	252968		310382											376802
33	173788			266516					306102											381267
34	173788			276534																382293
35	173788			282720																378903
36				288669																376216
37				289630																379487
38				290044																382137
39				309066																381303
40				313627																381924
41				316724																387069
42				320989																385681
43				321976																383257
44				327586																386501
45																				395078
46																				389655
47																				392585
48																				400830
49
50
51
52
53
54
55
56
57
58
59
60
61
62
63
64
65
66
67
68
69
70
71
72
73
74
75
76
77
78
79
80
81
82
83
84
85
86
87
88
89
90
91
92
93
94
95
96
97
98
99
100
101
102
103
104
105
106
107
108
109
110
111
112
113
114
115
116
117
118
119
120
121
122
123
124
125
126
127
128
129
130
131
132
133
134
135
136
137
138
139
140
141
142
143
144
145
146
147
148
149
150
151
152
153
154
155
156
157
158
159
160
161
162
163
164
165
166
167
168
169
170
171
172
173
174
175
176
177
178
179
180
181
182
183
184
185
186
187
188
189
190
191
192
193
194
195
196
197
198
199
200
201
202
203
204
205
206
207
208
209
210
211
212
213
214
215
216
217
218
219
220
221
222
223
224
225
226
227
228
229
230
231
232
233
234
235
236
237
238
239
240
241
242
243
244
245
246
247
248
249
250
251
252
253
254
255
256
257
258
259
260
261
262
263
264
265
266
267
268
269
270
271
272
273
274
275
276
277
278
279
280
281
282
283
284
285
286
287
288
289
290
291
292
293
294
295
296
297
298
299

## Sheet: Frame_G1(h)
	siUBR5 1_1 Cell 1.csv	siUBR5 1_1 Cell 2.csv	siUBR5 1_1 Cell 3.csv	siUBR5 1_1 Cell 4.csv	siUBR5 1_1 Cell 7.csv	siUBR5 1_1 Cell 9.csv	siUBR5 1_1 Cell 10.csv	siUBR5 1_1 Cell 11.csv	siUBR5 1_1 Cell 12.csv	siUBR5 1_1 Cell 13.csv	siUBR5 1_1 Cell 14.csv	siUBR5 1_1 Cell 15.csv	siUBR5 1_1 Cell 17.csv	siUBR5 1_1 Cell 18.csv	siUBR5 1_1 Cell 19.csv	siUBR5 1_1 Cell 20.csv	siUBR5 1_2 Cell 1.csv	siUBR5 1_2 Cell 2.csv	siUBR5 1_2 Cell 3.csv	siUBR5 1_2 Cell 4.csv	siUBR5 1_2 Cell 5.csv	siUBR5 1_2 Cell 6.csv	siUBR5 1_2 Cell 7.csv	siUBR5 1_2 Cell 8.csv	siUBR5 1_2 Cell 9.csv	siUBR5 1_2 Cell 11.csv	siUBR5 1_2 Cell 12.csv	siUBR5 1_2 Cell 13.csv	siUBR5 1_3 Cell 3.csv	siUBR5 1_3 Cell 4.csv	siUBR5 1_3 Cell 5.csv	siUBR5 1_3 Cell 6.csv	siUBR5 1_3 Cell 7.csv	siUBR5 1_3 Cell 8.csv	siUBR5 1_3 Cell 9.csv	siUBR5 1_3 Cell 10.csv	siUBR5 1_3 Cell 11.csv	siUBR5 1_3 Cell 13.csv	siUBR5 1_3 Cell 14.csv	siUBR5 1_3 Cell 15.csv	siUBR5 1_3 Cell 16.csv	siUBR5 1_3 Cell 17.csv	siUBR5 1_3 Cell 18.csv	siUBR5 1_3 Cell 19.csv	siUBR5 1_3 Cell 20.csv	siUBR5 1_4 Cell 1.csv	siUBR5 1_4 Cell 3.csv	siUBR5 1_4 Cell 4.csv	siUBR5 1_4 Cell 6.csv
0	34	28	71	28	28	28	38	28	28	28	28	28	28	28	28	32	51	28	28	28	28	28	28	28	39	36	28	28	33	28	35	28	28	28	28	28	28	28	28	62	28	50	28	28	41	28	37	64	28
1	35	29	72	29	29	29	39	29	29	29	29	29	29	29	29	33	52	29	29	29	29	29	29	29	40	37	29	29	34	29	36	29	29	29	29	29	29	29	29	63	29	51	29	29	42	29	38	65	29
2	36	30	73	30	30	30	40	30	30	30	30	30	30	30	30	34	53	30	30	30	30	30	30	30	41	38	30	30	35	30	37	30	30	30	30	30	30	30	30	64	30	52	30	30	43	30	39	66	30
3	37	31	74	31	31	31	41	31	31	31	31	31	31	31	31	35	54	31	31	31	31	31	31	31	42	39	31	31	36	31	38	31	31	31	31	31	31	31	31	65	31	53	31	31	44	31	40	67	31
4	38	32	75	32	32	32	42	32	32	32	32	32	32	32	32	36	55	32	32	32	32	32	32	32	43	40	32	32	37	32	39	32	32	32	32	32	32	32	32	66	32	54	32	32	45	32	41	68	32
5	39	33	76	33	33	33	43	33	33	33	33	33	33	33	33	37	56	33	33	33	33	33	33	33	44	41	33	33	38	33	40	33	33	33	33	33	33	33	33	67	33	55	33	33	46	33	42	69	33
6	40	34	77	34	34	34	44	34	34	34	34	34	34	34	34	38	57	34	34	34	34	34	34	34	45	42	34	34	39	34	41	34	34	34	34	34	34	34	34	68	34	56	34	34	47	34	43	70	34
7	41	35	78	35	35	35	45	35	35	35	35	35	35	35	35	39	58	35	35	35	35	35	35	35	46	43	35	35	40	35	42	35	35	35	35	35	35	35	35	69	35	57	35	35	48	35	44	71	35
8	42	36		36	36	36	46	36	36	36	36	36	36	36	36	40	59	36	36	36	36	36	36	36	47	44	36	36	41	36	43	36	36	36	36	36	36	36	36	70	36	58	36	36	49	36	45	72	36
9	43	37		37	37	37	47	37	37	37	37	37	37	37	37	41	60	37	37	37	37	37	37	37	48	45	37	37	42	37	44	37	37	37	37	37	37	37	37	71	37	59	37	37	50	37	46	73	37
10	44	38		38	38	38	48	38	38	38	38	38	38	38	38	42	61	38	38	38	38	38	38	38	49	46	38	38	43	38	45	38	38	38	38	38	38	38	38	72	38	60	38	38	51	38	47	74	38
11	45	39		39	39	39	49	39	39	39	39	39	39	39	39	43	62	39	39	39	39	39	39	39	50	47	39	39	44	39	46	39	39	39	39	39	39	39	39	73	39	61	39	39	52	39	48	75	39
12	46	40		40	40	40	50	40	40	40	40		40	40	40	44	63	40	40	40	40	40	40	40	51	48	40	40	45	40	47	40	40	40	40	40	40	40	40	74	40	62	40	40	53	40	49	76	40
13	47	41		41	41	41	51	41	41	41	41		41	41	41	45	64	41	41	41	41	41	41	41	52	49	41	41	46	41	48	41	41	41	41	41	41	41	41		41		41	41	54	41	50	77	41
14	48	42		42	42	42	52	42	42	42	42		42	42	42	46	65	42	42	42	42	42	42	42	53	50	42	42	47	42	49	42	42	42	42	42	42	42	42		42		42	42	55	42	51	78	42
15	49	43		43	43	43	53	43	43	43	43		43	43		47	66	43	43	43	43	43	43	43	54	51	43	43	48	43	50	43	43	43	43	43	43	43	43		43		43	43	56	43	52	79	43
16	50	44		44	44	44	54	44	44	44	44		44	44		48	67	44	44	44	44	44	44	44	55	52	44	44	49	44	51	44	44	44	44	44	44	44	44		44		44	44	57	44	53	80	44
17	51	45		45	45	45	55	45	45	45	45		45	45		49	68	45	45	45	45	45	45	45	56	53	45	45	50	45	52	45	45	45	45	45	45	45	45		45		45	45	58	45	54	81	45
18	52	46		46	46	46	56	46	46	46	46		46	46		50	69	46	46	46	46	46	46	46	57	54	46	46	51	46	53	46	46	46	46	46	46	46	46		46		46	46	59	46	55	82	46
19	53	47		47	47	47	57	47	47	47	47		47	47		51	70	47	47	47	47	47	47	47	58	55	47	47	52	47	54	47	47	47	47	47	47	47	47		47		47	47	60	47		83	47
20	54	48		48	48	48	58	48	48	48	48		48	48		52	71	48	48	48	48	48	48	48	59	56	48	48	53	48	55	48	48	48	48	48	48	48	48		48		48	48	61	48		84	48
21	55	49		49	49	49	59	49	49	49	49		49	49		53	72	49	49	49	49	49	49	49	60	57	49	49	54	49	56	49	49	49	49	49	49	49	49		49		49	49	62	49		85	49
22	56	50		50	50	50	60	50	50	50	50		50	50		54	73	50	50	50	50	50	50	50	61	58	50	50	55	50	57	50	50	50	50	50	50	50	50		50		50	50	63	50			50
23	57	51		51	51	51	61	51	51	51	51		51	51		55		51	51	51	51	51	51	51	62	59	51	51	56	51	58	51	51	51	51	51	51	51	51				51	51	64	51			51
24	58	52		52	52	52	62	52	52	52	52		52	52		56		52	52	52	52	52	52	52	63	60	52	52	57	52	59	52	52	52	52	52	52	52	52				52	52	65	52			52
25	59	53		53	53	53	63	53	53	53	53		53	53		57		53	53	53	53	53	53	53	64	61	53	53	58	53	60	53	53	53	53	53	53	53	53				53	53	66	53			53
26	60	54			54	54		54	54	54	54		54	54		58		54	54	54	54	54	54		65	62	54	54		54	61	54	54	54	54		54	54	54				54	54		54			54
27	61	55			55	55		55	55	55	55		55	55		59			55	55	55	55	55		66	63	55	55		55	62	55	55	55	55		55	55	55				55	55		55			55
28	62	56			56	56		56	56	56	56		56	56		60			56	56	56	56	56		67	64	56	56		56	63	56	56	56	56		56	56	56				56	56		56			56
29	63	57			57	57		57	57	57	57		57	57		61			57	57	57	57			68	65	57	57		57	64	57	57	57	57		57	57	57				57	57		57			57
30	64	58			58	58		58	58	58	58		58	58		62			58	58	58	58			69	66	58	58		58	65	58	58	58	58		58	58	58				58	58		58			58
31	65	59			59	59		59	59	59	59		59	59		63			59	59	59	59			70	67	59	59		59	66	59	59	59	59		59	59	59				59	59		59			59
32	66	60			60	60		60	60	60	60		60	60		64			60	60	60	60			71	68	60	60		60	67	60	60	60	60		60	60	60				60	60		60			60
33	67	61				61		61	61	61	61		61	61		65			61	61	61	61			72	69	61	61		61	68	61	61	61	61		61	61	61				61	61		61			61
34	68	62				62		62	62	62	62		62	62		66			62	62	62	62			73	70	62	62		62		62	62	62	62		62	62	62				62	62		62			62
35	69	63				63		63	63	63	63		63	63		67				63	63	63			74	71	63	63		63		63	63	63	63		63	63	63				63			63			63
36	70	64				64		64	64	64	64		64	64		68				64	64				75	72	64	64		64		64	64	64	64		64		64				64			64			64
37	71	65				65		65	65	65	65		65	65		69				65	65				76	73	65	65		65		65	65	65	65		65		65				65			65			65
38	72	66				66		66	66	66	66		66	66		70				66	66					74	66	66		66		66		66	66		66		66				66			66			66
39	73	67						67	67	67	67		67	67		71				67	67					75	67	67		67		67		67	67		67		67				67			67			67
40		68						68	68	68	68		68	68		72				68	68					76	68	68		68		68		68	68		68		68				68			68			68
41		69						69	69		69		69	69						69	69					77	69	69		69		69		69	69		69		69				69			69			69
42								70	70		70		70	70							70					78	70	70				70			70		70		70				70			70			70
43								71			71		71	71							71					79	71	71				71			71		71		71				71			71			71
44													72	72							72					80	72	72				72					72		72				72			72			72
45													73								73					81	73	73				73					73						73						73
46																					74					82	74	74				74					74						74						74
47																					75					83		75				75					75						75
48																					76					84		76				76					76						76
49																					77					85		77				77					77						77
50																										86						78					78						78
51																										87						79					79
52																										88											80
53																																					81
54
55
56
57
58
59
60
61
62
63
64
65
66
67
68
69
70
71
72
73
74
75
76
77
78
79
80
81
82
83
84
85
86
87
88
89
90
91
92
93
94
95
96
97
98
99
100
101
102
103
104
105
106
107
108
109
110
111
112
113
114
115
116
117
118
119
120
121
122
123
124
125
126
127
128
129
130
131
132
133
134
135
136
137
138
139
140
141
142
143
144
145
146
147
148
149
150
151
152
153
154
155
156
157
158
159
160
161
162
163
164
165
166
167
168
169
170
171
172
173
174
175
176
177
178
179
180
181
182
183
184
185
186
187
188
189
190
191
192
193
194
195
196
197
198
199
200
201
202
203
204
205
206
207
208
209
210
211
212
213
214
215
216
217
218
219
220
221
222
223
224
225
226
227
228
229
230
231
232
233
234
235
236
237
238
239
240
241
242
243
244
245
246
247
248
249
250
251
252
253
254
255
256
257
258
259
260
261
262
263
264
265
266
267
268
269
270
271
272
273
274
275
276
277
278
279
280
281
282
283
284
285
286
287
288
289
290
291
292
293
294
295
296
297
298
299
[truncated: 55 more columns]

## Sheet: Frame_SG2(h)
	siUBR5 1_1 Cell 3.csv	siUBR5 1_1 Cell 4.csv	siUBR5 1_1 Cell 5.csv	siUBR5 1_1 Cell 6.csv	siUBR5 1_1 Cell 10.csv	siUBR5 1_1 Cell 15.csv	siUBR5 1_1 Cell 16.csv	siUBR5 1_2 Cell 2.csv	siUBR5 1_2 Cell 10.csv	siUBR5 1_3 Cell 1.csv	siUBR5 1_3 Cell 2.csv	siUBR5 1_3 Cell 12.csv	siUBR5 1_3 Cell 15.csv	siUBR5 1_3 Cell 17.csv	siUBR5 1_3 Cell 20.csv	siUBR5 1_4 Cell 2.csv	siUBR5 1_4 Cell 3.csv	siUBR5 1_4 Cell 4.csv	siUBR5 1_4 Cell 5.csv	siUBR5 1_4 Cell 7.csv	siUBR5 1_1 Cell 3.csv	siUBR5 1_1 Cell 5.csv	siUBR5 1_1 Cell 6.csv	siUBR5 1_1 Cell 10.csv	siUBR5 1_1 Cell 9.csv	siUBR5 1_1 Cell 13.csv	siUBR5 1_1 Cell 15.csv	siUBR5 1_2 Cell 1.csv	siUBR5 1_2 Cell 8.csv	siUBR5 1_2 Cell 13.csv	siUBR5 1_2 Cell 15.csv	siUBR5 1_2 Cell 17.csv	siUBR5 1_2 Cell 18.csv	siUBR5 1_3 Cell 7.csv	siUBR5 1_3 Cell 9.csv	siUBR5 1_3 Cell 10.csv	siUBR5 1_3 Cell 11.csv	siUBR5 1_3 Cell 14.csv	siUBR5 1_4 Cell 3.csv	siUBR5 1_4 Cell 6.csv	siUBR5 1_4 Cell 7.csv	siUBR5 1_4 Cell 9.csv	siUBR5 1_4 Cell 20.csv
0	28	58	28	28	28	44	37	60	28	30	42	29	28	28	28	28	28	28	28	28	34	57	41	59	57	34	59	34	34	34	58	59	34	34	34	34	56	34	34	34	34	34	34
1	29	59	29	29	29	45	38	61	29	31	43	30	29	29	29	29	29	29	29	29	35	58	42	60	58	35	60	35	35	35	59	60	35	35	35	35	57	35	35	35	35	35	35
2	30	60	30	30	30	46	39	62	30	32	44	31	30	30	30	30	30	30	30	30	36	59	43	61	59	36	61	36	36	36	60	61	36	36	36	36	58	36	36	36	36	36	36
3	31	61	31	31	31	47	40	63	31	33	45	32	31	31	31	31	31	31	31	31	37	60	44	62	60	37	62	37	37	37	61	62	37	37	37	37	59	37	37	37	37	37	37
4	32	62	32	32	32	48	41	64	32	34	46	33	32	32	32	32	32	32	32	32	38	61	45	63	61	38	63	38	38	38	62	63	38	38	38	38	60	38	38	38	38	38	38
5	33	63	33	33	33	49	42	65	33	35	47	34	33	33	33	33		33	33	33	39	62	46	64	62	39	64	39	39	39	63	64	39	39	39	39	61	39	39	39	39	39	39
6	34	64	34	34	34	50	43	66	34	36	48	35	34	34	34	34		34	34	34	40	63	47	65	63	40	65	40	40	40	64	65	40	40	40	40	62	40	40	40	40		40
7	35	65	35	35	35	51	44	67	35	37	49	36	35	35	35	35		35	35	35	41	64	48	66	64	41	66	41	41	41	65	66	41	41	41	41	63	41	41	41	41		41
8	36	66	36	36		52	45	68	36	38	50	37	36	36	36	36		36	36	36	42	65	49	67	65	42	67		42	42	66	67	42	42	42	42	64	42	42	42	42		42
9	37	67	37	37		53	46	69	37	39	51	38	37	37	37	37		37	37	37	43	66	50	68	66	43	68		43	43	67	68	43	43	43	43	65		43	43	43		43
10	38	68	38	38		54	47	70	38	40	52	39	38	38		38		38	38	38	44	67		69	67	44	69		44	44	68	69		44	44	44	66		44	44	44		44
11	39	69	39	39		55	48	71	39	41	53	40	39	39		39		39	39	39		68		70		45	70		45	45		70		45		45	67		45	45			45
12	40	70	40	40		56	49		40	42	54	41	40	40		40		40	40	40		69		71		46	71		46	46		71		46		46	68		46	46			46
13	41	71	41	41		57	50		41	43	55	42	41	41		41		41	41	41		70		72		47	72		47	47		72		47		47	69		47	47			47
14	42	72	42	42		58	51		42	44	56	43	42			42		42		42		71		73		48	73		48	48		73		48			70		48	48			48
15	43	73	43	43		59	52		43	45	57	44	43			43		43		43		72		74		49	74		49	49		74		49			71			49
16	44	74	44	44		60	53		44	46	58	45	44			44		44		44		73					75		50					50			72			50
17	45	75	45	45		61	54		45	47	59	46	45			45		45		45		74					76							51			73
18	46	76	46	46		62	55		46	48	60	47	46			46		46		46		75					77							52			74
19	47		47	47		63	56		47		61	48	47			47		47		47		76												53			75
20	48		48	48		64	57		48		62	49	48			48		48		48		77												54			76
21	49		49	49		65	58		49		63	50	49			49		49		49		78												55			77
22	50		50	50		66	59		50		64	51	50			50		50		50		79												56			78
23	51		51	51		67	60		51		65	52	51			51		51		51		80												57			79
24	52		52	52		68	61		52		66	53	52			52		52		52		81												58			80
25	53		53	53		69	62		53		67	54	53			53		53		53		82												59
26	54			54		70	63		54		68	55	54			54		54		54		83												60
27	55			55		71	64		55		69	56	55			55		55		55		84												61
28	56			56		72	65		56				56			56				56		85												62
29	57			57		73	66		57				57							57		86
30	58			58		74	67		58				58							58		87
31	59			59		75	68		59				59							59
32	60			60		76	69		60											60
33	61			61					61											61
34	62			62																62
35	63			63																63
36				64																64
37				65																65
38				66																66
39				67																67
40				68																68
41				69																69
42				70																70
43				71																71
44				72																72
45																				73
46																				74
47																				75
48																				76
49
50
51
52
53
54
55
56
57
58
59
60
61
62
63
64
65
66
67
68
69
70
71
72
73
74
75
76
77
78
79
80
81
82
83
84
85
86
87
88
89
90
91
92
93
94
95
96
97
98
99
100
101
102
103
104
105
106
107
108
109
110
111
112
113
114
115
116
117
118
119
120
121
122
123
124
125
126
127
128
129
130
131
132
133
134
135
136
137
138
139
140
141
142
143
144
145
146
147
148
149
150
151
152
153
154
155
156
157
158
159
160
161
162
163
164
165
166
167
168
169
170
171
172
173
174
175
176
177
178
179
180
181
182
183
184
185
186
187
188
189
190
191
192
193
194
195
196
197
198
199
200
201
202
203
204
205
206
207
208
209
210
211
212
213
214
215
216
217
218
219
220
221
222
223
224
225
226
227
228
229
230
231
232
233
234
235
236
237
238
239
240
241
242
243
244
245
246
247
248
249
250
251
252
253
254
255
256
257
258
259
260
261
262
263
264
265
266
267
268
269
270
271
272
273
274
275
276
277
278
279
280
281
282
283
284
285
286
287
288
289
290
291
292
293
294
295
296
297
298
299

## Sheet: Half-life_G1(h)
	siUBR5 1_1 Cell 1.csv	siUBR5 1_1 Cell 2.csv	siUBR5 1_1 Cell 3.csv	siUBR5 1_1 Cell 4.csv	siUBR5 1_1 Cell 7.csv	siUBR5 1_1 Cell 9.csv	siUBR5 1_1 Cell 10.csv	siUBR5 1_1 Cell 11.csv	siUBR5 1_1 Cell 12.csv	siUBR5 1_1 Cell 13.csv	siUBR5 1_1 Cell 14.csv	siUBR5 1_1 Cell 15.csv	siUBR5 1_1 Cell 17.csv	siUBR5 1_1 Cell 18.csv	siUBR5 1_1 Cell 19.csv	siUBR5 1_1 Cell 20.csv	siUBR5 1_2 Cell 1.csv	siUBR5 1_2 Cell 2.csv	siUBR5 1_2 Cell 3.csv	siUBR5 1_2 Cell 4.csv	siUBR5 1_2 Cell 5.csv	siUBR5 1_2 Cell 6.csv	siUBR5 1_2 Cell 7.csv	siUBR5 1_2 Cell 8.csv	siUBR5 1_2 Cell 9.csv	siUBR5 1_2 Cell 11.csv	siUBR5 1_2 Cell 12.csv	siUBR5 1_2 Cell 13.csv	siUBR5 1_3 Cell 3.csv	siUBR5 1_3 Cell 4.csv	siUBR5 1_3 Cell 5.csv	siUBR5 1_3 Cell 6.csv	siUBR5 1_3 Cell 7.csv	siUBR5 1_3 Cell 8.csv	siUBR5 1_3 Cell 9.csv	siUBR5 1_3 Cell 10.csv	siUBR5 1_3 Cell 11.csv	siUBR5 1_3 Cell 13.csv	siUBR5 1_3 Cell 14.csv	siUBR5 1_3 Cell 15.csv	siUBR5 1_3 Cell 16.csv	siUBR5 1_3 Cell 17.csv	siUBR5 1_3 Cell 18.csv	siUBR5 1_3 Cell 19.csv	siUBR5 1_3 Cell 20.csv	siUBR5 1_4 Cell 1.csv	siUBR5 1_4 Cell 3.csv	siUBR5 1_4 Cell 4.csv	siUBR5 1_4 Cell 6.csv
0	12.799	14.7419	8.45367	20.8847	13.7005	14.2166	11.9573	15.3894	14.656	11.2309	13.7594	26.1277	13.8326	13.8701	26.4749	14.6642	10.5271	13.7343	13.7735	14.2583	12.681	18.5089	12.9225	14.6667	12.7205	14.918	12.154	11.6646	11.6055	14.2637	12.4231	14.9749	13.7398	13.2635	13.4193	13.2478	14.1108	11.4585	12.7797	11.8326	11.2906	10.9355	11.0798	11.0557	11.7787	16.0904	11.1577	10.9809	16.7117
[truncated: 55 more columns]

## Sheet: Half-life_SG2(h)
	siUBR5 1_1 Cell 3.csv	siUBR5 1_1 Cell 4.csv	siUBR5 1_1 Cell 5.csv	siUBR5 1_1 Cell 6.csv	siUBR5 1_1 Cell 10.csv	siUBR5 1_1 Cell 15.csv	siUBR5 1_1 Cell 16.csv	siUBR5 1_2 Cell 2.csv	siUBR5 1_2 Cell 10.csv	siUBR5 1_3 Cell 1.csv	siUBR5 1_3 Cell 2.csv	siUBR5 1_3 Cell 12.csv	siUBR5 1_3 Cell 15.csv	siUBR5 1_3 Cell 17.csv	siUBR5 1_3 Cell 20.csv	siUBR5 1_4 Cell 2.csv	siUBR5 1_4 Cell 3.csv	siUBR5 1_4 Cell 4.csv	siUBR5 1_4 Cell 5.csv	siUBR5 1_4 Cell 7.csv	siUBR5 1_1 Cell 3.csv	siUBR5 1_1 Cell 5.csv	siUBR5 1_1 Cell 6.csv	siUBR5 1_1 Cell 10.csv	siUBR5 1_1 Cell 9.csv	siUBR5 1_1 Cell 13.csv	siUBR5 1_1 Cell 15.csv	siUBR5 1_2 Cell 1.csv	siUBR5 1_2 Cell 8.csv	siUBR5 1_2 Cell 13.csv	siUBR5 1_2 Cell 15.csv	siUBR5 1_2 Cell 17.csv	siUBR5 1_2 Cell 18.csv	siUBR5 1_3 Cell 7.csv	siUBR5 1_3 Cell 9.csv	siUBR5 1_3 Cell 10.csv	siUBR5 1_3 Cell 11.csv	siUBR5 1_3 Cell 14.csv	siUBR5 1_4 Cell 3.csv	siUBR5 1_4 Cell 6.csv	siUBR5 1_4 Cell 7.csv	siUBR5 1_4 Cell 9.csv	siUBR5 1_4 Cell 20.csv
0	26.1903	23.6362	34.5322	27.6159	36.5512	26.9919	23.9765	35.728	26.9106	31.0396	28.893	24.7644	27.1821	29.4216	23.5673	25.3045	30.6557	32.9345	37.0107	23.3251	23.0577	20.3357	19.9025	22.2445	20.8223	22.7624	23.9965	32.0916	20.8625	28.7361	26.7012	15.6256	33.8447	44.1946	24.694	23.72	22.2978	13.9945	29.0708	20.8807	16.9181	41.6729	24.0592
