# Supplementary material for: The G1-S transition is promoted by Rb degradation via the E3 ligase UBR5
Source: Sci Adv. 2024 Oct 23;10(43):eadq6858. doi: 10.1126/sciadv.adq6858 (PMC11498223; doi:10.1126/sciadv.adq6858)
Supplement: Supplementary file 2 — Tables S1 to S36 [file sciadv.adq6858_tables_s1_to_s36.zip › adq6858_table_s17.xlsx]

## Sheet: Clover_total_G1
	Unnamed: 0	siUBR5 2_1 Cell 1.csv	siUBR5 2_1 Cell 2.csv	siUBR5 2_1 Cell 3.csv	siUBR5 2_1 Cell 4.csv	siUBR5 2_1 Cell 5.csv	siUBR5 2_1 Cell 6.csv	siUBR5 2_1 Cell 7.csv	siUBR5 2_1 Cell 8.csv	siUBR5 2_1 Cell 9.csv	siUBR5 2_1 Cell 10.csv	siUBR5 2_1 Cell 11.csv	siUBR5 2_1 Cell 12.csv	siUBR5 2_1 Cell 13.csv	siUBR5 2_1 Cell 14.csv	siUBR5 2_1 Cell 15.csv	siUBR5 2_1 Cell 16.csv	siUBR5 2_1 Cell 17.csv	siUBR5 2_1 Cell 18.csv	siUBR5 2_1 Cell 19.csv	siUBR5 2_1 Cell 20.csv	siUBR5 2_2 Cell 1.csv	siUBR5 2_2 Cell 2.csv	siUBR5 2_2 Cell 3.csv	siUBR5 2_2 Cell 4.csv	siUBR5 2_2 Cell 5.csv	siUBR5 2_2 Cell 6.csv	siUBR5 2_2 Cell 7.csv	siUBR5 2_2 Cell 8.csv	siUBR5 2_2 Cell 9.csv	siUBR5 2_2 Cell 10.csv	siUBR5 2_2 Cell 12.csv	siUBR5 2_2 Cell 13.csv	siUBR5 2_2 Cell 14.csv	siUBR5 2_2 Cell 15.csv	siUBR5 2_2 Cell 16.csv	siUBR5 2_2 Cell 17.csv	siUBR5 2_2 Cell 18.csv	siUBR5 2_2 Cell 19.csv	siUBR5 2_2 Cell 20.csv	siUBR5 2_3 Cell 1.csv	siUBR5 2_3 Cell 2.csv	siUBR5 2_3 Cell 3.csv	siUBR5 2_3 Cell 4.csv	siUBR5 2_3 Cell 5.csv	siUBR5 2_3 Cell 6.csv	siUBR5 2_3 Cell 7.csv	siUBR5 2_3 Cell 8.csv	siUBR5 2_3 Cell 9.csv
0	0	873637	965176	593312	571347	1145654	1419036	844013	687004	652990	760397	1410796	1064842	564082	2526384	275309	558300	714236	786643	758928	1129962	956968	1142451	1490125	714424	598030	869581	499848	947496	393926	834655	1531240	866922	2417729	1162003	2633553	843295	646500	651564	758685	938587	600810	709307	733130	767507	1699398	682844	1750287	603602
1	1	859824	947691	580478	549229	1105188	1379190	824671	666511	634471	772659	1372060	1033055	542159	2521341	271574	544349	682886	756254	738997	1113852	959195	1122301	1457833	702937	591161	837808	489988	928369	374206	822559	1480393	842182	2369669	1123837	2530670	837846	626459	650623	726681	904195	574612	687273	719014	730886	1650904	655994	1694199	581805
2	2	831530	945688	562335	528117	1092735	1338752	777093	652868	614552	755485	1331561	998748	531729	2474633	255514	533000	673961	736161	705518	1032534	898146	1081163	1404263	683611	588422	817749	469641	910849	363166	802867	1420400	848607	2292150	1098757	2474817	820266	614950	631681	701754	879666	563562	668118	695654	726535	1579414	628281	1652999	557435
3	3	791951	923273	546851	510733	1066316	1296951	745851	634712	602380	724286	1288481	957561	517005	2431738	249025	504197	632738	726815	690589	1000999	869901	1057639	1360722	657960	569060	794794	457242	926851	354410	772370	1388169	824620	2254393	1060264	2402099	817305	600964	619830	686317	863677	547311	635597	686988	699765	1526247	628615	1596536	538714
4	4	773015	909515	539487	492867	1043976	1253489	671754	622976	589564	696638	1249934	941837	495874	2366664	238439	509921	624652	716802	665717	877971	850710	1021360	1316217	634636	503215	770874	452775	921730	348648	749429	1350717	788910	2176361	997310	2295951	791428	601982	598322	650754	833905	538228	625680	686988	653183	1511894	609730	1586762	519964
5	5	766948	887360	536776	498036	1029779	1208846	636244	601691	570666	675080	1212345	912640	475515	2316687	229934	481419	603669	696989	646206	949594	821152	986949	1272333	588740	474590	747481	470887	840070	339443	731870	1493094	800257	2093474	952535	2259413	767934	574249	579113	658308	833905	516221	698621	645380	635453	1469713	581728	1540358	517780
6	6	730028	863443	518171	482069	994626	1169301	615450	574104	531135	659053	1168907	879514	443523	2252613	211674	460487	614815	685695	631989	916395	865862	949736	1224466	563011	496435	722794	424422	833060	331495	713605	1264734	822092	1985223	926930	2134654	761534	567173	563877	645396	833905	525971	581661	634636	627812	1427295	569672	1496758	494992
7	7	712058	847478	499561	485893	981183	1140071	639348	552543	531238	587879	1140245	857197	427350	2210238	221687	450670	576440	678859	615763	887631	768334	918523	1204908	578489	471951	691823	406668	817888	320953	690023	1226443	753383	1952418	903125	2122058	752963	545787	547450	616003	833905	498856	558405	613299	598801	1403262	555671	1461754	491878
8	8	678280	830698	486168	469946	962130	1115525	600483	534217	518030	622021	1083612	838970	428098	2137313	216370	439083	568333	657258	593951	855092	752334	888025	1176453	562018	449305	670723	409355	745519	311562	665870	1185920	733359	1879734	906491	2036925	725340	534716	533341	601156	749106	483552	545446	587193	571224	1335960	546028	1435475	459393
9	9	695444	807090	475083	451819	936769	1064031	600976	521015	498442	604528	1062324	819183	416796	2082059	206360	424051	549960	631710	579308	829566	719438	852454	1110833	518419	433741	667039	396717	729445	303857	656513	1163106	719616	1783788	904161	2005726	713963	527369	519655	581171	735519	477293	554074	581501	552711	1273751	546541	1385627	458085
10	10	642992	777404	465627	425678	915660	1043294	600976	504469	486756	587796	1074729	795449	401416	2035083	198482	422668	530320	621242	557200	807049	687060	821744	1086081	509585	416928	638292	388074	699501	299872	640159	1133107	700478	1770886	874322	1915699	702693	512636	497911	569564	707098	455017	512426	559956	552711	1227662	530631	1346642	436657
11	11	635166	745738	459055	417749	892418	1043294	638754	483246	461649	572665	1065258	760953	387542	1997583	192815	408558	518831	607800	557338	775871	670019	781688	1058476	489978	416433	631067	360244	691616	288891	623009	1096274	664435	1677719	862222	1888790	674419	503880	495818	544344	681241	429309	499878	536488	529489	1238515	520797	1313856	424546
12	12	614835	724868	456267	402834	881884	1028172	584250	474087	455010	517699	1044903	742322	375776	1927103	201103	389543	505512	596010	547458	793445	655441	765376	1033115	480986	395578	590035	351990	651918	282130	606964	1052112	662506	1636877	847274	1823898	678413	500327	470695	535196	679245	416713	468429	535062	514372	1203688	520797	1265035	423110
13	13	573854	699416	438054	387891	859098	953123	563545	457973	439422		990658	691326	366089	1884662	186500	374507	482472	586863	536779	777065	630247	743404	1007026	468791	378346	591572	337420	634676	272838	591552	1042898	690940	1580045	822296	1766285	654013	471315	459225	516539	750043	402747	456029	543453	486817	1142330	500313	1240431	430522
14	14	552237	679510	425004	396517	835850	928084	511603	442300	427316		958837	674055	383449	1854709	189885	380030	467574	558206	514033	762101	613383	728555	987659	447253	399403	581842	341124	640917	261764	574713	1012860	679312	1557286	789241	1721193	629543	454476	443211	502570	643185	385501	451079	544192	505350	1085138	485796	1206242	405608
15	15	540959	647859	408583	390871	815819	894904	505175	428975	420173		919504	662061	369596	1802375	178858	358624	457494	538417	516999	712551	589450	701865	945874	435051	412462	564607	319353	593858	260130	553060	970249	665451	1532177	783326	1666470	621757	464731	429450	490451	729411	385414	440294	545838	470365	1286318	478905	1171169	387838
16	16	524916	628737	402920	386290	811368	870791	486920	427355	407622		899513	642056	353151	1751442	184884	339996	459667	540867	490020	687898	580451	681192	920623	421999	400889	546559	318526	576548	248411	538385	936267	605215	1506248	756945	1641314	613133	443489	417677	484700	619394	368323	456634	544868	453536	1043987	462876	1145551	372388
17	17	511024	606793	397141	370079	786368	809334	518080	415133	399250		872697	623264	344648	1708284	174761	332744	452085	505548	473816	649648	574819	657925	887779	414522	392974	531302	312207	556145	234766	533254	926198	621580	1467938	749927	1574325	597371	430640	421912	475375	613442	356718	431728	455975	439912	1026119	450287	1122906	348908
18	18	521488	594763	403381	356653	769566	797884	436691	406995	390694		844684	610972	353735	1665951	170023	324629	442693	498552	461730	613887	545274	642180	859056	409307	363153	516952	303454	650722	233838	523433	908532	617387	1303875	709256	1505949	582815	431883	408383	458805	597365	375704	399738	459062	424153	1026137	440840	1090354	347676
19	19	513899	572319	410642	356530	750045	773789	473419	396674	372905		820578	609442	340674	1617332	169549	323920	417269	494025	445231	617900	535742	628003	838628	389707	341080	501279	292381	566661	222220	526610	864305	560553	1321405	693515	1436865	572778	410837	390325	443510	578641	371202	375988	439095	403154	991762	429873	1068704	342831
20	20	481976	556957	372371	338576	739908	733333	413551	393638	372039		775123	596061	336032	1574666		337578	425827	458354	431989	565680	517002	601124	820710	381237	373597	504321	283876	531704	214382	515026	825754	574087	1320456	660620	1377785	557192	403015	379857	440768	563648	363749	359124	421765	387076	979364	421270	1162595	331720
21	21	462804	534550	341245	320472	731899	727748	426756	381819	359523		792587	577593	334294	1549202		313384	408739	444607	438416	551457	511957	581392	793456	362106	362910	484132	289562	534635	203635	501123	811921	535404	1277295	638769	1365316	576249	394675	370210	415705	559556	346833	345797	417684	362317	947829	406673	1013324	327493
22	22	452019	518340	339297	334271	734892	708526	436367	368550	364648		768915	568106	330442	1510820		296145	418048	414425	423943	529569	471121	566251	782933	356651	283632	470223	271429	560170	196381	487080	765436	516206	1241669	626132	1307667	544822	390126	360132	413247	529743	339507	342949	412038	341322	885192	412697	984650	314614
23	23	437945	506149	328838	331816	699782	695168	406850	364024	342375		735870	541280	315414	1478417		290566	397027	431921	423753	526287	459167	545261	754599	324782	311825	461614	277935	465136	193169	480857	750767	490198	1205976	621867	1292022	536311	397024	350754	390563	512030	322874	332070	393608	335439	882443	395034	1050675	306897
24	24	429035	486846	394782	318979	688448	670027	372117	363431	331342		681220	511012	296054	1408596		286005	374192	424461	394045	532323	445329	530681	728724	329805	341610	448062	256422	454945	189290	485671	766829	463156	1182307	611145	1296274	525334	379807	331104	357094	493774	339151	334471	380361	337670	858859	386130	939461	296147
25	25	408929	479249	345584	311171	669729	646894	397283	349941	322280		662284	489339	303217	1369689		281478	377352	400979	392280	509989	425854	514468	709012	333484	333199	432382	262791	459325	177786	459062	747259	473237	1135406	584550	1210993	532371	368466	329073	352164	490123	291225	311700	372488	342374	851951	376050	911627	285211
26	26	400956	473059	414787	324056	687394	637794	352156	330814	311543		684617	479414	283293	1320398		268052	377924	401385	377773	492515	413700	502008	695953	322179	334929	426465	258026	442426	179257	469128	748850	470553	1135382	561242	1169656	506232	355620	324365	347686	481018	299553	308283	384690	337680	835412	365909	872021	277109
27	27	393402	456146	353617	305922	665247	614756	347071	315387	300024		661575	477347	277360	1287517		259600	371563	417249	382965	477841	403808	484626	670008	319734	337844	424772	243079	422302		446920	689019	435222	1104017	545061	1117936	498708	345752	310377	338437	469466		294627	344493	324090	834783	358334	865778	268765
28	28	372418	444597	391274	302728	653307	605234	334597	313411	304095		660667	454163	288156	1265808		241757	340940	409299	373977	460508	396689	477929	646742	315390	329163	404045	235560	421532		431718	673425	431726	1080641	544408	1079371	483629	361669	299407	355602	459589		291231	343406	297172	783800	345478	850253	263310
29	29	369460	437093	362818	297756	642977	624074	335196	304803	290916		679345	446651	277958	1289868		253303	415901	389528	346602	445693	383620	459113	628053	299355	307577	370753	228169	409364		421977	645136	434256	1049115	534791	1088561	454799	335155	294931	338114	453859		269846	340294	306881	774761	335843	840516	266147
30	30	359501	423072	334892	282272	616349	603773	330619	306003	289733		628831	456133	268535	1246526		228145	335298	361003	344283	448191	371201	454469	608153	283364	300014	358601	217232	461111		418464	642533	425021	1009334	534406	1080502	458267	313979	289876	324957	435933		338089	327798	298525	754992	335354	806459	259481
31	31	377524	407361	299515	270618	575274	575189	308256	294168	276768		783901	435582		1196854		231842	327689	360710	333178	427083	362860	445918	591704	280360	299826	365889		362494		417477	639035	411772	944995	494991	987874	481642	309457	280921	319618	425733		255238	336589	287724	743905	329018	810659	241363
32	32	349788	394395	337472	264620	561229	552010	293469	330187	275148		724056	422975		1167717		245473	307952	303873	331965	422961	355084	441706	587619	284041	292285	359290		359252		406289	639035	411772	914930	618670	1004704	491045	302246	271492	307135	420936		253226	307486	279206	749780		752183	250513
33	33	337468	378604	322843	261002	565446	543894	295975	281116	271659		617699	410573		1130985		232674	291072	309507	317347	410424	325698	434479	566977	274351	285990	347825		350356		408264	580116	380642	857609	478171	956505	421609	297902	261362	301305	407729			292607	296809	709932		747991	233716
34	34	324218	370575	287080	267789	547659	521277	270178	264128	282703		533786	406923		1073782		227167	294347	295077	309730	397354	312546	417003	553419	262519	281726	329342		345435		372383	558669	361081	849889	457162	912244	408281	292801	244125	293908	419554			277178		690955		735672
35	35	316571	368208	269927	250985	545157	502323	272386	265396	275318		531912	389621		1034235		225514	321205	282280	300939	385399	313337	414248	522661	260530	282863	329414		320952		376598	557236	354224	833612	459191	885262	391390	285523	239139	276730	383228			286613		689023		699018
36	36	310890	357904	270953	253111	529948	473321	261187	254228	263370		487392	375950		1023354		216566	287488	271144	306119	387682	318483	395560	515564	261494		325677		336512		364160	542292	342716	852940	445956	843374	394190	289341	236198	271131	373771			269839		673128		679700
37	37	303922	340032	270270	242528	526002	444373	256506	226847	257785		506429	367067		1004991		276263	283979	266007	297816	357891	299517	390511	504437	243587		323358		385065		353227	532975	342868	847647	437070	835749	377470		228639	260358	357039			263515		652030		663758
38	38	300024	344729	268964	230235	510988	418331	261977	236101	264399		505523	353417		932839		241760	279289	271984	310524	353786	296165	381740	493449	240402		308368		304325		341964	518434	338782	837952	419795	805946	381196		230648	248763	346454			255494		646908		675076
39	39	374305	356102	232954	232969	497801	417433		225081	251581		589986	343305		904831		206470	272488	261420	297534	355165	280275	355690	472605	234605		291358		303963		330275	505752	329986	839976	407154	761139	365630		215660	241144	337832			247653		642503		667652
40	40	302841	357079	237884	232593	492432	398667		224523	245256		469830	346974		903667		198700	273686	245441	285149	350297	281695	360812	458349			281825				349674	490460	320349	805621	398382	718006	357929		213202	233449	331241			243762		614083		631021
41	41	292213	350519	209842	220216	482331	385457		221759	240117		454065	326936		864420		179481	245214	240840	278871	318247	268769	366394	445286							330644	477967	318060	792870	387369	654693	346144		202375	242216	324488			240469				609351
42	42	273875	357793	199449	208749	476188	376929		214257	233652		437846	309025		845572		179240	263096	253321	271599	313233	259581		445627								474466	301085	769165	375445	645822	345086		200288	226343	300841			230039
43	43	259796	320735	188712		468291	369088		208782	232501			311276		817845		183598		267218	265650	344083	236624		439171								457762	292685	737533	358709	643704	336174		196501	227786	299766			225897
44	44	251829	296533	185335		463038	371038		198552	221182					807733		183649		230948	254466	339709	228818		413916								447069	284477	704267	326775	636472	328750		192049	225946	287124			222753
45	45	249468	296631			455914	341810		198285						792043		177361			256993	316445	221158		409095									286258	713763	352383	613448	311658		181684	210829	326257			201228
46	46	249591	281449			452370	353985		197629						767211		171137			253019	312414	234905											298653	690184	334725	592234			175726	203338				194029
47	47	235290	280599			447455	383367		196838						751584		172033			247287	303834												272289	638287	333542	573752			172087	202099
48	48	225909	262070			425271	321403		188830						740314		165817			235409	296468												260802		342329	581439			168676	186289
49	49	227127	254750			415799	328931								726544						281272												247663		332148	557803				190788
50	50	215482					347294								698272						278996														334801	540053				175642
51	51	216390					323638								765061																				308259	550371
52	52	218342					312085								722939																				337314
53	53	197757													705629
54	54
55	55
56	56
57	57
58	58
59	59
60	60
61	61
62	62
63	63
64	64
65	65
66	66
67	67
68	68
69	69
70	70
71	71
72	72
73	73
74	74
75	75
76	76
77	77
78	78
79	79
80	80
81	81
82	82
83	83
84	84
85	85
86	86
87	87
88	88
89	89
90	90
91	91
92	92
93	93
94	94
95	95
96	96
97	97
98	98
99	99
100	100
101	101
102	102
103	103
104	104
105	105
106	106
107	107
108	108
109	109
110	110
111	111
112	112
113	113
114	114
115	115
116	116
117	117
118	118
119	119
120	120
121	121
122	122
123	123
124	124
125	125
126	126
127	127
128	128
129	129
130	130
131	131
132	132
133	133
134	134
135	135
136	136
137	137
138	138
139	139
140	140
141	141
142	142
143	143
144	144
145	145
146	146
147	147
148	148
149	149
150	150
151	151
152	152
153	153
154	154
155	155
156	156
157	157
158	158
159	159
160	160
161	161
162	162
163	163
164	164
165	165
166	166
167	167
168	168
169	169
170	170
171	171
172	172
173	173
174	174
175	175
176	176
177	177
178	178
179	179
180	180
181	181
182	182
183	183
184	184
185	185
186	186
187	187
188	188
189	189
190	190
191	191
192	192
193	193
194	194
195	195
196	196
197	197
198	198
199	199
200	200
201	201
202	202
203	203
204	204
205	205
206	206
207	207
208	208
209	209
210	210
211	211
212	212
213	213
214	214
215	215
216	216
217	217
218	218
219	219
220	220
221	221
222	222
223	223
224	224
225	225
226	226
227	227
228	228
229	229
230	230
231	231
232	232
233	233
234	234
235	235
236	236
237	237
238	238
239	239
240	240
241	241
242	242
243	243
244	244
245	245
246	246
247	247
248	248
249	249
250	250
251	251
252	252
253	253
254	254
255	255
256	256
257	257
258	258
259	259
260	260
261	261
262	262
263	263
264	264
265	265
266	266
267	267
268	268
269	269
270	270
271	271
272	272
273	273
274	274
275	275
276	276
277	277
278	278
279	279
280	280
281	281
282	282
283	283
284	284
285	285
286	286
287	287
288	288
289	289
290	290
291	291
292	292
293	293
294	294
295	295
296	296
297	297
298	298
299	299
[truncated: 82 more columns]

## Sheet: Clover_total_SG2
	Unnamed: 0	siUBR5 2_1 Cell 10.csv	siUBR5 2_1 Cell 13.csv	siUBR5 2_1 Cell 15.csv	siUBR5 2_2 Cell 9.csv	siUBR5 2_2 Cell 11.csv	Unnamed: 0	siUBR5 2_1 Cell 1.csv	siUBR5 2_1 Cell 5.csv	siUBR5 2_1 Cell 9.csv	siUBR5 2_1 Cell 13.csv	siUBR5 2_1 Cell 14.csv	siUBR5 2_1 Cell 19.csv	siUBR5 2_1 Cell 20.csv	siUBR5 2_2 Cell 1.csv	siUBR5 2_2 Cell 3.csv	siUBR5 2_2 Cell 6.csv	siUBR5 2_2 Cell 7.csv	siUBR5 2_2 Cell 8.csv	siUBR5 2_2 Cell 9.csv	siUBR5 2_2 Cell 15.csv	siUBR5 2_2 Cell 18.csv	siUBR5 2_3 Cell 1.csv	siUBR5 2_3 Cell 4.csv	siUBR5 2_3 Cell 5.csv	siUBR5 2_3 Cell 11.csv	siUBR5 2_4 Cell 6.csv	siUBR5 2_4 Cell 8.csv	siUBR5 2_4 Cell 9.csv	siUBR5 2_4 Cell 11.csv	siUBR5 2_4 Cell 20.csv
0	0	1875965	1440189	663036	957363	832064	0	1057691	849337	833188	334613	569582	1431731	2398287	927797	938126	1719757	946235	1163752	2400953	964259	2064528	1105344	580293	672383	1656424	676493	588670	924934	1309732	1216067
1	1	1839564	1400024	656770	939010	829750	1	1043458	834866	797849	334258	550166	1382770	2362941	927063	923864	1706523	921870	1148934	2393868	945025	2027931	1104682	596475	657327	1624516	676213	581507	904005	1300542	1162830
2	2	1932471	1397038	645421	937716	812221	2	1031349	828450	814525	315552	545221	1402114	2345714	909842	914910	1669362	921496	1140729	2389783	950129	2013208	1076588	570381	649472	1613153	655654	557989	909479	1282966	1145860
3	3	1826428	1379881	646055	918118	819011	3	1011792	825999	775086	311033	541867	1387926	2334113	902492	917283	1643505	910305	1132274	2368469	935398	1972958	1055325	579053	646389	1601896	636640	571953	899935	1290588	1135810
4	4	1807976	1364237	639856	912906	809844	4	991020	806455	780982	318104	539045	1358183	2304805	887126	898659	1625071	895018	1117035	2396643	919280	1938289	1031929	571469	642453	1579996	639639	568709	887698	1274606	1125763
5	5	1789610	1382127	628727	915363	817568	5	978774	793392	745391	299793	530149	1350652	2289673	879742	886885	1630386	888341	1113269	2378098	916439	1928442	1034069	566436	634275	1567824	649393	602868	870787	1234464	1090996
6	6	1732066	1343120	627476	930793	784598	6	974762	785507	746909	296918	526651	1348310	2259412	865884	874547	1666504	870265	1091156	2332945	917777	1898655	1026851	560778	637151	1543509	620503	534863	861042	1258581	1090996
7	7	1703928	1325923	619927	894510	810360	7		775057	735380	292091	516324	1316979	2254409	860740	854804	1619874	857594	1088941	2314514	921941	1874701	1028376	558230	628570	1538005	620260	521852	899324	1257970
8	8	1709422	1327270	616007	890143	788389	8		750723	766801	280855	511639	1295308	2207869	843205	847378	1634272	850015	1062457	2307312	839329	1856894	989369	550049	622217	1517277	604723	536608	856785	1229655
9	9	1688385	1302205	605236	879717	780823	9		732919	758390	283526	505345	1307050	2181415	837095	836732	1608470	833611	1040694	2270300	856344		973227	541263	611195	1507036	613821	532336	835887	1215221
10	10	1676740	1288684	599937	885585	748181	10			706364	278138	511031	1292032	2209296	822784	824015	1587765	827100	1045758	2270300	862190		1087484	537816		1472071	602007	523213	826199	1181808
11	11	1638235	1285888	596322	864989	737030	11			683047	279231	505646	1285010	2203906	836338	819403	1563575	821049	1021901		841908		959283	537816		1461152	683998	540828	807703
12	12	1639486	1269726	593399	852278	795845	12			676120	276588	492383	1266217	2184088	820157	809261	1555666	824641	1005294		827963		950754			1456174	615260	514363	790957
13	13	1603393	1249694	581101	843166	736331	13			685228	289524		1251592	2161488	810493	787969	1513281	816491	989313		826682		918336			1427410	572770	570089	783735
14	14	1574854	1229971	575204	841696	736331	14			675810	265008		1235542	2118789		788742	1468624	788245	974815				913435			1402918	581276
15	15		1218416	569600	834762	736331	15			665839	267512		1217766	2196418		768400	1457406	778642	965160				888839			1389162	573066
16	16		1202837	561201	824236	712645	16			658663	264042		1218664	2078406		757382	1461230		962424				892942			1365402
17	17		1188162	563672	816045	739018	17				254870						1439851		956862
18	18		1182212	553745		691550	18				255337						1422459
19	19		1167385	557536		665980	19				253291						1384429
20	20		1136466	541774		647514	20				247296
21	21		1138519	539098			21				243390
22	22		1102859	540717			22
23	23		1110288				23
24	24		1088789				24
25	25		1086458				25
26	26		1056104				26
27	27		1043988				27
28	28		1015597				28
29	29		1021814				29
30	30		1001942				30
31	31		993717				31
32	32		982075				32
33	33		979692				33
34	34		979692				34
35	35						35
36	36						36
37	37						37
38	38						38
39	39						39
40	40						40
41	41						41
42	42						42
43	43						43
44	44						44
45	45						45
46	46						46
47	47						47
48	48						48
49	49						49
50	50						50
51	51						51
52	52						52
53	53						53
54	54						54
55	55						55
56	56						56
57	57						57
58	58						58
59	59						59
60	60						60
61	61						61
62	62						62
63	63						63
64	64						64
65	65						65
66	66						66
67	67						67
68	68						68
69	69						69
70	70						70
71	71						71
72	72						72
73	73						73
74	74						74
75	75						75
76	76						76
77	77						77
78	78						78
79	79						79
80	80						80
81	81						81
82	82						82
83	83						83
84	84						84
85	85						85
86	86						86
87	87						87
88	88						88
89	89						89
90	90						90
91	91						91
92	92						92
93	93						93
94	94						94
95	95						95
96	96						96
97	97						97
98	98						98
99	99						99
100	100						100
101	101						101
102	102						102
103	103						103
104	104						104
105	105						105
106	106						106
107	107						107
108	108						108
109	109						109
110	110						110
111	111						111
112	112						112
113	113						113
114	114						114
115	115						115
116	116						116
117	117						117
118	118						118
119	119						119
120	120						120
121	121						121
122	122						122
123	123						123
124	124						124
125	125						125
126	126						126
127	127						127
128	128						128
129	129						129
130	130						130
131	131						131
132	132						132
133	133						133
134	134						134
135	135						135
136	136						136
137	137						137
138	138						138
139	139						139
140	140						140
141	141						141
142	142						142
143	143						143
144	144						144
145	145						145
146	146						146
147	147						147
148	148						148
149	149						149
150	150						150
151	151						151
152	152						152
153	153						153
154	154						154
155	155						155
156	156						156
157	157						157
158	158						158
159	159						159
160	160						160
161	161						161
162	162						162
163	163						163
164	164						164
165	165						165
166	166						166
167	167						167
168	168						168
169	169						169
170	170						170
171	171						171
172	172						172
173	173						173
174	174						174
175	175						175
176	176						176
177	177						177
178	178						178
179	179						179
180	180						180
181	181						181
182	182						182
183	183						183
184	184						184
185	185						185
186	186						186
187	187						187
188	188						188
189	189						189
190	190						190
191	191						191
192	192						192
193	193						193
194	194						194
195	195						195
196	196						196
197	197						197
198	198						198
199	199						199
200	200						200
201	201						201
202	202						202
203	203						203
204	204						204
205	205						205
206	206						206
207	207						207
208	208						208
209	209						209
210	210						210
211	211						211
212	212						212
213	213						213
214	214						214
215	215						215
216	216						216
217	217						217
218	218						218
219	219						219
220	220						220
221	221						221
222	222						222
223	223						223
224	224						224
225	225						225
226	226						226
227	227						227
228	228						228
229	229						229
230	230						230
231	231						231
232	232						232
233	233						233
234	234						234
235	235						235
236	236						236
237	237						237
238	238						238
239	239						239
240	240						240
241	241						241
242	242						242
243	243						243
244	244						244
245	245						245
246	246						246
247	247						247
248	248						248
249	249						249
250	250						250
251	251						251
252	252						252
253	253						253
254	254						254
255	255						255
256	256						256
257	257						257
258	258						258
259	259						259
260	260						260
261	261						261
262	262						262
263	263						263
264	264						264
265	265						265
266	266						266
267	267						267
268	268						268
269	269						269
270	270						270
271	271						271
272	272						272
273	273						273
274	274						274
275	275						275
276	276						276
277	277						277
278	278						278
279	279						279
280	280						280
281	281						281
282	282						282
283	283						283
284	284						284
285	285						285
286	286						286
287	287						287
288	288						288
289	289						289
290	290						290
291	291						291
292	292						292
293	293						293
294	294						294
295	295						295
296	296						296
297	297						297
298	298						298
299	299						299

## Sheet: mCherry-Gem_total_G1
	Unnamed: 0	siUBR5 2_1 Cell 1.csv	siUBR5 2_1 Cell 2.csv	siUBR5 2_1 Cell 3.csv	siUBR5 2_1 Cell 4.csv	siUBR5 2_1 Cell 5.csv	siUBR5 2_1 Cell 6.csv	siUBR5 2_1 Cell 7.csv	siUBR5 2_1 Cell 8.csv	siUBR5 2_1 Cell 9.csv	siUBR5 2_1 Cell 10.csv	siUBR5 2_1 Cell 11.csv	siUBR5 2_1 Cell 12.csv	siUBR5 2_1 Cell 13.csv	siUBR5 2_1 Cell 14.csv	siUBR5 2_1 Cell 15.csv	siUBR5 2_1 Cell 16.csv	siUBR5 2_1 Cell 17.csv	siUBR5 2_1 Cell 18.csv	siUBR5 2_1 Cell 19.csv	siUBR5 2_1 Cell 20.csv	siUBR5 2_2 Cell 1.csv	siUBR5 2_2 Cell 2.csv	siUBR5 2_2 Cell 3.csv	siUBR5 2_2 Cell 4.csv	siUBR5 2_2 Cell 5.csv	siUBR5 2_2 Cell 6.csv	siUBR5 2_2 Cell 7.csv	siUBR5 2_2 Cell 8.csv	siUBR5 2_2 Cell 9.csv	siUBR5 2_2 Cell 10.csv	siUBR5 2_2 Cell 12.csv	siUBR5 2_2 Cell 13.csv	siUBR5 2_2 Cell 14.csv	siUBR5 2_2 Cell 15.csv	siUBR5 2_2 Cell 16.csv	siUBR5 2_2 Cell 17.csv	siUBR5 2_2 Cell 18.csv	siUBR5 2_2 Cell 19.csv	siUBR5 2_2 Cell 20.csv	siUBR5 2_3 Cell 1.csv	siUBR5 2_3 Cell 2.csv	siUBR5 2_3 Cell 3.csv	siUBR5 2_3 Cell 4.csv	siUBR5 2_3 Cell 5.csv	siUBR5 2_3 Cell 6.csv	siUBR5 2_3 Cell 7.csv	siUBR5 2_3 Cell 8.csv	siUBR5 2_3 Cell 9.csv
0	0	8258	6636	1233	3851	12902	9975	40866	3642	3890	32449	8761	10195	37992	34185	16772	8322	8698	7333	7165	19441	8167	5858	2320	5503	8059	5108	7019	8974	4818	4977	8643	9445	8448	9724	7456	6336	11797	4340	9803	6265	4566	5383	4926	13364	7763	2332	4790	6250
1	1	9282	6174	1795	4455	8917	10504	13582	4607	5507	26414	10242	10651	26497	37688	10582	7772	7823	6896	6896	20962	11716	5538	3506	6264	9634	4816	6621	7547	3014	5118	8857	8419	7366	10217	10988	5655	11719	6916	8877	3851	3781	6894	5187	12998	9951	1271	5599	5835
2	2	8232	6185	3626	2245	12504	10438	7881	6003	5594	20591	9941	10181	20408	37021	8294	9612	7915	6886	5031	5679	7803	6791	2968	7469	10730	6164	6983	7023	3578	5109	8658	8881	8547	9766	11396	5606	12711	5304	6727	4025	3693	5425	4947	15124	5551	203	4632	6493
3	3	7040	6093	-1189	3255	12347	9038	7072	4230	4028	18123	9151	9224	18283	32414	7075	7979	6104	8527	5355	6115	9273	5805	4834	7631	10105	5184	5560	8749	5242	6871	4545	8691	11673	9324	11616	5980	11652	7796	7891	4197	4293	3420	5380	13661	4195	1635	5248	5088
4	4	6512	4708	-199	2450	14085	9998	3566	3996	4680	15478	9376	11060	16647	30324	6132	8041	7779	8953	4596	-890	9653	5779	3114	4990	5388	5187	10035	9009	4422	5595	6103	8415	12280	7622	10753	6036	15262	6440	4568	5581	5313	5339	5380	12153	5436	2715	5972	4678
5	5	7169	5450	4528	3721	14562	9802	2656	2576	5659	16782	9164	8795	13650	28286	6776	8787	8328	10569	5219	3486	9243	6720	2415	5691	4469	4794	9030	7557	3121	6802	13412	9498	10812	6385	8455	6215	12313	5602	9408	5581	5216	7946	5559	11481	8566	880	4146	4636
6	6	5337	5161	3289	4911	12444	7462	147	3810	3184	16830	6003	8429	11332	19305	6478	6616	9333	9745	4969	5743	13605	6195	3328	5863	8413	2691	8735	9975	4389	6695	7732	11693	7692	5664	9232	5722	12310	10605	10449	5581	5662	4724	5257	13791	10654	1112	6913	6537
7	7	5609	5314	1479	6406	12204	9622	5600	2029	3223	13396	8103	8740	10899	17781	6035	7863	6991	9600	5561	5154	10039	6776	4313	6722	6415	2542	5078	9658	2518	3648	6747	9774	10283	7077	8628	8258	11396	11617	9768	5581	4424	2974	4308	11397	11282	-1139	4668	6048
8	8	5388	7408	1299	7939	13295	8787	3660	2041	4178	14323	5711	8841	12284	15579	4381	8081	6288	9477	5572	5168	8800	5805	5729	5832	8558	4195	7599	7115	3591	6107	7271	9257	8615	6985	8269	7186	11466	11211	9467	6584	4858	4185	4773	10674	9591	1202	4780	-1476
9	9	8219	6724	3397	7255	13119	7693	6891	3480	3081	14023	6097	10087	11021	12502	5532	6263	8055	9352	4635	4816	9034	7607	2496	6008	7381	3853	7612	8014	3777	4699	4937	9729	6005	7958	9269	6329	13983	9066	9574	3450	5902	5925	3689	10388	6250	2153	5143	5302
10	10	5038	5219	6705	3368	12637	8037	6891	1704	4892	14509	7794	9153	9352	13376	5837	8382	5595	7701	5188	5001	9382	6811	6559	4665	7236	4723	8795	6729	4601	3798	5750	7729	9241	6914	6465	9258	10733	7895	9432	4824	4716	3054	4578	10388	8199	2497	2952	3539
11	11	6890	6206	6689	3885	11984	8037	7923	3870	2354	15418	11082	8710	10337	11323	6087	7900	8828	9852	5703	5068	9078	5727	4647	3430	5310	5210	7226	8344	3615	3968	5546	6056	6677	8367	8040	7350	13521	7524	6336	4590	5665	2676	5291	11243	11157	3894	2774	3533
12	12	6766	5430	7250	4221	12165	10687	4232	3247	3723	12692	12454	7270	8732	10207	5038	6477	6751	9922	6545	5438	8618	5691	5013	4063	6303	3895	7222	2784	2752	5207	5026	9024	6859	9630	7533	6835	14971	6875	8604	5213	2438	3592	5054	10982	10574	3894	1703	3504
13	13	5202	5648	7347	3184	12693	9429	4613	3386	2513		12962	5470	9073	9569	874	7634	9035	10908	5136	8855	7792	5984	6771	3582	4564	4635	6964	4882	3776	5149	5864	10811	6796	6213	6819	7058	10652	8123	7387	5803	2914	5895	6526	12689	6601	3340	1582	6431
14	14	2812	5192	7024	3447	11879	8319	4581	3346	2922		9833	3975	11911	10929	3519	6714	6868	9893	7128	8170	7157	6663	6968	4047	5203	3431	6311	7695	3065	5686	5863	10091	6027	5584	7982	6711	11052	5043	7848	4629	2537	3147	9491	13175	5603	4439	1708	7836
15	15	1599	3908	4963	3950	11366	14632	4005	3174	4082		10348	5152	9495	9795	3483	7534	6501	8689	6707	8140	6678	5480	6573	2629	2885	4297	6294	3648	2914	3889	5435	10458	10230	7453	10071	6569	12382	4886	7346	13272	2863	5714	7270	11383	36990	4348	2975	2984
16	16	2979	4415	4693	5414	11796	13109	4334	2441	3227		9431	4741	8258	10227	7812	5741	9051	9382	7681	5216	8259	5237	5609	1673	5632	5716	6189	5198	2404	5805	4001	7811	10942	5612	10877	5247	9708	4692	8449	5977	4600	7316	9036	11960	7386	4494	5927	357
17	17	2371	4251	6522	6116	10994	8058	7409	2645	3872		10852	8671	7902	9525	4912	6262	7021	8610	7238	5295	9749	7035	6047	3347	5565	4555	6497	5337	2192	4333	6372	10283	10085	6975	11991	6871	10240	8249	9393	5334	2513	7257	3906	13501	7379	5512	6151	4257
18	18	6047	4356	7357	7807	11760	8481	3210	2255	3319		8812	7685	9310	10517	6387	5052	6028	9652	6569	2968	8187	6851	5278	5113	7529	4502	4784	13458	3254	2654	5197	10251	7586	6295	11313	6297	12927	10985	10674	5610	4424	7013	5456	12791	9690	5470	5045	3845
19	19	7649	3746	10730	7892	10384	8266	3955	3688	3509		9928	11677	8201	7973	5786	7068	4989	9132	6814	4976	9722	5258	5466	4514	7238	5161	5444	9237	2458	5740	4574	8919	8560	5597	9780	5807	7457	8430	8892	4728	4283	2253	6172	12129	7935	3971	7382	3203
20	20	5227	2393	6542	6906	10675	4726	5032	3125	3879		-3652	11399	7564	7106		5883	8816	9145	6510	1344	7350	3566	6192	3557	8965	5758	5556	9878	2592	5952	4922	10582	12030	3388	8009	5112	8113	7671	8011	4222	4257	2374	4820	11830	8150	4808	8363	3994
21	21	5198	3133	4906	6500	10535	8564	3118	4113	3178		10459	11156	8910	8906		8363	10725	8358	5980	3305	9537	2836	4470	4307	9775	4036	7607	9719	2105	5710	4734	7920	11721	5961	7029	9877	6825	7424	2379	6089	4198	1713	5187	4718	7577	4166	5599	4812
22	22	5678	1368	4635	9707	11358	9733	9649	3759	3793		8885	10534	8613	8418		6331	9346	7578	6306	2685	5180	3849	6196	2398	2086	4993	4622	11667	3338	6203	2963	8196	12009	5755	7879	8325	9727	7695	6945	5178	4843	3514	5337	7405	6049	6359	5519	3149
23	23	5031	2163	4158	8237	9968	8013	3712	4499	3651		7497	10851	9025	11028		6529	8934	8344	4926	3096	5588	2745	6041	2267	8365	4425	7748	6590	1566	5288	3516	8188	12030	6586	9159	8298	14392	7373	4959	4196	3413	4185	4554	8475	7260	4339	12713	2182
24	24	5342	2052	14117	9481	10515	9767	2964	5555	3328		945	9122	1130	9651		7480	7423	7125	6611	5197	4745	2701	4936	3705	10592	5864	5607	6971	2445	5586	5242	7637	9879	7076	9389	8472	12341	1820	816	6330	2201	4012	5800	10670	6680	5132	3993	2668
25	25	4304	2833	11104	8656	8254	9544	4924	3127	4495		-4918	5458	4172	9606		5987	7894	7789	7531	5207	3907	3367	2783	3392	10439	3975	7914	7249	2556	4656	6533	8223	10973	5586	8850	9221	9211	5792	905	5873	3027	2665	4535	9436	7349	3818	3028	2365
26	26	8228	4432	18946	8388	11934	11904	3751	2478	4503		9048	8105	2294	10013		6637	6629	8536	5143	3360	4723	3086	5185	3723	9602	4116	6956	8358	3159	7157	9468	11632	12237	5999	8951	7093	7590	3835	2030	4636	3413	3865	6282	12857	9385	3944	624	1363
27	27	7546	5476	12874	7960	8546	12347	3807	3127	3375		8548	10983	249	8941		5541	7286	10993	6090	3225	5261	1614	2569	3526	10878	5972	5841	8822		6575	4409	7837	12059	6275	7640	8984	7812	4094	3078	4016		2677	4561	9917	10166	5900	2389	1358
28	28	4312	4614	18615	9191	9344	12440	2864	2053	5260		9339	8979	10156	9757		6921	6956	10659	5549	3789	4002	1678	3309	3911	10722	5515	4976	10007		5864	3078	7351	13141	6064	5657	8980	8421	4580	7371	4182		3876	5134	5715	7411	5746	3983	2112
29	29	4904	4972	15781	7159	8991	15590	3433	3812	2904		10747	8903	10444	14799		7244	11935	10721	5388	3522	5156	3707	3353	3353	9815	3988	6149	8164		6017	3310	8060	12227	7311	5925	7250	6683	4891	5544	4316		1880	6355	10103	9706	6202	5271	4013
30	30	4349	5366	12529	8667	9027	14230	4946	3887	2890		9071	9343	9558	12647		5351	9140	7996	5591	2948	7666	2741	2763	2161	9582	2100	5149	11426		5801	5667	8020	12073	6612	7791	9578	6093	4957	3944	3318		6430	6382	9813	9009	4570	3546	4167
31	31	4424	5271	10839	5682	8886	12039	2434	4418	4250		13986	8170		12022		6296	8725	7864	7077	3232	2373	3772	5056	3034	10536	5071		5480		5922	4108	8221	9815	6236	8572	9482	6836	4164	5149	4699		2373	6632	8570	7249	6444	5812	1780
32	32	7566	4775	13504	6349	9021	12994	2296	8955	2758		15951	8750		11414		7587	8708	4055	5982	3806	-1948	4495	4876	3684	10430	5263		4910		6179	4108	8221	8459	24329	7413	11153	5538	4706	4655	4729		4938	4866	10519	9561		1815	1965
33	33	7605	4810	13651	6061	9945	14846	3124	2860	3521		8135	9047		8916		6275	7663	6238	5472	3076	-5093	3159	3054	3774	9957	4995		5556		9333	5486	6590	6581	7531	4414	4316	6159	3985	5324	5581			3325	14573	7630		2050	1041
34	34	6986	4546	12419	9058	9792	13643	3251	1918	9138		4217	6775		8223		6812	8037	5358	5491	4152	5202	1666	4298	2876	8912	4019		5081		6806	2676	7108	5540	6904	3704	4490	7366	1236	2369	4469			3890		6831		2330
35	35	7090	5764	12091	7835	9489	10216	5810	3783	10603		6121	6456		7427		5772	9489	6413	5683	3737	23676	2726	1613	4144	11046	6841		5174		6333	5124	7069	5459	7407	6421	5187	6257	2769	3183	5333			5486		7809		1718
36	36	7281	7077	12195	6420	9670	9827	3969	2506	8332		3588	7987		7942		7782	8480	4661	6567	4193	23250	2143	1585	3614		5310		6561		6064	4647	6176	7262	7930	4738	4592	6647	2979	4783	4126			3535		7700		2041
37	37	5423	4191	14510	6940	11089	5167	3833	1403	8065		6495	8255		7612		11607	9064	4432	7640	2251	5065	1813	1734	4592		5058		8803		5735	5387	6557	7279	8325	3753	5863		3442	4335	2741			4667		8954		2966
38	38	5312	6724	14791	5981	10959	4550	10826	3318	14154		5935	6887		5682		11301	10827	6129	15787	3660	6907	4920	1130	4449		4810		6174		5666	4223	7120	10278	6608	4785	5867		3918	4095	3320			5052		9378		3220
39	39	16250	7536	9236	5258	10629	5762		1582	8174		12513	8470		4336		6112	9692	5422	10306	-305	4995	2053	-1504	2863		3728		5686		5194	4257	8779	12851	7752	7274	5104		3185	3696	3630			4622		10948		3926
40	40	9298	8752	9204	5345	10126	5639		2454	9627		6082	8634		4894		5839	9731	6308	8843	1210	6193	1452	-1674			4963				7850	4929	7967	11641	5860	6131	6526		1984	4597	3099			5253		11397		3807
41	41	9333	9929	5577	5619	11352	5735		2434	9219		4801	8624		5142		5434	5280	6129	9125	1478	6587	4379	1740							7487	5336	7041	13103	7134	7074	6194		2779	5794	3734			5084				4012
42	42	10451	11094	5845	3421	10694	5364		2546	7303		5384	8447		6491		5677	8882	9164	7993	678	6593		2413								6043	6452	12672	7441	5688	5265		3069	4746	2714			4024
43	43	7140	9270	6233		9910	5227		3305	11776			9724		6687		6089		10187	6412	9176	5119		2478								5375	7389	10545	7324	2512	5930		2780	6364	3945			3884
44	44	7321	8980	6415		10022	6482		2126	10315					7074		5520		8009	8649	9654	5422		248								5976	5528	9200	4178	6963	5375		2642	5260	3314			2591
45	45	8449	9909			10610	6301		1649						6472		5816			8720	4981	5360		-13									6838	12462	8906	6942	4783		2615	3897	3874			-61580
46	46	6517	7013			11114	5885		2769						6800		6424			9335	5546	7779											7691	10527	7633	4918			867	4004				-96132
47	47	6455	11467			11038	11828		2706						7989		7449			7930	5612												6894	6813	7763	6076			2866	4444
48	48	5941	6188			9774	6888		3165						10135		7509			6831	4820												7372		6795	6195			2771	3263
49	49	6288	7017			10055	8443								10938						4696												4843		6939	5690				3411
50	50	5899					10307								8163						5459														8811	3837				3227
51	51	5689					10986								13705																				6315	5007
52	52	6632					14016								12219																				11390
53	53	4152													12028
54	54
55	55
56	56
57	57
58	58
59	59
60	60
61	61
62	62
63	63
64	64
65	65
66	66
67	67
68	68
69	69
70	70
71	71
72	72
73	73
74	74
75	75
76	76
77	77
78	78
79	79
80	80
81	81
82	82
83	83
84	84
85	85
86	86
87	87
88	88
89	89
90	90
91	91
92	92
93	93
94	94
95	95
96	96
97	97
98	98
99	99
100	100
101	101
102	102
103	103
104	104
105	105
106	106
107	107
108	108
109	109
110	110
111	111
112	112
113	113
114	114
115	115
116	116
117	117
118	118
119	119
120	120
121	121
122	122
123	123
124	124
125	125
126	126
127	127
128	128
129	129
130	130
131	131
132	132
133	133
134	134
135	135
136	136
137	137
138	138
139	139
140	140
141	141
142	142
143	143
144	144
145	145
146	146
147	147
148	148
149	149
150	150
151	151
152	152
153	153
154	154
155	155
156	156
157	157
158	158
159	159
160	160
161	161
162	162
163	163
164	164
165	165
166	166
167	167
168	168
169	169
170	170
171	171
172	172
173	173
174	174
175	175
176	176
177	177
178	178
179	179
180	180
181	181
182	182
183	183
184	184
185	185
186	186
187	187
188	188
189	189
190	190
191	191
192	192
193	193
194	194
195	195
196	196
197	197
198	198
199	199
200	200
201	201
202	202
203	203
204	204
205	205
206	206
207	207
208	208
209	209
210	210
211	211
212	212
213	213
214	214
215	215
216	216
217	217
218	218
219	219
220	220
221	221
222	222
223	223
224	224
225	225
226	226
227	227
228	228
229	229
230	230
231	231
232	232
233	233
234	234
235	235
236	236
237	237
238	238
239	239
240	240
241	241
242	242
243	243
244	244
245	245
246	246
247	247
248	248
249	249
250	250
251	251
252	252
253	253
254	254
255	255
256	256
257	257
258	258
259	259
260	260
261	261
262	262
263	263
264	264
265	265
266	266
267	267
268	268
269	269
270	270
271	271
272	272
273	273
274	274
275	275
276	276
277	277
278	278
279	279
280	280
281	281
282	282
283	283
284	284
285	285
286	286
287	287
288	288
289	289
290	290
291	291
292	292
293	293
294	294
295	295
296	296
297	297
298	298
299	299
[truncated: 82 more columns]

## Sheet: mCherry-Gem_total_SG2
	Unnamed: 0	siUBR5 2_1 Cell 10.csv	siUBR5 2_1 Cell 13.csv	siUBR5 2_1 Cell 15.csv	siUBR5 2_2 Cell 9.csv	siUBR5 2_2 Cell 11.csv	Unnamed: 0	siUBR5 2_1 Cell 1.csv	siUBR5 2_1 Cell 5.csv	siUBR5 2_1 Cell 9.csv	siUBR5 2_1 Cell 13.csv	siUBR5 2_1 Cell 14.csv	siUBR5 2_1 Cell 19.csv	siUBR5 2_1 Cell 20.csv	siUBR5 2_2 Cell 1.csv	siUBR5 2_2 Cell 3.csv	siUBR5 2_2 Cell 6.csv	siUBR5 2_2 Cell 7.csv	siUBR5 2_2 Cell 8.csv	siUBR5 2_2 Cell 9.csv	siUBR5 2_2 Cell 15.csv	siUBR5 2_2 Cell 18.csv	siUBR5 2_3 Cell 1.csv	siUBR5 2_3 Cell 4.csv	siUBR5 2_3 Cell 5.csv	siUBR5 2_3 Cell 11.csv	siUBR5 2_4 Cell 6.csv	siUBR5 2_4 Cell 8.csv	siUBR5 2_4 Cell 9.csv	siUBR5 2_4 Cell 11.csv	siUBR5 2_4 Cell 20.csv
0	0	116124	107119	13576	55759	58009	0	102850	67471	15098	6762	149082	48957	15743	54235	45787	95527	37426	24302	181563	9745	139794	107284	57895	-29833	201588	2925	7152	55698	165995	96586
1	1	120769	104724	17337	61408	70976	1	106904	73651	17712	9543	156092	52745	20201	64473	54287	105045	42965	31919	190843	15170	148018	117441	59355	-27520	212070	-58117	11092	61474	174694	93730
2	2	130469	119919	24330	68485	80544	2	115704	82366	25654	13691	161673	63737	25709	67911	63148	109569	50790	37315	201740	19516	156463	121767	61293	-67652	221778	-19209	14087	70906	185041	105888
3	3	145056	128504	31453	73104	93905	3	115508	88646	33976	17602	169979	71163	34426	73622	72003	113284	58230	46098	208371	25015	158814	123104	63545	-54507	230665	-40363	21416	77153	202211	111382
4	4	160602	138134	38014	79466	101361	4	118673	96949	45274	24827	177065	77778	39602	76625	79579	122732	64560	52501	227560	32063	163893	131691	68945	-42367	235147	-1957	25589	85590	211577	117590
5	5	171062	162380	44059	84833	107019	5	128831	104540	56501	30553	182905	84487	47173	87417	88255	137057	71312	65880	240293	40233	176296	140478	100832	-34311	245927	6752	34882	91671	213513	124794
6	6	170486	167361	53582	95024	117538	6	137889	114705	73719	37571	187245	92169	56826	90600	94405	153825	78391	75533	249602	48075	184436	145238	121649	4804	251652	14343	39510	97776	234839	124794
7	7	174151	172028	60880	100203	131061	7		123171	80886	47380	195164	98968	64890	95816	99437	158651	83285	83796	259992	54555	195745	145165	68972	-283	266205	20066	47885	106781	242807
8	8	191427	187991	65402	105554	141949	8		125356	94839	54784	203957	103403	68604	102071	106101	168052	90560	85852	270253	51323	198215	152837	65799	81419	271735	27376	57705	115264	252256
9	9	197016	189818	70885	109911	149023	9		128259	111112	62108	209905	116337	77760	106075	114213	171339	98026	93159	276799	60276		159693	142084	81526	279889	35959	65304	116706	264516
10	10	209067	204743	77929	117999	151283	10			116589	71834	216691	122089	85474	111261	123094	188944	102476	102834	276799	67412		165327	150767		280577	43442	73723	125676	273977
11	11	211387	214800	81857	121984	159834	11			124156	81082	218928	132570	96774	122549	130287	194831	108037	107508		72297		172606	150767		287286	59133	83370	131083
12	12	223680	218957	90444	126341	176808	12			138608	90731	234618	140258	101876	134087	139193	209083	119252	114576		76637		179549			291404	65592	87577	133152
13	13	226210	232108	92381	131236	179038	13			156661	100755		144155	110457	137503	138167	214460	126629	116160		84138		180466			312260	71051	97131	140282
14	14	227328	236205	100586	133767	179038	14			165267	104017		148773	116799		154325	212526	133173	128480				188673			317393	80092
15	15		246516	105928	137510	179038	15			175735	108467		155266	125971		156987	224724	142363	133890				196423			330185	85440
16	16		256978	112339	140277	205155	16			184316	116083		168503	128689		160316	241219		142349				198962			320195
17	17		263555	117864	143347	214982	17				121869						250016		147634
18	18		275240	120404		210573	18				127943						257959
19	19		283890	125618		221536	19				136320						254512
20	20		285330	129274		229780	20				137191
21	21		299522	131858			21				145929
22	22		295573	135847			22
23	23		310703				23
24	24		320253				24
25	25		333272				25
26	26		342655				26
27	27		349129				27
28	28		340293				28
29	29		356795				29
30	30		359333				30
31	31		377941				31
32	32		383090				32
33	33		394016				33
34	34		394016				34
35	35						35
36	36						36
37	37						37
38	38						38
39	39						39
40	40						40
41	41						41
42	42						42
43	43						43
44	44						44
45	45						45
46	46						46
47	47						47
48	48						48
49	49						49
50	50						50
51	51						51
52	52						52
53	53						53
54	54						54
55	55						55
56	56						56
57	57						57
58	58						58
59	59						59
60	60						60
61	61						61
62	62						62
63	63						63
64	64						64
65	65						65
66	66						66
67	67						67
68	68						68
69	69						69
70	70						70
71	71						71
72	72						72
73	73						73
74	74						74
75	75						75
76	76						76
77	77						77
78	78						78
79	79						79
80	80						80
81	81						81
82	82						82
83	83						83
84	84						84
85	85						85
86	86						86
87	87						87
88	88						88
89	89						89
90	90						90
91	91						91
92	92						92
93	93						93
94	94						94
95	95						95
96	96						96
97	97						97
98	98						98
99	99						99
100	100						100
101	101						101
102	102						102
103	103						103
104	104						104
105	105						105
106	106						106
107	107						107
108	108						108
109	109						109
110	110						110
111	111						111
112	112						112
113	113						113
114	114						114
115	115						115
116	116						116
117	117						117
118	118						118
119	119						119
120	120						120
121	121						121
122	122						122
123	123						123
124	124						124
125	125						125
126	126						126
127	127						127
128	128						128
129	129						129
130	130						130
131	131						131
132	132						132
133	133						133
134	134						134
135	135						135
136	136						136
137	137						137
138	138						138
139	139						139
140	140						140
141	141						141
142	142						142
143	143						143
144	144						144
145	145						145
146	146						146
147	147						147
148	148						148
149	149						149
150	150						150
151	151						151
152	152						152
153	153						153
154	154						154
155	155						155
156	156						156
157	157						157
158	158						158
159	159						159
160	160						160
161	161						161
162	162						162
163	163						163
164	164						164
165	165						165
166	166						166
167	167						167
168	168						168
169	169						169
170	170						170
171	171						171
172	172						172
173	173						173
174	174						174
175	175						175
176	176						176
177	177						177
178	178						178
179	179						179
180	180						180
181	181						181
182	182						182
183	183						183
184	184						184
185	185						185
186	186						186
187	187						187
188	188						188
189	189						189
190	190						190
191	191						191
192	192						192
193	193						193
194	194						194
195	195						195
196	196						196
197	197						197
198	198						198
199	199						199
200	200						200
201	201						201
202	202						202
203	203						203
204	204						204
205	205						205
206	206						206
207	207						207
208	208						208
209	209						209
210	210						210
211	211						211
212	212						212
213	213						213
214	214						214
215	215						215
216	216						216
217	217						217
218	218						218
219	219						219
220	220						220
221	221						221
222	222						222
223	223						223
224	224						224
225	225						225
226	226						226
227	227						227
228	228						228
229	229						229
230	230						230
231	231						231
232	232						232
233	233						233
234	234						234
235	235						235
236	236						236
237	237						237
238	238						238
239	239						239
240	240						240
241	241						241
242	242						242
243	243						243
244	244						244
245	245						245
246	246						246
247	247						247
248	248						248
249	249						249
250	250						250
251	251						251
252	252						252
253	253						253
254	254						254
255	255						255
256	256						256
257	257						257
258	258						258
259	259						259
260	260						260
261	261						261
262	262						262
263	263						263
264	264						264
265	265						265
266	266						266
267	267						267
268	268						268
269	269						269
270	270						270
271	271						271
272	272						272
273	273						273
274	274						274
275	275						275
276	276						276
277	277						277
278	278						278
279	279						279
280	280						280
281	281						281
282	282						282
283	283						283
284	284						284
285	285						285
286	286						286
287	287						287
288	288						288
289	289						289
290	290						290
291	291						291
292	292						292
293	293						293
294	294						294
295	295						295
296	296						296
297	297						297
298	298						298
299	299						299

## Sheet: Frame_G1(h)
	Unnamed: 0	siUBR5 2_1 Cell 1.csv	siUBR5 2_1 Cell 2.csv	siUBR5 2_1 Cell 3.csv	siUBR5 2_1 Cell 4.csv	siUBR5 2_1 Cell 5.csv	siUBR5 2_1 Cell 6.csv	siUBR5 2_1 Cell 7.csv	siUBR5 2_1 Cell 8.csv	siUBR5 2_1 Cell 9.csv	siUBR5 2_1 Cell 10.csv	siUBR5 2_1 Cell 11.csv	siUBR5 2_1 Cell 12.csv	siUBR5 2_1 Cell 13.csv	siUBR5 2_1 Cell 14.csv	siUBR5 2_1 Cell 15.csv	siUBR5 2_1 Cell 16.csv	siUBR5 2_1 Cell 17.csv	siUBR5 2_1 Cell 18.csv	siUBR5 2_1 Cell 19.csv	siUBR5 2_1 Cell 20.csv	siUBR5 2_2 Cell 1.csv	siUBR5 2_2 Cell 2.csv	siUBR5 2_2 Cell 3.csv	siUBR5 2_2 Cell 4.csv	siUBR5 2_2 Cell 5.csv	siUBR5 2_2 Cell 6.csv	siUBR5 2_2 Cell 7.csv	siUBR5 2_2 Cell 8.csv	siUBR5 2_2 Cell 9.csv	siUBR5 2_2 Cell 10.csv	siUBR5 2_2 Cell 12.csv	siUBR5 2_2 Cell 13.csv	siUBR5 2_2 Cell 14.csv	siUBR5 2_2 Cell 15.csv	siUBR5 2_2 Cell 16.csv	siUBR5 2_2 Cell 17.csv	siUBR5 2_2 Cell 18.csv	siUBR5 2_2 Cell 19.csv	siUBR5 2_2 Cell 20.csv	siUBR5 2_3 Cell 1.csv	siUBR5 2_3 Cell 2.csv	siUBR5 2_3 Cell 3.csv	siUBR5 2_3 Cell 4.csv	siUBR5 2_3 Cell 5.csv	siUBR5 2_3 Cell 6.csv	siUBR5 2_3 Cell 7.csv	siUBR5 2_3 Cell 8.csv	siUBR5 2_3 Cell 9.csv
0	0	28	28	28	28	28	28	31	28	28	58	28	28	65	28	67	28	28	28	28	28	28	28	28	28	28	29	46	28	50	28	28	28	28	28	28	28	28	28	28	28	38	30	28	33	28	28	28	28
1	1	29	29	29	29	29	29	32	29	29	59	29	29	66	29	68	29	29	29	29	29	29	29	29	29	29	30	47	29	51	29	29	29	29	29	29	29	29	29	29	29	39	31	29	34	29	29	29	29
2	2	30	30	30	30	30	30	33	30	30	60	30	30	67	30	69	30	30	30	30	30	30	30	30	30	30	31	48	30	52	30	30	30	30	30	30	30	30	30	30	30	40	32	30	35	30	30	30	30
3	3	31	31	31	31	31	31	34	31	31	61	31	31	68	31	70	31	31	31	31	31	31	31	31	31	31	32	49	31	53	31	31	31	31	31	31	31	31	31	31	31	41	33	31	36	31	31	31	31
4	4	32	32	32	32	32	32	35	32	32	62	32	32	69	32	71	32	32	32	32	32	32	32	32	32	32	33	50	32	54	32	32	32	32	32	32	32	32	32	32	32	42	34	32	37	32	32	32	32
5	5	33	33	33	33	33	33	36	33	33	63	33	33	70	33	72	33	33	33	33	33	33	33	33	33	33	34	51	33	55	33	33	33	33	33	33	33	33	33	33	33	43	35	33	38	33	33	33	33
6	6	34	34	34	34	34	34	37	34	34	64	34	34	71	34	73	34	34	34	34	34	34	34	34	34	34	35	52	34	56	34	34	34	34	34	34	34	34	34	34	34	44	36	34	39	34	34	34	34
7	7	35	35	35	35	35	35	38	35	35	65	35	35	72	35	74	35	35	35	35	35	35	35	35	35	35	36	53	35	57	35	35	35	35	35	35	35	35	35	35	35	45	37	35	40	35	35	35	35
8	8	36	36	36	36	36	36	39	36	36	66	36	36	73	36	75	36	36	36	36	36	36	36	36	36	36	37	54	36	58	36	36	36	36	36	36	36	36	36	36	36	46	38	36	41	36	36	36	36
9	9	37	37	37	37	37	37	40	37	37	67	37	37	74	37	76	37	37	37	37	37	37	37	37	37	37	38	55	37	59	37	37	37	37	37	37	37	37	37	37	37	47	39	37	42	37	37	37	37
10	10	38	38	38	38	38	38	41	38	38	68	38	38	75	38	77	38	38	38	38	38	38	38	38	38	38	39	56	38	60	38	38	38	38	38	38	38	38	38	38	38	48	40	38	43	38	38	38	38
11	11	39	39	39	39	39	39	42	39	39	69	39	39	76	39	78	39	39	39	39	39	39	39	39	39	39	40	57	39	61	39	39	39	39	39	39	39	39	39	39	39	49	41	39	44	39	39	39	39
12	12	40	40	40	40	40	40	43	40	40	70	40	40	77	40	79	40	40	40	40	40	40	40	40	40	40	41	58	40	62	40	40	40	40	40	40	40	40	40	40	40	50	42	40	45	40	40	40	40
13	13	41	41	41	41	41	41	44	41	41		41	41	78	41	80	41	41	41	41	41	41	41	41	41	41	42	59	41	63	41	41	41	41	41	41	41	41	41	41	41	51	43	41	46	41	41	41	41
14	14	42	42	42	42	42	42	45	42	42		42	42	79	42	81	42	42	42	42	42	42	42	42	42	42	43	60	42	64	42	42	42	42	42	42	42	42	42	42	42	52	44	42	47	42	42	42	42
15	15	43	43	43	43	43	43	46	43	43		43	43	80	43	82	43	43	43	43	43	43	43	43	43	43	44	61	43	65	43	43	43	43	43	43	43	43	43	43	43	53	45	43	48	43	43	43	43
16	16	44	44	44	44	44	44	47	44	44		44	44	81	44	83	44	44	44	44	44	44	44	44	44	44	45	62	44	66	44	44	44	44	44	44	44	44	44	44	44	54	46	44	49	44	44	44	44
17	17	45	45	45	45	45	45	48	45	45		45	45	82	45	84	45	45	45	45	45	45	45	45	45	45	46	63	45	67	45	45	45	45	45	45	45	45	45	45	45	55	47	45	50	45	45	45	45
18	18	46	46	46	46	46	46	49	46	46		46	46	83	46	85	46	46	46	46	46	46	46	46	46	46	47	64	46	68	46	46	46	46	46	46	46	46	46	46	46	56	48	46	51	46	46	46	46
19	19	47	47	47	47	47	47	50	47	47		47	47	84	47	86	47	47	47	47	47	47	47	47	47	47	48	65	47	69	47	47	47	47	47	47	47	47	47	47	47	57	49	47	52	47	47	47	47
20	20	48	48	48	48	48	48	51	48	48		48	48	85	48		48	48	48	48	48	48	48	48	48	48	49	66	48	70	48	48	48	48	48	48	48	48	48	48	48	58	50	48	53	48	48	48	48
21	21	49	49	49	49	49	49	52	49	49		49	49	86	49		49	49	49	49	49	49	49	49	49	49	50	67	49	71	49	49	49	49	49	49	49	49	49	49	49	59	51	49	54	49	49	49	49
22	22	50	50	50	50	50	50	53	50	50		50	50	87	50		50	50	50	50	50	50	50	50	50	50	51	68	50	72	50	50	50	50	50	50	50	50	50	50	50	60	52	50	55	50	50	50	50
23	23	51	51	51	51	51	51	54	51	51		51	51	88	51		51	51	51	51	51	51	51	51	51	51	52	69	51	73	51	51	51	51	51	51	51	51	51	51	51	61	53	51	56	51	51	51	51
24	24	52	52	52	52	52	52	55	52	52		52	52	89	52		52	52	52	52	52	52	52	52	52	52	53	70	52	74	52	52	52	52	52	52	52	52	52	52	52	62	54	52	57	52	52	52	52
25	25	53	53	53	53	53	53	56	53	53		53	53	90	53		53	53	53	53	53	53	53	53	53	53	54	71	53	75	53	53	53	53	53	53	53	53	53	53	53	63	55	53	58	53	53	53	53
26	26	54	54	54	54	54	54	57	54	54		54	54	91	54		54	54	54	54	54	54	54	54	54	54	55	72	54	76	54	54	54	54	54	54	54	54	54	54	54	64	56	54	59	54	54	54	54
27	27	55	55	55	55	55	55	58	55	55		55	55	92	55		55	55	55	55	55	55	55	55	55	55	56	73	55		55	55	55	55	55	55	55	55	55	55	55		57	55	60	55	55	55	55
28	28	56	56	56	56	56	56	59	56	56		56	56	93	56		56	56	56	56	56	56	56	56	56	56	57	74	56		56	56	56	56	56	56	56	56	56	56	56		58	56	61	56	56	56	56
29	29	57	57	57	57	57	57	60	57	57		57	57	94	57		57	57	57	57	57	57	57	57	57	57	58	75	57		57	57	57	57	57	57	57	57	57	57	57		59	57	62	57	57	57	57
30	30	58	58	58	58	58	58	61	58	58		58	58	95	58		58	58	58	58	58	58	58	58	58	58	59	76	58		58	58	58	58	58	58	58	58	58	58	58		60	58	63	58	58	58	58
31	31	59	59	59	59	59	59	62	59	59		59	59		59		59	59	59	59	59	59	59	59	59	59	60		59		59	59	59	59	59	59	59	59	59	59	59		61	59	64	59	59	59	59
32	32	60	60	60	60	60	60	63	60	60		60	60		60		60	60	60	60	60	60	60	60	60	60	61		60		60	60	60	60	60	60	60	60	60	60	60		62	60	65	60		60	60
33	33	61	61	61	61	61	61	64	61	61		61	61		61		61	61	61	61	61	61	61	61	61	61	62		61		61	61	61	61	61	61	61	61	61	61	61			61	66	61		61	61
34	34	62	62	62	62	62	62	65	62	62		62	62		62		62	62	62	62	62	62	62	62	62	62	63		62		62	62	62	62	62	62	62	62	62	62	62			62		62		62
35	35	63	63	63	63	63	63	66	63	63		63	63		63		63	63	63	63	63	63	63	63	63	63	64		63		63	63	63	63	63	63	63	63	63	63	63			63		63		63
36	36	64	64	64	64	64	64	67	64	64		64	64		64		64	64	64	64	64	64	64	64	64		65		64		64	64	64	64	64	64	64	64	64	64	64			64		64		64
37	37	65	65	65	65	65	65	68	65	65		65	65		65		65	65	65	65	65	65	65	65	65		66		65		65	65	65	65	65	65	65		65	65	65			65		65		65
38	38	66	66	66	66	66	66	69	66	66		66	66		66		66	66	66	66	66	66	66	66	66		67		66		66	66	66	66	66	66	66		66	66	66			66		66		66
39	39	67	67	67	67	67	67		67	67		67	67		67		67	67	67	67	67	67	67	67	67		68		67		67	67	67	67	67	67	67		67	67	67			67		67		67
40	40	68	68	68	68	68	68		68	68		68	68		68		68	68	68	68	68	68	68	68			69				68	68	68	68	68	68	68		68	68	68			68		68		68
41	41	69	69	69	69	69	69		69	69		69	69		69		69	69	69	69	69	69	69	69							69	69	69	69	69	69	69		69	69	69			69				69
42	42	70	70	70	70	70	70		70	70		70	70		70		70	70	70	70	70	70		70								70	70	70	70	70	70		70	70	70			70
43	43	71	71	71		71	71		71	71			71		71		71		71	71	71	71		71								71	71	71	71	71	71		71	71	71			71
44	44	72	72	72		72	72		72	72					72		72		72	72	72	72		72								72	72	72	72	72	72		72	72	72			72
45	45	73	73			73	73		73						73		73			73	73	73		73									73	73	73	73	73		73	73	73			73
46	46	74	74			74	74		74						74		74			74	74	74											74	74	74	74			74	74				74
47	47	75	75			75	75		75						75		75			75	75												75	75	75	75			75	75
48	48	76	76			76	76		76						76		76			76	76												76		76	76			76	76
49	49	77	77			77	77								77						77												77		77	77				77
50	50	78					78								78						78														78	78				78
51	51	79					79								79																				79	79
52	52	80					80								80																				80
53	53	81													81
54	54
55	55
56	56
57	57
58	58
59	59
60	60
61	61
62	62
63	63
64	64
65	65
66	66
67	67
68	68
69	69
70	70
71	71
72	72
73	73
74	74
75	75
76	76
77	77
78	78
79	79
80	80
81	81
82	82
83	83
84	84
85	85
86	86
87	87
88	88
89	89
90	90
91	91
92	92
93	93
94	94
95	95
96	96
97	97
98	98
99	99
100	100
101	101
102	102
103	103
104	104
105	105
106	106
107	107
108	108
109	109
110	110
111	111
112	112
113	113
114	114
115	115
116	116
117	117
118	118
119	119
120	120
121	121
122	122
123	123
124	124
125	125
126	126
127	127
128	128
129	129
130	130
131	131
132	132
133	133
134	134
135	135
136	136
137	137
138	138
139	139
140	140
141	141
142	142
143	143
144	144
145	145
146	146
147	147
148	148
149	149
150	150
151	151
152	152
153	153
154	154
155	155
156	156
157	157
158	158
159	159
160	160
161	161
162	162
163	163
164	164
165	165
166	166
167	167
168	168
169	169
170	170
171	171
172	172
173	173
174	174
175	175
176	176
177	177
178	178
179	179
180	180
181	181
182	182
183	183
184	184
185	185
186	186
187	187
188	188
189	189
190	190
191	191
192	192
193	193
194	194
195	195
196	196
197	197
198	198
199	199
200	200
201	201
202	202
203	203
204	204
205	205
206	206
207	207
208	208
209	209
210	210
211	211
212	212
213	213
214	214
215	215
216	216
217	217
218	218
219	219
220	220
221	221
222	222
223	223
224	224
225	225
226	226
227	227
228	228
229	229
230	230
231	231
232	232
233	233
234	234
235	235
236	236
237	237
238	238
239	239
240	240
241	241
242	242
243	243
244	244
245	245
246	246
247	247
248	248
249	249
250	250
251	251
252	252
253	253
254	254
255	255
256	256
257	257
258	258
259	259
260	260
261	261
262	262
263	263
264	264
265	265
266	266
267	267
268	268
269	269
270	270
271	271
272	272
273	273
274	274
275	275
276	276
277	277
278	278
279	279
280	280
281	281
282	282
283	283
284	284
285	285
286	286
287	287
288	288
289	289
290	290
291	291
292	292
293	293
294	294
295	295
296	296
297	297
298	298
299	299
[truncated: 82 more columns]

## Sheet: Frame_SG2(h)
	Unnamed: 0	siUBR5 2_1 Cell 10.csv	siUBR5 2_1 Cell 13.csv	siUBR5 2_1 Cell 15.csv	siUBR5 2_2 Cell 9.csv	siUBR5 2_2 Cell 11.csv	Unnamed: 0	siUBR5 2_1 Cell 1.csv	siUBR5 2_1 Cell 5.csv	siUBR5 2_1 Cell 9.csv	siUBR5 2_1 Cell 13.csv	siUBR5 2_1 Cell 14.csv	siUBR5 2_1 Cell 19.csv	siUBR5 2_1 Cell 20.csv	siUBR5 2_2 Cell 1.csv	siUBR5 2_2 Cell 3.csv	siUBR5 2_2 Cell 6.csv	siUBR5 2_2 Cell 7.csv	siUBR5 2_2 Cell 8.csv	siUBR5 2_2 Cell 9.csv	siUBR5 2_2 Cell 15.csv	siUBR5 2_2 Cell 18.csv	siUBR5 2_3 Cell 1.csv	siUBR5 2_3 Cell 4.csv	siUBR5 2_3 Cell 5.csv	siUBR5 2_3 Cell 11.csv	siUBR5 2_4 Cell 6.csv	siUBR5 2_4 Cell 8.csv	siUBR5 2_4 Cell 9.csv	siUBR5 2_4 Cell 11.csv	siUBR5 2_4 Cell 20.csv
0	0	28	28	39	28	28	0	34	34	34	62	57	34	34	34	34	56	34	34	55	37	34	34	56	59	34	34	37	34	57	38
1	1	29	29	40	29	29	1	35	35	35	63	58	35	35	35	35	57	35	35	56	38	35	35	57	60	35	35	38	35	58	39
2	2	30	30	41	30	30	2	36	36	36	64	59	36	36	36	36	58	36	36	57	39	36	36	58	61	36	36	39	36	59	40
3	3	31	31	42	31	31	3	37	37	37	65	60	37	37	37	37	59	37	37	58	40	37	37	59	62	37	37	40	37	60	41
4	4	32	32	43	32	32	4	38	38	38	66	61	38	38	38	38	60	38	38	59	41	38	38	60	63	38	38	41	38	61	42
5	5	33	33	44	33	33	5	39	39	39	67	62	39	39	39	39	61	39	39	60	42	39	39	61	64	39	39	42	39	62	43
6	6	34	34	45	34	34	6	40	40	40	68	63	40	40	40	40	62	40	40	61	43	40	40	62	65	40	40	43	40	63	44
7	7	35	35	46	35	35	7		41	41	69	64	41	41	41	41	63	41	41	62	44	41	41	63	66	41	41	44	41	64
8	8	36	36	47	36	36	8		42	42	70	65	42	42	42	42	64	42	42	63	45	42	42	64	67	42	42	45	42	65
9	9	37	37	48	37	37	9		43	43	71	66	43	43	43	43	65	43	43	64	46		43	65	68	43	43	46	43	66
10	10	38	38	49	38	38	10			44	72	67	44	44	44	44	66	44	44	65	47		44	66		44	44	47	44	67
11	11	39	39	50	39	39	11			45	73	68	45	45	45	45	67	45	45		48		45	67		45	45	48	45
12	12	40	40	51	40	40	12			46	74	69	46	46	46	46	68	46	46		49		46			46	46	49	46
13	13	41	41	52	41	41	13			47	75		47	47	47	47	69	47	47		50		47			47	47	50	47
14	14	42	42	53	42	42	14			48	76		48	48		48	70	48	48				48			48	48
15	15		43	54	43	43	15			49	77		49	49		49	71	49	49				49			49	49
16	16		44	55	44	44	16			50	78		50	50		50	72		50				50			50
17	17		45	56	45	45	17				79						73		51
18	18		46	57		46	18				80						74
19	19		47	58		47	19				81						75
20	20		48	59		48	20				82
21	21		49	60			21				83
22	22		50	61			22
23	23		51				23
24	24		52				24
25	25		53				25
26	26		54				26
27	27		55				27
28	28		56				28
29	29		57				29
30	30		58				30
31	31		59				31
32	32		60				32
33	33		61				33
34	34		62				34
35	35						35
36	36						36
37	37						37
38	38						38
39	39						39
40	40						40
41	41						41
42	42						42
43	43						43
44	44						44
45	45						45
46	46						46
47	47						47
48	48						48
49	49						49
50	50						50
51	51						51
52	52						52
53	53						53
54	54						54
55	55						55
56	56						56
57	57						57
58	58						58
59	59						59
60	60						60
61	61						61
62	62						62
63	63						63
64	64						64
65	65						65
66	66						66
67	67						67
68	68						68
69	69						69
70	70						70
71	71						71
72	72						72
73	73						73
74	74						74
75	75						75
76	76						76
77	77						77
78	78						78
79	79						79
80	80						80
81	81						81
82	82						82
83	83						83
84	84						84
85	85						85
86	86						86
87	87						87
88	88						88
89	89						89
90	90						90
91	91						91
92	92						92
93	93						93
94	94						94
95	95						95
96	96						96
97	97						97
98	98						98
99	99						99
100	100						100
101	101						101
102	102						102
103	103						103
104	104						104
105	105						105
106	106						106
107	107						107
108	108						108
109	109						109
110	110						110
111	111						111
112	112						112
113	113						113
114	114						114
115	115						115
116	116						116
117	117						117
118	118						118
119	119						119
120	120						120
121	121						121
122	122						122
123	123						123
124	124						124
125	125						125
126	126						126
127	127						127
128	128						128
129	129						129
130	130						130
131	131						131
132	132						132
133	133						133
134	134						134
135	135						135
136	136						136
137	137						137
138	138						138
139	139						139
140	140						140
141	141						141
142	142						142
143	143						143
144	144						144
145	145						145
146	146						146
147	147						147
148	148						148
149	149						149
150	150						150
151	151						151
152	152						152
153	153						153
154	154						154
155	155						155
156	156						156
157	157						157
158	158						158
159	159						159
160	160						160
161	161						161
162	162						162
163	163						163
164	164						164
165	165						165
166	166						166
167	167						167
168	168						168
169	169						169
170	170						170
171	171						171
172	172						172
173	173						173
174	174						174
175	175						175
176	176						176
177	177						177
178	178						178
179	179						179
180	180						180
181	181						181
182	182						182
183	183						183
184	184						184
185	185						185
186	186						186
187	187						187
188	188						188
189	189						189
190	190						190
191	191						191
192	192						192
193	193						193
194	194						194
195	195						195
196	196						196
197	197						197
198	198						198
199	199						199
200	200						200
201	201						201
202	202						202
203	203						203
204	204						204
205	205						205
206	206						206
207	207						207
208	208						208
209	209						209
210	210						210
211	211						211
212	212						212
213	213						213
214	214						214
215	215						215
216	216						216
217	217						217
218	218						218
219	219						219
220	220						220
221	221						221
222	222						222
223	223						223
224	224						224
225	225						225
226	226						226
227	227						227
228	228						228
229	229						229
230	230						230
231	231						231
232	232						232
233	233						233
234	234						234
235	235						235
236	236						236
237	237						237
238	238						238
239	239						239
240	240						240
241	241						241
242	242						242
243	243						243
244	244						244
245	245						245
246	246						246
247	247						247
248	248						248
249	249						249
250	250						250
251	251						251
252	252						252
253	253						253
254	254						254
255	255						255
256	256						256
257	257						257
258	258						258
259	259						259
260	260						260
261	261						261
262	262						262
263	263						263
264	264						264
265	265						265
266	266						266
267	267						267
268	268						268
269	269						269
270	270						270
271	271						271
272	272						272
273	273						273
274	274						274
275	275						275
276	276						276
277	277						277
278	278						278
279	279						279
280	280						280
281	281						281
282	282						282
283	283						283
284	284						284
285	285						285
286	286						286
287	287						287
288	288						288
289	289						289
290	290						290
291	291						291
292	292						292
293	293						293
294	294						294
295	295						295
296	296						296
297	297						297
298	298						298
299	299						299

## Sheet: Half-life_G1(h)
	Unnamed: 0	siUBR5 2_1 Cell 1.csv	siUBR5 2_1 Cell 2.csv	siUBR5 2_1 Cell 3.csv	siUBR5 2_1 Cell 4.csv	siUBR5 2_1 Cell 5.csv	siUBR5 2_1 Cell 6.csv	siUBR5 2_1 Cell 7.csv	siUBR5 2_1 Cell 8.csv	siUBR5 2_1 Cell 9.csv	siUBR5 2_1 Cell 10.csv	siUBR5 2_1 Cell 11.csv	siUBR5 2_1 Cell 12.csv	siUBR5 2_1 Cell 13.csv	siUBR5 2_1 Cell 14.csv	siUBR5 2_1 Cell 15.csv	siUBR5 2_1 Cell 16.csv	siUBR5 2_1 Cell 17.csv	siUBR5 2_1 Cell 18.csv	siUBR5 2_1 Cell 19.csv	siUBR5 2_1 Cell 20.csv	siUBR5 2_2 Cell 1.csv	siUBR5 2_2 Cell 2.csv	siUBR5 2_2 Cell 3.csv	siUBR5 2_2 Cell 4.csv	siUBR5 2_2 Cell 5.csv	siUBR5 2_2 Cell 6.csv	siUBR5 2_2 Cell 7.csv	siUBR5 2_2 Cell 8.csv	siUBR5 2_2 Cell 9.csv	siUBR5 2_2 Cell 10.csv	siUBR5 2_2 Cell 12.csv	siUBR5 2_2 Cell 13.csv	siUBR5 2_2 Cell 14.csv	siUBR5 2_2 Cell 15.csv	siUBR5 2_2 Cell 16.csv	siUBR5 2_2 Cell 17.csv	siUBR5 2_2 Cell 18.csv	siUBR5 2_2 Cell 19.csv	siUBR5 2_2 Cell 20.csv	siUBR5 2_3 Cell 1.csv	siUBR5 2_3 Cell 2.csv	siUBR5 2_3 Cell 3.csv	siUBR5 2_3 Cell 4.csv	siUBR5 2_3 Cell 5.csv	siUBR5 2_3 Cell 6.csv	siUBR5 2_3 Cell 7.csv	siUBR5 2_3 Cell 8.csv	siUBR5 2_3 Cell 9.csv
0	0	12.3257	12.1859	14.6899	15.0463	16.3056	11.1411	10.8274	12.345	13.8511	10.6146	12.809	11.7231	14.3584	12.7518	13.2797	13.465	14.1033	11.6943	14.0723	11.9625	10.4632	11.4661	11.5466	11.693	16.2829	12.2569	12.3047	11.2517	10.8702	15.0726	11.8158	12.8211	12.1111	13.0942	10.3953	15.3306	14.4876	11.5904	11.7587	12.8422	12.6669	10.3961	11.7463	10.5995	13.2045	14.481	13.0795	11.7709
1	1	0.986277	1.0353	1.03853	0.994651	1.0106	1.01616	0.991067	1.0037	0.972332	1.03171	1.00464	1.00794	0.967817	1.05088	0.990895	0.975961	0.988693	1.07676	0.983172	0.968234	1.03026	0.992618	1.01094	0.979991	0.925393	1.01135	1.02691	1.04378	1.05275	0.983269	1.01832	1.07055	0.985281	0.995358	1.04743	1.04351	1.02698	1.04089	1.03136	1.04459	1.01907	1.03732	1.06051	1.00797	0.995092	1.01817	1.0261	1.01544
[truncated: 82 more columns]

## Sheet: Half-life_SG2(h)
	Unnamed: 0	siUBR5 2_1 Cell 10.csv	siUBR5 2_1 Cell 13.csv	siUBR5 2_1 Cell 15.csv	siUBR5 2_2 Cell 9.csv	siUBR5 2_2 Cell 11.csv	Unnamed: 0	siUBR5 2_1 Cell 1.csv	siUBR5 2_1 Cell 5.csv	siUBR5 2_1 Cell 9.csv	siUBR5 2_1 Cell 13.csv	siUBR5 2_1 Cell 14.csv	siUBR5 2_1 Cell 19.csv	siUBR5 2_1 Cell 20.csv	siUBR5 2_2 Cell 1.csv	siUBR5 2_2 Cell 3.csv	siUBR5 2_2 Cell 6.csv	siUBR5 2_2 Cell 7.csv	siUBR5 2_2 Cell 8.csv	siUBR5 2_2 Cell 9.csv	siUBR5 2_2 Cell 15.csv	siUBR5 2_2 Cell 18.csv	siUBR5 2_3 Cell 1.csv	siUBR5 2_3 Cell 4.csv	siUBR5 2_3 Cell 5.csv	siUBR5 2_3 Cell 11.csv	siUBR5 2_4 Cell 6.csv	siUBR5 2_4 Cell 8.csv	siUBR5 2_4 Cell 9.csv	siUBR5 2_4 Cell 11.csv	siUBR5 2_4 Cell 20.csv
0	0	25.4877	28.1782	34.3033	36.8634	30.6897	0	22.6083	21.3954	23.4389	23.6873	32.0148	34.1959	44.46	30.7399	24.9589	31.3883	27.3783	26.7354	54.7144	26.476	25.0101	25.1691	38.566	37.6065	28.883	36.4598	44.9304	27.1061	37.5499	19.8236
1	1	1.00872	1.02368	1.01136	1.01103	1.02935	1	1.01327	1.02127	1.00845	0.997923	1.0091	1.00996	1.00355	1.0079	1.01952	1.01969	1.011	1.01844	1.01035	1.01718	1.01146	1.01445	1.01239	1.00946	1.01563	1.0005	1.00673	1.02074	1.01278	1.01836
