# Supplementary material for: The G1-S transition is promoted by Rb degradation via the E3 ligase UBR5
Source: Sci Adv. 2024 Oct 23;10(43):eadq6858. doi: 10.1126/sciadv.adq6858 (PMC11498223; doi:10.1126/sciadv.adq6858)
Supplement: Supplementary file 2 — Tables S1 to S36 [file sciadv.adq6858_tables_s1_to_s36.zip › adq6858_table_s18.xlsx]

## Sheet: Clover_total_G1
	Cell 1	Cell 2	Cell 3	Cell 4	Cell 5	Cell 6	Cell 7	Cell 8	Cell 9	Cell 10	Cell 11	Cell 12	Cell 13	Cell 14	Cell 15	Cell 16	Cell 17	Cell 18	Cell 19	Cell 20	Cell 21	Cell 22	Cell 23	Cell 24	Cell 25	Cell 26	Cell 27	Cell 28	Cell 29	Cell 30	Cell 31	Cell 32	Cell 33	Cell 34	Cell 35	Cell 36	Cell 37	Cell 38	Cell 39	Cell 40	Cell 41	Cell 42	Cell 43	Cell 44	Cell 45	Cell 46	Cell 47	Cell 48	Cell 49
0	173264	1110505	586550	691162	764339	1420032	118266	1127418	1593255	182366	1082309	487852	184561	862754	426286	364058	401902	1150833	387347	419141	572304	190500	223432	317758	135146	518885	458633	605121	941783	722959	859692	169370	224286	546935	784071	333749	873530	471857	411387	244464	449046	443818	350441	138285	305809	360722	389157	164219	486003
1	164942	1026843	574264	651225	748989	1376271	114846	1074617	1507705	180122	1029293	468511	181311	827605	398628	346177	391737	1073067	376661	405866	550120	191266	213097	296656	143314	486783	426656	558371	899316	669531	853965	167428	213091	533638	747847	325360	806902	431442	401774	236136	418606	435879	340018	123137	298287	353857	376526	159411	473167
2	159655	945670	556931	629584	721357	1294491	110509	1013547	1406449	168803	986849	424566	179276	793240	375354	325650	383918	988977	375864	387185	534308	179062	204613	288193	130169	442976	393579	539182	848725	621955	822949	155181	201483	519928	721203	299891	744731	405655	376691	226692	384773	415557	327584	109562	285709	347227	350468	150111	463998
3	151299	876802	534547	604714	711790	1250933	106549	972127	1299395	163826	961322	421525	172368	774336	350816	307646	368807	897605	370957	368701	517865	170866	203572	283096	137811	411021	371081	508182	780589	593286	794909	142246	180794	515613	671136	286630	690123	386883	351261	227929	347295	411973	310834	99228	268437	341115	337951	141259	423148
4	146674	794348	533072	581714	697668	1162078	102357	934178	1209414	151814	931455	386352	166425	732011	325445	279150	349956	827211	373720	351339	517865	167406	202393	267396	128072	380059	346541	477500	724532	563577	759013	141233	165357	504687	618899	267244	660267	365253	317118	218306	325261	394278	295606	91528	251395	330712	322589	128637	382884
5	132215	767268	509202	558563	707634	1052876	98577	874486	1140485	148899	885763	386352	166317	703739	321773	267422	345480	755862	363569	346997	459149	155519	180862	256286	129252	334461	323203	457278	688611	575500	774727	143627	159563	484445	582565	249765	647030	328926	299129	205941	294693	388007	283331	89278	243978	329780	314995	120221	379174
6	134738	752958	478658	533602	694365	1002182	95622	817865	1101146	143051	848814	368467	159593	674445	303250	255597	334259	719548	349762	349758	459149	155519	174244	240066	135907	324570	296642	444620	639523	573359	751271	133534	155270	467880	529050	235501	616585	306089	299129	207333	279390	369538	283053	86821	235486	333266	305854	112517	367329
7	125026	676582	452327	485233	691772	984767	91585	758571	1050922	137641	817717	282012	154666	647150	284885	245576	313791	679821	340812	339904	459149	147010	159656	234975	112875	292749	278532	422807	582426	560106	710960	130666	157789	439542	490859	216206	588331	298110	257606	193843	279390	360571	276172	90934	226724	320871	294589	107624	336493
8		625378	424945	437942		898769	87180	706600	1000450	127615	742666	292942		612990	270572	237832		634489	328482	332075	459149	164310	153397	224272	108189	271757	256671	405035	534341	544883	684479	136414	147190	423687	459105	212856	573128	282423	221186	183242	279390	340056	263461	91182	224489	315974	292515	103380	309859
9		605648	403739	420746		879296	78424	663894	955871	118949	718282	277819		573806	255058	222127		597193	310337	324343	349464	154084	143486	217218	106616	249696	248170	388699	501418	542570	659613	123298	139195	405529	407342	198960	573798	267761	221186	178790	279390	319876	254273	88998	223018		285093	99081	293413
10		570854	376398	402750		865847	73619	626402	901888	112577	697563	240398		543845	239201	222127		546368	291236		328628	154920	138462	207380	97933	246429	228053	364486	470502	539597	631476	125193	128424	385563	367636	195766	550625	253370	221186	165641	201691	314728	237738		218910			96115	271671
11		520046	350917	386567		811043		598187	841751	111084	649750	221433		519976	221880	179303		505325	273657		301552	137137	130800	197844	94340	220358	218020	342372	429990	525048	602860	119130		358912	324142	183408	527949	235378	181554	160798	199123	308844	225415					96252	259399
12		488305	328784	377408		825637		566638	770478	107784		208160		510321	208363	179303		469387	257702		274831	139954	125889	215252	94607	204898	213017	326881	407116		590418	114067		350631	291302	174045	489497	221551	175830	151249	184112	298186	217203					91655	240429
13		445011	326586	377408		796132		534122	727763			212840		486983	188898	175131		447412	245016		263241	135637	118527	185641		194935	192287	298938	380662		551093	117783		338788	261881	160041	459988	202845	160249	154454	174609	289380	208094					87010	222730
14		424899	324976	315974		783800		503982	676915			184150		460881	182598	168942		407595	223799		237037	142150	91739	174979		190489	192012	284119	387119		520555	126982		331802	251292	160318	437725	194831	152753	140654	162769	275574	193975						214162
15		402061	321636	315974		774469		487891	654786			177663		410580	180075	158369		377937	221925		220394	128892	91739	166138		174845	176994	269208	388827		528622	123673		311062	245503	163332	405174	180906	138840		162865	261146	183809						204710
16		380559	305330	305310		725570		471261	619214			164170		410580	175571	148566		378162	215411		205668	128232	95354	162570		170784	167710	262034	373293		492336	119721		298890	233638	153556	373882	166088	126096		149946	251342	173983						195801
17		362414	290050	287915		682225		445964	597409			152059		357792	168110	139809		365394				123585	93935			160869	157531	252538	378732		495169			276841	237939	149638	354616	157797	121760		138220	232580	165926						187884
18		339994	278027	277575		654708		442150	566852			146049		364309	161662	133014		362452				120687	93715			148037	142763	248386	367890		476985			259722	239648	147736	327582	150651			134039	223043	139858						181958
19		310128	273657	264791		613093		424490	529221			126824		343125	150352	127279		335676				124192	91980			139107	135588	247335	345834		454363			240935	239783	154820	304458	150651			117933	210715	126644						172043
20		298206	264988	250826		573992		404964	508300			120206		320117	144748	121830		321688				129505	83899			125877	122341	240285	323410		424312			226876	231883	148263	284638	119407			112350	198598	121869						171427
21		266304	255583	241611		546284		398033	469393			111692		299405		116282		304260				117447				126317	119121	230285	297841		400494			205038	224317	153032	285721	119407			106307	185292	122954						161059
22		299842	245171	227325		507750		381874	422620			104339		281054		111575		295312								110882	113986	223731	273803		408296			188896	212193	140292	265908	122103			108353	166305	117953						147291
23		259345	226295	224572		476808		371826	422568			94003		262908		104319										105426		220143	257143		394555			177947	206193		246379	121588			100312	151279	115697						139383
24		241496	226295	223073		445230		369860	408749			86499		252261		100844												209351	236196		396518			158544	196096		228472	102131			104569	143511
25		241496	226295	214941		420355		360292	379684			90579		240444		100904												193679	225219		379434			139415	185255		213199	108563			97596	135640
26		224048	226295	211954		364445		333137	331529			82010		224017		107513												195088	187268						185255							133285
27		224048	182132	209585		364445		333137	308594					206553														184064	187268						151583							125513
28			174755	207375		364445		306672						199428															163795						151583							120100
29			162859	206416		326325		313858						190528															163795						157735
30			148265			313718		298948						184341															147525						156927
31			140917			291980		292967																					137242						145799
32			128604			279183		277839																					125374						139652
33			120579			260576																							122852
34			112480			252047																							129350
35			105640			237939																							128927
36						229971																							108302
37						221272																							123664
38						210115																							103375
39						212279																							93878
40																													98395
41
42
43
44
45
46
47
48
49
50
51
52
53
54
55
56
57
58
59
60
61
62
63
64
65
66
67
68
69
70
71
72
73
74
75
76
77
78
79
80
81
82
83
84
85
86
87
88
89
90
91
92
93
94
95
96
97
98
99
100
101
102
103
104
105
106
107
108
109
110
111
112
113
114
115
116
117
118
119
120
121
122
123
124
125
126
127
128
129
130
131
132
133
134
135
136
137
138
139
140
141
142
143
144
145
146
147
148
149
150
151
152
153
154
155
156
157
158
159
160
161
162
163
164
165
166
167
168
169
170
171
172
173
174
175
176
177
178
179
180
181
182
183
184
185
186
187
188
189
190
191
192
193
194
195
196
197
198
199
200
201
202
203
204
205
206
207
208
209
210
211
212
213
214
215
216
217
218
219
220
221
222
223
224
225
226
227
228
229
230
231
232
233
234
235
236
237
238
239
240
241
242
243
244
245
246
247
248
249
250
251
252
253
254
255
256
257
258
259
260
261
262
263
264
265
266
267
268
269
270
271
272
273
274
275
276
277
278
279
280
281
282
283
284
285
286
287
288
289
290
291
292
293
294
295
296
297
298
299
[truncated: 7 more columns]

## Sheet: Clover_total_SG2
	Cell 1	Cell 2	Cell 3	Cell 4	Cell 5	Cell 6	Cell 7	Cell 8	Cell 9	Cell 10	Cell 11	Cell 12	Cell 13	Cell 14	Cell 15	Cell 16	Cell 17	Cell 18	Cell 19	Cell 20	Cell 21	Cell 22	Cell 23	Cell 24	Cell 25	Cell 26	Cell 27	Cell 28	Cell 29	Cell 30	Cell 31	Cell 32	Cell 33	Cell 34	Cell 35	Cell 36	Cell 37	Cell 38	Cell 39	Cell 40	Cell 41	Cell 42	Cell 43	Cell 44	Cell 45	Cell 46	Cell 47	Cell 48	Cell 49
0	959299	473056	947355	489526	451404	260408	240482	429963	291456	176929	286844	490708	1228367	1297955	505559	642917	530162	2058114	781559	431243	647273	420000	498729	940414	331546	334720	1432521	1128156	298623	1196952	189932	142720	135051	108469	569914	141997	611033	789672	1115289	663301	1070345	249590	362806	105305	282886	416326	412517	269236	409180
1	947507	473422	951733	489748	450996	261485	237314	435963	290814	175113	287271	497529	1222628	1295828	498815	629424	536840	2005077	812350	436945	658601	411881	492815	938075	329221	327870	1444631	1127606	302396	1184776	185612	139465	133483	111853	554486	137323	618989	785817	1093901	668733	1057856	249854	365292	105560	280922	414510	407417	269236	406754
2	937794	462532	929737	486211	442395	255136	233104	433656	287929	176186	285382	492088	1204562	1257949	500685	625119	537138	1962384	823690	436954	669060	413583	482248	902853	323905	323346	1426656	1116978	308443	1182161	178666	139174	136742	109558	547141	135241	616087	778455	1071510	657668	1023823	248928	362765	99656	280990	409915	398661	266052	416201
3	909227	455670	901721	466547	436353	254474	233616	425388	280223	167755	285103	474476	1194828	1241479	501522	610538	532830	1965357	791544	438235	654349	408395	478326	906496	328791	326660	1392521	1104945	297291	1183570	179678	135318	133651	112614	549134	135787	604600	766071	1038016	656924	1005499	248899	359182	99535	280947	409310	390107	256268	420762
4	901576	446250	901251	467796	421837	255168	235625	425288	274301	168821	281942	478356	1165561	1230090	492656	614526	525676	1940345	777155	437305	656781	409001	461652	889326	318915	325138	1406299	1098451	297677	1166294	172473	127021	127535	109613	544617	134249	600928	750921	1025102	682493	972299	242451	347723	98399	286879	402890	384363	258109	415891
5	912761	451522	911875	469043	424714	259724	238764	432631	277791	165755	281603	468195	1157107	1231206	490621	615817	515875	1909511	776539	433548	645920	406147	467691	868408	322574	316975	1375322	1091928	290856	1174323	173092	122788	130925	117068	545536	137542	589404	773037	1031875	637058	991527	239851	339990	96607	283646	407935	377886	256576	407940
6	889110	445177	886935	471543	423976	255236	233400	421753	280373	166054	280755	465241	1161986	1216684	488828	610446	496212	1886741	784727	424027	655272	412396	457256	870210	317158	309326	1387934	1088750	293756	1147338	172580	104607	130285	110948	537151	134755	568603	765574	1024486	635989	989564	250987	345133	103940	277395	398839	378341	258370	397932
7	881529	452682	879944	467122	418195	245699	242503	427883	275625	168905	275825	436037	1131628	1194730	482287	603668	503391	1876298	765303	428170	645342	402007	457256	824933	318487	310660	1344241	1083158	289455	1134798	178591	116545	130627	109302	529309	148206	547084	750481	1002196	620650	978175	242553	334322	98078	270783	401737	376141	258442	394864
8	877791	452921	849166	459956	420976	246638	237035	420485	272552	170548	279256	465221	1118923	1205967	469037	586178	503666	1861414	767019	423943	651194	394404		839501	312391	305002	1336292	1068500	292197	1103049	175020	114103	130616	108491	526712	135763	561162	740555	1007539	609256	967529	242869	327928	99056	262723	379790	371994	265607	401664
9	875533	449720	844921	445722	410878	245514	236241	424608	265999	171548	274742	467591	1117802	1196177	472043	586178	504237	1814463	754639	418283	637982	389993		847612	318975	304228	1317443		289335	1125551	172064	113026	128358	107072	518426	139636	565196	725476	1000049	616298	954749	240967	326914	96599	271868	372968	366597	251776	389153
10	858805	449467	841186	452209	405083	242107	231458	414846	260773	162694	273463	448216	1114730	1190584	458608	504858	493375	1788316	778783	413219	643290	392285		859820	314030	299929	1290332		290551	1127648	170716	113656	122904	109738	510368	133392	562222	736855	982587	608504	939907	243070	328714	105095	272274	383835	365541	254743	392250
11	845475	449233	830716	450091	402020	242506	238058	409665	253664	165101	261962	447050		1173058	434912	538546	481318	1764495	757492	405061	629544	392733		852556	306224	301381	1259834		294148	1107561	169544	117154	122195	105658	494017	138254	556632	725900		602441	920319	234068	327457	97451	254851	374867	366884	251662	394076
12	830215	440837	823724	450981	398430	234643	228073	409453	256622	161396	263640	461328		1175472	452055	568385	506184	1728996	748370	401641	622702	385430		832347	304429	295039	1259834		284680	1108038	164123	116640	117663	104706	487895	133907	565645	715938		603347	896892	236276	322588	101278	254851	371047	359101	251662	390639
13	801848	438217	803994	437354	397804	235804	226604		251944	157311	259739	444740		1143822	440540	561628	481981	1789154		419029	623225	389116			302887	306651			287112	1125230	158353	115972	117250	105342	495168	135566	550727	702237		604677	891671	235226	313929	102772	268447	367916	357052	256958	389003
14	814855	417458	808554	438250	392256	236637	226583		256624	154280		439426		1159891	438255	545756	485733	1777162		424182	608722	383498			307499	295924			277225		145772	115972	115359	104590	481550	130255	543769	714617		597164	898188	226186	311330	101794	276782	371277	364413	253125	368764
15		424182	816607	438250	389410	248727	223093		248408			438699			430824	527092		1747150		427893		385080			298510	301282			275019		153632	110490	115894		477635	130235		705440		600537	893478	225505	309065		263269	366703	343931	251716	365974
16		424182		416819	390678	271968	225256		250651			439947				518768		1735617							304231				269618		152932	110617			487962	129178		675318		596151		222307	302866		255943	370032	342602	236048	364300
17		392640			390678	230868			252136			422943				503039		1707455							298067						154437	110802			477996			686688		602982		221143			258256	358147			358604
18		392640			390678	226857			252260							479043		1679585							301786						153949				465303			679712		569794		220161			255628	361911			363917
19					380381	227545			250584																300878						152490							700229		544039		217507			251934	352145			358181
20					377827	223017			245769																300398						154611							667369		547177		208011			254475	355572			352490
21						223008																			299260															559494						342071			339734
22						216810																																		558868									344766
23						210931																																		537610
24																																								539618
25																																								530512
26																																								553795
27
28
29
30
31
32
33
34
35
36
37
38
39
40
41
42
43
44
45
46
47
48
49
50
51
52
53
54
55
56
57
58
59
60
61
62
63
64
65
66
67
68
69
70
71
72
73
74
75
76
77
78
79
80
81
82
83
84
85
86
87
88
89
90
91
92
93
94
95
96
97
98
99
100
101
102
103
104
105
106
107
108
109
110
111
112
113
114
115
116
117
118
119
120
121
122
123
124
125
126
127
128
129
130
131
132
133
134
135
136
137
138
139
140
141
142
143
144
145
146
147
148
149
150
151
152
153
154
155
156
157
158
159
160
161
162
163
164
165
166
167
168
169
170
171
172
173
174
175
176
177
178
179
180
181
182
183
184
185
186
187
188
189
190
191
192
193
194
195
196
197
198
199
200
201
202
203
204
205
206
207
208
209
210
211
212
213
214
215
216
217
218
219
220
221
222
223
224
225
226
227
228
229
230
231
232
233
234
235
236
237
238
239
240
241
242
243
244
245
246
247
248
249
250
251
252
253
254
255
256
257
258
259
260
261
262
263
264
265
266
267
268
269
270
271
272
273
274
275
276
277
278
279
280
281
282
283
284
285
286
287
288
289
290
291
292
293
294
295
296
297
298
299
[truncated: 2 more columns]

## Sheet: mCherry-Gem_total_G1
	Cell 1	Cell 2	Cell 3	Cell 4	Cell 5	Cell 6	Cell 7	Cell 8	Cell 9	Cell 10	Cell 11	Cell 12	Cell 13	Cell 14	Cell 15	Cell 16	Cell 17	Cell 18	Cell 19	Cell 20	Cell 21	Cell 22	Cell 23	Cell 24	Cell 25	Cell 26	Cell 27	Cell 28	Cell 29	Cell 30	Cell 31	Cell 32	Cell 33	Cell 34	Cell 35	Cell 36	Cell 37	Cell 38	Cell 39	Cell 40	Cell 41	Cell 42	Cell 43	Cell 44	Cell 45	Cell 46	Cell 47	Cell 48	Cell 49
0	5116	13124	1690	8522	5574	15857	1191	24398	17630	5418	151225	2993	2446	9299	5936	4306	1174	12676	7451	7302	211159	1565	5430	12621	1744	3725	3445	8168	1037	1579	1108	8694	5947	2970	6577	13115	6979	7540	1828	6503	4656	4837	5042	2772	4309	2440	12723	4062	4702
1	3205	13427	2559	9009	5962	15190	1154	25951	18579	5490	161006	2567	2893	7990	5761	4944	499	15018	6867	7563	206023	1911	5421	15857	2202	4228	3484	6732	1770	1100	1837	10219	4638	2992	7052	9867	6218	7399	1610	7063	4576	5578	6231	1548	4546	2941	11683	3381	6661
2	2787	13541	3133	9572	5931	14863	1090	24377	18709	5425	164534	2549	3338	8600	5186	4039	326	13583	7770	7965	197032	1566	4156	18160	2258	3306	3678	8039	1648	1495	2312	10015	9141	3128	7823	9049	6139	8157	1809	12473	4240	4729	6879	1685	4406	3930	11233	2992	7297
3	2799	13016	1929	10121	5657	19435	1070	26533	19411	5589	153857	3151	3294	8787	4675	4941	1112	14120	8142	8450	184835	805	5081	23029	3307	3557	3476	7976	1238	1521	2222	9054	2626	3917	6000	9365	6442	9113	2024	12781	3301	5800	6941	1259	5169	5279	12000	2896	7934
4	11309	11999	2045	11766	5488	18170	1511	30972	19511	5973	156574	56503	3675	8287	4371	4667	813	14600	7588	10581	184835	1178	9767	25646	2955	3520	3185	7801	2012	1720	2194	10132	2602	4029	5824	8856	5877	9745	2382	12939	3602	5047	8219	1828	4452	4988	12482	2481	8374
5	3064	13567	1894	12456	6899	13272	808	32351	18858	6217	143905	56503	4556	9583	3663	4355	670	12266	8867	12438	150121	2925	4157	27552	4115	4255	3625	8452	1914	1700	2635	12515	3066	4353	5882	7672	6988	9220	3409	7321	2913	5165	7620	1676	6137	7007	11805	2640	10162
6	2805	15055	1765	13019	6930	13595	2008	34338	20382	6163	142976	15403	5296	10601	3457	3991	949	12284	8338	14626	150121	2925	5686	27005	7237	4140	3868	8634	1992	2225	3489	11379	3138	5180	5238	6901	7155	10435	3409	7582	2832	4896	7393	1428	5639	7368	11027	2305	9576
7	3692	16038	1867	12477	7123	19677	920	33674	20034	6921	144033	4991	5620	11286	3112	4075	3635	13919	9096	15740	150121	3335	5617	26138	4218	4823	4614	7872	1512	1630	2781	11651	3797	4599	6059	5677	7831	10451	2923	9008	2832	6565	8867	2319	5592	7234	11430	2949	8598
8		13356	1190	10454		15702	2250	33841	22336	6413	135963	6742		13594	3786	4801		14326	9766	17787	150121	2612	5818	22876	3859	4729	4322	8697	1578	1222	2630	12924	3341	4456	6069	5657	9029	10244	5363	9291	2832	6414	8098	1394	5813	6975	11816	3945	8297
9		14883	2016	11347		14638	2431	32412	21914	6306	136880	6691		14468	4334	4299		15131	9788	17040	58778	1852	6377	22056	5146	4910	4898	9516	1774	1129	2978	11357	4389	4110	4633	5556	10116	10568	5363	9737	2832	6372	8339	2082	5067		11105	3307	7749
10		16160	2562	11315		14867	2560	33624	20412	7369	136116	4923		14323	4496	4299		14075	9467		42109	2883	6523	18086	4372	5186	4695	8700	1689	1400	3000	11181	4236	4579	4792	15415	9860	10104	5363	10326	3409	6998	9772		5556			4792	7796
11		18368	2260	11245		14692		33950	19116	14266	136655	5537		15249	5430	6584		11930	9705		31045	1901	7401	15495	4723	5606	4837	7926	2151	2037	2810	10465		4593	4624	12768	10607	10466	4703	9886	3768	7691	9103					5155	7533
12		18582	2667	11833		15493		34247	19392	14208		5426		15490	5484	6584		12539	11576		25638	2206	8297	15896	5252	5030	5587	8610	2443		3571	10009		4446	4961	13937	10758	9573	4439	10157	3409	7721	9594					5053	7974
13		17464	2334	11833		15600		35408	20088			7068		16296	5208	4648		11382	11153		21389	3563	8862	13758		5134	5621	7413	2498		3849	11140		4641	4648	6844	10498	8992	4398	17940	3214	7720	9187					5453	7533
14		17088	2845	12485		17274		35122	19709			5948		16209	6478	4680		10407	9872		17766	4222	7764	11097		6402	5723	7475	4025		3827	12277		5780	5277	7083	9300	9991	5260	9024	2981	7684	8493						8351
15		16693	2472	12485		17796		36429	22922			6909		17156	6787	4904		12276	10699		14555	3394	7764	10774		5240	5150	7745	4286		5299	13212		5211	6288	7783	9438	9602	4552		3970	6849	8958						9308
16		16113	2029	12251		18460		38012	23071			5287		17156	8423	5314		14221	11359		14099	3812	7786	12200		5499	5583	7033	4024		5351	14835		5909	5780	7119	7932	9833	4451		3924	7553	9401						10096
17		16825	2123	12244		18039		38635	23680			4321		16620	8342	5211		17985				2537	6803			6672	5621	7911	4636		4867			4508	5963	6615	8059	9037	5239		4741	7138	9196						10015
18		19031	1467	13034		19232		40098	23242			4635		15261	8853	5046		19594				2359	7562			5928	4927	7818	3714		4017			4653	6292	7188	8330	9316			4197	6935	7635						9434
19		17672	1991	13933		18589		41954	21338			4350		16665	8685	5804		19070				2987	9119			5379	5966	7050	3912		4425			4988	7252	7518	7863	9316			4412	7581	7134						9508
20		18166	1648	14508		18654		42807	22136			4695		18130	8288	6554		18407				4527	8823			4193	4810	6991	2804		4032			5430	7123	7705	8000	8026			5199	8627	7162						10543
21		16539	1715	15968		17914		42980	17847			3517		19649		6820		16420				3689				3979	5140	7491	2997		2609			5517	6784	15517	9316	8026			5090	7958	6807						11573
22		18863	1529	17015		17237		42435	17052			3266		18475		6968		16236								3929	4855	7936	3410		2650			4474	6798	7244	8553	7724			6883	7306	7616						11955
23		15067	1727	16884		16738		41897	19424			3333		18390		7142										5404		8009	3267		2129			5273	6159		8224	7654			6477	7087	8621						12308
24		13819	1727	18025		15973		41716	20745			4100		21258		7909												7742	3268		2394			4051	6006		8159	5718			7896	6721
25		13819	1727	18700		16213		41945	17971			15369		25123		7857												6452	3668		2188			3062	5588		7891	7210			6965	4998
26		15098	1727	19414		14974		39605	13966			13197		25554		6552												7912	5487						5588							5313
27		15098	1673	19256		14974		39605	13839					26128														7415	5487						7781							6157
28			1749	20230		14974		39189						29145															2912						7781							7922
29			2090	20307		16088		35911						31026															2912						8370
30			2012			16703		34228						32008															2261						8922
31			2545			15713		35921																					2795						8888
32			2401			16406		35970																					1975						9004
33			3444			16330																							2372
34			2482			16574																							4375
35			2849			17651																							3810
36						17508																							3665
37						17498																							5076
38						17783																							4712
39						18516																							4493
40																													5620
41
42
43
44
45
46
47
48
49
50
51
52
53
54
55
56
57
58
59
60
61
62
63
64
65
66
67
68
69
70
71
72
73
74
75
76
77
78
79
80
81
82
83
84
85
86
87
88
89
90
91
92
93
94
95
96
97
98
99
100
101
102
103
104
105
106
107
108
109
110
111
112
113
114
115
116
117
118
119
120
121
122
123
124
125
126
127
128
129
130
131
132
133
134
135
136
137
138
139
140
141
142
143
144
145
146
147
148
149
150
151
152
153
154
155
156
157
158
159
160
161
162
163
164
165
166
167
168
169
170
171
172
173
174
175
176
177
178
179
180
181
182
183
184
185
186
187
188
189
190
191
192
193
194
195
196
197
198
199
200
201
202
203
204
205
206
207
208
209
210
211
212
213
214
215
216
217
218
219
220
221
222
223
224
225
226
227
228
229
230
231
232
233
234
235
236
237
238
239
240
241
242
243
244
245
246
247
248
249
250
251
252
253
254
255
256
257
258
259
260
261
262
263
264
265
266
267
268
269
270
271
272
273
274
275
276
277
278
279
280
281
282
283
284
285
286
287
288
289
290
291
292
293
294
295
296
297
298
299
[truncated: 7 more columns]

## Sheet: mCherry-Gem_total_SG2
	Cell 1	Cell 2	Cell 3	Cell 4	Cell 5	Cell 6	Cell 7	Cell 8	Cell 9	Cell 10	Cell 11	Cell 12	Cell 13	Cell 14	Cell 15	Cell 16	Cell 17	Cell 18	Cell 19	Cell 20	Cell 21	Cell 22	Cell 23	Cell 24	Cell 25	Cell 26	Cell 27	Cell 28	Cell 29	Cell 30	Cell 31	Cell 32	Cell 33	Cell 34	Cell 35	Cell 36	Cell 37	Cell 38	Cell 39	Cell 40	Cell 41	Cell 42	Cell 43	Cell 44	Cell 45	Cell 46	Cell 47	Cell 48	Cell 49
0	27405	4284	38910	5933	9355	7748	14579	53756	6294	12135	44116	22883	42653	49202	151704	8797	132332	65172	61409	1712	12049	29633	218507	168427	21089	37613	52079	69528	8518	247368	1829	3425	11289	11633	22850	7931	9032	6314	39298	26733	41564	11762	10035	13769	21522	5514	53016	71804	9041
1	35544	5479	48236	9275	12520	7970	19194	64278	8733	17106	52079	29918	50797	59028	168496	12646	141660	67862	69604	2716	15916	33943	232894	183665	26786	44784	58949	79673	11572	274339	2260	4250	16101	18458	27980	9089	12375	7274	47743	31307	49365	13326	13808	14860	28221	7982	60933	71804	11689
2	46158	7929	57181	12954	17261	8287	26413	76351	13471	23962	60737	37736	57793	67792	181714	17678	154243	69362	76387	2539	21292	39744	245393	199462	34865	50878	67623	90842	22813	297462	3817	7715	24478	23439	34773	10096	17165	8300	54712	38679	55699	17102	17585	13730	33815	11947	67104	91429	15819
3	57495	9946	67660	17817	20360	9933	33921	82773	20642	32330	68858	44504	71760	78352	195354	21094	162212	74222	79715	5002	27465	47351	262721	214539	44057	62039	77562	100184	29110	331187	5295	10663	34165	33462	43089	10788	21486	11848	62889	46481	64136	22123	22930	17255	40714	17277	76705	91648	19676
4	69875	12597	77608	21577	24651	18398	41726	90575	27479	43163	76630	55016	79632	89706	204271	21366	173843	76270	83637	6191	37304	53703	265763	221817	52188	68821	85959	109031	35264	349928	7581	15048	41667	38912	53588	12193	27910	13929	71900	57534	69565	27909	27277	21052	49924	22672	81041	92652	22567
5	83213	15073	91981	27249	28901	20280	50639	100789	37547	51743	84067	63268	92334	101846	217933	27387	179501	78844	88550	5519	45472	58785	282154	229282	61643	73724	94147	121978	39334	378855	11036	19597	52554	49385	63330	14817	34068	18438	80466	63985	78584	33620	31993	25263	57660	29901	89859	97715	28190
6	92288	18860	100806	32256	32251	22207	58238	106419	46642	62386	92630	72418	102408	111673	238591	31052	180205	85133	96275	6266	58419	64340	292280	236441	69049	80341	106145	131900	48092	398306	15908	15795	63658	56277	73672	16901	38524	25316	90264	72237	85480	45434	37976	32937	64060	37313	99134	103036	34616
7	102558	23140	112135	37411	35002	15276	75053	118897	53467	71873	97313	75790	108279	123756	251166	37382	198764	92885	100495	6640	70010	69096	292280	246025	77439	87851	117600	146674	56875	423055	19924	29543	75862	64319	82558	33698	43225	30294	97902	79616	91199	47360	42339	37891	68914	43948	109778	112300	39966
8	113925	27046	119423	40750	37521	17687	77576	125620	63326	83023	107133	94019	116140	136679	247106	42046	205839	99735	105366	7757	85070	75556		256888	83779	94283	126150	155201	65887	443658	24735	32620	83518	73340	91225	25500	50578	38248	110296	86414	98963	54715	48873	43842	73498	48299	118307	125192	47219
9	127119	32854	129790	44687	38612	21899	86504	136088	69982	93560	115949	104794	124032	148124	266925	42046	223146	104879	109580	7026	94196	79122		271799	92998	101144	134681		75031	474844	29687	39067	93902	80447	100836	32259	59469	45476	119715	98016	105627	61315	53654	52049	83280	53136	127839	135611	52666
10	135898	36306	140992	46879	40743	25868	94877	141657	74013	99275	120549	108863	135418	157318	278963	49001	231266	108748	120559	8120	107750	87870		298105	98089	107649	145269		83606	510140	33161	44638	101751	89610	115077	37515	66107	55331	128833	109456	114850	69564	61234	63332	90486	62818	139180	145732	61012
11	145773	41403	150717	53695	45384	30160	102701	148344	80661	115858	126364	118388		169430	285847	59845	239464	117064	121823	8306	120536	92264		309909	106187	116697	151173		92024	519629	38377	49656	107735	94676	124811	43236	70754	63986		118785	118523	74738	66545	64143	93860	65649	149120	157539	67078
12	155705	45645	160358	57872	48092	35901	107016	158608	89687	123945	134750	132115		183165	306394	72777	263487	125481	124535	9463	132493	96874		302011	115462	120242	151173		99630	543182	41766	54064	117865	103428	139202	51331	79381	73358		129506	122901	82686	74153	73573	93860	72683	157582	157539	74782
13	165097	49931	172989	61479	50308	43478	114586		96076	131739	142652	138628		193357	312958	78042	261843	143963		20510	145807	104788			123023	130079			107519	585973	43152	60161	126237	106570	145880	56863	83692	82775		139786	129713	89924	77956	83177	105902	77941	163976	195604	79700
14	176553	51953	184409	66142	54547	52221	122523		108122	137647		146051		205451	321131	84612	280071	155819		20579	158969	110443			131004	134171			118376		45006	60161	136695	112142	147724	63296	89308	94434		145500	134492	94911	85383	88750	114237	85585	178125	209762	86928
15		57970	203676	66142	59264	70229	128558		113289			154081			332635	87236		164340		22892		119319			138666	148759			125733		53574	68982	145172		162049	69472		102456		160570	137138	103331	92312		114425	92965	182189	226322	93273
16		57970		73455	62570	73380	136089		126336			164799				91193		173074							149992				132182		59067	73609			184005	75241		114004		171421		110346	96445		118791	101930	189749	223329	98320
17		60551			62570	76731			140380			164932				93163		179115							154372						64130	77787			192072			125874		182333		117017			125565	106851			103657
18		60551			62570	85179			144688							91661		182384							165547						68868				188442			134846		187465		125667			126367	114495			113399
19					69196	92317			157893																179567						74476							149497		185987		128787			134506	121312			117752
20					73137	99612			162153																182750						78390							159498		198482		129650			142023	128178			124230
21						106057																			187774															203458						131831			131100
22						108970																																		210056									139849
23						108382																																		207292
24																																								217400
25																																								233279
26																																								252117
27
28
29
30
31
32
33
34
35
36
37
38
39
40
41
42
43
44
45
46
47
48
49
50
51
52
53
54
55
56
57
58
59
60
61
62
63
64
65
66
67
68
69
70
71
72
73
74
75
76
77
78
79
80
81
82
83
84
85
86
87
88
89
90
91
92
93
94
95
96
97
98
99
100
101
102
103
104
105
106
107
108
109
110
111
112
113
114
115
116
117
118
119
120
121
122
123
124
125
126
127
128
129
130
131
132
133
134
135
136
137
138
139
140
141
142
143
144
145
146
147
148
149
150
151
152
153
154
155
156
157
158
159
160
161
162
163
164
165
166
167
168
169
170
171
172
173
174
175
176
177
178
179
180
181
182
183
184
185
186
187
188
189
190
191
192
193
194
195
196
197
198
199
200
201
202
203
204
205
206
207
208
209
210
211
212
213
214
215
216
217
218
219
220
221
222
223
224
225
226
227
228
229
230
231
232
233
234
235
236
237
238
239
240
241
242
243
244
245
246
247
248
249
250
251
252
253
254
255
256
257
258
259
260
261
262
263
264
265
266
267
268
269
270
271
272
273
274
275
276
277
278
279
280
281
282
283
284
285
286
287
288
289
290
291
292
293
294
295
296
297
298
299
[truncated: 2 more columns]

## Sheet: Frame_G1(h)
	Cell 1	Cell 2	Cell 3	Cell 4	Cell 5	Cell 6	Cell 7	Cell 8	Cell 9	Cell 10	Cell 11	Cell 12	Cell 13	Cell 14	Cell 15	Cell 16	Cell 17	Cell 18	Cell 19	Cell 20	Cell 21	Cell 22	Cell 23	Cell 24	Cell 25	Cell 26	Cell 27	Cell 28	Cell 29	Cell 30	Cell 31	Cell 32	Cell 33	Cell 34	Cell 35	Cell 36	Cell 37	Cell 38	Cell 39	Cell 40	Cell 41	Cell 42	Cell 43	Cell 44	Cell 45	Cell 46	Cell 47	Cell 48	Cell 49
0	27	9.66667	10	13.6667	9.66667	9.33333	26	9.33333	9.33333	21	13.3333	16.3333	19	13	9.66667	14.6667	12.6667	9.33333	12	9.33333	16	16.3333	13.3333	18.6667	19.3333	9.66667	9.66667	19.6667	9.33333	9.33333	9.33333	9.33333	27.6667	10	9.33333	21.3333	9.33333	11.6667	15.3333	24	15.6667	10.6667	12	20.6667	9.33333	9.33333	14	19.6667	9.33333
1	27.3333	10	10.3333	14	10	9.66667	26.3333	9.66667	9.66667	21.3333	13.6667	16.6667	19.3333	13.3333	10	15	13	9.66667	12.3333	9.66667	16.3333	16.6667	13.6667	19	19.6667	10	10	20	9.66667	9.66667	9.66667	9.66667	28	10.3333	9.66667	21.6667	9.66667	12	15.6667	24.3333	16	11	12.3333	21	9.66667	9.66667	14.3333	20	9.66667
2	27.6667	10.3333	10.6667	14.3333	10.3333	10	26.6667	10	10	21.6667	14	17	19.6667	13.6667	10.3333	15.3333	13.3333	10	12.6667	10	16.6667	17	14	19.3333	20	10.3333	10.3333	20.3333	10	10	10	10	28.3333	10.6667	10	22	10	12.3333	16	24.6667	16.3333	11.3333	12.6667	21.3333	10	10	14.6667	20.3333	10
3	28	10.6667	11	14.6667	10.6667	10.3333	27	10.3333	10.3333	22	14.3333	17.3333	20	14	10.6667	15.6667	13.6667	10.3333	13	10.3333	17	17.3333	14.3333	19.6667	20.3333	10.6667	10.6667	20.6667	10.3333	10.3333	10.3333	10.3333	28.6667	11	10.3333	22.3333	10.3333	12.6667	16.3333	25	16.6667	11.6667	13	21.6667	10.3333	10.3333	15	20.6667	10.3333
4	28.3333	11	11.3333	15	11	10.6667	27.3333	10.6667	10.6667	22.3333	14.6667	17.6667	20.3333	14.3333	11	16	14	10.6667	13.3333	10.6667	17.3333	17.6667	14.6667	20	20.6667	11	11	21	10.6667	10.6667	10.6667	10.6667	29	11.3333	10.6667	22.6667	10.6667	13	16.6667	25.3333	17	12	13.3333	22	10.6667	10.6667	15.3333	21	10.6667
5	28.6667	11.3333	11.6667	15.3333	11.3333	11	27.6667	11	11	22.6667	15	18	20.6667	14.6667	11.3333	16.3333	14.3333	11	13.6667	11	17.6667	18	15	20.3333	21	11.3333	11.3333	21.3333	11	11	11	11	29.3333	11.6667	11	23	11	13.3333	17	25.6667	17.3333	12.3333	13.6667	22.3333	11	11	15.6667	21.3333	11
6	29	11.6667	12	15.6667	11.6667	11.3333	28	11.3333	11.3333	23	15.3333	18.3333	21	15	11.6667	16.6667	14.6667	11.3333	14	11.3333	18	18.3333	15.3333	20.6667	21.3333	11.6667	11.6667	21.6667	11.3333	11.3333	11.3333	11.3333	29.6667	12	11.3333	23.3333	11.3333	13.6667	17.3333	26	17.6667	12.6667	14	22.6667	11.3333	11.3333	16	21.6667	11.3333
7	29.3333	12	12.3333	16	12	11.6667	28.3333	11.6667	11.6667	23.3333	15.6667	18.6667	21.3333	15.3333	12	17	15	11.6667	14.3333	11.6667	18.3333	18.6667	15.6667	21	21.6667	12	12	22	11.6667	11.6667	11.6667	11.6667	30	12.3333	11.6667	23.6667	11.6667	14	17.6667	26.3333	18	13	14.3333	23	11.6667	11.6667	16.3333	22	11.6667
8		12.3333	12.6667	16.3333		12	28.6667	12	12	23.6667	16	19		15.6667	12.3333	17.3333		12	14.6667	12	18.6667	19	16	21.3333	22	12.3333	12.3333	22.3333	12	12	12	12	30.3333	12.6667	12	24	12	14.3333	18	26.6667	18.3333	13.3333	14.6667	23.3333	12	12	16.6667	22.3333	12
9		12.6667	13	16.6667		12.3333	29	12.3333	12.3333	24	16.3333	19.3333		16	12.6667	17.6667		12.3333	15	12.3333	19	19.3333	16.3333	21.6667	22.3333	12.6667	12.6667	22.6667	12.3333	12.3333	12.3333	12.3333	30.6667	13	12.3333	24.3333	12.3333	14.6667	18.3333	27	18.6667	13.6667	15	23.6667	12.3333		17	22.6667	12.3333
10		13	13.3333	17		12.6667	29.3333	12.6667	12.6667	24.3333	16.6667	19.6667		16.3333	13	18		12.6667	15.3333		19.3333	19.6667	16.6667	22	22.6667	13	13	23	12.6667	12.6667	12.6667	12.6667	31	13.3333	12.6667	24.6667	12.6667	15	18.6667	27.3333	19	14	15.3333		12.6667			23	12.6667
11		13.3333	13.6667	17.3333		13		13	13	24.6667	17	20		16.6667	13.3333	18.3333		13	15.6667		19.6667	20	17	22.3333	23	13.3333	13.3333	23.3333	13	13	13	13		13.6667	13	25	13	15.3333	19	27.6667	19.3333	14.3333	15.6667					23.3333	13
12		13.6667	14	17.6667		13.3333		13.3333	13.3333	25		20.3333		17	13.6667	18.6667		13.3333	16		20	20.3333	17.3333	22.6667	23.3333	13.6667	13.6667	23.6667	13.3333		13.3333	13.3333		14	13.3333	25.3333	13.3333	15.6667	19.3333	28	19.6667	14.6667	16					23.6667	13.3333
13		14	14.3333	18		13.6667		13.6667	13.6667			20.6667		17.3333	14	19		13.6667	16.3333		20.3333	20.6667	17.6667	23		14	14	24	13.6667		13.6667	13.6667		14.3333	13.6667	25.6667	13.6667	16	19.6667	28.3333	20	15	16.3333					24	13.6667
14		14.3333	14.6667	18.3333		14		14	14			21		17.6667	14.3333	19.3333		14	16.6667		20.6667	21	18	23.3333		14.3333	14.3333	24.3333	14		14	14		14.6667	14	26	14	16.3333	20	28.6667	20.3333	15.3333	16.6667						14
15		14.6667	15	18.6667		14.3333		14.3333	14.3333			21.3333		18	14.6667	19.6667		14.3333	17		21	21.3333	18.3333	23.6667		14.6667	14.6667	24.6667	14.3333		14.3333	14.3333		15	14.3333	26.3333	14.3333	16.6667	20.3333		20.6667	15.6667	17						14.3333
16		15	15.3333	19		14.6667		14.6667	14.6667			21.6667		18.3333	15	20		14.6667	17.3333		21.3333	21.6667	18.6667	24		15	15	25	14.6667		14.6667	14.6667		15.3333	14.6667	26.6667	14.6667	17	20.6667		21	16	17.3333						14.6667
17		15.3333	15.6667	19.3333		15		15	15			22		18.6667	15.3333	20.3333		15				22	19			15.3333	15.3333	25.3333	15		15			15.6667	15	27	15	17.3333	21		21.3333	16.3333	17.6667						15
18		15.6667	16	19.6667		15.3333		15.3333	15.3333			22.3333		19	15.6667	20.6667		15.3333				22.3333	19.3333			15.6667	15.6667	25.6667	15.3333		15.3333			16	15.3333	27.3333	15.3333	17.6667			21.6667	16.6667	18						15.3333
19		16	16.3333	20		15.6667		15.6667	15.6667			22.6667		19.3333	16	21		15.6667				22.6667	19.6667			16	16	26	15.6667		15.6667			16.3333	15.6667	27.6667	15.6667	18			22	17	18.3333						15.6667
20		16.3333	16.6667	20.3333		16		16	16			23		19.6667	16.3333	21.3333		16				23	20			16.3333	16.3333	26.3333	16		16			16.6667	16	28	16	18.3333			22.3333	17.3333	18.6667						16
21		16.6667	17	20.6667		16.3333		16.3333	16.3333			23.3333		20		21.6667		16.3333				23.3333				16.6667	16.6667	26.6667	16.3333		16.3333			17	16.3333	28.3333	16.3333	18.6667			22.6667	17.6667	19						16.3333
22		17	17.3333	21		16.6667		16.6667	16.6667			23.6667		20.3333		22		16.6667								17	17	27	16.6667		16.6667			17.3333	16.6667	28.6667	16.6667	19			23	18	19.3333						16.6667
23		17.3333	17.6667	21.3333		17		17	17			24		20.6667		22.3333										17.3333		27.3333	17		17			17.6667	17		17	19.3333			23.3333	18.3333	19.6667						17
24		17.6667	18	21.6667		17.3333		17.3333	17.3333			24.3333		21		22.6667												27.6667	17.3333		17.3333			18	17.3333		17.3333	19.6667			23.6667	18.6667
25		18	18.3333	22		17.6667		17.6667	17.6667			24.6667		21.3333		23												28	17.6667		17.6667			18.3333	17.6667		17.6667	20			24	19
26		18.3333	18.6667	22.3333		18		18	18			25		21.6667		23.3333												28.3333	18						18							19.3333
27		18.6667	19	22.6667		18.3333		18.3333	18.3333					22														28.6667	18.3333						18.3333							19.6667
28			19.3333	23		18.6667		18.6667						22.3333															18.6667						18.6667							20
29			19.6667	23.3333		19		19						22.6667															19						19
30			20			19.3333		19.3333						23															19.3333						19.3333
31			20.3333			19.6667		19.6667																					19.6667						19.6667
32			20.6667			20		20																					20						20
33			21			20.3333																							20.3333
34			21.3333			20.6667																							20.6667
35			21.6667			21																							21
36						21.3333																							21.3333
37						21.6667																							21.6667
38						22																							22
39						22.3333																							22.3333
40																													22.6667
41
42
43
44
45
46
47
48
49
50
51
52
53
54
55
56
57
58
59
60
61
62
63
64
65
66
67
68
69
70
71
72
73
74
75
76
77
78
79
80
81
82
83
84
85
86
87
88
89
90
91
92
93
94
95
96
97
98
99
100
101
102
103
104
105
106
107
108
109
110
111
112
113
114
115
116
117
118
119
120
121
122
123
124
125
126
127
128
129
130
131
132
133
134
135
136
137
138
139
140
141
142
143
144
145
146
147
148
149
150
151
152
153
154
155
156
157
158
159
160
161
162
163
164
165
166
167
168
169
170
171
172
173
174
175
176
177
178
179
180
181
182
183
184
185
186
187
188
189
190
191
192
193
194
195
196
197
198
199
200
201
202
203
204
205
206
207
208
209
210
211
212
213
214
215
216
217
218
219
220
221
222
223
224
225
226
227
228
229
230
231
232
233
234
235
236
237
238
239
240
241
242
243
244
245
246
247
248
249
250
251
252
253
254
255
256
257
258
259
260
261
262
263
264
265
266
267
268
269
270
271
272
273
274
275
276
277
278
279
280
281
282
283
284
285
286
287
288
289
290
291
292
293
294
295
296
297
298
299
[truncated: 7 more columns]

## Sheet: Frame_SG2(h)
	Cell 1	Cell 2	Cell 3	Cell 4	Cell 5	Cell 6	Cell 7	Cell 8	Cell 9	Cell 10	Cell 11	Cell 12	Cell 13	Cell 14	Cell 15	Cell 16	Cell 17	Cell 18	Cell 19	Cell 20	Cell 21	Cell 22	Cell 23	Cell 24	Cell 25	Cell 26	Cell 27	Cell 28	Cell 29	Cell 30	Cell 31	Cell 32	Cell 33	Cell 34	Cell 35	Cell 36	Cell 37	Cell 38	Cell 39	Cell 40	Cell 41	Cell 42	Cell 43	Cell 44	Cell 45	Cell 46	Cell 47	Cell 48	Cell 49
0	9.66667	12.6667	9.66667	13	12.6667	23.3333	26	9.66667	19	19.3333	19.6667	11.6667	9.33333	9.66667	10.3333	15	10.3333	10	9.33333	20.3333	9.33333	9.33333	9.33333	9.33333	9.66667	10	10.3333	9.66667	24	10.3333	28	30.6667	10.6667	20.3333	19.3333	26	12.3333	9.33333	9.33333	12	9.33333	20.6667	12.3333	25	14.3333	9.33333	12	20.3333	10
1	10	13	10	13.3333	13	23.6667	26.3333	10	19.3333	19.6667	20	12	9.66667	10	10.6667	15.3333	10.6667	10.3333	9.66667	20.6667	9.66667	9.66667	9.66667	9.66667	10	10.3333	10.6667	10	24.3333	10.6667	28.3333	31	11	20.6667	19.6667	26.3333	12.6667	9.66667	9.66667	12.3333	9.66667	21	12.6667	25.3333	14.6667	9.66667	12.3333	20.6667	10.3333
2	10.3333	13.3333	10.3333	13.6667	13.3333	24	26.6667	10.3333	19.6667	20	20.3333	12.3333	10	10.3333	11	15.6667	11	10.6667	10	21	10	10	10	10	10.3333	10.6667	11	10.3333	24.6667	11	28.6667	31.3333	11.3333	21	20	26.6667	13	10	10	12.6667	10	21.3333	13	25.6667	15	10	12.6667	21	10.6667
3	10.6667	13.6667	10.6667	14	13.6667	24.3333	27	10.6667	20	20.3333	20.6667	12.6667	10.3333	10.6667	11.3333	16	11.3333	11	10.3333	21.3333	10.3333	10.3333	10.3333	10.3333	10.6667	11	11.3333	10.6667	25	11.3333	29	31.6667	11.6667	21.3333	20.3333	27	13.3333	10.3333	10.3333	13	10.3333	21.6667	13.3333	26	15.3333	10.3333	13	21.3333	11
4	11	14	11	14.3333	14	24.6667	27.3333	11	20.3333	20.6667	21	13	10.6667	11	11.6667	16.3333	11.6667	11.3333	10.6667	21.6667	10.6667	10.6667	10.6667	10.6667	11	11.3333	11.6667	11	25.3333	11.6667	29.3333	32	12	21.6667	20.6667	27.3333	13.6667	10.6667	10.6667	13.3333	10.6667	22	13.6667	26.3333	15.6667	10.6667	13.3333	21.6667	11.3333
5	11.3333	14.3333	11.3333	14.6667	14.3333	25	27.6667	11.3333	20.6667	21	21.3333	13.3333	11	11.3333	12	16.6667	12	11.6667	11	22	11	11	11	11	11.3333	11.6667	12	11.3333	25.6667	12	29.6667	32.3333	12.3333	22	21	27.6667	14	11	11	13.6667	11	22.3333	14	26.6667	16	11	13.6667	22	11.6667
6	11.6667	14.6667	11.6667	15	14.6667	25.3333	28	11.6667	21	21.3333	21.6667	13.6667	11.3333	11.6667	12.3333	17	12.3333	12	11.3333	22.3333	11.3333	11.3333	11.3333	11.3333	11.6667	12	12.3333	11.6667	26	12.3333	30	32.6667	12.6667	22.3333	21.3333	28	14.3333	11.3333	11.3333	14	11.3333	22.6667	14.3333	27	16.3333	11.3333	14	22.3333	12
7	12	15	12	15.3333	15	25.6667	28.3333	12	21.3333	21.6667	22	14	11.6667	12	12.6667	17.3333	12.6667	12.3333	11.6667	22.6667	11.6667	11.6667	11.6667	11.6667	12	12.3333	12.6667	12	26.3333	12.6667	30.3333	33	13	22.6667	21.6667	28.3333	14.6667	11.6667	11.6667	14.3333	11.6667	23	14.6667	27.3333	16.6667	11.6667	14.3333	22.6667	12.3333
8	12.3333	15.3333	12.3333	15.6667	15.3333	26	28.6667	12.3333	21.6667	22	22.3333	14.3333	12	12.3333	13	17.6667	13	12.6667	12	23	12	12		12	12.3333	12.6667	13	12.3333	26.6667	13	30.6667	33.3333	13.3333	23	22	28.6667	15	12	12	14.6667	12	23.3333	15	27.6667	17	12	14.6667	23	12.6667
9	12.6667	15.6667	12.6667	16	15.6667	26.3333	29	12.6667	22	22.3333	22.6667	14.6667	12.3333	12.6667	13.3333	18	13.3333	13	12.3333	23.3333	12.3333	12.3333		12.3333	12.6667	13	13.3333		27	13.3333	31	33.6667	13.6667	23.3333	22.3333	29	15.3333	12.3333	12.3333	15	12.3333	23.6667	15.3333	28	17.3333	12.3333	15	23.3333	13
10	13	16	13	16.3333	16	26.6667	29.3333	13	22.3333	22.6667	23	15	12.6667	13	13.6667	18.3333	13.6667	13.3333	12.6667	23.6667	12.6667	12.6667		12.6667	13	13.3333	13.6667		27.3333	13.6667	31.3333	34	14	23.6667	22.6667	29.3333	15.6667	12.6667	12.6667	15.3333	12.6667	24	15.6667	28.3333	17.6667	12.6667	15.3333	23.6667	13.3333
11	13.3333	16.3333	13.3333	16.6667	16.3333	27	29.6667	13.3333	22.6667	23	23.3333	15.3333		13.3333	14	18.6667	14	13.6667	13	24	13	13		13	13.3333	13.6667	14		27.6667	14	31.6667	34.3333	14.3333	24	23	29.6667	16	13		15.6667	13	24.3333	16	28.6667	18	13	15.6667	24	13.6667
12	13.6667	16.6667	13.6667	17	16.6667	27.3333	30	13.6667	23	23.3333	23.6667	15.6667		13.6667	14.3333	19	14.3333	14	13.3333	24.3333	13.3333	13.3333		13.3333	13.6667	14	14.3333		28	14.3333	32	34.6667	14.6667	24.3333	23.3333	30	16.3333	13.3333		16	13.3333	24.6667	16.3333	29	18.3333	13.3333	16	24.3333	14
13	14	17	14	17.3333	17	27.6667	30.3333		23.3333	23.6667	24	16		14	14.6667	19.3333	14.6667	14.3333		24.6667	13.6667	13.6667			14	14.3333			28.3333	14.6667	32.3333	35	15	24.6667	23.6667	30.3333	16.6667	13.6667		16.3333	13.6667	25	16.6667	29.3333	18.6667	13.6667	16.3333	24.6667	14.3333
14	14.3333	17.3333	14.3333	17.6667	17.3333	28	30.6667		23.6667	24		16.3333		14.3333	15	19.6667	15	14.6667		25	14	14			14.3333	14.6667			28.6667		32.6667	35.3333	15.3333	25	24	30.6667	17	14		16.6667	14	25.3333	17	29.6667	19	14	16.6667	25	14.6667
15		17.6667	14.6667	18	17.6667	28.3333	31		24			16.6667			15.3333	20		15		25.3333		14.3333			14.6667	15			29		33	35.6667	15.6667		24.3333	31		14.3333		17	14.3333	25.6667	17.3333		19.3333	14.3333	17	25.3333	15
16		18		18.3333	18	28.6667	31.3333		24.3333			17				20.3333		15.3333							15				29.3333		33.3333	36			24.6667	31.3333		14.6667		17.3333		26	17.6667		19.6667	14.6667	17.3333	25.6667	15.3333
17		18.3333			18.3333	29			24.6667			17.3333				20.6667		15.6667							15.3333						33.6667	36.3333			25			15		17.6667		26.3333			20	15			15.6667
18		18.6667			18.6667	29.3333			25							21		16							15.6667						34				25.3333			15.3333		18		26.6667			20.3333	15.3333			16
19					19	29.6667			25.3333																16						34.3333							15.6667		18.3333		27			20.6667	15.6667			16.3333
20					19.3333	30			25.6667																16.3333						34.6667							16		18.6667		27.3333			21	16			16.6667
21						30.3333																			16.6667															19						16.3333			17
22						30.6667																																		19.3333									17.3333
23						31																																		19.6667
24																																								20
25																																								20.3333
26																																								20.6667
27
28
29
30
31
32
33
34
35
36
37
38
39
40
41
42
43
44
45
46
47
48
49
50
51
52
53
54
55
56
57
58
59
60
61
62
63
64
65
66
67
68
69
70
71
72
73
74
75
76
77
78
79
80
81
82
83
84
85
86
87
88
89
90
91
92
93
94
95
96
97
98
99
100
101
102
103
104
105
106
107
108
109
110
111
112
113
114
115
116
117
118
119
120
121
122
123
124
125
126
127
128
129
130
131
132
133
134
135
136
137
138
139
140
141
142
143
144
145
146
147
148
149
150
151
152
153
154
155
156
157
158
159
160
161
162
163
164
165
166
167
168
169
170
171
172
173
174
175
176
177
178
179
180
181
182
183
184
185
186
187
188
189
190
191
192
193
194
195
196
197
198
199
200
201
202
203
204
205
206
207
208
209
210
211
212
213
214
215
216
217
218
219
220
221
222
223
224
225
226
227
228
229
230
231
232
233
234
235
236
237
238
239
240
241
242
243
244
245
246
247
248
249
250
251
252
253
254
255
256
257
258
259
260
261
262
263
264
265
266
267
268
269
270
271
272
273
274
275
276
277
278
279
280
281
282
283
284
285
286
287
288
289
290
291
292
293
294
295
296
297
298
299
[truncated: 2 more columns]

## Sheet: Half-life_G1(h)
	Cell 1	Cell 2	Cell 3	Cell 4	Cell 5	Cell 6	Cell 7	Cell 8	Cell 9	Cell 10	Cell 11	Cell 12	Cell 13	Cell 14	Cell 15	Cell 16	Cell 17	Cell 18	Cell 19	Cell 20	Cell 21	Cell 22	Cell 23	Cell 24	Cell 25	Cell 26	Cell 27	Cell 28	Cell 29	Cell 30	Cell 31	Cell 32	Cell 33	Cell 34	Cell 35	Cell 36	Cell 37	Cell 38	Cell 39	Cell 40	Cell 41	Cell 42	Cell 43	Cell 44	Cell 45	Cell 46	Cell 47	Cell 48	Cell 49
0	7.19392	5.49845	7.1336	7.36312	24.2513	6.5947	7.36557	7.67253	5.73536	7.07181	7.29885	4.6527	13.1141	6.22691	6.11201	6.44801	9.67289	5.32894	8.30234	12.1302	4.92978	15.3877	6.27939	8.22308	9.17598	4.94187	5.33107	7.67638	5.7896	13.889	9.43169	15.7313	6.35649	6.41033	6.1841	8.38517	6.19921	5.44878	4.42276	8.43136	5.25303	6.90704	6.47007	7.40562	9.25623	21.2942	9.54953	6.63958	6.00649
[truncated: 7 more columns]

## Sheet: Half-life_SG2(h)
	Cell 1	Cell 2	Cell 3	Cell 4	Cell 5	Cell 6	Cell 7	Cell 8	Cell 9	Cell 10	Cell 11	Cell 12	Cell 13	Cell 14	Cell 15	Cell 16	Cell 17	Cell 18	Cell 19	Cell 20	Cell 21	Cell 22	Cell 23	Cell 24	Cell 25	Cell 26	Cell 27	Cell 28	Cell 29	Cell 30	Cell 31	Cell 32	Cell 33	Cell 34	Cell 35	Cell 36	Cell 37	Cell 38	Cell 39	Cell 40	Cell 41	Cell 42	Cell 43	Cell 44	Cell 45	Cell 46	Cell 47	Cell 48	Cell 49
0	28.4054	40.3003	28.6377	39.8712	39.0808	43.8456	93.1186	73.8951	38.1164	44.0298	43.7171	42.6153	31.1545	41.1846	29.1826	23.2218	42.7374	32.7313	59.5783	88.0255	68.2284	55.7424	25.2338	34.1998	65.1204	42.8757	28.2421	49.8745	55.2107	53.3669	29.9333	24.5181	29.4743	72.1412	31.0871	94.7059	36.288	41.3472	29.387	37.6926	27.7929	40.7323	28.7038	369.383	55.7658	37.8977	33.1046	67.2455	36.7355
[truncated: 2 more columns]
