# Supplementary material for: The G1-S transition is promoted by Rb degradation via the E3 ligase UBR5
Source: Sci Adv. 2024 Oct 23;10(43):eadq6858. doi: 10.1126/sciadv.adq6858 (PMC11498223; doi:10.1126/sciadv.adq6858)
Supplement: Supplementary file 2 — Tables S1 to S36 [file sciadv.adq6858_tables_s1_to_s36.zip › adq6858_table_s19.xlsx]

## Sheet: Clover_total_G1
	Cell 1	Cell 2	Cell 3	Cell 4	Cell 5	Cell 6	Cell 7	Cell 8	Cell 9	Cell 10	Cell 11	Cell 12	Cell 13	Cell 14	Cell 15	Cell 16	Cell 17	Cell 18	Cell 19	Cell 20	Cell 21	Cell 22	Cell 23	Cell 24	Cell 25	Cell 26	Cell 27	Cell 28	Cell 29	Cell 30	Cell 31	Cell 32	Cell 33	Cell 34	Cell 35	Cell 36	Cell 37	Cell 38	Cell 39	Cell 40	Cell 41	Cell 42	Cell 43	Cell 44	Cell 45	Cell 46	Cell 47	Cell 48	Cell 49
0	293845	312573	400702	309771	593707	363261	211130	535582	692149	1017831	690865	135375	1205013	410533	1279065	645903	402077	441958	454805	257177	245362	868367	739529	1378580	345347	287121	151558	150166	238905	353231	747583	289614	774260	177952	242926	351882	247666	162617	629870	423272	370997	411717	326181	119804	284712	357850	217773	517377	534340
1	283587	298744	378239	290312	586972	340768	202417	506757	670973	1006369	658606	124883	1145861	404630	1224713	620895	375112	407865	423102	239416	237188	853494	716478	1318027	318458	276784	146770	144913	219564	339664	740242	274118	745737	167405	229972	333477	236285	161614	599717	400239	359584	405027	302399	117272	276699	343945	212889	497529	506457
2	274633	294133	359613	285789	560145	318518	198872	493064	678734	988589	638129	119918	1096553	386212	1186025	584382	361291	379585	389957	231446	229636	834373	687626	1277546	310699	266693	142891	139097	201346	314334	717179	276009	707590	163785	235200	319487	228105	157980	576793	403002	349206	401077	296844	108092	251375	336932	201081	482874	475015
3	262326	281741	342419	269934	546967	306647	198548	473484	675231	957170	611187	116799	1028317	370258	1125732	566505	335545	350816	380409	228501	222263	797565	662867	1201310	293015	261578	138606	131605	193185	281522	702018	269816	673106	162383	223721	304654	215198	147717	532549	386345	355549	388129	294157	102586	235425	327953	194530	460493	448001
4	253286	268863	323678	266796	529559	304747	194805	450981	638461	923602	571930	108588	988140	360515	1043193	533433	309116	327163	363331	206026	222263	788944	624302	1155455	298405	242139	133578	126626	180909	284441	700398	267153	640192	161549	206844	305068	204645	143388	503913	369372	344203	391980	279043	96231	244244	315931	189731	425293	429761
5	240926	266323	322392	260239	514570	312610	195245	434052	627172	904942	549959	102775	919244	336529	982071	508644	283416	298494	337026	199193	189042	806891	627210	1114989	291181	227922	130954	118944	183547	274297	686619	257421	603740	153981	189465	285678	193621	136376	492656	385539	330008	401584	261254	92396	227943	299515	192525	404768	408857
6	233817	258529	299968	256633	503312	276178	178341	425316	599437	869184	518038	102875	866719	328575	935911	486375	266133	273385	313659	183584	182537	775425	590457	1027526	286444	211789	127076	119443	184883	276618	667498	250123	571991	150794	188767	271753	183996	134930	462308	368891	323059	385277	249559	84758	205838	277157	187247	386806	377655
7	228641	255467	293510	251596	515317	262616	176532	394506	560790	854423	489700	99423	821572	308746	892219	463107	247622	265279	305242	172406	183872	737364	543452	968462	273187	201618	122059	118911	182533	257186	640342	242318	533874	152428	175197	271135	175568	128050		358235	309693	394970	230094	83189	192576	258371	185622	377806	361121
8	217391	241215	293510	244893	505003	251891	170915	380663	548888	828154	480646	93620	781098	294610	849323	427177	227388	243346	295090	164218	175444	733260	513905	920462	279967	209282	126218	115643	177394	245149	621723	232351	517348	149246	169304	253635	178864	122312		346187	297739	375963	215382	78561	176020	255111	175054	352924	331010
9	213082	228415	274045	246057	493406	226694	166886	364060	517864	808100	490492	89087	728609	283739	880064	419648	216798	230060	266335	170142	164281	710152	507647	873333	259632	176344	119616	112261	172942	229305	612334	214123	478483	141986	173008	237671	172964	124628		333183		364166	211495	74152	169929	238530	173457	362615	311335
10	211987	217425	278574	229583	487643	217392	162760	360591	521456	779293	467873	84597	648690	272170	842775	389314	210472	211419	263658	158245	157063		478702	832613	262861	164156	114242	100712	158827	210819	600188	205166	455038	141765	158755	225988	163296	118787		319129		362266	201732	74152	153697	220247	165056	318959	295661
11	204647	191326	252774	230087	476698	211540	158017	335052	522554	752511	473404		610099	257278	812205	367687	209703	209773	241965	140525	144282		435391	770346	258953	146987	112299	90201	157288	214041	592721	201607	438820	133456		225375	157713	113235		320537		361758	197658		140401	207973	159068	302145	271911
12		182835	229712	209949	465021	184091	148564	320352	549983	729425	472368		573778	244215	775460	364065	189228	187974	233461	153286	140755		411184	693997	253318	135440	109706		155492	192684	584611	211241	414713	129838		208650	152506	109640		301065		363662	189461		132709	197446	154353	282641	257711
13		159720	216602	204429	442917	183250	140437	303709	503785	710174	466634		563757	233827	753268	345557	178779	180717	220752	124824	131644		402332	658707	246015	130312	95757		150957	186138	583963	209074	411870	126489		204546	141046	103554		285921		373687	170692		136943	185248	149218	274904	246873
14			210542	201018	421239	157329	144092	296079	488501	671067	472409		536146	225058	739772	314373	161278	165871	207321	116952	128475		382607	637025	237653	121403			150389		575932		393039			205253	137558	98607		277973		363103	179490		132295	174798	139534	260544	231759
15			195184	190623	405946	144489	133258	279927	461276	665419	453582		525828	211815	728796	293679	146717	156367	213614	110817	120626		356244	595132	234056	114319			149493		559885		363915			191532	129612	93568		263357		350868	170750		125902	174813	134881	260435	221270
16			187244	183107	400642	145622	125903	272932	484838	638919	456052		483575	207398	652414	268060	149161	145477	185895	102046	116376		355471	547578	218509	116903					559870		351946			177229	130057	92159		247736		343125	173307		126112	172380		267526	215095
17			182377	193208	386187	133677	119617	263472	446033	620961	461065		456777	194164	624679	268060	152833	122161	196599	97093			344084	509221	206146						536528		339139			174986	126770	86614		241753		353497	168998		138371	169939		268672	201578
18			164208	183396	363375	118841		251931	430369	597033	449956		440841	193496	574529	268060	149098	125550	177012	89124			331284	480132	197011						510026		316370			164762	118836	83672		241587		328141	164517		119357	160362		204389	198298
19			155922		353136	119959		251656	425492	587607	429594		417019	181721	528206	229433	143465	124603	195506				330910	448843	182735								296293			158649	117667	78444		237450					119084	162193		193074	185631
20			147307		341888	124990		238718	438997	569279	441086		394217	175222	521814	212733	125255	122851	166273				326564	413440									289124			158649	109997	77317		237084					116126	149284		175750	172357
21					336915	126837		227341	383758	543252	413285		374826	161684	475310		117338		175577					394063									286110				104815	72397		228806					109015	143127		164583
22					319793			222773	391149	519648	398689		357715		434041		115112		174863					368610									245104				106219			213267					104261	140210		158036
23					316600			215040	360120	472266	419403		346374		416641				163361					352536									225929				92679			206627						130780		153305
24					301953			200777	384783	481262	400831		330506		387404									325680									252842				91925			198476								137142
25					287871			193616	368383	482832	408832		302937		373771									302002									236918							185279								129207
26					271558			186617	352322	454099	394537		293150		350527									290557									226171							188931								125188
27					267441			190182	325011	427555	386960		272342		346546									252917									207247							183083								123329
28					256936				305904	443394	374645		262052		325072																		195272							171746
29					252276				304679	436861	372923		255877		307730																		187220
30					240523				302352	418762			272742		304804
31					239255				282130	424312			258158		283746
32					229267				321832	419592			259932		270140
33					232077				310873	403965			249277		266708
34					221983				298660	412283			251000		251748
35					210380				270335	387710			231816		236546
36									290276	387788			228674		226750
37										382942			218860		220672
38										372128			211283
39										354666
40										345176
41										316540
42										325137
43										327440
44										345367
45										339636
46										330283
47										336837
48										322368
49										331282
50										316278
51										288746
52
53
54
55
56
57
58
59
60
61
62
63
64
65
66
67
68
69
70
71
72
73
74
75
76
77
78
79
80
81
82
83
84
85
86
87
88
89
90
91
92
93
94
95
96
97
98
99
100
101
102
103
104
105
106
107
108
109
110
111
112
113
114
115
116
117
118
119
120
121
122
123
124
125
126
127
128
129
130
131
132
133
134
135
136
137
138
139
140
141
142
143
144
145
146
147
148
149
150
151
152
153
154
155
156
157
158
159
160
161
162
163
164
165
166
167
168
169
170
171
172
173
174
175
176
177
178
179
180
181
182
183
184
185
186
187
188
189
190
191
192
193
194
195
196
197
198
199
200
201
202
203
204
205
206
207
208
209
210
211
212
213
214
215
216
217
218
219
220
221
222
223
224
225
226
227
228
229
230
231
232
233
234
235
236
237
238
239
240
241
242
243
244
245
246
247
248
249
250
251
252
253
254
255
256
257
258
259
260
261
262
263
264
265
266
267
268
269
270
271
272
273
274
275
276
277
278
279
280
281
282
283
284
285
286
287
288
289
290
291
292
293
294
295
296
297
298
299
[truncated: 1 more columns]

## Sheet: Clover_total_SG2
	Cell 1	Cell 2	Cell 3	Cell 4	Cell 5	Cell 6	Cell 7	Cell 8	Cell 9	Cell 10	Cell 11	Cell 12	Cell 13	Cell 14	Cell 15	Cell 16	Cell 17	Cell 18	Cell 19	Cell 20	Cell 21	Cell 22	Cell 23	Cell 24	Cell 25	Cell 26	Cell 27	Cell 28	Cell 29	Cell 30	Cell 31	Cell 32	Cell 33	Cell 34	Cell 35	Cell 36	Cell 37	Cell 38	Cell 39	Cell 40	Cell 41	Cell 42	Cell 43	Cell 44	Cell 45	Cell 46	Cell 47
0	203540	759721	1140898	1083062	827717	318085	481955	283562	871144	142879	1149398	302041	4342388	319770	689160	273499	643974	649131	309056	687842	808754	755158	414742	351056	433230	434480	609345	884530	569731	607377	499634	623277	624818	436795	700589	738716	1914573	704838	989939	1626843	460200	304435	568253	547304	423316	305183	269317
1	195816	756667	1135425	1073161	817637	303758	483981	278429	838766	127726	1094422	300257	4397193	334470	683614	255889	627397	645555	294429	688917	810541	758748	408984	351042	432185	432538	581688	907256	566731	582976	493676	619923	618550	410869	715704	730623	1862330	711309	982714	1586093	457762	303815	553330	525747	436488	303708	268565
2	193439	752495	1123688	1077879	811108	315965	480617	279672	819035	123131	1104828	295035	4361925	302547	679205	250658	614800	663549	290719	679009	815077	749951	408799	343925	440569	429919	570384	919151	602534	562990	497367	608508	617098	428767	700354	732210	1842682	683598	1017479	1542673	439612	299416	556141	525221	428680	294871	267149
3	188839	742407	1104462	1065673	822255	324195	482472	272834	819797	119145	1115688	298757	4274403	305679	693541	258924	615818	659424	283015	669913	810956	709788	412127	348550	442078	434694	567837	916342	571445	482443	477693	610706	603452	426013	698667	708208	1814926	672263	999065	1570423	430811	291626	557827	545113	425575	294993	259891
4	189236	757291	1114112	1044292	804795	307406	482170	276415	811002	115662	1111068	290244	4226032	316118	697128	263621	629730	655628	278314	662971	804987	712035	401055	347881	436880	435439	579522	948306	563223	460831	472239	614690	605450	407898	705315	704285	1778803	662596	1018679	1537084	428541	297677	559814	538951	425710	298972	256743
5	186024	744564	1093399	1042045	807741	304067	481558	272385	808290	117449	1113714	289441	4259648	305161	665656	259450	604862	644875	295504	672167	770617	715671	404750	348911	434996	429380	557619	934579	569949	465014	471287	614570	598105	398828	680690	712654	1786916	661900	1003434	1493817	429562	289805	544756	514651	430010	297538	252467
6	190946	739719	1086551	1054411	790314	306779	479145	267510	802633	113965	1087488	284413	4264912	310249	653825	258949	594583	631377	272531	660650	748829	727366	394632	347420	425901	429735	559605	924674	558924	445086	475013	598984	592443	386614	691021	711158	1754563	637865	994469	1534119	429702	279437	532890	507246	435610	289597	253318
7	181942	728799	1070574	1021893	773833	300252	472295	271560	798846	106954	1084905	273728	4114890	304730	644965	250600	586816	632239	256839	638779	748587	707424	385766	339224	420890	425260	570146	861053	547885	398457	476637	585665	568867	401672	690284	699166	1726498	619409	982825	1457452	416609	284666	530304	489567	429304	291362	238434
8	184602	720834	1062370	1018425	755509	297876	463945	274561	785822	103140	1090411	270477	4051366	297381	660837	240073	592811	632239	260037	625375	757473	702668	401123	339378	425946	412617	556667	859601	539503	373943	465789	560472	570862	403479	699988	702843	1712809	649607	969536	1454974	408390	282576	527415	481300	423975	285880	236528
9	194786	708241	1048431	1007213	781500	295352	459832	279832	783275	105003	1088183	270913	4056704	303393	661451	240523	596832	596079	261565	618086	760622	685042	386848	335739	420522	417190	556108	862703	544508	337311	456079	573719	567589	406330	687630	672906	1675317	612576	955572	1451083	409655	280548	516287	492087	419966	291467	227576
10	179268	713705	1049001	1013808	769839	305273	473478	275292	772758	95921	1086478	264718	4026129	302868	653926	248768	583398	579155	266690	614904	742959		386865	332342	420394	425881	550336		558484	319684	469902	570638	574435	394938	673383	657099		627435	939776	1391085	411726	277594	509688	496184	417792	277507	231032
11	176887	711530	1012480	1005697	758394	307066	473581	267003	765373	95255	1069948	257577	3995787	297656	648765	242922	577266	600557	269031	596077	753733		375135	314168	414063	418315	546337		540324	296696	459678	561511	562531	412135	637118	668035		611493	954386	1341863	415054	275589	524225	500617	407614	284204	226080
12	171259	708750	980117	1007905	750004	310754	466498	269901	766336		1055449	246254	3933014	296994	633520	234827		606963	256265	597959	742523		370459	301548	413634	413732	555848		550699	267806	463076		555553	397793	649748	666072		636791	910302	1366050	416696	277745	517108	482718	411860	276903	224689
13	171396	706320	1004921	982959	748656	310996	450653	269602	772653		1024572		3997326	291370	640492	237626		592782	250932		734556		372933	296690	402782	410935	545487		554932	243836	453822			404187	640705	648410		613222		1355161	414039	277438	586333	503866	412104	272894	224689
14	183510	698179		987824	739357		463485	267842			1012314			280331	631964	234406		612967	244054		789872		349921	301109	397714	404281	542064		539168	235061	433591			373913	612943	619214		591200		1332123	400373		519946	483553	403112		222408
15		696156		985773			469942	280022			1030312			280331	639212	230179		599724	273269		719990		357012	296601	386711	401819			529076	218169	447995			368504	604921	604250		595815		1320848	393347		504145	485294	394295		218561
16				965153				274407			1036800			300799	627423	233006		607278	254316		721605			291210	385659	385564			527268	187712	440210			383213	607875	596313		576597		1282721	402312		507979	470949	406109		223508
17				951010							1014468			296373	607118	218711		605721	260444					294314	379474				528923	187794	428549			393209	605903	600147		563569		1263788	395671			461728	393878		219951
18											1013788			297684	624504	216811		607541						284088							423717				601220	615905		575042		1274435	389385			465599	394734		223000
19											1000937			286451	605528	223552		593800						280511							400777				606444	625627		550085		1263240	389436			467640	390728		225235
20											990526			272652																	397288				595925	616139		562548		1244098				464149	388841
21											937341			266426																						621175				1240581					387030
22											909839																									606686				1209242					381041
23											906544																									579900
24											943622																									567394
25											940763																									562676
26											920523																									591417
27											920911																									580390
28											906655																									579268
29											907253																									572873
30											899813																									552249
31																																				540850
32																																				535701
33
34
35
36
37
38
39
40
41
42
43
44
45
46
47
48
49
50
51
52
53
54
55
56
57
58
59
60
61
62
63
64
65
66
67
68
69
70
71
72
73
74
75
76
77
78
79
80
81
82
83
84
85
86
87
88
89
90
91
92
93
94
95
96
97
98
99
100
101
102
103
104
105
106
107
108
109
110
111
112
113
114
115
116
117
118
119
120
121
122
123
124
125
126
127
128
129
130
131
132
133
134
135
136
137
138
139
140
141
142
143
144
145
146
147
148
149
150
151
152
153
154
155
156
157
158
159
160
161
162
163
164
165
166
167
168
169
170
171
172
173
174
175
176
177
178
179
180
181
182
183
184
185
186
187
188
189
190
191
192
193
194
195
196
197
198
199
200
201
202
203
204
205
206
207
208
209
210
211
212
213
214
215
216
217
218
219
220
221
222
223
224
225
226
227
228
229
230
231
232
233
234
235
236
237
238
239
240
241
242
243
244
245
246
247
248
249
250
251
252
253
254
255
256
257
258
259
260
261
262
263
264
265
266
267
268
269
270
271
272
273
274
275
276
277
278
279
280
281
282
283
284
285
286
287
288
289
290
291
292
293
294
295
296
297
298
299

## Sheet: mCherry-Gem_total_G1
	Cell 1	Cell 2	Cell 3	Cell 4	Cell 5	Cell 6	Cell 7	Cell 8	Cell 9	Cell 10	Cell 11	Cell 12	Cell 13	Cell 14	Cell 15	Cell 16	Cell 17	Cell 18	Cell 19	Cell 20	Cell 21	Cell 22	Cell 23	Cell 24	Cell 25	Cell 26	Cell 27	Cell 28	Cell 29	Cell 30	Cell 31	Cell 32	Cell 33	Cell 34	Cell 35	Cell 36	Cell 37	Cell 38	Cell 39	Cell 40	Cell 41	Cell 42	Cell 43	Cell 44	Cell 45	Cell 46	Cell 47	Cell 48	Cell 49
0	4325	6097	6546	7855	17054	1095	5735	7241	6250	8301	46962	4075	11446	15777	5724	6407	3935	4815	2567	4418	1066	1975	1648	5385	5894	8936	4497	809	2270	5539	16422	2817	25708	6958	8485	3693	3081	3905	5462	50048	1005	1608	8224	4647	7961	-38	4035	3694	3479
1	4278	5766	5698	7012	18788	2274	6074	5951	6810	7288	42179	3338	10258	9905	4702	7652	3294	4501	1054	4135	896	2114	2004	5225	4713	9448	4688	798	1837	6618	20562	2648	26881	6452	8745	2996	5063	4189	4840	48720	1016	2017	7333	4295	8869	-300	3591	4095	4494
2	3554	5911	6531	7907	20975	1865	6151	6749	5699	7988	46082	3742	10691	10076	4428	8870	3317	4516	1916	4352	1683	1248	1250	4907	3734	9155	4751	1354	1129	4952	20662	2314	24256	6551	8977	3897	5434	3839	5112	49512	1072	2585	8258	3775	8246	-641	3418	3798	3907
3	4614	6295	5402	8400	25177	1081	6407	6754	6836	8946	50117	3989	10560	9412	4444	7907	3701	4799	1190	6789	983	1916	2238	12982	4067	8952	4841	56	1494	2391	21041	3752	24829	6426	10578	3578	4360	4164	4556	45890	2558	1746	8488	3844	9322	-493	3662	4508	4761
4	3579	5678	5826	8222	27692	1564	6515	6265	6907	10797	46275	4148	10502	11532	3158	8816	2278	4644	1292	5073	983	1746	2117	5146	15868	8835	4433	-323	926	4090	19678	4055	24385	4005	11374	4369	5106	3989	4206	42874	2179	2233	8067	3741	9402	44	3478	3462	4442
5	3981	7025	7037	7762	25495	6559	7314	5712	7776	11449	45229	3340	8973	11222	4000	8325	2165	4505	2027	5656	1814	2648	3333	6213	14634	7434	5014	-186	1872	2253	15570	3976	22878	3678	10999	4057	5695	3672	4298	46210	1557	1302	6779	3462	9551	-85	3416	4156	5319
6	4272	7594	6463	8794	26124	5488	8191	6987	7787	11532	43727	7324	9458	12078	3419	9146	1901	4511	949	5509	2230	4260	3918	7738	15336	6003	4538	737	1438	3751	14007	3685	21082	2957	11467	3968	6196	4405	4105	43975	1533	969	8097	3931	9018	-710	2769	5008	5191
7	4474	7589	6142	7789	25167	4419	10117	6623	7683	12257	42126	4206	10281	13931	4427	9297	2032	4433	1124	6040	2483	3899	3302	7754	3231	6305	5045	-2053	2433	3536	13709	4213	19835	4565	12402	4724	8466	4586		44689	1408	987	6480	3356	9873	-720	4925	6226	4897
8	4161	8228	6142	8172	22657	5082	10588	6207	7756	11064	45553	4242	11292	13557	5278	8638	2206	3704	1520	6761	2431	3746	2771	9692	4668	11136	9127	-1655	1788	4547	14381	4409	18092	4458	14895	4380	9403	4633		40144	2076	593	6564	5556	7820	-1356	5617	6639	4418
9	5088	9123	6745	8572	19549	2650	11147	5692	7163	11008	48757	4105	11048	23701	5818	9317	2313	3365	1036	16229	3000	3698	3073	9853	4061	7302	8545	-1080	2892	4506	18106	3714	15611	4369	17130	2607	10575	4664		35485		20	6437	5516	6232	-2114	7187	7901	5492
10	5577	9062	7047	9204	16645	683	11597	5549	7238	11715	47781	3929	10134	14595	3913	8619	2702	3561	1691	17003	1862		2526	10060	5274	8939	9327	377	1721	4146	19292	3368	16267	5760	17131	2157	10334	5653		30853		207	6109	5516	5269	-1901	6411	6887	5455
11	5732	5925	4657	15363	16250	752	11278	5802	6768	13270	50533		10428	14385	3900	9200	5781	3916	2852	14504	2109		2108	9815	5315	8069	5855	-325	2636	6001	19788	3640	16645	5085		4267	10319	4881		30078		1145	5677		4715	-1616	7194	6280	4429
12		5854	3357	12070	13446	208	11706	5447	7999	13362	54275		9729	15290	3558	8499	3272	4535	2211	8747	1600		3204	9176	5847	6324	6304		2559	4873	20743	4093	16695	5559		4120	9474	4871		27930		940	4391		5064	-1529	8479	6800	4958
13		4070	3769	14618	11924	875	11393	5890	6548	12649	50749		9019	14784	4020	8380	3747	4385	1456	6032	2122		2026	8467	5601	6577	5694		3304	5112	21700	3412	18841	5615		3732	8297	5259		24875		1339	4564		4506	-1823	9546	8876	5363
14			4852	8653	11307	30	12461	6247	6526	13672	50835		9879	14155	4193	6969	3325	3443	1846	6947	2319		1324	9727	5680	5367			3435		23182		19073			4255	8046	4865		23879		521	7491		4562	-1103	9464	7549	4749
15			5025	9717	10417	721	11260	7467	7105	13622	46551		12996	16034	4729	6446	2783	4471	3362	7002	1975		1837	9012	19163	6267			3681		22568		18799			4356	8112	5319		23781		1853	7246		4041	-1564	10463	7657	6090
16			5996	10575	8895	994	11214	8379	7890	12628	50007		11498	24517	5039	5243	2910	3513	2568	6117	2757		2475	9980	6060	7577					24484		17299			4013	8044	6136		22053		1435	7323		4442	-1223		10177	7416
17			5945	10080	8699	0	10462	8919	8251	11331	53534		10903	15300	4821	5243	4916	3034	2803	6068			2946	9804	4871						24244		17386			5195	8543	5705		23529		1768	7504		6172	-864		11825	7167
18			5346	11137	9393	-429		9458	7816	9391	47157		12316	17117	4523	5243	4420	2394	3081	5422			2391	10100	5379						19613		16295			6792	8595	5542		24962		1056	7833		4510	-46		6465	8578
19			-2540		9124	-641		8538	8904	10599	44464		13562	16708	4720	4017	3698	3706	3015				2590	9366	5455								14205			5571	8490	6369		24048					6768	47		6204	8049
20			-3277		9685	4		9412	9059	9706	47413		14424	15942	5278	4619	1792	4293	2829				2896	9001									17500			5571	7730	6370		23518					6500	343		5955	7953
21					8528	166		8560	8717	11051	42573		15121	16410	6220		2032		2823					9920									18230				8206	5985		20497					5588	-364		6281
22					8478			9432	9634	9576	41387		15346		5626		2385		4950					10261									14857				9188			17436					4537	-156		6503
23					10429			9622	9686	6628	45549		15515		6042				4011					10632									13590				7616			17052						-1180		6538
24					10699			8110	8569	4743	46495		15872		5199									12541									18947				7326			16867								4551
25					11340			8369	7821	5642	47945		14597		6413									11283									18558							18224								4454
26					9581			7510	7142	4892	45866		13875		6562									11350									20323							19686								5411
27					10243			9013	7489	5365	47882		10546		8304									8128									17792							19026								6481
28					10835				6498	5407	44440		11643		9411																		19548							17667
29					10158				6958	5652	40481		10654		9620																		18288
30					10354				8264	4889			19759		7382
31					10097				7807	7081			19680		6906
32					11016				9929	7728			20274		6449
33					16544				11487	7130			13641		7416
34					18401				10369	8724			14570		7496
35					15692				10569	6846			12056		7042
36									11652	6858			13235		8040
37										7828			13919		7535
38										5436			13794
39										5749
40										3918
41										-5283
42										-2880
43										5574
44										6455
45										6221
46										6062
47										7176
48										6261
49										6520
50										7196
51										3975
52
53
54
55
56
57
58
59
60
61
62
63
64
65
66
67
68
69
70
71
72
73
74
75
76
77
78
79
80
81
82
83
84
85
86
87
88
89
90
91
92
93
94
95
96
97
98
99
100
101
102
103
104
105
106
107
108
109
110
111
112
113
114
115
116
117
118
119
120
121
122
123
124
125
126
127
128
129
130
131
132
133
134
135
136
137
138
139
140
141
142
143
144
145
146
147
148
149
150
151
152
153
154
155
156
157
158
159
160
161
162
163
164
165
166
167
168
169
170
171
172
173
174
175
176
177
178
179
180
181
182
183
184
185
186
187
188
189
190
191
192
193
194
195
196
197
198
199
200
201
202
203
204
205
206
207
208
209
210
211
212
213
214
215
216
217
218
219
220
221
222
223
224
225
226
227
228
229
230
231
232
233
234
235
236
237
238
239
240
241
242
243
244
245
246
247
248
249
250
251
252
253
254
255
256
257
258
259
260
261
262
263
264
265
266
267
268
269
270
271
272
273
274
275
276
277
278
279
280
281
282
283
284
285
286
287
288
289
290
291
292
293
294
295
296
297
298
299
[truncated: 1 more columns]

## Sheet: mCherry-Gem_total_SG2
	Cell 1	Cell 2	Cell 3	Cell 4	Cell 5	Cell 6	Cell 7	Cell 8	Cell 9	Cell 10	Cell 11	Cell 12	Cell 13	Cell 14	Cell 15	Cell 16	Cell 17	Cell 18	Cell 19	Cell 20	Cell 21	Cell 22	Cell 23	Cell 24	Cell 25	Cell 26	Cell 27	Cell 28	Cell 29	Cell 30	Cell 31	Cell 32	Cell 33	Cell 34	Cell 35	Cell 36	Cell 37	Cell 38	Cell 39	Cell 40	Cell 41	Cell 42	Cell 43	Cell 44	Cell 45	Cell 46	Cell 47
0	22634	24826	225440	83132	25123	144655	98319	52875	84952	3324	15155	87956	16712	40557	22574	114389	57504	21615	27877	36814	28117	281141	10498	13933	13132	4637	64369	152259	44321	65622	42976	24458	24084	79148	81019	122739	75444	141876	23913	47829	32059	31244	97124	67279	33314	61102	6960
1	14349	35510	246764	95587	32282	155247	114727	64208	92923	3791	14427	97870	23839	57216	31873	117394	58653	26803	26836	42736	39397	303736	14335	19030	20346	9013	66334	166019	57134	49683	54935	30597	27513	86818	105289	130414	81921	162977	32985	58775	40241	38619	104510	74403	44653	75214	8279
2	17213	46170	271083	106223	42258	175728	127886	72290	99454	3801	18366	104550	33142	62409	43971	124633	61752	33453	26529	44431	55559	315826	21651	23156	27713	13628	72815	179826	78873	35546	72391	34232	29674	100347	127457	136641	90476	175093	45180	68703	48372	42521	116843	82673	54426	84186	9315
3	22122	55222	283291	114173	54102	199643	141683	79975	108145	3388	19170	118953	41962	81681	55456	139871	66954	37302	25724	49802	73515	314766	29095	29558	35255	17318	80761	190743	90108	22413	83982	38844	36142	108041	149889	137951	98183	197206	53621	83838	58011	47534	128725	93217	65628	96936	12248
4	28120	68152	300558	119958	67246	205232	150721	89304	116457	2990	20318	126664	51824	106230	70378	155384	72227	41899	29576	51963	86209	315832	36114	33827	41999	23523	90741	209619	101686	16817	103878	43782	37421	109312	182077	142874	107377	202716	66783	93540	70981	54633	139282	101557	79678	112137	14180
5	34154	80514	310157	129260	81750	223258	168764	98834	124246	4088	22495	135563	63977	127839	80042	162557	74239	46138	32848	57630	96337	343331	45702	42385	49122	30598	95167	221583	118790	14146	120126	44919	38238	116264	206488	159602	116400	226421	74888	104641	84391	57789	145057	99490	94681	122443	18205
6	43173	93685	328058	143132	93166	232123	183973	107868	132533	3522	24462	146178	74469	154105	88555	172664	78162	50339	34454	63386	107190	378712	52779	46574	55856	36121	101548	233296	135972	9954	136871	47564	40826	120271	236722	168458	124572	244326	84471	125411	94397	62568	153844	106875	109002	134910	19768
7	49795	104523	350856	148844	102690	247179	198463	119466	141660	4525	27850	150789	80738	180176	99917	178412	79513	54063	38085	64892	121361	386696	61248	51165	63360	43890	113064	228729	147975	7170	149041	52031	43385	142561	262746	173498	131809	248373	93974	127851	105407	67994	163023	108883	120298	148670	21196
8	60534	116365	371136	160716	114055	264334	202375	132734	147902	3811	29469	158574	89968	201186	116366	177708	87478	54063	40892	66783	136430	398621	68654	56105	70406	49446	116483	238355	160663	6395	166324	54669	46883	157077	293734	183291	140196	281127	102095	140531	116366	72873	170804	113873	128987	161444	23050
9	75433	126756	384806	174052	129690	278012	220446	142692	155399	4524	29378	170306	98077	227745	124342	190838	92021	59654	46926	71415	144520	413405	74914	64933	76081	56132	125569	250106	181254	6851	181709	59696	52606	170670	319713	180544	146265	282241	113830	150655	126246	77290	184528	126750	141842	175985	25090
10	75054	139080	408541	184442	138865	306597	246817	151365	162900	4109	34339	177675	108765	254275	133321	211252	94885	61606	54966	72372	155506		81591	68095	81425	63170	131244		204182	6618	210709	63096	56881	173132	354550	186785		302746	119296	161290	141626	82993	195402	129948	150065	180626	24966
11	83634	150644	422000	192879	149619	319894	263286	155158	170086	4085	36376	185953	118751	283636	144002	218217	98328	68177	62779	73560	167521		91174	70974	87801	68740	141345		214782	6556	222468	68133	59456	189374	375559	198766		321786	130431	166340	155944	85561	220864	141953	161694	194736	24947
12	92949	161815	440633	215521	157953	339042	272366	168011	181148		37292	193667	129244	305021	155406	226091		74012	54306	80540	180136		97459	73332	94583	74142	147487		242055	5753	241615		64815	191458	408496	212592		354312	133559	181612	169509	91870	225607	145118	179690	196830	26684
13	99742	175496	461963	215908	171813	351868	273560	178731	195501		36394		139807	334141	169809	241597		77459	62115		187724		105459	75988	99748	80537	152722		267975	4295	250202			205153	433326	217869		357597		192915	183279	96892	250738	159214	196586	210041	26684
14	113438	191502		230836	182384		301067	192550			40187			366395	185503	251059		83318	67456		205441		109181	83277	104536	85851	162422		273773	5436	262919			199656	442643	214785		373206		206868	193111		256051	160633	207924		30931
15		205129		245402			322226	213545			41547			366395	200048	263995		88572	90044		214111		119195	85940	109167	91519			290787	4084	292276			205942	455915	216604		399731		219296	199302		264508	172499	220374		32413
16				251928				218540			49532			435556	207418	272602		96985	91591		227430			86497	115808	94124			311102	3818	306237			226550	498846	229151		409994		222880	218605		282623	176547	242579		37439
17				265750							48929			463892	209816	270829		101741	101224					92464	119152				330325	3895	314504			242381	523845	240985		416292		235451	225570			181282	256440		37826
18											51925			501104	231533	279185		106214						92122							327424				557425	256917		437728		255176	233895			190650	275440		41778
19											53896			506354	237001	298414		109208						95255							347050				574348	273391		437765		261258	241903			198381	287309		43931
20											54859			521191																	357296				604631	276895		475760		274053				206843	300580
21											56850			545512																						280712				286528					321543
22											59904																									286549				289215					338073
23											61135																									269893
24											61291																									265699
25											67902																									261277
26											68752																									287332
27											71935																									296006
28											80467																									301912
29											81238																									294631
30											83266																									293414
31																																				285317
32																																				292494
33
34
35
36
37
38
39
40
41
42
43
44
45
46
47
48
49
50
51
52
53
54
55
56
57
58
59
60
61
62
63
64
65
66
67
68
69
70
71
72
73
74
75
76
77
78
79
80
81
82
83
84
85
86
87
88
89
90
91
92
93
94
95
96
97
98
99
100
101
102
103
104
105
106
107
108
109
110
111
112
113
114
115
116
117
118
119
120
121
122
123
124
125
126
127
128
129
130
131
132
133
134
135
136
137
138
139
140
141
142
143
144
145
146
147
148
149
150
151
152
153
154
155
156
157
158
159
160
161
162
163
164
165
166
167
168
169
170
171
172
173
174
175
176
177
178
179
180
181
182
183
184
185
186
187
188
189
190
191
192
193
194
195
196
197
198
199
200
201
202
203
204
205
206
207
208
209
210
211
212
213
214
215
216
217
218
219
220
221
222
223
224
225
226
227
228
229
230
231
232
233
234
235
236
237
238
239
240
241
242
243
244
245
246
247
248
249
250
251
252
253
254
255
256
257
258
259
260
261
262
263
264
265
266
267
268
269
270
271
272
273
274
275
276
277
278
279
280
281
282
283
284
285
286
287
288
289
290
291
292
293
294
295
296
297
298
299

## Sheet: Frame_G1(h)
	Cell 1	Cell 2	Cell 3	Cell 4	Cell 5	Cell 6	Cell 7	Cell 8	Cell 9	Cell 10	Cell 11	Cell 12	Cell 13	Cell 14	Cell 15	Cell 16	Cell 17	Cell 18	Cell 19	Cell 20	Cell 21	Cell 22	Cell 23	Cell 24	Cell 25	Cell 26	Cell 27	Cell 28	Cell 29	Cell 30	Cell 31	Cell 32	Cell 33	Cell 34	Cell 35	Cell 36	Cell 37	Cell 38	Cell 39	Cell 40	Cell 41	Cell 42	Cell 43	Cell 44	Cell 45	Cell 46	Cell 47	Cell 48	Cell 49
0	20	20	18.3333	21	13.6667	9.66667	17.6667	10.6667	10	11	9.33333	26.3333	14.6667	25.3333	15.6667	9.66667	10.3333	11	9.66667	21.6667	16.6667	9.33333	9.33333	9.33333	23.3333	14.6667	22	22.3333	17.3333	17.6667	9.33333	15	11	18	21	11.3333	10	10.6667	16	10	15.6667	9.33333	9.66667	15.3333	9.33333	10.6667	17.3333	11.3333	11.3333
1	20.3333	20.3333	18.6667	21.3333	14	10	18	11	10.3333	11.3333	9.66667	26.6667	15	25.6667	16	10	10.6667	11.3333	10	22	17	9.66667	9.66667	9.66667	23.6667	15	22.3333	22.6667	17.6667	18	9.66667	15.3333	11.3333	18.3333	21.3333	11.6667	10.3333	11	16.3333	10.3333	16	9.66667	10	15.6667	9.66667	11	17.6667	11.6667	11.6667
2	20.6667	20.6667	19	21.6667	14.3333	10.3333	18.3333	11.3333	10.6667	11.6667	10	27	15.3333	26	16.3333	10.3333	11	11.6667	10.3333	22.3333	17.3333	10	10	10	24	15.3333	22.6667	23	18	18.3333	10	15.6667	11.6667	18.6667	21.6667	12	10.6667	11.3333	16.6667	10.6667	16.3333	10	10.3333	16	10	11.3333	18	12	12
3	21	21	19.3333	22	14.6667	10.6667	18.6667	11.6667	11	12	10.3333	27.3333	15.6667	26.3333	16.6667	10.6667	11.3333	12	10.6667	22.6667	17.6667	10.3333	10.3333	10.3333	24.3333	15.6667	23	23.3333	18.3333	18.6667	10.3333	16	12	19	22	12.3333	11	11.6667	17	11	16.6667	10.3333	10.6667	16.3333	10.3333	11.6667	18.3333	12.3333	12.3333
4	21.3333	21.3333	19.6667	22.3333	15	11	19	12	11.3333	12.3333	10.6667	27.6667	16	26.6667	17	11	11.6667	12.3333	11	23	18	10.6667	10.6667	10.6667	24.6667	16	23.3333	23.6667	18.6667	19	10.6667	16.3333	12.3333	19.3333	22.3333	12.6667	11.3333	12	17.3333	11.3333	17	10.6667	11	16.6667	10.6667	12	18.6667	12.6667	12.6667
5	21.6667	21.6667	20	22.6667	15.3333	11.3333	19.3333	12.3333	11.6667	12.6667	11	28	16.3333	27	17.3333	11.3333	12	12.6667	11.3333	23.3333	18.3333	11	11	11	25	16.3333	23.6667	24	19	19.3333	11	16.6667	12.6667	19.6667	22.6667	13	11.6667	12.3333	17.6667	11.6667	17.3333	11	11.3333	17	11	12.3333	19	13	13
6	22	22	20.3333	23	15.6667	11.6667	19.6667	12.6667	12	13	11.3333	28.3333	16.6667	27.3333	17.6667	11.6667	12.3333	13	11.6667	23.6667	18.6667	11.3333	11.3333	11.3333	25.3333	16.6667	24	24.3333	19.3333	19.6667	11.3333	17	13	20	23	13.3333	12	12.6667	18	12	17.6667	11.3333	11.6667	17.3333	11.3333	12.6667	19.3333	13.3333	13.3333
7	22.3333	22.3333	20.6667	23.3333	16	12	20	13	12.3333	13.3333	11.6667	28.6667	17	27.6667	18	12	12.6667	13.3333	12	24	19	11.6667	11.6667	11.6667	25.6667	17	24.3333	24.6667	19.6667	20	11.6667	17.3333	13.3333	20.3333	23.3333	13.6667	12.3333	13		12.3333	18	11.6667	12	17.6667	11.6667	13	19.6667	13.6667	13.6667
8	22.6667	22.6667	21	23.6667	16.3333	12.3333	20.3333	13.3333	12.6667	13.6667	12	29	17.3333	28	18.3333	12.3333	13	13.6667	12.3333	24.3333	19.3333	12	12	12	26	17.3333	24.6667	25	20	20.3333	12	17.6667	13.6667	20.6667	23.6667	14	12.6667	13.3333		12.6667	18.3333	12	12.3333	18	12	13.3333	20	14	14
9	23	23	21.3333	24	16.6667	12.6667	20.6667	13.6667	13	14	12.3333	29.3333	17.6667	28.3333	18.6667	12.6667	13.3333	14	12.6667	24.6667	19.6667	12.3333	12.3333	12.3333	26.3333	17.6667	25	25.3333	20.3333	20.6667	12.3333	18	14	21	24	14.3333	13	13.6667		13		12.3333	12.6667	18.3333	12.3333	13.6667	20.3333	14.3333	14.3333
10	23.3333	23.3333	21.6667	24.3333	17	13	21	14	13.3333	14.3333	12.6667	29.6667	18	28.6667	19	13	13.6667	14.3333	13	25	20		12.6667	12.6667	26.6667	18	25.3333	25.6667	20.6667	21	12.6667	18.3333	14.3333	21.3333	24.3333	14.6667	13.3333	14		13.3333		12.6667	13	18.6667	12.6667	14	20.6667	14.6667	14.6667
11	23.6667	23.6667	22	24.6667	17.3333	13.3333	21.3333	14.3333	13.6667	14.6667	13		18.3333	29	19.3333	13.3333	14	14.6667	13.3333	25.3333	20.3333		13	13	27	18.3333	25.6667	26	21	21.3333	13	18.6667	14.6667	21.6667		15	13.6667	14.3333		13.6667		13	13.3333		13	14.3333	21	15	15
12		24	22.3333	25	17.6667	13.6667	21.6667	14.6667	14	15	13.3333		18.6667	29.3333	19.6667	13.6667	14.3333	15	13.6667	25.6667	20.6667		13.3333	13.3333	27.3333	18.6667	26		21.3333	21.6667	13.3333	19	15	22		15.3333	14	14.6667		14		13.3333	13.6667		13.3333	14.6667	21.3333	15.3333	15.3333
13		24.3333	22.6667	25.3333	18	14	22	15	14.3333	15.3333	13.6667		19	29.6667	20	14	14.6667	15.3333	14	26	21		13.6667	13.6667	27.6667	19	26.3333		21.6667	22	13.6667	19.3333	15.3333	22.3333		15.6667	14.3333	15		14.3333		13.6667	14		13.6667	15	21.6667	15.6667	15.6667
14			23	25.6667	18.3333	14.3333	22.3333	15.3333	14.6667	15.6667	14		19.3333	30	20.3333	14.3333	15	15.6667	14.3333	26.3333	21.3333		14	14	28	19.3333			22		14		15.6667			16	14.6667	15.3333		14.6667		14	14.3333		14	15.3333	22	16	16
15			23.3333	26	18.6667	14.6667	22.6667	15.6667	15	16	14.3333		19.6667	30.3333	20.6667	14.6667	15.3333	16	14.6667	26.6667	21.6667		14.3333	14.3333	28.3333	19.6667			22.3333		14.3333		16			16.3333	15	15.6667		15		14.3333	14.6667		14.3333	15.6667	22.3333	16.3333	16.3333
16			23.6667	26.3333	19	15	23	16	15.3333	16.3333	14.6667		20	30.6667	21	15	15.6667	16.3333	15	27	22		14.6667	14.6667	28.6667	20					14.6667		16.3333			16.6667	15.3333	16		15.3333		14.6667	15		14.6667	16		16.6667	16.6667
17			24	26.6667	19.3333	15.3333	23.3333	16.3333	15.6667	16.6667	15		20.3333	31	21.3333	15.3333	16	16.6667	15.3333	27.3333			15	15	29						15		16.6667			17	15.6667	16.3333		15.6667		15	15.3333		15	16.3333		17	17
18			24.3333	27	19.6667	15.6667		16.6667	16	17	15.3333		20.6667	31.3333	21.6667	15.6667	16.3333	17	15.6667	27.6667			15.3333	15.3333	29.3333						15.3333		17			17.3333	16	16.6667		16		15.3333	15.6667		15.3333	16.6667		17.3333	17.3333
19			24.6667		20	16		17	16.3333	17.3333	15.6667		21	31.6667	22	16	16.6667	17.3333	16				15.6667	15.6667	29.6667								17.3333			17.6667	16.3333	17		16.3333					15.6667	17		17.6667	17.6667
20			25		20.3333	16.3333		17.3333	16.6667	17.6667	16		21.3333	32	22.3333	16.3333	17	17.6667	16.3333				16	16									17.6667			18	16.6667	17.3333		16.6667					16	17.3333		18	18
21					20.6667	16.6667		17.6667	17	18	16.3333		21.6667	32.3333	22.6667		17.3333		16.6667					16.3333									18				17	17.6667		17					16.3333	17.6667		18.3333
22					21			18	17.3333	18.3333	16.6667		22		23		17.6667		17					16.6667									18.3333				17.3333			17.3333					16.6667	18		18.6667
23					21.3333			18.3333	17.6667	18.6667	17		22.3333		23.3333				17.3333					17									18.6667				17.6667			17.6667						18.3333		19
24					21.6667			18.6667	18	19	17.3333		22.6667		23.6667									17.3333									19				18			18								19.3333
25					22			19	18.3333	19.3333	17.6667		23		24									17.6667									19.3333							18.3333								19.6667
26					22.3333			19.3333	18.6667	19.6667	18		23.3333		24.3333									18									19.6667							18.6667								20
27					22.6667			19.6667	19	20	18.3333		23.6667		24.6667									18.3333									20							19								20.3333
28					23				19.3333	20.3333	18.6667		24		25																		20.3333							19.3333
29					23.3333				19.6667	20.6667	19		24.3333		25.3333																		20.6667
30					23.6667				20	21			24.6667		25.6667
31					24				20.3333	21.3333			25		26
32					24.3333				20.6667	21.6667			25.3333		26.3333
33					24.6667				21	22			25.6667		26.6667
34					25				21.3333	22.3333			26		27
35					25.3333				21.6667	22.6667			26.3333		27.3333
36									22	23			26.6667		27.6667
37										23.3333			27		28
38										23.6667			27.3333
39										24
40										24.3333
41										24.6667
42										25
43										25.3333
44										25.6667
45										26
46										26.3333
47										26.6667
48										27
49										27.3333
50										27.6667
51										28
52
53
54
55
56
57
58
59
60
61
62
63
64
65
66
67
68
69
70
71
72
73
74
75
76
77
78
79
80
81
82
83
84
85
86
87
88
89
90
91
92
93
94
95
96
97
98
99
100
101
102
103
104
105
106
107
108
109
110
111
112
113
114
115
116
117
118
119
120
121
122
123
124
125
126
127
128
129
130
131
132
133
134
135
136
137
138
139
140
141
142
143
144
145
146
147
148
149
150
151
152
153
154
155
156
157
158
159
160
161
162
163
164
165
166
167
168
169
170
171
172
173
174
175
176
177
178
179
180
181
182
183
184
185
186
187
188
189
190
191
192
193
194
195
196
197
198
199
200
201
202
203
204
205
206
207
208
209
210
211
212
213
214
215
216
217
218
219
220
221
222
223
224
225
226
227
228
229
230
231
232
233
234
235
236
237
238
239
240
241
242
243
244
245
246
247
248
249
250
251
252
253
254
255
256
257
258
259
260
261
262
263
264
265
266
267
268
269
270
271
272
273
274
275
276
277
278
279
280
281
282
283
284
285
286
287
288
289
290
291
292
293
294
295
296
297
298
299
[truncated: 1 more columns]

## Sheet: Frame_SG2(h)
	Cell 1	Cell 2	Cell 3	Cell 4	Cell 5	Cell 6	Cell 7	Cell 8	Cell 9	Cell 10	Cell 11	Cell 12	Cell 13	Cell 14	Cell 15	Cell 16	Cell 17	Cell 18	Cell 19	Cell 20	Cell 21	Cell 22	Cell 23	Cell 24	Cell 25	Cell 26	Cell 27	Cell 28	Cell 29	Cell 30	Cell 31	Cell 32	Cell 33	Cell 34	Cell 35	Cell 36	Cell 37	Cell 38	Cell 39	Cell 40	Cell 41	Cell 42	Cell 43	Cell 44	Cell 45	Cell 46	Cell 47
0	25.3333	12.6667	9.66667	10	13	10	9.33333	9.66667	9.66667	17.6667	11	9.33333	9.33333	10.6667	12.6667	10	9.66667	15.3333	20.6667	9.33333	16.3333	9.33333	13.6667	14.3333	13	12.6667	9.66667	10	12.3333	17.3333	17	9.33333	9.33333	10	10.6667	10.3333	10.3333	12.3333	10	9.66667	10.3333	9.33333	9.33333	9.66667	10.3333	9.66667	15.6667
1	25.6667	13	10	10.3333	13.3333	10.3333	9.66667	10	10	18	11.3333	9.66667	9.66667	11	13	10.3333	10	15.6667	21	9.66667	16.6667	9.66667	14	14.6667	13.3333	13	10	10.3333	12.6667	17.6667	17.3333	9.66667	9.66667	10.3333	11	10.6667	10.6667	12.6667	10.3333	10	10.6667	9.66667	9.66667	10	10.6667	10	16
2	26	13.3333	10.3333	10.6667	13.6667	10.6667	10	10.3333	10.3333	18.3333	11.6667	10	10	11.3333	13.3333	10.6667	10.3333	16	21.3333	10	17	10	14.3333	15	13.6667	13.3333	10.3333	10.6667	13	18	17.6667	10	10	10.6667	11.3333	11	11	13	10.6667	10.3333	11	10	10	10.3333	11	10.3333	16.3333
3	26.3333	13.6667	10.6667	11	14	11	10.3333	10.6667	10.6667	18.6667	12	10.3333	10.3333	11.6667	13.6667	11	10.6667	16.3333	21.6667	10.3333	17.3333	10.3333	14.6667	15.3333	14	13.6667	10.6667	11	13.3333	18.3333	18	10.3333	10.3333	11	11.6667	11.3333	11.3333	13.3333	11	10.6667	11.3333	10.3333	10.3333	10.6667	11.3333	10.6667	16.6667
4	26.6667	14	11	11.3333	14.3333	11.3333	10.6667	11	11	19	12.3333	10.6667	10.6667	12	14	11.3333	11	16.6667	22	10.6667	17.6667	10.6667	15	15.6667	14.3333	14	11	11.3333	13.6667	18.6667	18.3333	10.6667	10.6667	11.3333	12	11.6667	11.6667	13.6667	11.3333	11	11.6667	10.6667	10.6667	11	11.6667	11	17
5	27	14.3333	11.3333	11.6667	14.6667	11.6667	11	11.3333	11.3333	19.3333	12.6667	11	11	12.3333	14.3333	11.6667	11.3333	17	22.3333	11	18	11	15.3333	16	14.6667	14.3333	11.3333	11.6667	14	19	18.6667	11	11	11.6667	12.3333	12	12	14	11.6667	11.3333	12	11	11	11.3333	12	11.3333	17.3333
6	27.3333	14.6667	11.6667	12	15	12	11.3333	11.6667	11.6667	19.6667	13	11.3333	11.3333	12.6667	14.6667	12	11.6667	17.3333	22.6667	11.3333	18.3333	11.3333	15.6667	16.3333	15	14.6667	11.6667	12	14.3333	19.3333	19	11.3333	11.3333	12	12.6667	12.3333	12.3333	14.3333	12	11.6667	12.3333	11.3333	11.3333	11.6667	12.3333	11.6667	17.6667
7	27.6667	15	12	12.3333	15.3333	12.3333	11.6667	12	12	20	13.3333	11.6667	11.6667	13	15	12.3333	12	17.6667	23	11.6667	18.6667	11.6667	16	16.6667	15.3333	15	12	12.3333	14.6667	19.6667	19.3333	11.6667	11.6667	12.3333	13	12.6667	12.6667	14.6667	12.3333	12	12.6667	11.6667	11.6667	12	12.6667	12	18
8	28	15.3333	12.3333	12.6667	15.6667	12.6667	12	12.3333	12.3333	20.3333	13.6667	12	12	13.3333	15.3333	12.6667	12.3333	18	23.3333	12	19	12	16.3333	17	15.6667	15.3333	12.3333	12.6667	15	20	19.6667	12	12	12.6667	13.3333	13	13	15	12.6667	12.3333	13	12	12	12.3333	13	12.3333	18.3333
9	28.3333	15.6667	12.6667	13	16	13	12.3333	12.6667	12.6667	20.6667	14	12.3333	12.3333	13.6667	15.6667	13	12.6667	18.3333	23.6667	12.3333	19.3333	12.3333	16.6667	17.3333	16	15.6667	12.6667	13	15.3333	20.3333	20	12.3333	12.3333	13	13.6667	13.3333	13.3333	15.3333	13	12.6667	13.3333	12.3333	12.3333	12.6667	13.3333	12.6667	18.6667
10	28.6667	16	13	13.3333	16.3333	13.3333	12.6667	13	13	21	14.3333	12.6667	12.6667	14	16	13.3333	13	18.6667	24	12.6667	19.6667		17	17.6667	16.3333	16	13		15.6667	20.6667	20.3333	12.6667	12.6667	13.3333	14	13.6667		15.6667	13.3333	13	13.6667	12.6667	12.6667	13	13.6667	13	19
11	29	16.3333	13.3333	13.6667	16.6667	13.6667	13	13.3333	13.3333	21.3333	14.6667	13	13	14.3333	16.3333	13.6667	13.3333	19	24.3333	13	20		17.3333	18	16.6667	16.3333	13.3333		16	21	20.6667	13	13	13.6667	14.3333	14		16	13.6667	13.3333	14	13	13	13.3333	14	13.3333	19.3333
12	29.3333	16.6667	13.6667	14	17	14	13.3333	13.6667	13.6667		15	13.3333	13.3333	14.6667	16.6667	14		19.3333	24.6667	13.3333	20.3333		17.6667	18.3333	17	16.6667	13.6667		16.3333	21.3333	21		13.3333	14	14.6667	14.3333		16.3333	14	13.6667	14.3333	13.3333	13.3333	13.6667	14.3333	13.6667	19.6667
13	29.6667	17	14	14.3333	17.3333	14.3333	13.6667	14	14		15.3333		13.6667	15	17	14.3333		19.6667	25		20.6667		18	18.6667	17.3333	17	14		16.6667	21.6667	21.3333			14.3333	15	14.6667		16.6667		14	14.6667	13.6667	13.6667	14	14.6667	14	20
14	30	17.3333		14.6667	17.6667		14	14.3333			15.6667			15.3333	17.3333	14.6667		20	25.3333		21		18.3333	19	17.6667	17.3333	14.3333		17	22	21.6667			14.6667	15.3333	15		17		14.3333	15		14	14.3333	15		20.3333
15		17.6667		15			14.3333	14.6667			16			15.6667	17.6667	15		20.3333	25.6667		21.3333		18.6667	19.3333	18	17.6667			17.3333	22.3333	22			15	15.6667	15.3333		17.3333		14.6667	15.3333		14.3333	14.6667	15.3333		20.6667
16				15.3333				15			16.3333			16	18	15.3333		20.6667	26		21.6667			19.6667	18.3333	18			17.6667	22.6667	22.3333			15.3333	16	15.6667		17.6667		15	15.6667		14.6667	15	15.6667		21
17				15.6667							16.6667			16.3333	18.3333	15.6667		21	26.3333					20	18.6667				18	23	22.6667			15.6667	16.3333	16		18		15.3333	16			15.3333	16		21.3333
18											17			16.6667	18.6667	16		21.3333						20.3333							23				16.6667	16.3333		18.3333		15.6667	16.3333			15.6667	16.3333		21.6667
19											17.3333			17	19	16.3333		21.6667						20.6667							23.3333				17	16.6667		18.6667		16	16.6667			16	16.6667		22
20											17.6667			17.3333																	23.6667				17.3333	17		19		16.3333				16.3333	17
21											18			17.6667																						17.3333				16.6667					17.3333
22											18.3333																									17.6667				17					17.6667
23											18.6667																									18
24											19																									18.3333
25											19.3333																									18.6667
26											19.6667																									19
27											20																									19.3333
28											20.3333																									19.6667
29											20.6667																									20
30											21																									20.3333
31																																				20.6667
32																																				21
33
34
35
36
37
38
39
40
41
42
43
44
45
46
47
48
49
50
51
52
53
54
55
56
57
58
59
60
61
62
63
64
65
66
67
68
69
70
71
72
73
74
75
76
77
78
79
80
81
82
83
84
85
86
87
88
89
90
91
92
93
94
95
96
97
98
99
100
101
102
103
104
105
106
107
108
109
110
111
112
113
114
115
116
117
118
119
120
121
122
123
124
125
126
127
128
129
130
131
132
133
134
135
136
137
138
139
140
141
142
143
144
145
146
147
148
149
150
151
152
153
154
155
156
157
158
159
160
161
162
163
164
165
166
167
168
169
170
171
172
173
174
175
176
177
178
179
180
181
182
183
184
185
186
187
188
189
190
191
192
193
194
195
196
197
198
199
200
201
202
203
204
205
206
207
208
209
210
211
212
213
214
215
216
217
218
219
220
221
222
223
224
225
226
227
228
229
230
231
232
233
234
235
236
237
238
239
240
241
242
243
244
245
246
247
248
249
250
251
252
253
254
255
256
257
258
259
260
261
262
263
264
265
266
267
268
269
270
271
272
273
274
275
276
277
278
279
280
281
282
283
284
285
286
287
288
289
290
291
292
293
294
295
296
297
298
299

## Sheet: Half-life_G1(h)
	Cell 1	Cell 2	Cell 3	Cell 4	Cell 5	Cell 6	Cell 7	Cell 8	Cell 9	Cell 10	Cell 11	Cell 12	Cell 13	Cell 14	Cell 15	Cell 16	Cell 17	Cell 18	Cell 19	Cell 20	Cell 21	Cell 22	Cell 23	Cell 24	Cell 25	Cell 26	Cell 27	Cell 28	Cell 29	Cell 30	Cell 31	Cell 32	Cell 33	Cell 34	Cell 35	Cell 36	Cell 37	Cell 38	Cell 39	Cell 40	Cell 41	Cell 42	Cell 43	Cell 44	Cell 45	Cell 46	Cell 47	Cell 48	Cell 49
0	9.87789	7.2436	6.87101	11.5816	10.8828	5.74543	10.3384	8.38265	12.5652	13.3865	18.7515	7.60611	7.08813	7.45222	6.79405	6.18627	5.91488	4.9776	7.46597	5.84255	6.84967	15.4797	7.33272	5.29772	12.1829	5.25757	11.3227	8.50217	11.9267	7.04296	16.7835	11.4102	6.84295	14.102	7.58814	8.14809	8.39719	8.59514	6.40929	10.2972	12.8353	32.2841	8.27888	6.39275	7.27643	7.40321	11.1477	6.05923	5.84933
[truncated: 1 more columns]

## Sheet: Half-life_SG2(h)
	Cell 1	Cell 2	Cell 3	Cell 4	Cell 5	Cell 6	Cell 7	Cell 8	Cell 9	Cell 10	Cell 11	Cell 12	Cell 13	Cell 14	Cell 15	Cell 16	Cell 17	Cell 18	Cell 19	Cell 20	Cell 21	Cell 22	Cell 23	Cell 24	Cell 25	Cell 26	Cell 27	Cell 28	Cell 29	Cell 30	Cell 31	Cell 32	Cell 33	Cell 34	Cell 35	Cell 36	Cell 37	Cell 38	Cell 39	Cell 40	Cell 41	Cell 42	Cell 43	Cell 44	Cell 45	Cell 46	Cell 47
0	37.35	53.2078	30.5082	47.1772	40.9648	151.086	98.3811	223.162	39.4979	10.4325	40.033	20.8055	38.8675	50.3729	50.9405	33.2631	38.3761	59.6775	34.3056	25.5986	48.3309	33.7854	32.5686	25.263	40.0734	55.7098	56.4385	60.0131	62.6905	4.64284	34.679	32.8103	33.3741	53.2936	33.171	34.6377	24.8886	28.7684	49.711	25.1357	43.5787	41.6768	60.3984	42.6854	57.4574	43.7022	28.4146
