# Supplementary material for: The G1-S transition is promoted by Rb degradation via the E3 ligase UBR5
Source: Sci Adv. 2024 Oct 23;10(43):eadq6858. doi: 10.1126/sciadv.adq6858 (PMC11498223; doi:10.1126/sciadv.adq6858)
Supplement: Supplementary file 2 — Tables S1 to S36 [file sciadv.adq6858_tables_s1_to_s36.zip › adq6858_table_s2.xlsx]

## Sheet: Rb_total
	Exp1	Exp1	Exp1	Exp1	Exp1	Exp1	Exp1	Exp1	Exp1	Exp1	Exp1	Exp1	Exp1	Exp1	Exp1	Exp1	Exp1	Exp1	Exp1	Exp1	Exp1	Exp1	Exp1	Exp1	Exp1	Exp1	Exp1	Exp1	Exp1	Exp1	Exp1	Exp1	Exp1	Exp1	Exp1	Exp1	Exp1	Exp1	Exp1	Exp1	Exp1	Exp1	Exp1	Exp1	Exp1	Exp1	Exp1	Exp1	Exp1
0	139525	223756	126235	136788	120761	136612	115323	143147	137428	88702	109380	178442	158695	190276	162876	177493	177156	117683	141288	190304	157330	157028	188586	178117	175346	135196	324628	324628	159364	155714	155764	112834	152248	171949	117940	168007	150456	177558	128128	231413	236819	235183	177582	155339	147885	206837	258316	115178	135951
1	146661	230792	160611	144819	139650	144383	123417	156513	149473	161589	189356	186248	175182	207565	177341	188006	184976	187864	142302	190216	159430	157374	182923	184207	183880	151981	312348	312348	162839	158951	157582	110830	161757	213267	135365	183512	155684	190317	122841	228094	230626	223802	189524	190448	167527	241820	257242	142091	154740
2	146112	231725	172701	151186	137771	142689	125794	162011	154129	163083	192035	190761	177622	205831	190113	182969	183583	190503	142618	192665	156649	159621	172982	181535	177654	142820	137901	172158	165340	173670	159534	122048	172501	217238	144005	186713	156109	193757	130940	210940	225665	225898	186008	201552	177954	246232	257398	146632	160061
3	146894	236676	178761	151294	135451	138281	130204	162929	159440	165522	203839	191690	179257	200514	192424	191480	190412	199293	149842	189955	156682	156838	174025	184034	181489	151081	129233	163431	174497	172294	162267	119579	176206	238420	151528	183966	156168	200378	125767	219902	229519	227246	192111	208805	178799	256955	264744	150990	161538
4	151425	220781	177231	156931	131035	135066	137396	169137	163444	165343	195146	194700	185075	195047	197843	193039	198286	203687	150730	205999	160846	165351	172088	184847	179587	160004	135942	156241	166284	173473	165925	121954	183657	254060	162409	177303	157022	203992	137732	214763	232251	230805	202390	210669	180297	267331	270028	152000	170322
5	155385	221573	177070	160770	125290	135598	144825	171495	165767	164630	190247	197309	180545	192031	203235	203659	198737	208035	153516	210090	157342	160499	171669	186358	185000	143543	132912	153475	170135	173213	169388	120238	182582	265600	169776	175147	155875	205631	135682	206987	233722	241803	207871	213971	180879	275193	249097	154809	169552
6	155359	230423	171620	162626	127841	133938	150891	174113	179287	159997	186369	198557	181680	190094	208961	201070	203401	213603	152715	211389	165847	159203	163293	191462	183036	137186	133921	153652	173303	172737	174641	132362	187213	278806	178967	176461	161912	220315	134306	223838	228456	244355	215285	218907	177161	279498	243434	158843	166878
7	165380	231568	166566	165691	128748	137867	158960	176173	177004	163140	191791	200480	184718	188318	213729	199002	210567	221527	146023	213850	164430	165603	163886	195000	192892	147928	142907	155892	174390	176367	175055	132647	199008	287721	186899	172772	154753	216413	137920	222854	240958	242051	218298	222344	180167	283836	242672	161907	172581
8	165679	234935	170951	171250	133256	138613	168647	184791	174723	167775	197484	199026	183946	189525	222626	207442	205068	222932	147537	207566	155891	165552	157914	190997	192644	150620	145610	155726	164215	181260	189821	139631	210985	298084	192313	173823	147889	214845	132385	235329	248820	250256	224749	223522	182910	289744	244845	162828	171532
9	166924	240044	170736	174273	126868	134163	174516	184493	179280	163627	194997	203975	187523	184291	223064	200594	213135	229688	144828	211361	158309	161090	163657	196068	198563	149615	147426	150047	166191	170913	193706	149325	216976	301022	200047	170083	147979	214014	131228	248139	259442	247247	237284	219624	181784	291657	244625	166744	177539
10	164453	253896	159398	174313	130464	134283	175915	189187	185479	168523	203321	202784	185133	182658	225511	199925	205298	223275	146465	205681	151155	156944	157714	192498	201771	160498	145693	152193	162086	186474	192138	152659	219163	308702	204905	160287	145642	215883	137165	241927	264757	248818	236669	223768	171376	296658	246285	169425	189270
11	166817	261093	160428	174942	129671	133463	182084	198025	195013	175142	211225	203922	186987	189531	230564	199819	202321	220481	138321	209102	150194	160105	170154	190387	192628	164008	148148	159507	154543	183749	190586	156179	216908	375478	211798	163193	143904	215905	138399	244155	258168	255393	242942	222559	193230	303899	240168	177462	197233
12	174267	264438	158488	176215	123968	131639	186245	201022	199452	162478	196575	207480	187375	189340	234091	203028	200604	225993	139516	206738	148458	160646	171892	192552	195542	157902	147399	161613	155437	182543	198898	156492	230540	341868	218224	155899	146083	220549	142784	241134	263237	259089	250163	233563	179643	310080	233543	178062	198241
13	173935	274562	165347	175203	127775	135733	190431	206842	209253	163590	192034	210947	187767	188846	229756	203820	209322	241676	143184	207165	144213	155020	165170	183979	196864	161800	147087	159449	156297	177482	202483	158577	230792	350297	217664	157150	147462	221244	139496	243446	263691	253210	251648	240404	173945	318319	238929	188461	200422
14	174450	280770	170076	173268	128556	131031	197197	210209	202362	165994	191058	212728	188333	184362	223690	207643	207756	243145	139302	201845	143702	155321	169231	173593	195668	154075	151372	159244	150812	171626	206211	170051	231910	353221	226372	154790	147418	227148	147820	242731	269071	260834	246013	237455	182335	320941	239359	186224	202228
15	167816	291214	166324	172773	131115	131903	201670	209469	211463	167757	202995	207933	187696	181147	216773	206201	207035	249232	141923	199170	138596	153439	161942	171806	193046	157693	144271	154240	151512	166856	203606	170773	232181	356525	241863	154979	142598	220433	150852	243316	277469	263375	251144	236450	183021	326086	244516	192037	211639
16	167449	297408	164190	174501	133317	132444	207179	213952	215297	176555	223581	212801	186391	181433	210855	215190	207003	251142	137982	204442	141712	148442	160195	158904	188112	155063	146220	156109	149790	172373	206486	179023	227977	354204	243031	146562	144224	219180	151847	248599	274881	271161	249724	234820	182158	330440	235728	194953	220149
17	166622	290727	164631	169075	131744	135290	210801	215177	216219	178285	229181	212807	190036	183516	210306	217553	207998	253148	137143	201986	140669	148090	157336	162852	191084	158568	147395	156034	139207	167450	203225	184011	227629	357891	249326	147147	150830	209838	152606	260212	287218	282367	255102	235785	189735	337032	239335	204257	220911
18	165582	291153	161709	167042	134335	132215	216543	218580	222327	177832	232077	214554	188111	185978	211114	227722	216179	254772	146765	196518	143842	151898	149637	163242	195160	161284	148983	160182	140625	161710	207440	196791	223896	363073	258180	138891	153131	207006	155120	237271	264728	290201	257068	228241	184687	337711	235272	208798	224763
19	159284	299035	156798	168498	135524	133464	222031	223589	224731	183739	229727	219952	191376	181739	203298	233065	220113	255490	146134	199201	147291	151329	154646	160675	197368	155353	150850	164310	142713	158114	210744	194300	236244	367931	261325	138000	144047	207308	153756	239119	269167	295738	261431	232841	196590	349497	229596	213823	233265
20	167528	302018	161014	167301	136437	136539	224668	226036	220561	189846	234539	217436	193761	187050	201018	246541	225084	262799	148513	189694	143862	147418	151658	157262	197321	163778	148492	160208	151877	148292	218451	190289	240955	367802	263892	136337	150143	214527	159526	243915	280978	301487	262457	241046	193819	353565	228838	217124	233501
21	171539	309321	168421	174102	141144	135084	230149	231968	214350	190431	236772	223797	198042	188387	199306	245288	238965	259063	145798	193919	146176	155172	148968	161638	208315	164917	144108	152786	155360	148292	230580	195955	238657	376867	268259	128057	143302	211450	155580	240975	278433	311111	268680	241967	190011	362328	233608	226921	238441
22	165067	316380	168271	169224	144932	140227	233841	237669	216239	194331	247004	232683	200433	196638	204844	250507	240306	261798	145596	191092	147576	156850	153371	161606	212136	178318	148732	158839	159829	148292	235643	208234	248659	378526	275408	123570	147879	202020	158753	237619	276809	318165	268680	248099	189374	367948	232772	233409	241470
23	165176	325283	168414	168877	146262	139314	242657	241480	222078	196333	257046	238396	205041	210438	207222	254424	244362	261354	148929	183327	144661	150174	157168	160221	209188	172252	152731	156871	167604	142833	230949	211898	248066	381070	280870	117765	155070	204267	163770	235783	273858	335077	289199	248099	193938	376001	241451	235989	244319
24	168699	337136	172642	167977	141906	137231	243294	246715	222358	203583	259010	250864	213747	218636	204667	263463	254042	263961	147036	179299	147559	152578	160860	161895	210649	168259	161099	161811	173213	143972	232625	205625	255925	382984	283759	126857	155823	202574	165630	245553	276751	347180	306471	283499	196228	378276	232254	236174	245832
25	168244	344988	177025	162810	141206	142518	252562	245878	222831	201007	264519	249185	216846	228405	231099	265386	257325	261926	143277	180371	152116	151999	153931	162100	213461	175191	163407	167987	169274	147917	228350	207947	263854	378360	280554	124680	164342	205037	171318	241720	273077	343947	324514	289713	195508	384030	227709	238520	252771
26	171646	360625	180335	170442	137726	140991	255156	249696	220868	198670	265632	259273	223471	235282	218355	273112	262715	267975	145093	178029	153766	158578	150160	155716	220480	173231	168102	172188	178238	149639	227531	210144	273632	385582	277273	128031	171387	220926	164960	252670	286238	355228	327790	299511	200664	382181	229149	240292	274917
27	172474	378200	184903	166355	135800	139150	264642	254063	215945	201511	272513	261601	230829	249285	225077	272071	278181	261254	146918	180450	150989	147246	155083	155505	217745	175154	181034	177585	184795	148589	235990	221094	281647	430660	282498	116793	178038	226288	175729	255933	287345	364694	331668	306153	194957	395404	226452	241306	280546
28	175781	414865	182914	174809	134209	140104	267575	259549	217183	203009	276015	278132	232878	254068	222797	280735	283276	259840	151091	181112	158674	146372	157838	153798	222756	167035	182198	181680	188080	153492	235816	221076	272934	387445	285994	121254	181434	221831	182493	266764	293395	373610	347802	309199	199721	400229	227409	246367	282001
29	174958	427367	188004	209033	133723	144856	273403	263161	210835	206985	278406	277684	240983	259825	221565	287795	290586	270377	135355	175051	152829	144205	156045	153846	222639	167033	187148	183726	195628	155162	233455	223430	279659	398759	286010	131596	189094	217311	190781	269653	307579	382826	353201	339477	211627	400284	227393	263964	289980
30	180454	448377	189400	178769	134257	137618	274424	261492	204966	207007	286214	284794	245542	269574	217151	285016	293706	278120	143818	180732	158508	142425	153963	148910	221690	165078	197769	191425	196264	160473	234339	224836	277326	417576	283440	131696	193312	226478	191460	284186	307802	381141	364276	343024	212615	397642	223590	250205	289290
31	187602	448040	189294	183098	130747	130050	274364	261515	200150	212416	292361	295463	249792	275023	210289	300612	299370	250113	148844	180149	156641	149702	153056	153490	224633	158417	200902	198700	196688	163829	239516	227722	283678	392337	296879	119173	200932	227841	190612	284776	319462	381771	371511	356125	217911	405405	222343	259979	286393
32	192477	454759	191914	188973	131262	136982	282123	266819	194984	210450	292893	294699	255490	277200	214334	298474	287667	250694	148029	176468	153488	152986	149633	151318	224464	161683	208112	205564	201994	166948	242273	229463	289340	393206	304400	129577	198582	231326	193939	290208	331515	385143	357380	358102	219944	406403	221916	256649	305131
33	198783	449608	193737	192564	129172	131048	291441	271385	192003	212221	299277	302445	259747	288479	219679	303962	280881	256955	150483	176070	155432	149676	153529	152520	235007	164948	214932	206899	202589	174746	238685	230890	294148	392365	304280	133943	205545	236512	189698	300837	338591	388345	379053	345711	219944	413361	226327	259384	307684
34	204335	454430	191299	195658	127460	126058	287649	268302	189139	220957	296602	300392	267822	289482	214675	297787	301573	251091	148866	179884	157941	157730	153205	162052	250717	164655	213310	206337	210684	178258	238660	239709	295537	412392	303399	131062	212289	253026	187079	314720	344069	395349	384038	363508	248863	420190	218879	265984	308195
35	207124	453271	192883	202637	129762	138506	287558	277074	189906	215673	293970	307238	265581	292725	218145	301848	304131	249927	152550	179473	161854	156171	155035	156307	254410	165876	223417	208402	214045	177287	238274	238061	304357	415006	310774	120848	214781	237909	192415	321877	350426	402921	387116	362451	255686	424487	229801	277300	285382
36	210842	454214	192926	208466	128157	132049	294821	292127	195874	218751	308584	313086	261835	303370	211281	295159	298895	257299	158502	175933	155391	158924	160114	145935	247279	177151	226526	214233	215743	183895	235194	233897	301433	419316	311183	131650	211053	249259	195104	331074	348774	411861	391450	363852	264327	421882	227576	279102	305189
37	220790	446721	204180	215694	130293	133648	295141	291724	182102	235413	305948	325257	274280	306463	215674	301142	299342	257886	166776	176399	153889	158539	172373	154642	271105	177844	231036	216588	216594	183619	224713	233500	306156	427320	295116	132356	216621	256201	196972	332892	343361	409013		366714	278800	419081	224844	278423	311486
38	227879	447141	205515	218720	129437	130590	295328	295178	182080	242584	309486	321444	276183	300313	215225	301533	294759	250751	173721	188032	154953	163077	164950	148745	263575	174322	239581	218633	217338	190757	221523	235758	307015	427986		129519	224137	259545	192711	348445	352204	413007			279966	429028	228661	282855	317691
39	233623	442405	208322	232175	131532	134281	301241	307208	189611	249563	318363	325525	274258	297120	219641	300365	292286	254070	180256	185411	159877	167117	171968	162495	278644	177635	242536	227278	220573	194240	228660	243387	309149	427598		130426	237505	268798	194971	359316	356052	431307			285739	436957	228228	289283	311764
40	242441	438435	209584	234852	132392	140190	301819	320524	193989	256704	327033	320066	274492	299012	217101	300916	291043	241925	188792	178631	162147	178606	170782	159598	281455	177420	247139	227891	221288	205528	226678	251668	311378			131259	239629	275895	196022	354139	386549	421555			290225	425942	223190	293760	313530
41	249333		208673	242436	138188	141214	300568	327471	195536	259099	333480	329036	273406	307607	221920			237024	192542	190808	159016	186991	175195	158377	286769	183682	254513	227621	222489	212673	225991	252013	297861			127511	245437	278770	195448		397425	448396				425224	224724	308079	317760
42	258021		219408	245265	138396	143155	304702	345136	196327	267363	344238	337857	275007	307810	216802			235454	196215	190917	160606	197174	177447	153333	293122	187347	254607	230973	225350	211266	223323	254527	303229			135597	248924	281119	201421		406493	469215				433756	225098	314377
43	267219		221660	253462	139224	146590	305232	346297	203320	275482	355774	327888	274220	313173	220242			232102	208278	195345	158053	212819	171870	159934	308723	194904	263621	240811	232749	218683	231508	254154	306157			143142	248559	280867	199026		398587	473718					226963	320841
44	277004		226663	264706	142526	151830	307188	356726	210161	290791	359900	317570	279015	320043	219832				217163	192698	162121	203113	182890	166085	320140	199090	261751	242331	227344	219706	228953	260764	311485			139398	251396	282020	201651			470643					240143
45	287585		232116	270748	143125	159925	299107	367186	227872	296071	368021	325440	281955	321033	229585				223541	194521	179819	212280	192360	169013	331488	199088	270856	242341	238157	225141	229069	263083	313684			141279	253543	274617	201955			466101					237222
46	295395		236213	271386	143482	160561		363961	219540	302860	377472		277616	325790	227850				231626	195696	182074	232013	205478	173421	337573	202024	270576	249184	237400	222991	249224	251105	309893			157402	259617	286393	199894								234874
47	298002		239776	281521	140499	165318		367855	234662	317342	375889		274211	317686	234820				239227	201250	172838	242627	207303	173972	340721	200280	277710	250547	243062	229812		258561				167051	261180	290545	201232								231593
48	313500		248987	295482	142614	165349		360712	239402	312114			273223	313265	236464				249771	202578	183468	245377	215218	183537	351913	212843	281764	247178	252536	237849		246375				170660	261062	287175	199769								237973
49	317012		247855	294154	151324	175058		368307	237571	321670			280254		246878				252143	211873	182021	258828	221813	186886	359832	239117	290065	260623	253531	238594		236505				172563	263290	292179	206339								240917
50	315989		252239	298456	153727	181807		367753	237381	327741			273980		261736				259758	213039	188126	261523	229221	200110	361977	246201	284105	260243	259584	240842		241720				175578	265603	308446	209307								258801
51	314940		252974	299559	157921	180940		370880	240893	329893			267018		260206				260809	213175	188126	277559	232041	197858	378264	227458	281769	266806	276789	251407		233462				164321	263093	307988	215113								255768
52	320604		256483	310992	154803	186084		376114	236082	335486					278034				264014	218368	188126	273724	236252	203725	383419	238180	293170	268407	285975	253078		241128				162885	265296	304369	224893								258601
53	326491		261516	308505	158164	191544		379879	238979	341713					285896				263159	221251	149230	273724	250629	207086	387516	244685	302454	268443	268400	260565		247400				181821	268311	298122	224754								255784
54	327614		259783	312924	164339	202771		386743	248060	341583					293474				266422	231199	176333	273724	255546	208938	395101	254271	310340	278457	277803	272146		254023				177325	268177	291691	226773								251247
55	326925		267317	314968	167573	199140		384880	252372	342660					301775				268940	232527	187826	273724	255065	211865	403798	254786	318213	298136	280410	296882		267074				162530		292837	229450								262890
56	334459		276447	318242	170285	208577		382230	258877	339681					310739				250614	235803	190564	251727	261168	222324	408110	248454	337632	308948	284586	304867		261647				168932			231422								262010
57	333514		285058	329242	175743	210368		373757	254958	343126					302765				261151	244476	181308	300083	270503	230821	408861	258250	324422	288827	283979	275220		269790				156449			238436								259613
58			287901	326631	180546	217223		380249	252918						316855				267454	250064	181929	298805	279656	229951	409032	263119	330608	297955	286020	294855		268030				163436			233614								257061
59			287741	321423	186109	223619			255581						317039				270458	262151	184916	306939	290146	229175	408734	274959	326761	295324	289599	295818						163081			246046								261310
60			296904	313051	194639	224149			258563						331487				275518	265131	183968	307784	289415	228735	404538	278911		304498	290331	298715						154887			253499								262561
61			303643	313676	194287	232095			261439						334256				275648	271277	182432	302030	293389	228271	403130	285660		308864	292172	303878						147504			258127								273883
62			304345		192323	230835			257458						339867				274444	266056	180885	305116	294954	242499	401597	288544		299709	296176	298815						131711			262167								273972
63			297911		198718	237139			267590						346464				273911	273586	179992	298044	296854	218095		296748		296569	290614	295767						131652			266801								278352
64					199010	240854			269328						351040				274246	275228	182878	294730	308236	236777		304978		296134	286403	302172						127679			272959								279764
65					202535	243936			265990						343599				277222	281551	186287	293320	287061	234867		315121		293799	290771	306392						127233			274633								273118
66					205263	244564			270706						342078				274936	289544	187696	299098	304056	288164		326795			290524	299722						124602			278599								282608
67					203794	245995			280181						335231				278164	272207	188931	302071	305338	245478		323572			293673	304443						123948			288399								275728
68					208047	252409			289946						338935				278090	288021	194933	293913	310665	244969		326900				296850						118739			289598								277676
69					207730	256723			300412						327382				278320	295365	199528		320788	249355		336491				295249						111493			291683								257914
70					210247	259309			304217										277114	299079	209959		314181	247151		339360				291331						111180			298912								263622
71					213900	266330			315954										277267	302200	206087		317223	245161		339139				291824						113631			299881								264494
72					222436	264790			321772										277871	300280	211503		317945	248744		345415				288696						110702			309365								269144
73					225514	270372			331370										279783	304231	213097		311522	256740		350779				287533						112985			315854								267038
74					231370	269438			339980										279427	301883	202411			265738		347270				283614						111426			329426								277492
75					233301	273973			346616											309036	217631			265339		335958				281915						114617			333378								288707
76					237404	277365			358650											306639	221154			266094		300644				286462						123428			339878								292196
77					241551	277788			363932											312135	220730			267959												137530			338085								298250
78					237225	275798			375470											317190	221977			270288												144123			337718								298991
79					235600	280471			381928											321013	225043			279335												147124											291273
80					239520	282860														321267	235112			280208												153863											291747
81					236862	279210														322287	242442			287677												165067											293110
82					239308	280080														327080	243561			292521												174304											299526
83					243796	277222														327975	249786			299802												166851											298999
84					245130																250457			301534												163674											302501
85					247617																250891			302526												172780											317506
86					252313																254012			297136												177690											325551
87					259726																254401															185303											334052
88					257599																255899															185099											338534
89					248382																															190928											350615
90																																				194131											361943
91																																				198372											360474
92																																				200053											365152
93																																				207552											372279
94																																				208124											372014
95																																				218044											377071
96																																				215043											378621
97																																				219246											382866
98																																				222831											391799
99																																				223551											402789
100																																				226977											412278
101																																				238336											413884
102																																				247245											429224
103																																				247252											435512
104																																				256488											439890
105																																				263158											442597
106																																				264479											454269
107																																				273966											477665
108																																				286989											481496
109																																				293846											474188
110																																				304207											472959
111																																				307848											464142
112																																				318715											458942
113																																				324259											454839
114																																				331858											450139
115																																				340836											448191
116																																				342110											434082
117																																				354085											427203
118																																				359613
119
120
121
122
123
124
125
126
127
128
129
130
131
132
133
134
135
136
137
138
139
140
141
142
143
144
145
146
147
148
149
150
151
152
153
154
155
156
157
158
159
160
161
162
163
164
165
166
167
168
169
170
171
172
173
174
175
176
177
178
179
180
181
182
183
184
185
186
187
188
189
190
191
192
193
194
195
196
197
198
199
200
201
202
203
204
205
206
207
208
209
210
211
212
213
214
215
216
217
218
219
220
221
222
223
224
225
226
227
228
229
230
231
232
233
234
235
236
237
238
239
240
241
242
243
244
245
246
247
248
249
250
251
252
253
254
255
256
257
258
259
260
261
262
263
264
265
266
267
268
269
270
271
272
273
274
275
276
277
278
279
280
281
282
283
284
285
286
287
288
289
290
291
292
293
294
295
296
297
298
299
[truncated: 299 more columns]

## Sheet: Sensor_ratio
	Exp1	Exp1	Exp1	Exp1	Exp1	Exp1	Exp1	Exp1	Exp1	Exp1	Exp1	Exp1	Exp1	Exp1	Exp1	Exp1	Exp1	Exp1	Exp1	Exp1	Exp1	Exp1	Exp1	Exp1	Exp1	Exp1	Exp1	Exp1	Exp1	Exp1	Exp1	Exp1	Exp1	Exp1	Exp1	Exp1	Exp1	Exp1	Exp1	Exp1	Exp1	Exp1	Exp1	Exp1	Exp1	Exp1	Exp1	Exp1	Exp1
0	0.944444	1.01562	1	1	1.03333	0.948052	1	0.807692	0.909091	1	1	1	1.07692	0.97619	1.08571	0.95	0.975	1.04545	0.551724	0.83871	0.602041	0.818182	0.60084	0.884615	0.8	0.95	0.663265	0.663265	0.482759	0.596774	1	0.647727	1.07143	1.09524	0.888889	1	1	1.05	0.76	0.857143	0.860465	1.03896	1.02703	1.06897	1.025	1	0.342342	0.975	0.964286
1	0.647059	0.94	0.809524	0.730769	0.829268	0.868421	0.738095	0.678571	0.730769	0.875	0.952381	1.08333	1	0.742857	0.868421	0.8	0.786517	1	0.5	0.714286	0.509434	0.611111	0.523585	0.666667	0.583333	0.690476	0.614458	0.614458	0.490909	0.673469	0.92	0.6	0.878788	1.05	0.75	1	0.73913	0.722222	0.5	0.733333	0.717391	1.01923	1	1	0.881579	1	0.357895	0.846154	0.894737
2	0.5	0.765625	0.681818	0.647059	0.702128	0.673469	0.5625	0.457143	0.46875	0.682927	0.692308	0.888889	0.785714	0.560976	0.666667	0.674419	0.68	0.888889	0.469388	0.60241	0.5	0.526316	0.477778	0.6	0.531646	0.666667	0.640351	0.632353	0.413793	0.729167	0.785714	0.466667	0.771429	1.03509	0.75	0.739583	0.64	0.666667	0.516129	0.693878	0.709677	0.946429	0.851064	0.810811	0.744186	0.95122	0.391892	0.714286	0.652174
3	0.411765	0.68254	0.590909	0.529412	0.5	0.518182	0.515152	0.421053	0.394737	0.553191	0.5	0.714286	0.666667	0.466667	0.533333	0.568627	0.622642	0.727273	0.418605	0.516129	0.5	0.537037	0.479452	0.428571	0.431818	0.645833	0.550459	0.540984	0.339623	0.697674	0.666667	0.46875	0.684211	0.980769	0.777778	0.637168	0.619048	0.592593	0.555556	0.666667	0.625	0.84	0.76	0.775	0.615385	0.861111	0.35514	0.630435	0.535714
4	0.421053	0.597222	0.545455	0.409091	0.473684	0.457627	0.470588	0.344828	0.375	0.48	0.482143	0.6875	0.566667	0.44	0.481481	0.533333	0.54717	0.583333	0.447368	0.588235	0.47619	0.509804	0.470588	0.48	0.511628	0.595745	0.530612	0.5	0.363636	0.710526	0.678571	0.454545	0.684211	0.888889	0.888889	0.52381	0.521739	0.551724	0.5	0.613636	0.571429	0.693182	0.755556	0.651163	0.482143	0.777778	0.44	0.595745	0.465116
5	0.473684	0.547619	0.458333	0.380952	0.435484	0.464286	0.473684	0.333333	0.35	0.509804	0.473684	0.6	0.5625	0.4375	0.5	0.510204	0.526316	0.592593	0.472973	0.547619	0.520833	0.45098	0.414286	0.468085	0.463415	0.52381	0.520833	0.432836	0.261905	0.74359	0.612903	0.5	0.648649	0.821429	0.75	0.483333	0.571429	0.545455	0.470588	0.631579	0.571429	0.707317	0.62766	0.636364	0.465517	0.659574	0.366972	0.62	0.425532
6	0.473684	0.4875	0.541667	0.434783	0.409836	0.412698	0.459459	0.361111	0.487805	0.5	0.490196	0.642857	0.466667	0.421053	0.461538	0.479167	0.491228	0.592593	0.421053	0.517241	0.418605	0.479167	0.42029	0.469388	0.512821	0.547619	0.45283	0.41791	0.388889	0.512195	0.666667	0.448276	0.685714	0.770492	0.833333	0.491525	0.548387	0.571429	0.516129	0.560976	0.54	0.6	0.568182	0.658537	0.428571	0.627119	0.422414	0.6	0.461538
7	0.5	0.44	0.56	0.375	0.409836	0.403226	0.512821	0.333333	0.525641	0.466667	0.5	0.545455	0.461538	0.428571	0.5	0.529412	0.519231	0.652174	0.410256	0.419355	0.372093	0.422222	0.337662	0.392157	0.5	0.552632	0.45098	0.370968	0.4	0.439024	0.66	0.517241	0.75	0.681818	0.909091	0.445455	0.516129	0.555556	0.5	0.578947	0.566038	0.545455	0.612245	0.684211	0.45	0.598361	0.397727	0.591837	0.447368
8	0.454545	0.470588	0.526316	0.458333	0.383333	0.387097	0.473684	0.257143	0.419355	0.476744	0.531915	0.6	0.461538	0.483871	0.517241	0.571429	0.592593	0.777778	0.357143	0.409836	0.413043	0.391304	0.394366	0.387755	0.486486	0.466667	0.4375	0.323077	0.442308	0.444444	0.730769	0.40625	0.741935	0.641791	0.818182	0.412698	0.482759	0.64	0.481481	0.75	0.682927	0.5	0.690476	0.75	0.482456	0.619048	0.360825	0.6	0.485714
9	0.434783	0.5	0.478261	0.416667	0.376812	0.3375	0.435897	0.305556	0.368421	0.512195	0.595238	0.555556	0.416667	0.542857	0.5	0.615385	0.727273	0.875	0.35	0.356061	0.375	0.387755	0.324324	0.375	0.411765	0.511111	0.452381	0.240741	0.428571	0.212121	0.6875	0.419355	0.775862	0.61194	0.9	0.378788	0.516129	0.548387	0.48	0.864865	0.709302	0.484375	0.970588	0.810811	0.590909	0.648148	0.408654	0.642857	0.515152
10	0.409091	0.539216	0.466667	0.44	0.383562	0.375	0.416667	0.285714	0.361702	0.44898	0.560976	0.625	0.4	0.575758	0.517241	0.676471	0.771429	0.695652	0.282051	0.360656	0.346154	0.355932	0.329114	0.346154	0.444444	0.444444	0.55814	0.327869	0.465116	0.384615	0.772727	0.432432	0.740741	0.639344	1	0.391304	0.483871	0.517241	0.5	0.897059	0.767442	0.45	1	0.882353	0.72093	0.6875	0.368421	0.693878	0.485714
11	0.45	0.596491	0.48	0.37931	0.342857	0.352941	0.428571	0.319149	0.318182	0.36	0.581395	0.833333	0.5	0.68	0.542857	0.757576	0.787879	0.84	0.309524	0.316667	0.301587	0.327869	0.307692	0.36	0.473684	0.4	0.666667	0.360656	0.59375	0.358974	0.761905	0.365854	0.740741	0.672727	0.9	0.361111	0.551724	0.451613	0.484848	0.862069	0.837838	0.509259	1.03704	0.894737	0.775	0.707317	0.337209	0.714286	0.5
12	0.45	0.629032	0.541667	0.37931	0.318182	0.378788	0.444444	0.326087	0.34	0.463415	0.675676	0.857143	0.5	0.75	0.473684	0.851852	0.931034	0.73913	0.309524	0.350877	0.260274	0.344262	0.304348	0.358491	0.434783	0.4	0.756757	0.410714	0.53125	0.358974	0.727273	0.380952	0.76	0.759259	1	0.387097	0.533333	0.517241	0.470588	0.928571	0.896552	0.574468	1.26087	0.948718	0.861111	0.733333	0.382353	0.767442	0.571429
13	0.428571	0.606557	0.48	0.387097	0.305556	0.291667	0.53125	0.288462	0.326531	0.473684	0.617647	1	0.6	0.652174	0.414634	0.964286	1	0.904762	0.285714	0.344262	0.246377	0.333333	0.318841	0.339623	0.404255	0.345455	0.794118	0.510204	0.457143	0.378378	0.736842	0.425	0.730769	0.857143	1.2	0.333333	0.615385	0.653846	0.471429	1.03448	0.916667	0.604651	1.375	1.09722	0.942857	0.708333	0.349515	0.842105	0.652174
14	0.380952	0.611111	0.434783	0.37037	0.290541	0.316547	0.612903	0.303571	0.346939	0.459459	0.628571	1	0.777778	0.652174	0.444444	1.08696	1.10714	0.857143	0.288889	0.351562	0.238095	0.338983	0.289855	0.345455	0.4	0.314815	0.8125	0.589744	0.435484	0.378378	0.772727	0.405405	0.73913	0.944444	1.2	0.333333	0.666667	0.68	0.5	1.3	1.03846	0.692308	1.32692	1.13889	0.941176	0.777778	0.366337	0.903226	0.818182
15	0.380952	0.559322	0.423077	0.321429	0.297297	0.319444	0.758621	0.307692	0.358491	0.414634	0.594595	1	0.777778	0.791667	0.438776	1.13043	1.07407	1.25	0.3	0.354839	0.25	0.327869	0.310811	0.344828	0.414634	0.315789	0.709677	0.75	0.352941	0.484848	0.809524	0.459459	0.782609	1.08889	1.33333	0.263889	0.555556	0.615385	0.515152	1.4	1.04545	0.757576	1.32143	1.21053	1.11111	0.860465	0.38	0.861111	0.888889
16	0.333333	0.588235	0.366667	0.310345	0.30137	0.277778	0.6875	0.314815	0.410714	0.395833	0.556962	1.16667	0.857143	0.772727	0.452381	1	1.13636	1.19048	0.264151	0.33871	0.237288	0.330645	0.291667	0.377358	0.421053	0.296875	0.782609	0.772727	0.323529	0.413793	0.9	0.459459	0.782609	1.21429	1.2	0.294118	0.548387	0.62963	0.5	1.25	1.13636	0.833333	1.36	1.27273	1.03704	0.945946	0.333333	0.966667	1
17	0.363636	0.790698	0.407407	0.275862	0.316547	0.306667	0.71875	0.339623	0.442478	0.404255	0.575	1.5	0.785714	0.736842	0.435897	1	1.26316	1.3	0.253846	0.333333	0.296875	0.294118	0.295775	0.313725	0.358974	0.275362	0.727273	0.772727	0.296296	0.444444	1	0.514286	0.782609	1.08889	1.22222	0.278481	0.5	0.6	0.512821	1.19231	1.14815	0.9375	1.4	1.33333	1.17241	1.125	0.375	1.24	1
18	0.304348	1.17857	0.44	0.275862	0.30303	0.282051	0.724138	0.382979	0.377358	0.395833	0.694444	1.6	1	0.75	0.444444	1.08696	1.28571	1.18182	0.261538	0.338462	0.273973	0.318182	0.307692	0.322917	0.357143	0.246575	0.666667	0.64	0.242424	0.466667	1.5	0.529412	0.863636	1.28947	1.25	0.295775	0.516129	0.6	0.512821	1.39474	1.44444	0.981481	1.39286	1.44828	1.06897	1.125	0.358491	1.16667	1.28571
19	0.434783	1.33333	0.409091	0.321429	0.292308	0.2875	0.8	0.386364	0.352941	0.408163	0.823529	1.4	1	0.952381	0.44898	1.17391	1.36364	1.28571	0.241379	0.327869	0.298507	0.308824	0.283784	0.28	0.40625	0.294872	0.65	0.583333	0.275	0.37931	1.4	0.606061	0.95	1.30769	1.3125	0.282051	0.583333	0.56	0.475	1.27778	1.375	1.07692	1.37037	1.39286	1.13333	1.30769	0.36	1.5	1.16667
20	0.52381	1.33333	0.369565	0.416667	0.274194	0.266667	1.05	0.4	0.294118	0.444444	0.896552	1.5	1	0.875	0.416667	1.29167	1.475	1.36364	0.253968	0.328125	0.267606	0.343284	0.285714	0.263158	0.409091	0.25974	0.65	0.5	0.282051	0.346154	1.25	0.655172	1	1.32353	1.33333	0.285714	0.74	0.486486	0.526316	1.4375	1.4	1.20833	1.48	1.63636	1.22222	1.13333	0.363636	1.30769	1.30769
21	0.55	1.72222	0.36	0.409091	0.310345	0.308824	1.04167	0.5	0.327586	0.511628	1.03704	2.5	2	1.09091	0.466667	1.30769	1.33333	1.30435	0.246575	0.311475	0.25	0.333333	0.302326	0.269231	0.416667	0.298507	0.666667	0.384615	0.272727	0.346154	1.25	0.807692	1.16667	1.28125	1.22222	0.333333	0.818182	0.482759	0.461538	1.44828	1.57143	1.27273	1.58333	1.68421	1.26923	1.34615	0.381818	1.5	1.26667
22	0.48	1.6	0.444444	0.347826	0.322034	0.287671	1.03571	0.6	0.349206	0.619048	1.18	1.66667	1	1.12	0.529412	1.31818	1.33333	1.30435	0.274194	0.318841	0.283784	0.306452	0.3375	0.254386	0.368421	0.290323	0.65	0.321429	0.326087	0.346154	1.44444	0.777778	1.10526	1.3125	1.25	0.306667	1.0625	0.458333	0.486486	1.5	1.42857	1.25	1.58333	1.61905	1.26667	1.37037	0.361345	1.5	1.41667
23	0.541667	1.76471	0.434783	0.307692	0.274194	0.279412	1.13636	0.588235	0.344828	0.647059	1.28571	3.5	2.5	1.3	0.5625	1.27273	1.36364	1.30435	0.233333	0.321429	0.302632	0.323944	0.309524	0.254545	0.351351	0.298246	0.56	0.375	0.340909	0.257143	1.33333	0.807692	1.29412	1.42424	1.375	0.369231	1	0.5	0.540541	1.4	1.5	1.03333	1.36111	1.61905	1.41071	1.41379	0.376147	1.47368	1.30769
24	0.666667	1.66667	0.434783	0.32	0.327273	0.263158	1.25	0.552632	0.322581	0.758065	1.34884	1.66667	2	1.25	0.586207	1.38095	1.30952	1.25	0.215385	0.348315	0.323529	0.315068	0.305882	0.291667	0.333333	0.283333	0.551724	0.324324	0.378378	0.333333	1.36364	0.833333	1.15	1.38235	1.5	0.330935	0.9375	0.464286	0.513514	1.53846	1.6	1.25	1.28947	1.25926	1.43333	1.35484	0.419643	1.57895	1.46154
25	0.8125	1.72222	0.47619	0.380952	0.344262	0.25	1.33333	0.65	0.327869	0.826923	1.35	3	1.5	1.31579	0.594595	1.5	1.35714	1.31818	0.238806	0.333333	0.314286	0.333333	0.341772	0.288462	0.388889	0.271186	0.53125	0.333333	0.38961	0.275	1.7	0.857143	1.35294	1.48276	1.57143	0.258824	1.07143	0.416667	0.486111	1.5	1.75	1.33333	1.22857	1.40476	1.375	1.34483	0.37	1.5	1.05
26	0.857143	1.63158	0.5	0.411765	0.338462	0.275362	1.58824	0.658537	0.387097	0.791667	1.42105	1.5	2.33333	1.4	0.53125	1.47059	1.5625	1.19565	0.242857	0.333333	0.285714	0.338462	0.361111	0.314815	0.424242	0.305085	0.529412	0.418605	0.472222	0.266667	1.42857	0.888889	1.2	1.5	2	0.28	1.06667	0.444444	0.423077	1.4	1.36364	1.26087	1.31429	1.5	1.41026	1.44828	0.373626	1.34783	1.23077
27	0.916667	1.34328	0.555556	0.615385	0.338235	0.294118	1.6875	0.725806	0.409836	0.904762	1.42105	2.5	3	1.4	0.5	1.57895	1.45	1.22727	0.328571	0.324675	0.318182	0.347222	0.3625	0.305085	0.470588	0.298246	0.571429	0.5	0.588235	0.333333	1.41176	1.25	1.38889	1.31818	2.66667	0.237288	1.14286	0.590909	0.441176	1.46154	1.66667	1.22727	1.25	1.4	1.47222	1.36207	0.346667	1.32143	1.42857
28	0.916667	1.37037	0.625	0.5625	0.328358	0.28125	1.41176	0.892857	0.358491	0.952381	1.61111	2.5	2.5	1.35	0.466667	1.625	1.4	1.3	0.275862	0.315476	0.333333	0.357143	0.324324	0.276923	0.444444	0.327869	0.602941	0.76	0.657143	0.352941	1.4375	1.21875	1.42857	1.56	2	0.306667	1.47368	0.684211	0.448276	1.5	1.5	1.25	1.64516	1.42105	1.51724	1.34483	0.33908	1.42308	1.35714
29	0.833333	1.61905	0.666667	0.571429	0.385714	0.346154	1.61538	1.17857	0.362069	1.1	1.48718	2.5	3.5	1.42105	0.387097	1.69231	1.5625	1.4	0.246575	0.341176	0.330827	0.361111	0.333333	0.30303	0.5	0.318841	0.647059	0.869565	0.741935	0.294118	1.53333	1.11765	1.64706	1.54167	3	0.289474	1.55556	0.722222	0.451613	1.33333	1.45455	1.15385	1.72414	1.73684	1.72	1.40741	0.367816	1.62	1.54545
30	1.08333	1.3125	0.769231	0.714286	0.347222	0.344828	1.5	1.1	0.421053	1.31579	1.5	2	3	1.4375	0.419355	1.63636	1.71429	1.51351	0.26087	0.297468	0.34375	0.378378	0.345238	0.305085	0.470588	0.287879	0.705882	0.958333	0.793103	0.323529	1.46667	1.23529	1.5	1.625	1.66667	0.282051	1.77778	0.947368	0.466667	1.4	1.5	1.20833	1.73077	1.52381	1.78261	1.34483	0.337838	1.61905	1.46154
31	1.44444	1.44828	0.769231	0.733333	0.310811	0.327869	1.41667	1.36364	0.438596	1.35	1.54545	2.5	5	1.6	0.419355	1.75	1.69231	1.52941	0.242424	0.280488	0.294118	0.428571	0.285714	0.313725	0.653846	0.318841	0.757576	0.958333	0.96	0.352941	1.41667	1.29412	1.66667	1.65	2.5	0.357143	1.75	1.1875	0.5	1.69231	1.72727	1.21739	1.88	1.6	1.72727	1.43478	0.365591	1.77778	1.47368
32	1.44444	1.52	1	0.846154	0.333333	0.292308	1.125	1.07407	0.388889	1.52941	1.54545	5	5	1.35	0.428571	1.64706	1.83333	1.57143	0.246154	0.303371	0.294872	0.387097	0.294118	0.309091	0.782609	0.298507	0.933333	0.958333	0.909091	0.457143	1.625	1.53846	1.83333	1.81818	2.5	0.313131	1.90476	1.33333	0.458333	1.5	1.72727	1.28571	1.51613	1.58333	1.94118	1.34615	0.367816	2	1.66667
33	1.66667	1.8	1.08333	1	0.333333	0.308824	1.5	1.15385	0.363636	1.66667	1.61905	5	5	1.45455	0.5	1.58824	1.58824	1.64286	0.223881	0.316456	0.296296	0.5	0.316456	0.283019	1	0.31746	1.27273	0.958333	1	0.486486	1.44444	1.27778	1.83333	1.73077	2.5	0.320513	1.7	1.5	0.428571	1.83333	1.90909	1.36842	1.74194	1.6087	1.94118	1.36667	0.346774	2.07692	1.55556
34	1.66667	1.68421	1	1.22222	0.325	0.308642	1.47059	1.27273	0.365385	1.75	1.63158	2.33333	2.6	1.47619	0.5	1.8	1.47222	1.76923	0.267857	0.305556	0.362319	0.651163	0.333333	0.326923	0.941176	0.370968	1.13043	0.916667	0.9	0.542857	1.71429	1.16129	1.73077	1.90476	4	0.297872	2.4	1.5	0.47619	1.625	1.69231	1.34783	1.88889	1.71429	1.40909	1.45161	0.406504	1.75	1.73333
35	1.6	1.62791	1.08333	1.25	0.282051	0.302326	1.84615	1.17391	0.327586	1.71429	1.76471	4	3.33333	1.55	0.611111	1.75	1.6875	1.53333	0.301887	0.3	0.352941	0.794872	0.324324	0.295082	0.789474	0.370968	1.14286	0.956522	1	0.514706	1.66667	1.28571	1.76923	1.8	4	0.3125	1.8	1.28571	0.375	1.6875	1.92308	1.32	1.87097	1.94118	1.29167	1.55172	0.321101	1.8	1.27273
36	1.4	1.72727	1.13636	1.5	0.28	0.3125	1.84615	1.09677	0.296875	1.58333	2	4	2.75	1.52632	0.75	1.85714	1.85714	1.6	0.340909	0.280488	0.357143	0.939394	0.405263	0.288136	1.05556	0.369231	1.52941	1.14286	1.05263	0.548387	1.40909	1.30769	1.84615	1.73077	4	0.337209	1.42857	1.42857	0.36	1.55556	1.85714	1.35714	1.84615	1.89474	1.52632	1.625	0.323529	1.7619	1.90909
37	1.33333	1.55357	1.2	1.4375	0.286667	0.305556	1.76923	1.07407	0.4	1.66667	2.18182	3	2.4	1.58824	0.866667	1.89286	2.08333	1.53846	0.4375	0.294737	0.315068	0.942857	0.361582	0.242857	1.13333	0.383333	1.4375	1.29412	1	0.642857	1.33333	1.41667	1.92308	1.71429	3	0.347368	1.25	1.63636	0.391304	1.5	1.5	1.4		1.71429	1.59091	1.56	0.310345	1.88889	1.91667
38	1.6	1.82609	1.5	1.5	0.282051	0.320513	1.92308	1.13333	0.421053	1.28947	2.2	2.75	2.6	1.47059	1.125	1.78947	2.33333	1.66667	0.606061	0.336957	0.319444	1	0.375	0.254237	1.28571	0.388889	1.42857	1.25	1.04348	0.76	2	1.44444	1.85714	1.76923		0.268657	1.23077	1.5	0.354167	1.55556	1.6875	1.40476			1.32258	1.58	0.302083	1.875	2
39	1.4	1.73913	1.375	1.33333	0.272727	0.301205	1.77778	1.14286	0.43617	1.29412	2.1	3	2.2	1.625	1.08333	1.82143	1.93333	1.63636	0.729167	0.342857	0.315068	1	0.356164	0.28	1.3125	0.431818	1.53333	1.27778	1.1087	0.863636	1.75	1.625	1.85714	2.17647		0.287671	1.2	1.77778	0.434783	1.55556	1.45	1.44444			1.71429	1.57692	0.314516	2	2.125
40	1.8	1.62963	1.66667	1.57143	0.294872	0.307692	1.88235	1.11111	0.396226	1.35294	2.1	2.4	2.8	1.5625	1.42857	1.61702	2.0625	1.88889	0.818182	0.297872	0.342857	1.23077	0.423077	0.285714	1.29412	0.628571	1.5	1.14286	1.13636	0.904762	1.83333	1.65	2.08333			0.263158	1.57143	1.77778	0.47619	1.58824	1.5122	1.68421			1.75	1.5	0.350877	1.92308	2.57143
41	2		1.57143	1.71429	0.30137	0.328767	2.15385	1.22727	0.359712	1.4375	1.83333	2	2.4	1.65625	1.52381			1.77778	1	0.291139	0.30137	1.33333	0.517241	0.258621	1.22222	0.71875	1.53333	1.29412	1.08333	0.947368	1.83333	1.45455	1.75			0.306667	2.14286	1.77273	0.5		1.35294	1.51852				1.56	0.322314	2.15385	2.125
42	2		1.42857	1.42857	0.275362	0.338462	2.20833	1.16667	0.4	1.5	2.09091	2.16667	2.16667	1.66667	1.77778			1.875	1.2	0.325	0.32	1.52632	0.692308	0.263158	1.3	0.896552	1.64286	1.16667	1.19048	1.05882	1.83333	1.38462	1.84615			0.296296	2.6	1.875	0.55		1.5625	1.45455				1.73077	0.336449	2
43	2		1.16667	1.45455	0.295775	0.387097	2.15385	1.35	0.454545	1.81818	2	2.33333	2.33333	1.64286	1.6			1.7	1.13043	0.305556	0.346667	1.375	0.795455	0.25	1.31579	0.875	1.6	1.4375	1.27778	1.26667	1.63636	1.42857	1.84615			0.253165	2.75	2.08333	0.55		1.625	1.5					0.327103	1.89474
44	2		1.375	1.5	0.279412	0.391304	1.88235	1.36364	0.553191	1.69231	2.07143	2.5	1.85714	1.61538	1.72222				1.425	0.3	0.388889	1.57143	0.935484	0.233333	1.2	0.92	1.29412	1.35294	1.42857	1.125	2	1.5	2			0.297297	2.2	1.875	0.631579			1.51515					0.321429
45	1.66667		1.08333	1.27273	0.271429	0.517241	2.4	1.61111	0.676471	1.64286	2.06667	1.68182	1.75	1.5	1.55556				1.64286	0.328571	0.414286	1.7	1.11538	0.254545	1.25	1.13043	1.35484	1.3125	1.23529	1.13333	1.625	1.33333	1.83333			0.337838	2	2	0.857143			1.64706					0.342593
46	1.71429		1.16667	1.4	0.279412	0.630435		1.55556	0.7	1.64286	1.90476		1.875	1.78571	1.85714				1.78571	0.358209	0.441176	1.31818	1.2	0.222222	1.4	1.38889	1.4	1.27778	1.46154	1.08333	1.75	1.5	1.8			0.266667	2.33333	2.14286	0.9								0.333333
47	1.83333		1.375	1.55556	0.296296	0.767442		1.47059	0.758621	1.625	1		2	1.6875	1.83333				1.47368	0.367089	0.441176	1.4	1.33333	0.240741	1.61538	1.70588	1.46667	1.29412	1.5	1.17647		1.46154				0.266667	2.25	2.5	0.916667								0.330435
48	1.71429		1.33333	1.5	0.294118	0.882353		1.3	0.84375	1.64706			1.55556	1.95833	1.83333				1.76923	0.416667	0.391304	1.64706	1.5	0.32	1.75	1.52941	1.42857	1.38462	1.42857	1.26667		1.54545				0.290698	2.25	2.1	1.11111								0.315789
49	1.66667		1.8	1.66667	0.344828	1.02857		1.5	0.964286	1.73333			1.66667		1.57143				1.55	0.414286	0.385714	1.52632	1.53846	0.363636	1.81818	1.25	1.46154	1.5	1.53333	1.29412		1.5				0.293333	2.16667	1.84615	1.25								0.324324
50	1.875		2	2	0.459184	1.12903		1.47619	1.0625	1.8125			2		1.375				1.64706	0.351351	0.347222	1.42105	1.48	0.447368	1.78571	1.33333	1.42857	1.54545	1.6	1.1875		1.55556				0.320988	2.27778	1.83333	1.25								0.386139
51	2.16667		2	2	0.638889	1.16667		1.44444	1.21739	1.76471			2		1.57143				1.47059	0.369231	0.347222	1.52941	1.58333	0.645161	1.6875	1.44444	1.72727	1.5	1.5	1.26667		1.85714				0.274725	2.66667	2.125	1.18182								0.35514
52	2.75		2	2.5	0.685714	1.34483		1.76923	1.23077	1.68182					1.625				1.57143	0.424658	0.347222	1.47059	1.33333	0.72	1.92308	1.5	1.7	1.5	1.66667	1.35714		2				0.278481	3.25	2.63636	1.27273								0.384259
53	2.5		1.66667	2.3	0.8	1.28125		1.64706	1.34783	1.63636					1.5				1.79167	0.603774	0.479452	1.47059	1.37931	0.9	1.57143	1.45455	1.64286	1.75	1.81818	1.4		1.77778				0.268293	2.14286	2.33333	1.625								0.368932
54	2.4		2	3	0.846154	1.6087		1.84615	1.24	1.72727					1.4				1.66667	0.761905	0.47541	1.47059	1.38462	1.13889	1.92308	1.27273	1.61538	1.57143	1.9	1.4375		1.77778				0.277108	3	3.5	1.5								0.364486
55	1.875		2.33333	2	0.92	1.70455		1.75	1.33333	1.80952					1.5				1.90909	1	0.652174	1.47059	1.375	1.31579	1.92308	1.21053	1.4	1.53846	2.25	1.4375		1.54545				0.265957		3.2	1.66667								0.376238
56	2.14286		3.5	2.4	1.08696	1.48148		1.61111	1.22727	1.9					1.55556				1.77778	1.19231	0.861111	1.41176	1.25	1.5	2.5	1.29412	1.5	1.88889	1.875	1.46154		1.77778				0.287671			1.42857								0.340426
57	2.8		2	2.08333	1.33333	1.39286		1.8125	1.11538	1.5814					1.6				2.11111	1.31579	0.935484	1.64706	1.4	1.46667	2.22222	1.34783	1.64286	1.88889	2.33333	1.63636		1.88889				0.290323			1.5								0.345794
58			1.75	2.6	1.53333	1.27586		1.61905	1.14815						1.29167				2.125	1.65	1.19231	1.73333	1.57692	1.83333	2.5	1.30769	1.61111	1.88889	2.41667	1.5		2				0.27907			1.5								0.348624
59			1.8	2.4	1.38889	1.25926			1.21739						1.5				1.875	1.59091	1.61905	1.78571	1.48276	2.3	3.16667	1.33333	1.78571	2.30769	2.4	1.75						0.258824			1.66667								0.359649
60			2	3.66667	1.73333	1.47619			1.25						1.54545				2.66667	1.44	1.65	2	1.78947	2.22222	2.71429	1.55263		2.25	2.14286	1.66667						0.285714			1.83333								0.377049
61			2.66667	4	1.59375	1.52381			1.3						1.58333				3.5	1.68421	1.83333	2.08333	1.80952	2.71429	2.44444	1.63158		2.22222	2.33333	2						0.264045			1.66667								0.37069
62			1.66667		1.4	1.47826			1.35714						1.53846				3.4	1.93333	1.68889	2.18182	1.66667	2.42857	2.5	1.68421		2.5	2.16667	1.77778						0.305882			1.57143								0.359223
63			2		1.35294	1.73333			1.36842						1.66667				3.8	2.16667	2	2.27273	1.72727	1.85		1.7		2.33333	2.6	2.14286						0.306818			1.57143								0.382114
64					1.16667	1.70588			1.31579						1.5				3	2.15385	1.89474	2.25	1.7561	1.57143		1.57143		2	2.6	2.33333						0.289157			1.71429								0.349515
65					1.34211	1.52632			1.44444						1.5				3.14286	1.875	1.97222	2.15385	1.80952	1.875		1.66667		2	2	2.16667						0.309211			1.83333								0.372549
66					1.15	1.6875			1.61538						1.75				3.8	1.79412	1.77778	2.36364	2	1.66667		1.7			2.33333	1.85714						0.329268			2								0.396396
67					1.28205	1.64706			1.64286						1.58824				4	1.93333	1.8125	2.58333	2.28571	2.2		1.77778			2	2.4						0.307692			2								0.387931
68					1.20833	1.58824			1.72727						1.625				3.83333	1.88235	1.5625	3.5	2.25	2.71429		1.88889				2.6						0.315068			2.25								0.37156
69					1.32	1.8			2.1						1.93333				3.83333	1.7	1.69231		2.14286	2.66667		1.68182				2.4						0.338028			1.83333								0.385417
70					1.57143	2.07407			2.09091										3.33333	1.94118	1.44118		1.81818	3		1.63636				3.66667						0.358209			1.78571								0.375
71					1.75	1.75			1.8										3.28571	2	1.6		1.95238	3.4		1.88235				1.85714						0.369863			2.2								0.405941
72					1.5	2.27273			2										3.5	2.0625	1.56667		2.17647	3.16667		1.875				2.8						0.39726			2.25								0.398058
73					1.70588	2			1.84615										3.4	1.94737	2.08333		2.44444	2.5		2				3						0.42029			2								0.395604
74					1.73333	2.18182			1.8										4.75	2.2	1.69231			2.5		2.13333				2.6						0.42029			1.66667								0.414634
75					1.76471	2.07692			1.92308											2.4	1.83333			2		2.23529				3						0.446154			2.4								0.424051
76					1.77778	2.21429			2.07692											2.26667	1.8			2.07692		0.792453				1.72727						0.460317			2								0.445946
77					1.82353	2.14286			1.76471											2.35714	2.375			2												0.478873			1.75								0.5
78					1.86667	2.45833			1.66667											2.65385	2.25			2.07143												0.475			2.8								0.508065
79					2	2.14286			1.53333											2.26667	2.83333			2.23077												0.481013											0.492308
80					2.23077	2.23077														2.0625	2.83333			2.07143												0.439394											0.580357
81					2.25	2.29167														2.11111	2.71429			2.16667												0.449275											0.604167
82					2.17647	2.25														1.85714	2.5			2.28571												0.444444											0.697674
83					2	2.53333														1.95238	2.75			2.11765												0.485294											0.731707
84					1.69565																2.55556			1.88095												0.454545											0.871795
85					1.77778																2.75			2.15789												0.485294											1.08824
86					1.73077																3			2.4												0.529412											1.19355
87					1.76																3															0.5											1.2069
88					1.975																2.53333															0.485294											1.44
89					2.52941																															0.492958											1.58333
90																																				0.471264											1.56
91																																				0.474227											1.56522
92																																				0.449438											1.65
93																																				0.463415											1.52381
94																																				0.506024											1.54545
95																																				0.513158											1.47826
96																																				0.507463											1.55
97																																				0.557692											1.52632
98																																				0.645833											1.63158
99																																				0.770833											1.52174
100																																				0.9375											1.48
101																																				0.95											1.5
102																																				1.16129											1.46154
103																																				1.15152											1.48148
104																																				1.36667											1.46667
105																																				1.53846											1.65385
106																																				1.95455											1.48148
107																																				1.625											1.51724
108																																				1.45161											1.52
109																																				1.6											1.56522
110																																				1.65											1.63636
111																																				1.46154											1.73684
112																																				1.46429											1.86364
113																																				1.41379											1.77778
114																																				1.65217											1.88889
115																																				1.54839											2
116																																				1.41935											2.17647
117																																				1.5											2.11765
118																																				1.52174
119
120
121
122
123
124
125
126
127
128
129
130
131
132
133
134
135
136
137
138
139
140
141
142
143
144
145
146
147
148
149
150
151
152
153
154
155
156
157
158
159
160
161
162
163
164
165
166
167
168
169
170
171
172
173
174
175
176
177
178
179
180
181
182
183
184
185
186
187
188
189
190
191
192
193
194
195
196
197
198
199
200
201
202
203
204
205
206
207
208
209
210
211
212
213
214
215
216
217
218
219
220
221
222
223
224
225
226
227
228
229
230
231
232
233
234
235
236
237
238
239
240
241
242
243
244
245
246
247
248
249
250
251
252
253
254
255
256
257
258
259
260
261
262
263
264
265
266
267
268
269
270
271
272
273
274
275
276
277
278
279
280
281
282
283
284
285
286
287
288
289
290
291
292
293
294
295
296
297
298
299
[truncated: 299 more columns]

## Sheet: Nucleus_area
	Exp1	Exp1	Exp1	Exp1	Exp1	Exp1	Exp1	Exp1	Exp1	Exp1	Exp1	Exp1	Exp1	Exp1	Exp1	Exp1	Exp1	Exp1	Exp1	Exp1	Exp1	Exp1	Exp1	Exp1	Exp1	Exp1	Exp1	Exp1	Exp1	Exp1	Exp1	Exp1	Exp1	Exp1	Exp1	Exp1	Exp1	Exp1	Exp1	Exp1	Exp1	Exp1	Exp1	Exp1	Exp1	Exp1	Exp1	Exp1	Exp1
0	645	640	645	678	426	511	739	785	1069	335	353	805	779	584	770	815	825	644	821	970	1021	820	840	1008	978	822	1200	1200	785	610	820	520	735	560	941	466	765	827	632	1069	1187	648	843	667	658	689	1260	658	627
1	921	865	925	882	669	772	1096	1082	1174	759	920	948	1066	947	781	935	908	1000	1005	1021	1089	1004	842	1224	1108	1074	1346	1346	857	765	833	843	831	780	1140	781	931	1023	689	1069	1102	785	840	891	929	906	1332	1017	948
2	1111	844	1167	990	784	774	1034	1163	1315	912	941	1034	1153	990	1126	953	953	1100	1058	951	1112	1036	909	1327	1166	1120	763	854	839	1071	946	989	905	817	1348	943	1041	1055	726	885	1060	725	841	938	1155	911	1559	1122	1051
3	1245	996	1264	1127	795	802	1147	1282	1375	1005	1049	1112	1256	1048	1311	1015	1060	1226	1218	856	1129	1091	1051	1381	1188	1165	776	961	1029	1178	1086	1067	956	970	1335	1054	1218	1039	812	1330	1437	819	926	1030	1239	1138	1258	1204	1081
4	1253	943	1339	1144	852	870	1237	1244	1320	1057	1175	1147	1328	974	1521	1175	1101	1229	1349	1303	1224	1238	1208	1154	1206	1222	905	915	952	1308	1109	1056	1017	1021	1494	1135	1227	1079	910	1100	1304	925	1147	1050	1311	1172	1285	1259	972
5	1348	940	1295	1162	822	924	1242	1379	1444	1060	1217	1245	1289	999	1647	1205	1066	1231	1376	1324	1321	1283	1269	1209	1294	1235	908	880	1093	1226	1044	1103	1041	1060	1364	1162	1145	1012	835	1086	1352	1150	1221	1083	1318	1242	1216	1238	1001
6	1334	1012	1225	1191	864	867	1292	1439	1489	1106	1310	1298	1308	1098	1628	1181	1079	1239	1425	1472	1550	1364	1278	1277	1364	1231	879	927	1087	1113	1104	1190	1077	1141	1385	1205	1172	1204	915	1323	1160	1113	1338	1126	1253	1120	1105	1369	1116
7	1472	1083	1168	1185	945	959	1323	1413	1512	1229	1254	1371	1332	1181	1553	1057	1097	1319	1404	1480	1619	1461	1259	1264	1408	1542	994	1047	1121	1230	1105	1194	1163	1207	1466	1320	1151	1187	1024	1228	1170	1168	1318	1114	1309	1162	1349	1194	1135
8	1404	1140	1505	1240	1009	947	1394	1443	1712	1362	1363	1313	1315	1268	1618	1204	985	1326	1399	1534	1583	1499	1293	1331	1550	1428	1039	1064	1029	1197	1145	1186	1269	1267	1517	1261	1139	1287	993	1402	1390	1141	1433	1183	1333	1144	1284	1015	1188
9	1374	1175	1345	1237	883	756	1466	1451	1677	1389	1428	1457	1383	1110	1638	1148	1163	1352	1454	1517	1667	1477	1327	1338	1648	1520	1046	1097	1042	1341	1226	1320	1339	1308	1651	1301	1160	1221	1100	1278	1292	1155	1528	1105	1409	1212	1142	1010	1264
10	1442	1214	1057	1205	888	862	1496	1348	1508	1328	1455	1434	1444	1092	1671	1165	1124	1109	1477	1644	1560	1296	1198	1251	1651	1599	1067	1148	1048	1571	1181	1303	1429	1401	1726	1183	1096	1282	1083	1340	1300	1168	1444	1198	1102	1292	1263	1094	1200
11	1478	1138	1172	1176	923	919	1596	1459	1402	1341	1297	1515	1445	1294	1559	1209	1118	944	1416	1669	1464	1357	1334	1306	1591	1648	1010	1153	1190	1613	1189	1210	1453	1682	1777	1272	1129	1249	1068	1402	1281	1248	1498	1139	1306	1408	1197	1100	1261
12	1634	1151	1262	1225	999	971	1514	1535	1493	1443	1420	1542	1420	1494	1583	1329	1154	1010	1465	1724	1332	1407	1485	1291	1508	1493	990	1174	1230	1561	1205	1192	1453	1356	1768	1414	1082	1323	1047	1407	1469	1253	1570	1148	1311	1394	1538	1089	1264
13	1585	1191	1331	1176	952	934	1593	1443	1573	1618	1579	1539	1410	1363	1566	1243	1224	1272	1548	1694	1449	1442	1457	1298	1600	1518	1031	1165	1222	1527	1294	1285	1394	1330	1677	1326	1149	1344	1025	1287	1267	1242	1533	1260	1235	1419	1232	1263	1328
14	1575	1294	1458	1254	1018	964	1582	1371	1521	1743	1612	1470	1396	1336	1454	1362	1212	1344	1364	1579	1607	1530	1518	1266	1641	1404	1129	1181	1251	1424	1214	1394	1535	1342	1772	1345	1264	1459	1068	1496	1468	1244	1472	1316	1282	1454	1302	1368	1331
15	1511	1302	1446	1312	1046	1035	1570	1374	1494	1672	1626	1470	1425	1229	1419	1301	1254	1332	1599	1631	1637	1480	1413	1221	1642	1442	1064	1246	1280	1490	1198	1373	1532	1337	1944	1377	1239	1373	1129	1604	1562	1333	1433	1300	1368	1442	1432	1350	1423
16	1475	1358	1343	1331	1061	1042	1461	1390	1478	1559	1670	1468	1370	1249	1573	1278	1347	1311	1357	1691	1728	1443	1471	1203	1703	1323	1223	1295	1256	1665	1157	1374	1465	1282	1834	1217	1197	1327	1108	1369	1470	1192	1506	1332	1369	1541	1444	1360	1420
17	1524	1307	1343	1308	1088	1094	1408	1372	1516	1615	1673	1519	1378	1407	1625	1259	1363	1344	1230	1700	1679	1431	1403	1337	1702	1320	1244	1292	1404	1671	1118	1450	1379	1292	1845	1286	1183	1205	1032	1662	1581	1230	1550	1332	1415	1527	1340	1347	1382
18	1419	1348	1396	1296	1133	998	1459	1431	1650	1552	1725	1517	1445	1420	1550	1387	1394	1335	1294	1734	1583	1507	1265	1440	1877	1337	1264	1299	1287	1578	1236	1464	1327	1385	1910	1360	1142	1371	1099	1477	1472	1372	1512	1164	1340	1526	1283	1421	1386
19	1280	1378	1542	1298	1125	1027	1500	1356	1714	1542	1629	1535	1465	1352	1398	1355	1328	1334	1444	1769	1757	1427	1401	1432	1954	1276	1276	1403	1202	1609	1264	1389	1359	1421	1846	1286	1211	1409	1054	1614	1566	1363	1556	1187	1393	1641	1313	1410	1453
20	1314	1387	1507	1290	1178	1105	1549	1499	1677	1610	1652	1482	1431	1267	1357	1449	1396	1336	1352	1769	1577	1425	1387	1270	1903	1339	1295	1477	1311	1652	1077	1395	1339	1459	1731	1396	1052	1108	1096	1643	1696	1410	1573	1344	1487	1655	1210	1363	1426
21	1349	1436	1471	1389	1235	1195	1441	1469	1533	1546	1568	1615	1439	1235	1282	1413	1443	1331	1131	1817	1536	1542	1294	1459	1920	1467	1258	1516	1311	1652	1191	1367	1294	1542	1698	1220	1034	1363	1066	1594	1666	1472	1617	1410	1478	1731	1310	1492	1398
22	1138	1440	1353	1462	1241	1144	1264	1587	1460	1505	1581	1662	1392	1212	1482	1537	1421	1400	1288	1680	1566	1599	1382	1410	1956	1611	1328	1532	1272	1652	1430	1428	1285	1553	1827	1182	1321	1596	1099	1589	1698	1337	1617	1402	1438	1722	1212	1438	1459
23	1053	1526	1432	1360	1114	1162	1407	1544	1631	1590	1734	1716	1451	1252	1498	1471	1355	1362	1363	1481	1528	1412	1411	1480	1886	1719	1295	1471	1285	1233	1283	1406	1302	1591	1805	1310	1282	1480	1092	1605	1878	1548	1646	1402	1510	1725	1405	1609	1491
24	1130	1610	1426	1418	1225	1088	1254	1454	1636	1627	1534	1818	1509	1307	1556	1559	1386	1377	1344	1402	1641	1377	1451	1553	2002	1680	1279	1424	1343	1316	1361	1353	1342	1578	1799	1354	1252	1597	1117	1612	1807	1518	1642	1643	1298	1689	1312	1620	1364
25	1253	1668	1526	1400	1164	1134	1493	1400	1662	1657	1646	1781	1445	1339	1530	1512	1741	1383	1223	1400	1684	1451	1448	1537	2020	1740	1292	1434	1194	1461	1191	1340	1444	1577	1864	1181	1362	1722	1153	1703	1972	1439	1737	1691	1048	1707	1310	1548	1338
26	1393	1760	1615	1569	1153	1228	1526	1339	1594	1642	1656	1735	1464	1310	1599	1646	1662	1487	1259	1511	1709	1621	1435	1356	2126	1684	1279	1340	1256	1303	1048	1387	1408	1558	1944	1344	1285	1498	1022	1559	1911	1496	1719	1690	1092	1713	1345	1511	1475
27	1437	1488	1607	1580	1081	1294	1603	1525	1572	1737	1675	1739	1508	1450	1795	1597	1747	1479	1218	1662	1715	1420	1406	1311	1960	1771	1379	1386	1244	1403	1097	1390	1478	1685	2010	1432	1308	1696	1219	1665	2026	1526	1853	1598	1077	1760	1615	1344	1508
28	1329	1668	1628	1429	1112	1413	1643	1500	1737	1685	1682	1883	1548	1422	1786	1701	1793	1465	1368	1633	1773	1435	1520	1275	1909	1678	1342	1457	1198	1598	1095	1358	1333	1606	2138	1323	1422	1653	1324	1857	2065	1525	1637	1780	1187	1818	1514	1467	1461
29	1239	1784	1614	1281	1125	1604	1724	1452	1660	1714	1676	1870	1497	1341	1759	1782	1864	1546	1130	1556	1642	1363	1443	1277	1984	1672	1344	1455	1311	1636	1114	1325	1431	1637	2153	903	1436	1610	1283	1599	1921	1529	1699	1557	1464	1793	1445	1606	1530
30	1279	1709	1626	1364	1037	1347	1833	1382	1626	1631	1726	1873	1576	1468	1758	1888	1795	1516	1174	1685	1782	1277	1409	1332	1817	1716	1378	1450	1311	1721	1114	1237	1402	1859	2107	1284	1450	1529	1267	1716	1989	1550	1742	1573	1593	1736	1658	1527	1580
31	1288	1700	1613	1398	1064	1306	1794	1612	1683	1560	1735	1985	1664	1529	1654	1827	1914	1214	1237	1682	1775	1474	1495	1467	1897	1592	1369	1467	1303	1704	1284	1292	1559	1857	2002	1363	1425	1433	1329	1582	2069	1619	1727	1575	1628	1927	1385	1491	1201
32	1327	1771	1557	1381	1056	1322	1740	1652	1671	1499	1740	1899	1739	1424	1810	1694	1804	1336	1307	1470	1580	1502	1431	1382	1910	1645	1355	1493	1340	1691	1497	1372	1576	1767	1978	1113	1460	1445	1462	1695	2257	1728	1765	1567	1679	1829	1556	1728	1397
33	1452	1803	1564	1495	948	1259	1840	1531	1696	1564	1762	1930	1706	1407	1931	1715	1560	1534	1181	1541	1560	1373	1501	1409	2008	1655	1447	1510	1355	1608	1493	1225	1620	1642	2028	1403	1499	1658	1442	1716	2197	1835	1654	1674	1679	1671	1332	1875	1377
34	1559	1829	1473	1372	999	994	1632	1614	1743	1610	1798	1759	1529	1314	1910	1679	1615	1618	1228	1664	1702	1493	1619	1473	1939	1677	1379	1535	1388	1592	1518	1404	1577	1928	2086	1166	1760	1665	1394	1659	2144	1760	1705	1623	1929	1716	1294	1722	1420
35	1622	1820	1477	1466	1106	1040	1760	1597	1553	1587	1774	1867	1504	1351	1978	1673	1615	1592	1219	1779	1812	1483	1519	1296	1757	1663	1446	1543	1327	1588	1472	1412	1676	1851	2286	1549	1768	1272	1387	1702	1872	1765	1697	1617	1841	1801	1480	1759	1510
36	1625	1793	1521	1521	1131	1091	1781	1422	1407	1636	1910	1900	1437	1517	1978	1567	1638	1595	1373	1573	1661	1566	1254	1300	1728	1726	1444	1599	1345	1653	1420	1411	1646	1839	2130	1331	1618	1321	1411	1645	1782	1952	1481	1601	1845	1826	1558	1740	1504
37	1649	1773	1569	1423	1104	1178	1765	1490	1248	1756	2005	1954	1579	1562	1999	1667	1768	1784	1208	1373	1651	1371	1306	1251	1976	1776	1537	1676	1256	1692	1462	1431	1690	1802	1738	1217	1554	1615	1450	1810	1701	1870		1487	1833	1834	1455	1883	1470
38	1614	1730	1589	1325	1115	1094	1711	1367	1309	1563	2056	1730	1570	1584	2013	1521	1724	1786	1346	1455	1667	1514	1404	1367	1855	1751	1661	1653	1250	1575	1576	1504	1668	1818		1544	1480	1545	1390	1711	1652	1719			1749	1865	1609	1972	1563
39	1614	1790	1501	1342	1143	1093	1676	1506	1637	1651	2114	1679	1531	1594	2012	1236	1537	1893	1413	1205	1736	1560	1474	1607	1887	1846	1655	1616	1222	1688	1368	1611	1678	2108		1552	1522	1609	1392	1874	1699	1957			1561	1810	1373	2131	1589
40	1659	1806	1634	1446	1098	1179	1692	1494	1498	1644	2075	1647	1481	1547	1988	1007	1354	1831	1451	1410	1770	1641	1416	1515	1830	1804	1606	1477	1246	1730	1570	1598	1755			1473	1621	1636	1389	1768	1840	1557			1401	1737	1407	2184	1554
41	1745		1601	1449	1190	1175	1665	1685	1206	1641	2010	1745	1517	1683	1964			1992	1406	1575	1725	1699	1418	1402	1844	1859	1698	1517	1240	1813	1420	1555	1725			1448	1501	1588	1275		1896	1529				1808	1297	2149	1578
42	1810		1650	1528	1197	1246	1724	1746	1291	1661	2150	1802	1567	1649	1968			1905	1376	1495	1715	1751	1419	1375	1682	1888	1657	1616	1301	1765	1440	1495	1714			1463	1756	1683	1355		2071	1631				1811	1443	2108
43	1766		1747	1325	1171	1225	1759	1803	1336	1695	2123	1707	1563	1723	1866			1896	1360	1639	1641	1563	1351	1377	1796	1712	1698	1660	1412	1819	1360	1401	1699			1495	1821	1746	1292		1981	1762					1437	1928
44	1833		1422	1352	1201	1121	1621	1798	1373	1737	2044	1495	1582	1800	1885				1237	1541	1668	1663	1556	1379	1824	1886	1520	1681	1411	1758	1492	1557	1825			1494	1732	1712	1293			1593					1495
45	1756		1304	1369	1227	1198	1372	1875	1669	1715	1979	1543	1592	1727	1986				1413	1652	1742	1640	1576	1448	1976	1858	1660	1682	1387	1804	1436	1517	1862			1586	1703	1558	1260			1454					1518
46	1725		1364	1243	1249	1176		1795	1314	1778	1744		1421	1797	1944				1406	1613	1625	1660	1525	1492	1991	1885	1598	1674	1450	1556	1404	1499	1719			1388	1559	1722	1403								1451
47	1648		1492	1411	1190	1091		1766	1658	1734	1761		1424	1617	2083				1342	1478	1608	1695	1540	1476	2001	1860	1691	1616	1529	1592		1581				1617	1500	1712	1293								1401
48	1717		1498	1566	1161	1095		1568	1555	1564			1506	1679	2018				1484	1509	1699	1705	1455	1534	2095	1940	1773	1709	1593	1765		1537				1427	1646	1536	1306								1403
49	1659		1593	1451	1236	1095		1734	1522	1740			1643		2034				1311	1628	1733	1764	1492	1578	2128	2149	1810	1852	1556	1587		1670				1584	1359	1592	1390								1404
50	1575		1618	1638	1210	1167		1624	1237	1704			1603		2099				1425	1610	1743	1749	1527	1696	2057	1998	1549	1860	1581	1515		1564				1473	1563	1782	1306								1620
51	1712		1579	1562	1291	1075		1770	1428	1659			1514		2204				1470	1680	1743	1891	1509	1613	2098	1778	1353	1842	1642	1743		1655				1386	1797	1837	1128								1397
52	1844		1714	1780	1186	1142		2034	1310	1675					2280				1533	1490	1743	1926	1450	1678	2122	1689	1704	1810	1702	1751		1684				1537	1728	1922	1267								1381
53	1829		1601	1757	1227	1086		1917	1340	1749					2286				1464	1568	1294	1926	1566	1689	2188	1845	1632	1644	1662	1736		1621				1618	1739	1951	1368								1438
54	1759		1636	1879	1285	1296		2077	1415	1602					2056				1431	1703	1520	1926	1610	1656	2240	1886	1792	1697	1689	1829		1638				1604	1761	1968	1402								1353
55	1615		1743	1805	1269	1197		1954	1521	1471					2145				1520	1698	1681	1926	1602	1561	2244	1916	1646	1784	1755	1902		1722				1205		1900	1442								1461
56	1636		1879	1763	1214	1200		1926	1553	1262					2169				1530	1732	1749	1548	1513	1681	2327	2010	1730	1940	1797	1937		1700				1646			1399								1607
57	1485		2044	1849	1287	1171		1758	1392	1151					1986				1508	1835	1606	1898	1534	1658	2385	1909	1676	1881	1821	1919		1698				1325			1395								1470
58			1963	1816	1425	1235		1613	1307						2088				1584	1757	1596	1935	1634	1656	2413	1745	1455	1829	1842	1899		1462				1498			1331								1510
59			1890	1740	1433	1295			1443						1940				1560	1791	1612	2038	1721	1668	2458	1925	1367	1886	1894	1957						1623			1504								1459
60			2074	1727	1557	1439			1620						2226				1647	1695	1601	2224	1772	1657	2354	2045		1952	1813	1985						1444			1487								1377
61			2078	1731	1534	1496			1562						2182				1707	1814	1659	2131	1728	1649	2295	1981		1878	1855	2001						1468			1536								1466
62			1804		1509	1441			1569						2169				1746	1881	1496	2152	1458	1715	2118	2015		1983	1839	1918						1405			1566								1587
63			1698		1537	1540			1422						2232				1739	1966	1561	2177	1536	1188		1991		2026	1945	1989						1393			1494								1471
64					1553	1574			1533						2188				1696	1886	1575	2083	1688	1376		2000		1976	1886	2020						1484			1563								1716
65					1497	1484			1413						2077				1732	1941	1584	2015	1531	1368		2148		1908	1880	2133						1552			1477								1552
66					1496	1523			1573						1979				1756	1975	1708	2110	1599	1388		2244			1860	1950						1462			1613								1526
67					1448	1459			1550						1990				1758	2007	1707	2060	1768	1588		2121			1925	2070						1573			1638								1403
68					1489	1520			1657						2080				1766	1853	1710	2062	1643	1739		2158				2095						1564			1702								1509
69					1459	1565			1770						1843				1806	2016	1899		1833	1839		2148				2061						1458			1635								1587
70					1513	1584			1715										1861	2084	1909		1536	1794		2178				2077						1604			1631								1648
71					1566	1617			1680										1806	2103	1799		1628	1822		2247				1986						1565			1727								1586
72					1576	1690			1727										1764	1993	1923		1673	1815		2188				2018						1453			1777								1537
73					1591	1712			1752										1889	1978	1936		1493	1859		2280				1942						1516			1759								1579
74					1626	1750			1797										1787	1988	1871			1758		2196				2049						1592			1806								1624
75					1544	1619			1861											1976	1941			1652		1858				2075						1580			1838								1652
76					1502	1536			1852											1971	1950			1604		1939				1857						1608			1779								1695
77					1582	1552			1837											2062	1953			1597												1527			1706								1770
78					1574	1657			1823											2036	1939			1565												1443			1707								1764
79					1665	1670			1624											1955	2030			1667												1421											1723
80					1689	1730														2034	2137			1639												1678											1737
81					1716	1747														1968	2123			1596												1672											1795
82					1630	1545														1944	2082			1657												1672											1844
83					1648	1351														1879	2093			1666												1630											1734
84					1587																2103			1531												1609											1686
85					1490																2132			1458												1655											1730
86					1448																2065			1192												1644											1759
87					1604																2047															1720											1757
88					1581																1640															1632											1777
89					1305																															1673											1842
90																																				1485											1841
91																																				1317											1844
92																																				1375											1848
93																																				1500											1921
94																																				1431											1845
95																																				1564											1846
96																																				1597											1971
97																																				1705											1928
98																																				1743											2042
99																																				1487											2013
100																																				1725											1929
101																																				1587											1966
102																																				1727											1972
103																																				1655											1921
104																																				1469											1817
105																																				1466											1830
106																																				1469											1895
107																																				1466											1895
108																																				1485											1978
109																																				1504											2019
110																																				1799											2048
111																																				1754											2048
112																																				1746											1877
113																																				1775											2049
114																																				1863											2015
115																																				1662											2044
116																																				1556											1968
117																																				1816											1967
118																																				1855
119
120
121
122
123
124
125
126
127
128
129
130
131
132
133
134
135
136
137
138
139
140
141
142
143
144
145
146
147
148
149
150
151
152
153
154
155
156
157
158
159
160
161
162
163
164
165
166
167
168
169
170
171
172
173
174
175
176
177
178
179
180
181
182
183
184
185
186
187
188
189
190
191
192
193
194
195
196
197
198
199
200
201
202
203
204
205
206
207
208
209
210
211
212
213
214
215
216
217
218
219
220
221
222
223
224
225
226
227
228
229
230
231
232
233
234
235
236
237
238
239
240
241
242
243
244
245
246
247
248
249
250
251
252
253
254
255
256
257
258
259
260
261
262
263
264
265
266
267
268
269
270
271
272
273
274
275
276
277
278
279
280
281
282
283
284
285
286
287
288
289
290
291
292
293
294
295
296
297
298
299
[truncated: 299 more columns]

## Sheet: Nucleu_volume
	Exp1	Exp1	Exp1	Exp1	Exp1	Exp1	Exp1	Exp1	Exp1	Exp1	Exp1	Exp1	Exp1	Exp1	Exp1	Exp1	Exp1	Exp1	Exp1	Exp1	Exp1	Exp1	Exp1	Exp1	Exp1	Exp1	Exp1	Exp1	Exp1	Exp1	Exp1	Exp1	Exp1	Exp1	Exp1	Exp1	Exp1	Exp1	Exp1	Exp1	Exp1	Exp1	Exp1	Exp1	Exp1	Exp1	Exp1	Exp1	Exp1
0	12322.6	12179.6	12322.6	13280.3	6614.21	8689.51	15112.3	16545.1	26292.4	4612.44	4989.14	17181.4	16355.7	10616.5	16073.1	17502.5	17825.6	12294	17696.1	22725.9	24541.6	17663.8	18314	24074.4	23007.6	17728.5	31270.6	31270.6	16545.1	11333.4	17663.8	8920.08	14989.8	9968.87	21714.4	7567.33	15916.8	17890.5	11952	26292.4	30763.8	12408.7	18412.2	12958.4	12697	13604.8	33644.9	12697	11810.4
1	21025.8	19137.6	21163	19704.6	13016.8	16135.8	27294.8	26773.5	30259.8	15729.9	20991.6	21957.2	26181.8	21922.4	16418.8	21507.1	20582.2	23788.3	23967	24541.6	27033.7	23931.2	18379.4	32213.4	27744.3	26477.1	37147.7	37147.7	18872.7	15916.8	18085.5	18412.2	18020.4	16387.2	28954.8	16418.8	21369.2	24613.7	13604.8	26292.4	27519.2	16545.1	18314	20006.9	21300.4	20514.3	36569.6	24397.5	21957.2
2	27857	18444.9	29989.6	23432.4	16513.5	16198.5	25011.8	29835.5	35871.7	20718.4	21714.4	25011.8	29451.5	23432.4	28423.1	22131.1	22131.1	27444.3	25887.6	22061.5	27894.7	25084.4	20616.2	36363.9	29951	28196.2	15854.4	18773.7	18281.3	26366.2	21887.7	23396.9	20480.3	17567	37230.5	21783.7	25266.2	25777.6	14715.3	19805.2	25961.1	14684.9	18346.7	21610.7	29528.2	20684.3	46305.5	28271.8	25631.1
3	33045.9	23645.7	33805.3	28461	16862.2	17085.4	29221.9	34529.9	38354.6	23967	25558	27894.7	33484.8	25521.5	35708.2	24325.6	25961.1	32292.3	31976.8	18839.7	28536.8	27108.2	25631.1	38606	30802.7	29912.5	16261.3	22410.4	24830.6	30414.6	26922.1	26218.7	22235.7	22725.9	36693.2	25741	31976.8	25193.4	17406	36487.3	40977.8	17631.5	21197.3	24866.8	32807.3	28878.7	33564.9	31427	26736.4
4	33364.9	21783.7	36858.2	29107.4	18707.8	19303.8	32727.9	33006.1	36076.5	25850.9	30298.5	29221.9	36405	22866.6	44622.9	30298.5	27481.8	32410.9	37271.9	35381.8	32213.4	32767.6	31583.8	29489.8	31505.4	32134.4	20480.3	20820.7	22096.3	35585.7	27781.8	25814.3	24397.5	24541.6	43440	28764.6	32331.9	26662.2	20650.3	27444.3	35422.6	21163	29221.9	25594.6	35708.2	30182.5	34651.2	33604.9	22796.2
5	37230.5	21679.8	35056.5	29797	17728.5	21128.7	32926.5	38522.1	41277.6	25961.1	31937.4	33045.9	34813.1	23752.6	50281	31466.2	26181.8	32490.1	38396.5	36240.6	36117.5	34570.4	34006.1	31623	35015.9	32648.6	20582.2	19637.6	27182.8	32292.3	25375.5	27556.7	25266.2	25961.1	37895.3	29797	29145.5	24217.8	18150.7	26922.1	37396.3	29336.7	32095	26810.6	35994.6	32926.5	31898.1	32767.6	23824
6	36652	24217.8	32252.8	30919.4	19104.4	19204	34934.7	41063.4	43222.1	27669.2	35667.3	35178.4	35585.7	27369.5	49413.5	30530.8	26662.2	32807.3	40465.6	42484	45905.1	37895.3	34368.5	34328.1	37895.3	32490.1	19604.1	21231.6	26959.3	27932.3	27594.2	30880.5	26588.1	28992.9	38773.8	31466.2	30182.5	31427	20820.7	36199.6	29720.1	27932.3	36817	28423.1	33364.9	28196.2	27631.7	38103.9	28045.3
7	42484	26810.6	30028.1	30686.1	21853	22340.4	36199.6	39955.5	44227.4	32410.9	33404.9	38187.4	36569.6	30530.8	46038.5	25850.9	27332.1	36035.5	39574.4	42830.8	49004.3	42008.7	33604.9	33805.3	39743.7	45550.2	23574.5	25485	28234	32450.5	27631.7	31036.3	29835.5	31544.6	42224.5	36076.5	29374.9	30763.8	24649.8	32371.4	30105.3	30028.1	35994.6	27969.9	35626.5	29797	37271.9	31036.3	28764.6
8	39574.4	28954.8	43920.6	32847	24110.2	21922.4	39152.4	41234.7	53286.8	37812	37853.6	35789.9	35871.7	33965.9	48958.9	31427	23255.1	36322.8	39363.2	45196.2	47378.9	43658.2	34975.3	36528.4	45905.1	40593.5	25193.4	26108.2	24830.6	31153.4	29145.5	30724.9	34006.1	33925.7	44447	33685	28916.7	34732.1	23539	39489.9	38984	28992.9	40806.9	30608.4	36610.8	29107.4	34610.8	24325.6	30802.7
9	38312.8	30298.5	37106.3	32727.9	19738.1	15636.8	42224.5	41578.1	51661.1	38941.9	40593.5	41836.3	38689.9	27819.4	49869.5	29260.2	29835.5	37396.3	41707.1	44447	51199.7	42700.7	36363.9	36817	50326.8	44578.9	25448.4	27332.1	25302.6	36940.9	32292.3	36076.5	36858.2	35585.7	50464.3	35300.4	29720.1	32095	27444.3	34368.5	34934.7	29528.2	44931.3	27631.7	39786	31740.8	29031.1	24146	33805.3
10	41191.9	31819.4	25850.9	31466.2	19906	19038.1	43527.2	37230.5	44052	36405	41750.2	40849.6	41277.6	27145.5	51384.1	29912.5	28347.4	27781.8	42700.7	50143.7	46350.1	35097.1	31192.4	33285.1	50464.3	48099	26218.7	29260.2	25521.5	46841.2	30530.8	35381.8	40636.1	39447.6	53941.7	30608.4	27294.8	34529.9	26810.6	36899.5	35259.7	30028.1	41277.6	31192.4	27519.2	34934.7	33765.2	27220.1	31270.6
11	42744	28878.7	30182.5	30337.2	21094.4	20957.4	47963.8	41922.5	39489.9	36940.9	35137.7	44359.1	41320.5	35015.9	46305.5	31623	28120.7	21818.3	40082.9	51291.8	42138.1	37604	36652	35504.1	47738.5	50326.8	24146	29451.5	30880.5	48732.1	30841.6	31662.3	41664.1	51892.3	56350.1	34126.7	28536.8	33205.3	26255.5	39489.9	34489.5	33165.4	43614.6	28916.7	35504.1	39743.7	31153.4	27444.3	33685
12	49686.9	29374.9	33725.1	32252.8	23752.6	22761.1	44315.2	45240.4	43396.4	41234.7	40252.8	45550.2	40252.8	43440	47378.9	36446.1	29489.8	24146	42181.3	53848	36569.6	39701.3	43048	34894.2	44052	43396.4	23432.4	30259.8	32450.5	46394.7	31466.2	30958.4	41664.1	37562.4	55922.6	39998	26773.5	36199.6	25485	39701.3	42354.2	33364.9	46796.5	29260.2	35708.2	39152.4	45373.1	27033.7	33805.3
13	47468.7	30919.4	36528.4	30337.2	22096.3	21472.6	47828.6	41234.7	46930.7	48958.9	47199.5	45417.3	39828.4	37853.6	46617.8	32966.3	32213.4	34126.7	45816.3	52448.6	41492.2	41191.9	41836.3	35178.4	48144.2	44490.9	24903	29912.5	32134.4	44887.2	35015.9	34651.2	39152.4	36487.3	51661.1	36322.8	29298.4	37064.9	24685.9	34732.1	33925.7	32926.5	45152	33644.9	32648.6	40210.3	32529.7	33765.2	36405
14	47020.2	35015.9	41879.4	33404.9	24433.5	22515.4	47334	38187.4	44622.9	54740.6	48686.8	42397.5	39236.7	36734.4	41707.1	37812	31740.8	37064.9	37895.3	47199.5	48460.5	45019.5	44490.9	33885.5	50006.5	39574.4	28536.8	30530.8	33285.1	40423	31819.4	39152.4	45240.4	36982.2	56112.5	37106.3	33805.3	41922.5	26255.5	43527.2	42311	33006.1	42484	35912.7	34529.9	41707.1	35341.1	38062.1	36528.4
15	44183.5	35341.1	41363.4	35749.1	25448.4	25048.1	46796.5	38312.8	43440	51430.2	49322.4	42397.5	40465.6	32410.9	40210.3	35300.4	33404.9	36569.6	48099	49550.1	49823.8	42830.8	39955.5	32095	50052.2	41191.9	26108.2	33085.7	34449.2	43265.6	31192.4	38271	45107.8	36775.7	64477.5	38438.3	32807.3	38271	28536.8	48324.8	46439.3	36610.8	40806.9	35259.7	38062.1	41191.9	40764.1	37313.4	40380.4
16	42614	37645.5	37023.5	36528.4	25997.8	25302.6	42008.7	38984	42744	46305.5	51337.9	42311	38145.6	33205.3	46930.7	34368.5	37189.1	35708.2	37604	52309.3	54035.5	41234.7	42440.7	31387.9	52867.1	36199.6	32173.9	35056.5	33484.8	51107.6	29604.9	38312.8	42181.3	34529.9	59083	31937.4	31153.4	36363.9	27744.3	38103.9	42397.5	30958.4	43964.4	36569.6	38103.9	45505.9	41277.6	37728.7	40252.8
17	44755	35544.9	37023.5	35585.7	26996.5	27220.1	39743.7	38229.2	44403	48822.8	51476.3	44534.9	38480.2	39701.3	49277	33604.9	37853.6	37064.9	32450.5	52727.5	51753.5	40721.5	39532.1	36775.7	52820.6	36076.5	33006.1	34934.7	39574.4	51384.1	28120.7	41535.2	38522.1	34934.7	59615.4	34691.7	30608.4	31466.2	24939.2	50969.5	47289.2	32450.5	45905.1	36569.6	40040.4	44887.2	36899.5	37189.1	38647.9
18	40210.3	37230.5	39236.7	35097.1	28688.6	23717	41922.5	40721.5	50418.5	45994	53894.9	44447	41320.5	40252.8	45905.1	38857.8	39152.4	36693.2	35015.9	54317.2	47378.9	44008.2	33845.4	41106.2	61173.1	36775.7	33805.3	35219	34732.1	47154.6	32688.2	42138.1	36363.9	38773.8	62793.4	37728.7	29031.1	38187.4	27406.9	42700.7	42484	38229.2	44227.4	29874	36899.5	44843.1	34570.4	40295.3	38815.8
19	34449.2	38480.2	45550.2	35178.4	28385.2	24758.2	43701.9	37562.4	53380.2	45550.2	49459	45240.4	42181.3	37396.3	39321	37520.9	36405	36652	41277.6	55970	55401.5	40550.8	39447.6	40764.1	64975.7	34287.8	34287.8	39532.1	31348.8	48551	33805.3	38941.9	37687.1	40295.3	59663.9	34691.7	31701.5	39786	25741	48777.5	46617.8	37853.6	46171.9	30763.8	39110.2	50006.5	35789.9	39828.4	41664.1
20	35830.8	38857.8	44008.2	34853.7	30414.6	27631.7	45860.7	43658.2	51661.1	48596.2	50510.2	42917.7	40721.5	33925.7	37604	41492.2	39236.7	36734.4	37396.3	55970	47109.8	40465.6	38857.8	34046.3	62448.5	36858.2	35056.5	42700.7	35708.2	50510.2	26588.1	39194.5	36858.2	41922.5	54176.3	39236.7	25667.7	27744.3	27294.8	50098	52541.5	39828.4	46930.7	37064.9	43135	50647.8	31662.3	37853.6	40508.2
21	37271.9	40935.1	42440.7	38941.9	32648.6	31075.3	41149	42354.2	45152	45727.6	46707.1	48822.8	41063.4	32648.6	34529.9	39955.5	41234.7	36528.4	28612.6	58263.4	45284.6	45550.2	35015.9	41922.5	63287.2	42267.7	33564.9	44403	35708.2	50510.2	30919.4	38020.4	35015.9	45550.2	52634.5	32055.6	25011.8	37853.6	26181.8	47873.6	51153.6	42484	48913.5	39828.4	42744	54176.3	35667.3	43352.8	39321
22	28878.7	41106.2	37437.8	42051.8	32886.8	29107.4	33805.3	47558.6	41965.6	43920.6	47289.2	50969.5	39068.1	31740.8	42917.7	45328.8	40295.3	39405.4	34772.6	51799.8	46617.8	48099	38647.9	39828.4	65075.4	48641.5	36405	45107.8	34126.7	50510.2	40678.8	40593.5	34651.2	46038.5	58745.1	30569.6	36117.5	47963.8	27406.9	47648.5	52634.5	36775.7	48913.5	39489.9	41020.6	53754.3	31740.8	41020.6	41922.5
23	25704.3	44843.1	40764.1	37728.7	27969.9	29797	39701.3	45638.9	49550.1	47693.5	54317.2	53473.6	41578.1	33325	43614.6	42440.7	37520.9	37812	37853.6	42874.2	44931.3	39913.1	39870.7	42830.8	61613.6	53613.9	35056.5	42440.7	34651.2	32569.3	34570.4	39659	35341.1	47738.5	57687.2	35667.3	34529.9	42830.8	27145.5	48370	61222	45816.3	50235.2	39489.9	44139.7	53894.9	39616.7	48551	43309.2
24	28574.7	48596.2	40508.2	40167.8	32252.8	26996.5	33404.9	41707.1	49778.1	49368	45196.2	58311.6	44095.8	35544.9	46171.9	46305.5	38815.8	38438.3	37064.9	39489.9	50006.5	38438.3	41578.1	46038.5	67384.5	51799.8	34408.8	40423	37023.5	35912.7	37770.3	37437.8	36982.2	47154.6	57399.8	37479.3	33325	48008.8	28083	48686.8	57783.1	44490.9	50052.2	50098	35178.4	52216.6	35749.1	49049.7	37895.3
25	33364.9	51245.8	44843.1	39405.4	29874	28726.5	43396.4	39405.4	50969.5	50739.7	50235.2	56540.5	41320.5	36858.2	45019.5	44227.4	54646.5	38689.9	32173.9	39405.4	51984.9	41578.1	41449.2	45328.8	68295.3	54599.4	34934.7	40849.6	31036.3	42008.7	30919.4	36899.5	41277.6	47109.8	60538.6	30530.8	37812	53754.3	29451.5	52867.1	65875.5	41063.4	54458.2	52309.3	25521.5	53053.5	35667.3	45816.3	36817
26	39110.2	55543.4	48822.8	46751.8	29451.5	32371.4	44843.1	36858.2	47873.6	50052.2	50693.7	54364.2	42138.1	35667.3	48099	50235.2	50969.5	43135	33604.9	44183.5	53146.8	49095.1	40892.3	37562.4	73740.9	51984.9	34408.8	36899.5	33484.8	35381.8	25521.5	38857.8	39743.7	46261	64477.5	37064.9	34651.2	43614.6	24577.6	46305.5	62842.7	43527.2	53613.9	52262.9	27145.5	53333.5	37106.3	44183.5	42614
27	40977.8	43178.6	48460.5	47244.3	26736.4	35015.9	48279.6	44799	46885.9	54458.2	51568.7	54552.3	44052	41535.2	57208.5	48008.8	54929.2	42787.4	31976.8	50969.5	53426.9	40252.8	39659	35708.2	65275.2	56065	38522.1	38815.8	33006.1	39532.1	27332.1	38984	42744	52031.2	67788.8	40764.1	35585.7	52541.5	32016.2	51107.6	68599.8	44843.1	60003.5	48053.9	26588.1	55543.4	48822.8	37064.9	44052
28	36446.1	51245.8	49413.5	40636.1	27894.7	39955.5	50098	43701.9	54458.2	52031.2	51892.3	61466.6	45816.3	40337.9	56778.8	52774	57112.9	42181.3	38062.1	49641.3	56160	40892.3	44578.9	34247.5	62744.1	51707.3	36982.2	41836.3	31192.4	48053.9	27257.4	37645.5	36610.8	48415.2	74366.2	36199.6	40337.9	50556	36240.6	60197.9	70590.1	44799	49823.8	56492.9	30763.8	58311.6	44315.2	42267.7	42008.7
29	32807.3	56683.4	48777.5	34489.5	28385.2	48324.8	53848	41621.1	50877.5	53380.2	51614.9	60831.2	43570.9	36940.9	55496.1	56588.1	60538.6	45727.6	28574.7	46171.9	50052.2	37853.6	41234.7	34328.1	66477.7	51430.2	37064.9	41750.2	35708.2	49778.1	27969.9	36281.7	40721.5	49823.8	75150.1	20412.5	40935.1	48596.2	34570.4	48099	63336.6	44975.4	52681	46216.5	42138.1	57112.9	41320.5	48415.2	45019.5
30	34408.8	53146.8	49322.4	37895.3	25120.7	37189.1	59034.7	38647.9	49322.4	49550.1	53941.7	60977.6	47065	42311	55448.8	61711.6	57208.5	44403	30259.8	52031.2	56588.1	34328.1	39786	36569.6	58263.4	53473.6	38480.2	41535.2	35708.2	53707.5	27969.9	32727.9	39489.9	60295.2	72754.6	34610.8	41535.2	44975.4	33925.7	53473.6	66729.2	45905.1	54693.5	46930.7	47828.6	54411.2	50785.6	44887.2	47244.3
31	34772.6	52727.5	48732.1	39321	26108.2	35504.1	57160.7	48686.8	51938.6	46350.1	54364.2	66528	51061.5	44975.4	50601.9	58745.1	62990.7	31819.4	32727.9	51892.3	56255	42570.6	43483.6	42267.7	62153.4	47783.5	38103.9	42267.7	35381.8	52913.7	34610.8	34934.7	46305.5	60197.9	67384.5	37853.6	40465.6	40806.9	36446.1	47334	70795.3	49004.3	53988.6	47020.2	49413.5	63633.6	38773.8	43309.2	31309.7
32	36363.9	56065	46216.5	38606	25814.3	36158.5	54599.4	50510.2	51384.1	43658.2	54599.4	62251.7	54552.3	40423	57927.1	52448.6	57639.3	36734.4	35544.9	42397.5	47244.3	43789.4	40721.5	38647.9	62793.4	50189.5	37520.9	43396.4	36899.5	52309.3	43570.9	38229.2	47065	55875.1	66176.4	27932.3	41965.6	41320.5	42051.8	52495.1	80660.5	54035.5	55780.3	46662.4	51753.5	58841.6	46171.9	54035.5	39278.8
33	41621.1	57591.4	46528.5	43483.6	21957.2	33604.9	59373.2	45063.7	52541.5	46528.5	55638.1	63782.2	53006.9	39701.3	63831.8	53426.9	46350.1	45196.2	30530.8	45505.9	46350.1	38271	43745.6	39786	67687.6	50647.8	41406.3	44139.7	37520.9	48505.7	43396.4	32252.8	49049.7	50052.2	68701.4	39532.1	43658.2	50785.6	41191.9	53473.6	77465.6	59131.4	50601.9	51522.5	51753.5	51384.1	36569.6	61075.3	38438.3
34	46305.5	58841.6	42527.3	38229.2	23752.6	23574.5	49595.7	48777.5	54740.6	48596.2	57352	55496.1	44975.4	35830.8	62793.4	51753.5	48822.8	48958.9	32371.4	51061.5	52820.6	43396.4	49004.3	42527.3	64228.9	51661.1	38522.1	45240.4	38899.9	47783.5	44490.9	39574.4	47109.8	63683.1	71669.6	29951	55543.4	51107.6	39152.4	50831.6	74679.4	55543.4	52960.3	49186	63732.7	53473.6	35015.9	53754.3	40252.8
35	49140.6	58407.8	42700.7	42224.5	27669.2	25229.8	55543.4	48008.8	46038.5	47558.6	56207.5	60684.8	43876.9	37354.8	66176.4	51476.3	48822.8	47783.5	32016.2	56445.3	58023.1	42961.1	44534.9	35097.1	55401.5	51015.5	41363.4	45594.5	36363.9	47603.6	42484	39913.1	51614.9	59906.4	82220.1	45860.7	55922.6	34126.7	38857.8	52820.6	60928.8	55780.3	52588	48913.5	59421.6	57495.6	42830.8	55496.1	44139.7
36	49277	57112.9	44622.9	44622.9	28612.6	27108.2	56540.5	40337.9	39701.3	49778.1	62793.4	62300.9	40977.8	44447	66176.4	46662.4	49869.5	47918.7	38271	46930.7	50923.5	46617.8	33404.9	35259.7	54035.5	53941.7	41277.6	48099	37106.3	50556	40252.8	39870.7	50235.2	59324.8	73949.2	36528.4	48958.9	36117.5	39870.7	50189.5	56588.1	64875.9	42874.2	48189.3	59615.4	58696.9	46261	54599.4	43876.9
37	50372.6	56160	46751.8	40380.4	27594.2	30414.6	55780.3	43265.6	33165.4	55354.2	67536	64975.7	47199.5	46439.3	67233.1	51199.7	55922.6	56683.4	31583.8	38271	50464.3	38187.4	35504.1	33285.1	66076.1	56302.6	45328.8	51614.9	33484.8	52355.7	42051.8	40721.5	52262.9	57543.5	54505.3	31937.4	46083	48822.8	41535.2	57927.1	52774	60831.2		43135	59034.7	59083	41750.2	61466.6	42397.5
38	48777.5	54129.4	47648.5	36281.7	28007.6	27220.1	53240.1	38020.4	35626.5	46483.9	70129.1	54129.4	46796.5	47423.8	67940.6	44622.9	53848	56778.8	37147.7	41750.2	51199.7	44315.2	39574.4	38020.4	60100.7	55117.9	50923.5	50556	33245.2	47020.2	47065	43876.9	51245.8	58311.6		45638.9	42830.8	45683.2	38984	53240.1	50510.2	53613.9			55023.5	60587.4	48551	65875.5	46483.9
39	48777.5	56969.6	43745.6	36982.2	29069.2	27182.8	51614.9	43964.4	49823.8	50464.3	73117.5	51753.5	45063.7	47873.6	67890	32688.2	45328.8	61956.9	39955.5	31466.2	54411.2	46350.1	42570.6	48460.5	61662.6	59663.9	50647.8	48868.1	32134.4	52170.2	38062.1	48641.5	51707.3	72806.4		45994	44666.9	48551	39068.1	61026.5	52681	65125.3			46394.7	57927.1	38271	74001.2	47648.5
40	50831.6	57735.2	49686.9	41363.4	27369.5	30453.3	52355.7	43440	43614.6	50143.7	71103.5	50281	42874.2	45771.9	66678.9	24038.5	37479.3	58938.1	41578.1	39828.4	56017.5	50006.5	40082.9	44359.1	58889.8	57639.3	48415.2	42700.7	33085.7	54129.4	46796.5	48053.9	55306.9			42527.3	49095.1	49778.1	38941.9	55922.6	59373.2	46216.5			39447.6	54458.2	39701.3	76779.1	46083
41	54834.9		48189.3	41492.2	30880.5	30298.5	51107.6	52031.2	31505.4	50006.5	67788.8	54834.9	44447	51938.6	65475.1			66880.2	39659	47020.2	53894.9	52681	40167.8	39489.9	59566.9	60295.2	52634.5	44447	32847	58071.2	40252.8	46127.4	53894.9			41449.2	43745.6	47603.6	34247.5		62104.2	44975.4				57831.1	35137.7	74940.8	47154.6
42	57927.1		50418.5	44931.3	31153.4	33085.7	53848	54882	34894.2	50923.5	74993.1	57543.5	46662.4	50372.6	65675.2			62547	38396.5	43483.6	53426.9	55117.9	40210.3	38354.6	51892.3	61711.6	50739.7	48868.1	35300.4	55780.3	41106.2	43483.6	53380.2			42095	55354.2	51938.6	37520.9		70898	49550.1				57975.1	41234.7	72806.4
43	55827.7		54929.2	36281.7	30143.9	32252.8	55496.1	57591.4	36734.4	52495.1	73584.9	53053.5	46483.9	53801.2	60636.1			62104.2	37728.7	49915.1	50006.5	46483.9	37354.8	38438.3	57256.3	53286.8	52634.5	50877.5	39913.1	58359.7	37728.7	39447.6	52681			43483.6	58455.9	54882	34934.7		66327	55638.1					40977.8	63683.1
44	59034.7		40337.9	37396.3	31309.7	28234	49095.1	57352	38271	54458.2	69516.1	43483.6	47334	57447.7	61564.6				32727.9	45505.9	51245.8	51015.5	46171.9	38522.1	58600.5	61613.6	44578.9	51846	39870.7	55448.8	43352.8	46216.5	58648.7			43440	54223.3	53286.8	34975.3			47828.6					43483.6
45	55354.2		35422.6	38103.9	32331.9	31192.4	38229.2	61075.3	51291.8	53426.9	66226.6	45594.5	47783.5	53988.6	66578.3				39955.5	50510.2	54693.5	49960.8	47065	41449.2	66076.1	60246.6	50877.5	51892.3	38857.8	57639.3	40935.1	44447	60441.2			47513.7	52867.1	46261	33644.9			41707.1					44490.9
46	53894.9		37895.3	32966.3	33205.3	30337.2		57208.5	35830.8	56397.7	54787.8		40295.3	57304.1	64477.5				39659	48732.1	49277	50877.5	44799	43352.8	66829.9	61564.6	48053.9	51522.5	41535.2	46171.9	39574.4	43658.2	53613.9			38899.9	46305.5	53754.3	39532.1								41578.1
47	50326.8		43352.8	39870.7	30880.5	27108.2		55827.7	50785.6	54317.2	55590.8		40423	48913.5	71515.1				36982.2	42744	48505.7	52495.1	45461.6	42657.3	67334	60343.9	52309.3	48868.1	44975.4	47783.5		47289.2				48913.5	43701.9	53286.8	34975.3								39447.6
48	53520.4		43614.6	46617.8	29758.6	27257.4		46707.1	46127.4	46528.5			43964.4	51753.5	68193.9				43004.6	44095.8	52681	52960.3	41750.2	45196.2	72134	64278.6	56160	53146.8	47828.6	55780.3		45328.8				40550.8	50235.2	45284.6	35504.1								39532.1
49	50831.6		47828.6	41578.1	32688.2	27257.4		54317.2	44666.9	54599.4			50098		69006.5				35708.2	49413.5	54270.2	55732.9	43352.8	47154.6	73845	74940.8	57927.1	59955	46171.9	47558.6		51337.9				47423.8	37687.1	47783.5	38984								39574.4
50	47020.2		48958.9	49869.5	31662.3	29989.6		49231.5	32727.9	52913.7			48279.6		72340.7				40465.6	48596.2	54740.6	55023.5	44887.2	52541.5	70180.3	67182.6	45860.7	60343.9	47289.2	44359.1		46528.5				42527.3	46483.9	56588.1	35504.1								49049.7
51	53286.8		47199.5	46439.3	34894.2	26514.1		56017.5	40593.5	50831.6			44315.2		77836.1				42397.5	51799.8	54740.6	61858.7	44095.8	48732.1	72289	56397.7	37437.8	59470	50052.2	54740.6		50647.8				38815.8	57304.1	59228.1	28498.9								39278.8
52	59566.9		53380.2	56492.9	30724.9	29031.1		69006.5	35667.3	51568.7					81896.6				45152	43265.6	54740.6	63584.1	41535.2	51707.3	73532.9	52216.6	52913.7	57927.1	52820.6	55117.9		51984.9				45328.8	54035.5	63386.1	33925.7								38606
53	58841.6		48189.3	55401.5	32331.9	26922.1		63138.9	36899.5	55023.5					82220.1				42138.1	46707.1	35015.9	63584.1	46617.8	52216.6	76990.1	59615.4	49595.7	50143.7	50969.5	54411.2		49095.1				48958.9	54552.3	64826.1	38062.1								41020.6
54	55496.1		49778.1	61270.9	34651.2	35097.1		71206.3	40040.4	48234.5					70129.1				40721.5	52867.1	44578.9	63584.1	48596.2	50693.7	79750.9	61613.6	57065.1	52588	52216.6	58841.6		49869.5				48324.8	55590.8	65675.2	39489.9								37437.8
55	48822.8		54740.6	57687.2	34006.1	31153.4		64975.7	44622.9	42440.7					74731.7				44578.9	52634.5	51846	63584.1	48234.5	46394.7	79964.7	63089.5	50235.2	56683.4	55306.9	62399.3		53754.3				31466.2		62300.9	41191.9								42008.7
56	49778.1		61270.9	55685.5	31819.4	31270.6		63584.1	46038.5	33725.1					75989.4				45019.5	54223.3	55023.5	45816.3	44271.3	51846	84442	67788.8	54129.4	64278.6	57304.1	64129.6		52727.5				50235.2			39363.2								48460.5
57	43048		69516.1	59809.4	34732.1	30143.9		55448.8	39068.1	29374.9					66578.3				44052	59131.4	48415.2	62202.5	45196.2	50785.6	87618.6	62744.1	51614.9	61368.7	58455.9	63237.7		52634.5				36281.7			39194.5								42397.5
58			65425.1	58215.4	40465.6	32648.6		48732.1	35544.9						71772.7				47423.8	55401.5	47963.8	64030.3	49686.9	50693.7	89166.1	54834.9	41750.2	58841.6	59470	62251.7		42051.8				43614.6			36528.4								44139.7
59			61809.7	54599.4	40806.9	35056.5			41234.7						64278.6				46350.1	57017.4	48686.8	69210.2	53707.5	51245.8	91672	63534.5	38020.4	61613.6	62006	65125.3						49186			43876.9								41922.5
60			71052.1	53988.6	46216.5	41063.4			49049.7						79004.4				50281	52495.1	48189.3	78898	56112.5	50739.7	85915.9	69567.1		64875.9	58071.2	66528						41277.6			43135								38438.3
61			71257.8	54176.3	45196.2	43527.2			46439.3						76673.6				53053.5	58119.2	50831.6	74001.2	54035.5	50372.6	82706.2	66327		61222	60100.7	67334						42311			45284.6								42224.5
62			57639.3		44095.8	41149			46751.8						75989.4				54882	61368.7	43527.2	75097.8	41879.4	53426.9	73325.1	68041.9		66427.5	59324.8	63188.3						39616.7			46617.8								47558.6
63			52634.5		45328.8	45461.6			40337.9						79324.1				54552.3	65575.1	46394.7	76410.2	45284.6	30802.7		66829.9		68599.8	64527.3	66729.2						39110.2			43440								42440.7
64					46038.5	46975.4			45152						76990.1				52541.5	61613.6	47020.2	71515.1	52170.2	38396.5		67283.5		66076.1	61613.6	68295.3						43004.6			46483.9								53473.6
65					43570.9	43004.6			39955.5						71206.3				54223.3	64328.3	47423.8	68041.9	45063.7	38062.1		74888.5		62694.8	61319.8	74105.4						45994			42700.7								45994
66					43527.2	44710.9			46930.7						66226.6				55354.2	66025.9	53100.1	72910.1	48099	38899.9		79964.7			60343.9	64776.2						42051.8			48732.1								44843.1
67					41449.2	41922.5			45905.1						66779.5				55448.8	67637.1	53053.5	70333.9	55922.6	47603.6		73481			63534.5	70846.6						46930.7			49869.5								39532.1
68					43222.1	44578.9			50739.7						71360.7				55827.7	60003.5	53193.4	70436.3	50098	54552.3		75412.1				72134						46528.5			52820.6								44095.8
69					41922.5	46573.1			56017.5						59518.5				57735.2	68092.5	62251.7		59034.7	59324.8		74888.5				70385.1						41879.4			49732.5								47558.6
70					44271.3	47423.8			53426.9										60392.5	71566.6	62744.1		45284.6	57160.7		76462.9				71206.3						48324.8			49550.1								50326.8
71					46617.8	48913.5			51799.8										57735.2	72547.5	57399.8		49413.5	58504.1		80125.1				66578.3						46573.1			53988.6								47513.7
72					47065	52262.9			53988.6										55732.9	66930.6	63435.6		51476.3	58167.3		76990.1				68193.9						41664.1			56350.1								45328.8
73					47738.5	53286.8			55165.2										61760.6	66176.4	64079.9		43396.4	60295.2		81896.6				64378						44403			55496.1								47199.5
74					49322.4	55070.7			57304.1										56826.5	66678.9	60880			55448.8		77412.7				69771.3						47783.5			57735.2								49231.5
75					45638.9	49004.3			60392.5											66076.1	64328.3			50510.2		60246.6				71103.5						47244.3			59276.4								50510.2
76					43789.4	45284.6			59955											65825.4	64776.2			48324.8		64228.9				60197.9						48505.7			56445.3								52495.1
77					47334	45994			59228.1											70436.3	64925.8			48008.8												44887.2			53006.9								56017.5
78					46975.4	50739.7			58552.3											69108.3	64228.9			46573.1												41234.7			53053.5								55732.9
79					51107.6	51337.9			49231.5											65025.5	68803.1			51199.7												40295.3											53801.2
80					52216.6	54129.4														69006.5	74314			49915.1												51707.3											54458.2
81					53473.6	54929.2														65675.2	73584.9			47963.8												51430.2											57208.5
82					49504.6	45683.2														64477.5	71463.6			50739.7												51430.2											59566.9
83					50326.8	37354.8														61270.9	72030.7			51153.6												49504.6											54317.2
84					47558.6																72547.5			45063.7												48551											52077.5
85					43265.6																74053.3			41879.4												50647.8											54129.4
86					41449.2																70590.1			30958.4												50143.7											55496.1
87					48324.8																69669.2															53660.7											55401.5
88					47289.2																49960.8															49595.7											56350.1
89					35463.3																															51476.3											59470
90																																				43048											59421.6
91																																				35953.6											59566.9
92																																				38354.6											59760.8
93																																				43701.9											63336.6
94																																				40721.5											59615.4
95																																				46528.5											59663.9
96																																				48008.8											65825.4
97																																				52960.3											63683.1
98																																				54740.6											69414.1
99																																				43135											67940.6
100																																				53894.9											63732.7
101																																				47558.6											65575.1
102																																				53988.6											65875.5
103																																				50647.8											63336.6
104																																				42354.2											58263.4
105																																				42224.5											58889.8
106																																				42354.2											62055.1
107																																				42224.5											62055.1
108																																				43048											66176.4
109																																				43876.9											68244.6
110																																				57399.8											69720.2
111																																				55259.7											69720.2
112																																				54882											61173.1
113																																				56255											69771.3
114																																				60489.9											68041.9
115																																				50969.5											69516.1
116																																				46171.9											65675.2
117																																				58215.4											65625.2
118																																				60100.7
119
120
121
122
123
124
125
126
127
128
129
130
131
132
133
134
135
136
137
138
139
140
141
142
143
144
145
146
147
148
149
150
151
152
153
154
155
156
157
158
159
160
161
162
163
164
165
166
167
168
169
170
171
172
173
174
175
176
177
178
179
180
181
182
183
184
185
186
187
188
189
190
191
192
193
194
195
196
197
198
199
200
201
202
203
204
205
206
207
208
209
210
211
212
213
214
215
216
217
218
219
220
221
222
223
224
225
226
227
228
229
230
231
232
233
234
235
236
237
238
239
240
241
242
243
244
245
246
247
248
249
250
251
252
253
254
255
256
257
258
259
260
261
262
263
264
265
266
267
268
269
270
271
272
273
274
275
276
277
278
279
280
281
282
283
284
285
286
287
288
289
290
291
292
293
294
295
296
297
298
299
[truncated: 299 more columns]

## Sheet: Frame_align_G1S(h)
	Exp1	Exp1	Exp1	Exp1	Exp1	Exp1	Exp1	Exp1	Exp1	Exp1	Exp1	Exp1	Exp1	Exp1	Exp1	Exp1	Exp1	Exp1	Exp1	Exp1	Exp1	Exp1	Exp1	Exp1	Exp1	Exp1	Exp1	Exp1	Exp1	Exp1	Exp1	Exp1	Exp1	Exp1	Exp1	Exp1	Exp1	Exp1	Exp1	Exp1	Exp1	Exp1	Exp1	Exp1	Exp1	Exp1	Exp1	Exp1	Exp1
0	-6	-2.33333	-6.66667	-7.33333	-15.6667	-13.6667	-3.66667	-4.33333	-12.6667	-6	-5	-3	-3.33333	-2	-9.66667	-2	-2	-1.66667	-11.3333	-15.6667	-15	-10.3333	-12.3333	-15.3333	-8.33333	-11.3333	-6.66667	-6	-6.33333	-9.33333	-1.66667	-3.66667	-4.33333	-3	-1.66667	-22.3333	-5.66667	-8.33333	-12.3333	-2	-2	-3	-1.66667	-1.33333	-2	-2.33333	-24	-2.33333	-2.66667
1	-5.66667	-2	-6.33333	-7	-15.3333	-13.3333	-3.33333	-4	-12.3333	-5.66667	-4.66667	-2.66667	-3	-1.66667	-9.33333	-1.66667	-1.66667	-1.33333	-11	-15.3333	-14.6667	-10	-12	-15	-8	-11	-6.33333	-5.66667	-6	-9	-1.33333	-3.33333	-4	-2.66667	-1.33333	-22	-5.33333	-8	-12	-1.66667	-1.66667	-2.66667	-1.33333	-1	-1.66667	-2	-23.6667	-2	-2.33333
2	-5.33333	-1.66667	-6	-6.66667	-15	-13	-3	-3.66667	-12	-5.33333	-4.33333	-2.33333	-2.66667	-1.33333	-9	-1.33333	-1.33333	-1	-10.6667	-15	-14.3333	-9.66667	-11.6667	-14.6667	-7.66667	-10.6667	-6	-5.33333	-5.66667	-8.66667	-1	-3	-3.66667	-2.33333	-1	-21.6667	-5	-7.66667	-11.6667	-1.33333	-1.33333	-2.33333	-1	-0.666667	-1.33333	-1.66667	-23.3333	-1.66667	-2
3	-5	-1.33333	-5.66667	-6.33333	-14.6667	-12.6667	-2.66667	-3.33333	-11.6667	-5	-4	-2	-2.33333	-1	-8.66667	-1	-1	-0.666667	-10.3333	-14.6667	-14	-9.33333	-11.3333	-14.3333	-7.33333	-10.3333	-5.66667	-5	-5.33333	-8.33333	-0.666667	-2.66667	-3.33333	-2	-0.666667	-21.3333	-4.66667	-7.33333	-11.3333	-1	-1	-2	-0.666667	-0.333333	-1	-1.33333	-23	-1.33333	-1.66667
4	-4.66667	-1	-5.33333	-6	-14.3333	-12.3333	-2.33333	-3	-11.3333	-4.66667	-3.66667	-1.66667	-2	-0.666667	-8.33333	-0.666667	-0.666667	-0.333333	-10	-14.3333	-13.6667	-9	-11	-14	-7	-10	-5.33333	-4.66667	-5	-8	-0.333333	-2.33333	-3	-1.66667	-0.333333	-21	-4.33333	-7	-11	-0.666667	-0.666667	-1.66667	-0.333333	0	-0.666667	-1	-22.6667	-1	-1.33333
5	-4.33333	-0.666667	-5	-5.66667	-14	-12	-2	-2.66667	-11	-4.33333	-3.33333	-1.33333	-1.66667	-0.333333	-8	-0.333333	-0.333333	0	-9.66667	-14	-13.3333	-8.66667	-10.6667	-13.6667	-6.66667	-9.66667	-5	-4.33333	-4.66667	-7.66667	0	-2	-2.66667	-1.33333	0	-20.6667	-4	-6.66667	-10.6667	-0.333333	-0.333333	-1.33333	0	0.333333	-0.333333	-0.666667	-22.3333	-0.666667	-1
6	-4	-0.333333	-4.66667	-5.33333	-13.6667	-11.6667	-1.66667	-2.33333	-10.6667	-4	-3	-1	-1.33333	0	-7.66667	0	0	0.333333	-9.33333	-13.6667	-13	-8.33333	-10.3333	-13.3333	-6.33333	-9.33333	-4.66667	-4	-4.33333	-7.33333	0.333333	-1.66667	-2.33333	-1	0.333333	-20.3333	-3.66667	-6.33333	-10.3333	0	0	-1	0.333333	0.666667	0	-0.333333	-22	-0.333333	-0.666667
7	-3.66667	0	-4.33333	-5	-13.3333	-11.3333	-1.33333	-2	-10.3333	-3.66667	-2.66667	-0.666667	-1	0.333333	-7.33333	0.333333	0.333333	0.666667	-9	-13.3333	-12.6667	-8	-10	-13	-6	-9	-4.33333	-3.66667	-4	-7	0.666667	-1.33333	-2	-0.666667	0.666667	-20	-3.33333	-6	-10	0.333333	0.333333	-0.666667	0.666667	1	0.333333	0	-21.6667	0	-0.333333
8	-3.33333	0.333333	-4	-4.66667	-13	-11	-1	-1.66667	-10	-3.33333	-2.33333	-0.333333	-0.666667	0.666667	-7	0.666667	0.666667	1	-8.66667	-13	-12.3333	-7.66667	-9.66667	-12.6667	-5.66667	-8.66667	-4	-3.33333	-3.66667	-6.66667	1	-1	-1.66667	-0.333333	1	-19.6667	-3	-5.66667	-9.66667	0.666667	0.666667	-0.333333	1	1.33333	0.666667	0.333333	-21.3333	0.333333	0
9	-3	0.666667	-3.66667	-4.33333	-12.6667	-10.6667	-0.666667	-1.33333	-9.66667	-3	-2	0	-0.333333	1	-6.66667	1	1	1.33333	-8.33333	-12.6667	-12	-7.33333	-9.33333	-12.3333	-5.33333	-8.33333	-3.66667	-3	-3.33333	-6.33333	1.33333	-0.666667	-1.33333	0	1.33333	-19.3333	-2.66667	-5.33333	-9.33333	1	1	0	1.33333	1.66667	1	0.666667	-21	0.666667	0.333333
10	-2.66667	1	-3.33333	-4	-12.3333	-10.3333	-0.333333	-1	-9.33333	-2.66667	-1.66667	0.333333	0	1.33333	-6.33333	1.33333	1.33333	1.66667	-8	-12.3333	-11.6667	-7	-9	-12	-5	-8	-3.33333	-2.66667	-3	-6	1.66667	-0.333333	-1	0.333333	1.66667	-19	-2.33333	-5	-9	1.33333	1.33333	0.333333	1.66667	2	1.33333	1	-20.6667	1	0.666667
11	-2.33333	1.33333	-3	-3.66667	-12	-10	0	-0.666667	-9	-2.33333	-1.33333	0.666667	0.333333	1.66667	-6	1.66667	1.66667	2	-7.66667	-12	-11.3333	-6.66667	-8.66667	-11.6667	-4.66667	-7.66667	-3	-2.33333	-2.66667	-5.66667	2	0	-0.666667	0.666667	2	-18.6667	-2	-4.66667	-8.66667	1.66667	1.66667	0.666667	2	2.33333	1.66667	1.33333	-20.3333	1.33333	1
12	-2	1.66667	-2.66667	-3.33333	-11.6667	-9.66667	0.333333	-0.333333	-8.66667	-2	-1	1	0.666667	2	-5.66667	2	2	2.33333	-7.33333	-11.6667	-11	-6.33333	-8.33333	-11.3333	-4.33333	-7.33333	-2.66667	-2	-2.33333	-5.33333	2.33333	0.333333	-0.333333	1	2.33333	-18.3333	-1.66667	-4.33333	-8.33333	2	2	1	2.33333	2.66667	2	1.66667	-20	1.66667	1.33333
13	-1.66667	2	-2.33333	-3	-11.3333	-9.33333	0.666667	0	-8.33333	-1.66667	-0.666667	1.33333	1	2.33333	-5.33333	2.33333	2.33333	2.66667	-7	-11.3333	-10.6667	-6	-8	-11	-4	-7	-2.33333	-1.66667	-2	-5	2.66667	0.666667	0	1.33333	2.66667	-18	-1.33333	-4	-8	2.33333	2.33333	1.33333	2.66667	3	2.33333	2	-19.6667	2	1.66667
14	-1.33333	2.33333	-2	-2.66667	-11	-9	1	0.333333	-8	-1.33333	-0.333333	1.66667	1.33333	2.66667	-5	2.66667	2.66667	3	-6.66667	-11	-10.3333	-5.66667	-7.66667	-10.6667	-3.66667	-6.66667	-2	-1.33333	-1.66667	-4.66667	3	1	0.333333	1.66667	3	-17.6667	-1	-3.66667	-7.66667	2.66667	2.66667	1.66667	3	3.33333	2.66667	2.33333	-19.3333	2.33333	2
15	-1	2.66667	-1.66667	-2.33333	-10.6667	-8.66667	1.33333	0.666667	-7.66667	-1	0	2	1.66667	3	-4.66667	3	3	3.33333	-6.33333	-10.6667	-10	-5.33333	-7.33333	-10.3333	-3.33333	-6.33333	-1.66667	-1	-1.33333	-4.33333	3.33333	1.33333	0.666667	2	3.33333	-17.3333	-0.666667	-3.33333	-7.33333	3	3	2	3.33333	3.66667	3	2.66667	-19	2.66667	2.33333
16	-0.666667	3	-1.33333	-2	-10.3333	-8.33333	1.66667	1	-7.33333	-0.666667	0.333333	2.33333	2	3.33333	-4.33333	3.33333	3.33333	3.66667	-6	-10.3333	-9.66667	-5	-7	-10	-3	-6	-1.33333	-0.666667	-1	-4	3.66667	1.66667	1	2.33333	3.66667	-17	-0.333333	-3	-7	3.33333	3.33333	2.33333	3.66667	4	3.33333	3	-18.6667	3	2.66667
17	-0.333333	3.33333	-1	-1.66667	-10	-8	2	1.33333	-7	-0.333333	0.666667	2.66667	2.33333	3.66667	-4	3.66667	3.66667	4	-5.66667	-10	-9.33333	-4.66667	-6.66667	-9.66667	-2.66667	-5.66667	-1	-0.333333	-0.666667	-3.66667	4	2	1.33333	2.66667	4	-16.6667	0	-2.66667	-6.66667	3.66667	3.66667	2.66667	4	4.33333	3.66667	3.33333	-18.3333	3.33333	3
18	0	3.66667	-0.666667	-1.33333	-9.66667	-7.66667	2.33333	1.66667	-6.66667	0	1	3	2.66667	4	-3.66667	4	4	4.33333	-5.33333	-9.66667	-9	-4.33333	-6.33333	-9.33333	-2.33333	-5.33333	-0.666667	0	-0.333333	-3.33333	4.33333	2.33333	1.66667	3	4.33333	-16.3333	0.333333	-2.33333	-6.33333	4	4	3	4.33333	4.66667	4	3.66667	-18	3.66667	3.33333
19	0.333333	4	-0.333333	-1	-9.33333	-7.33333	2.66667	2	-6.33333	0.333333	1.33333	3.33333	3	4.33333	-3.33333	4.33333	4.33333	4.66667	-5	-9.33333	-8.66667	-4	-6	-9	-2	-5	-0.333333	0.333333	0	-3	4.66667	2.66667	2	3.33333	4.66667	-16	0.666667	-2	-6	4.33333	4.33333	3.33333	4.66667	5	4.33333	4	-17.6667	4	3.66667
20	0.666667	4.33333	0	-0.666667	-9	-7	3	2.33333	-6	0.666667	1.66667	3.66667	3.33333	4.66667	-3	4.66667	4.66667	5	-4.66667	-9	-8.33333	-3.66667	-5.66667	-8.66667	-1.66667	-4.66667	0	0.666667	0.333333	-2.66667	5	3	2.33333	3.66667	5	-15.6667	1	-1.66667	-5.66667	4.66667	4.66667	3.66667	5	5.33333	4.66667	4.33333	-17.3333	4.33333	4
21	1	4.66667	0.333333	-0.333333	-8.66667	-6.66667	3.33333	2.66667	-5.66667	1	2	4	3.66667	5	-2.66667	5	5	5.33333	-4.33333	-8.66667	-8	-3.33333	-5.33333	-8.33333	-1.33333	-4.33333	0.333333	1	0.666667	-2.33333	5.33333	3.33333	2.66667	4	5.33333	-15.3333	1.33333	-1.33333	-5.33333	5	5	4	5.33333	5.66667	5	4.66667	-17	4.66667	4.33333
22	1.33333	5	0.666667	0	-8.33333	-6.33333	3.66667	3	-5.33333	1.33333	2.33333	4.33333	4	5.33333	-2.33333	5.33333	5.33333	5.66667	-4	-8.33333	-7.66667	-3	-5	-8	-1	-4	0.666667	1.33333	1	-2	5.66667	3.66667	3	4.33333	5.66667	-15	1.66667	-1	-5	5.33333	5.33333	4.33333	5.66667	6	5.33333	5	-16.6667	5	4.66667
23	1.66667	5.33333	1	0.333333	-8	-6	4	3.33333	-5	1.66667	2.66667	4.66667	4.33333	5.66667	-2	5.66667	5.66667	6	-3.66667	-8	-7.33333	-2.66667	-4.66667	-7.66667	-0.666667	-3.66667	1	1.66667	1.33333	-1.66667	6	4	3.33333	4.66667	6	-14.6667	2	-0.666667	-4.66667	5.66667	5.66667	4.66667	6	6.33333	5.66667	5.33333	-16.3333	5.33333	5
24	2	5.66667	1.33333	0.666667	-7.66667	-5.66667	4.33333	3.66667	-4.66667	2	3	5	4.66667	6	-1.66667	6	6	6.33333	-3.33333	-7.66667	-7	-2.33333	-4.33333	-7.33333	-0.333333	-3.33333	1.33333	2	1.66667	-1.33333	6.33333	4.33333	3.66667	5	6.33333	-14.3333	2.33333	-0.333333	-4.33333	6	6	5	6.33333	6.66667	6	5.66667	-16	5.66667	5.33333
25	2.33333	6	1.66667	1	-7.33333	-5.33333	4.66667	4	-4.33333	2.33333	3.33333	5.33333	5	6.33333	-1.33333	6.33333	6.33333	6.66667	-3	-7.33333	-6.66667	-2	-4	-7	0	-3	1.66667	2.33333	2	-1	6.66667	4.66667	4	5.33333	6.66667	-14	2.66667	0	-4	6.33333	6.33333	5.33333	6.66667	7	6.33333	6	-15.6667	6	5.66667
26	2.66667	6.33333	2	1.33333	-7	-5	5	4.33333	-4	2.66667	3.66667	5.66667	5.33333	6.66667	-1	6.66667	6.66667	7	-2.66667	-7	-6.33333	-1.66667	-3.66667	-6.66667	0.333333	-2.66667	2	2.66667	2.33333	-0.666667	7	5	4.33333	5.66667	7	-13.6667	3	0.333333	-3.66667	6.66667	6.66667	5.66667	7	7.33333	6.66667	6.33333	-15.3333	6.33333	6
27	3	6.66667	2.33333	1.66667	-6.66667	-4.66667	5.33333	4.66667	-3.66667	3	4	6	5.66667	7	-0.666667	7	7	7.33333	-2.33333	-6.66667	-6	-1.33333	-3.33333	-6.33333	0.666667	-2.33333	2.33333	3	2.66667	-0.333333	7.33333	5.33333	4.66667	6	7.33333	-13.3333	3.33333	0.666667	-3.33333	7	7	6	7.33333	7.66667	7	6.66667	-15	6.66667	6.33333
28	3.33333	7	2.66667	2	-6.33333	-4.33333	5.66667	5	-3.33333	3.33333	4.33333	6.33333	6	7.33333	-0.333333	7.33333	7.33333	7.66667	-2	-6.33333	-5.66667	-1	-3	-6	1	-2	2.66667	3.33333	3	0	7.66667	5.66667	5	6.33333	7.66667	-13	3.66667	1	-3	7.33333	7.33333	6.33333	7.66667	8	7.33333	7	-14.6667	7	6.66667
29	3.66667	7.33333	3	2.33333	-6	-4	6	5.33333	-3	3.66667	4.66667	6.66667	6.33333	7.66667	0	7.66667	7.66667	8	-1.66667	-6	-5.33333	-0.666667	-2.66667	-5.66667	1.33333	-1.66667	3	3.66667	3.33333	0.333333	8	6	5.33333	6.66667	8	-12.6667	4	1.33333	-2.66667	7.66667	7.66667	6.66667	8	8.33333	7.66667	7.33333	-14.3333	7.33333	7
30	4	7.66667	3.33333	2.66667	-5.66667	-3.66667	6.33333	5.66667	-2.66667	4	5	7	6.66667	8	0.333333	8	8	8.33333	-1.33333	-5.66667	-5	-0.333333	-2.33333	-5.33333	1.66667	-1.33333	3.33333	4	3.66667	0.666667	8.33333	6.33333	5.66667	7	8.33333	-12.3333	4.33333	1.66667	-2.33333	8	8	7	8.33333	8.66667	8	7.66667	-14	7.66667	7.33333
31	4.33333	8	3.66667	3	-5.33333	-3.33333	6.66667	6	-2.33333	4.33333	5.33333	7.33333	7	8.33333	0.666667	8.33333	8.33333	8.66667	-1	-5.33333	-4.66667	0	-2	-5	2	-1	3.66667	4.33333	4	1	8.66667	6.66667	6	7.33333	8.66667	-12	4.66667	2	-2	8.33333	8.33333	7.33333	8.66667	9	8.33333	8	-13.6667	8	7.66667
32	4.66667	8.33333	4	3.33333	-5	-3	7	6.33333	-2	4.66667	5.66667	7.66667	7.33333	8.66667	1	8.66667	8.66667	9	-0.666667	-5	-4.33333	0.333333	-1.66667	-4.66667	2.33333	-0.666667	4	4.66667	4.33333	1.33333	9	7	6.33333	7.66667	9	-11.6667	5	2.33333	-1.66667	8.66667	8.66667	7.66667	9	9.33333	8.66667	8.33333	-13.3333	8.33333	8
33	5	8.66667	4.33333	3.66667	-4.66667	-2.66667	7.33333	6.66667	-1.66667	5	6	8	7.66667	9	1.33333	9	9	9.33333	-0.333333	-4.66667	-4	0.666667	-1.33333	-4.33333	2.66667	-0.333333	4.33333	5	4.66667	1.66667	9.33333	7.33333	6.66667	8	9.33333	-11.3333	5.33333	2.66667	-1.33333	9	9	8	9.33333	9.66667	9	8.66667	-13	8.66667	8.33333
34	5.33333	9	4.66667	4	-4.33333	-2.33333	7.66667	7	-1.33333	5.33333	6.33333	8.33333	8	9.33333	1.66667	9.33333	9.33333	9.66667	0	-4.33333	-3.66667	1	-1	-4	3	0	4.66667	5.33333	5	2	9.66667	7.66667	7	8.33333	9.66667	-11	5.66667	3	-1	9.33333	9.33333	8.33333	9.66667	10	9.33333	9	-12.6667	9	8.66667
35	5.66667	9.33333	5	4.33333	-4	-2	8	7.33333	-1	5.66667	6.66667	8.66667	8.33333	9.66667	2	9.66667	9.66667	10	0.333333	-4	-3.33333	1.33333	-0.666667	-3.66667	3.33333	0.333333	5	5.66667	5.33333	2.33333	10	8	7.33333	8.66667	10	-10.6667	6	3.33333	-0.666667	9.66667	9.66667	8.66667	10	10.3333	9.66667	9.33333	-12.3333	9.33333	9
36	6	9.66667	5.33333	4.66667	-3.66667	-1.66667	8.33333	7.66667	-0.666667	6	7	9	8.66667	10	2.33333	10	10	10.3333	0.666667	-3.66667	-3	1.66667	-0.333333	-3.33333	3.66667	0.666667	5.33333	6	5.66667	2.66667	10.3333	8.33333	7.66667	9	10.3333	-10.3333	6.33333	3.66667	-0.333333	10	10	9	10.3333	10.6667	10	9.66667	-12	9.66667	9.33333
37	6.33333	10	5.66667	5	-3.33333	-1.33333	8.66667	8	-0.333333	6.33333	7.33333	9.33333	9	10.3333	2.66667	10.3333	10.3333	10.6667	1	-3.33333	-2.66667	2	0	-3	4	1	5.66667	6.33333	6	3	10.6667	8.66667	8	9.33333	10.6667	-10	6.66667	4	0	10.3333	10.3333	9.33333		11	10.3333	10	-11.6667	10	9.66667
38	6.66667	10.3333	6	5.33333	-3	-1	9	8.33333	0	6.66667	7.66667	9.66667	9.33333	10.6667	3	10.6667	10.6667	11	1.33333	-3	-2.33333	2.33333	0.333333	-2.66667	4.33333	1.33333	6	6.66667	6.33333	3.33333	11	9	8.33333	9.66667		-9.66667	7	4.33333	0.333333	10.6667	10.6667	9.66667			10.6667	10.3333	-11.3333	10.3333	10
39	7	10.6667	6.33333	5.66667	-2.66667	-0.666667	9.33333	8.66667	0.333333	7	8	10	9.66667	11	3.33333	11	11	11.3333	1.66667	-2.66667	-2	2.66667	0.666667	-2.33333	4.66667	1.66667	6.33333	7	6.66667	3.66667	11.3333	9.33333	8.66667	10		-9.33333	7.33333	4.66667	0.666667	11	11	10			11	10.6667	-11	10.6667	10.3333
40	7.33333	11	6.66667	6	-2.33333	-0.333333	9.66667	9	0.666667	7.33333	8.33333	10.3333	10	11.3333	3.66667	11.3333	11.3333	11.6667	2	-2.33333	-1.66667	3	1	-2	5	2	6.66667	7.33333	7	4	11.6667	9.66667	9			-9	7.66667	5	1	11.3333	11.3333	10.3333			11.3333	11	-10.6667	11	10.6667
41	7.66667		7	6.33333	-2	0	10	9.33333	1	7.66667	8.66667	10.6667	10.3333	11.6667	4			12	2.33333	-2	-1.33333	3.33333	1.33333	-1.66667	5.33333	2.33333	7	7.66667	7.33333	4.33333	12	10	9.33333			-8.66667	8	5.33333	1.33333		11.6667	10.6667				11.3333	-10.3333	11.3333	11
42	8		7.33333	6.66667	-1.66667	0.333333	10.3333	9.66667	1.33333	8	9	11	10.6667	12	4.33333			12.3333	2.66667	-1.66667	-1	3.66667	1.66667	-1.33333	5.66667	2.66667	7.33333	8	7.66667	4.66667	12.3333	10.3333	9.66667			-8.33333	8.33333	5.66667	1.66667		12	11				11.6667	-10	11.6667
43	8.33333		7.66667	7	-1.33333	0.666667	10.6667	10	1.66667	8.33333	9.33333	11.3333	11	12.3333	4.66667			12.6667	3	-1.33333	-0.666667	4	2	-1	6	3	7.66667	8.33333	8	5	12.6667	10.6667	10			-8	8.66667	6	2		12.3333	11.3333					-9.66667	12
44	8.66667		8	7.33333	-1	1	11	10.3333	2	8.66667	9.66667	11.6667	11.3333	12.6667	5				3.33333	-1	-0.333333	4.33333	2.33333	-0.666667	6.33333	3.33333	8	8.66667	8.33333	5.33333	13	11	10.3333			-7.66667	9	6.33333	2.33333			11.6667					-9.33333
45	9		8.33333	7.66667	-0.666667	1.33333	11.3333	10.6667	2.33333	9	10	12	11.6667	13	5.33333				3.66667	-0.666667	0	4.66667	2.66667	-0.333333	6.66667	3.66667	8.33333	9	8.66667	5.66667	13.3333	11.3333	10.6667			-7.33333	9.33333	6.66667	2.66667			12					-9
46	9.33333		8.66667	8	-0.333333	1.66667		11	2.66667	9.33333	10.3333		12	13.3333	5.66667				4	-0.333333	0.333333	5	3	0	7	4	8.66667	9.33333	9	6	13.6667	11.6667	11			-7	9.66667	7	3								-8.66667
47	9.66667		9	8.33333	0	2		11.3333	3	9.66667	10.6667		12.3333	13.6667	6				4.33333	0	0.666667	5.33333	3.33333	0.333333	7.33333	4.33333	9	9.66667	9.33333	6.33333		12				-6.66667	10	7.33333	3.33333								-8.33333
48	10		9.33333	8.66667	0.333333	2.33333		11.6667	3.33333	10			12.6667	14	6.33333				4.66667	0.333333	1	5.66667	3.66667	0.666667	7.66667	4.66667	9.33333	10	9.66667	6.66667		12.3333				-6.33333	10.3333	7.66667	3.66667								-8
49	10.3333		9.66667	9	0.666667	2.66667		12	3.66667	10.3333			13		6.66667				5	0.666667	1.33333	6	4	1	8	5	9.66667	10.3333	10	7		12.6667				-6	10.6667	8	4								-7.66667
50	10.6667		10	9.33333	1	3		12.3333	4	10.6667			13.3333		7				5.33333	1	1.66667	6.33333	4.33333	1.33333	8.33333	5.33333	10	10.6667	10.3333	7.33333		13				-5.66667	11	8.33333	4.33333								-7.33333
51	11		10.3333	9.66667	1.33333	3.33333		12.6667	4.33333	11			13.6667		7.33333				5.66667	1.33333	2	6.66667	4.66667	1.66667	8.66667	5.66667	10.3333	11	10.6667	7.66667		13.3333				-5.33333	11.3333	8.66667	4.66667								-7
52	11.3333		10.6667	10	1.66667	3.66667		13	4.66667	11.3333					7.66667				6	1.66667	2.33333	7	5	2	9	6	10.6667	11.3333	11	8		13.6667				-5	11.6667	9	5								-6.66667
53	11.6667		11	10.3333	2	4		13.3333	5	11.6667					8				6.33333	2	2.66667	7.33333	5.33333	2.33333	9.33333	6.33333	11	11.6667	11.3333	8.33333		14				-4.66667	12	9.33333	5.33333								-6.33333
54	12		11.3333	10.6667	2.33333	4.33333		13.6667	5.33333	12					8.33333				6.66667	2.33333	3	7.66667	5.66667	2.66667	9.66667	6.66667	11.3333	12	11.6667	8.66667		14.3333				-4.33333	12.3333	9.66667	5.66667								-6
55	12.3333		11.6667	11	2.66667	4.66667		14	5.66667	12.3333					8.66667				7	2.66667	3.33333	8	6	3	10	7	11.6667	12.3333	12	9		14.6667				-4		10	6								-5.66667
56	12.6667		12	11.3333	3	5		14.3333	6	12.6667					9				7.33333	3	3.66667	8.33333	6.33333	3.33333	10.3333	7.33333	12	12.6667	12.3333	9.33333		15				-3.66667			6.33333								-5.33333
57	13		12.3333	11.6667	3.33333	5.33333		14.6667	6.33333	13					9.33333				7.66667	3.33333	4	8.66667	6.66667	3.66667	10.6667	7.66667	12.3333	13	12.6667	9.66667		15.3333				-3.33333			6.66667								-5
58			12.6667	12	3.66667	5.66667		15	6.66667						9.66667				8	3.66667	4.33333	9	7	4	11	8	12.6667	13.3333	13	10		15.6667				-3			7								-4.66667
59			13	12.3333	4	6			7						10				8.33333	4	4.66667	9.33333	7.33333	4.33333	11.3333	8.33333	13	13.6667	13.3333	10.3333						-2.66667			7.33333								-4.33333
60			13.3333	12.6667	4.33333	6.33333			7.33333						10.3333				8.66667	4.33333	5	9.66667	7.66667	4.66667	11.6667	8.66667		14	13.6667	10.6667						-2.33333			7.66667								-4
61			13.6667	13	4.66667	6.66667			7.66667						10.6667				9	4.66667	5.33333	10	8	5	12	9		14.3333	14	11						-2			8								-3.66667
62			14		5	7			8						11				9.33333	5	5.66667	10.3333	8.33333	5.33333	12.3333	9.33333		14.6667	14.3333	11.3333						-1.66667			8.33333								-3.33333
63			14.3333		5.33333	7.33333			8.33333						11.3333				9.66667	5.33333	6	10.6667	8.66667	5.66667		9.66667		15	14.6667	11.6667						-1.33333			8.66667								-3
64					5.66667	7.66667			8.66667						11.6667				10	5.66667	6.33333	11	9	6		10		15.3333	15	12						-1			9								-2.66667
65					6	8			9						12				10.3333	6	6.66667	11.3333	9.33333	6.33333		10.3333		15.6667	15.3333	12.3333						-0.666667			9.33333								-2.33333
66					6.33333	8.33333			9.33333						12.3333				10.6667	6.33333	7	11.6667	9.66667	6.66667		10.6667			15.6667	12.6667						-0.333333			9.66667								-2
67					6.66667	8.66667			9.66667						12.6667				11	6.66667	7.33333	12	10	7		11			16	13						0			10								-1.66667
68					7	9			10						13				11.3333	7	7.66667	12.3333	10.3333	7.33333		11.3333				13.3333						0.333333			10.3333								-1.33333
69					7.33333	9.33333			10.3333						13.3333				11.6667	7.33333	8		10.6667	7.66667		11.6667				13.6667						0.666667			10.6667								-1
70					7.66667	9.66667			10.6667										12	7.66667	8.33333		11	8		12				14						1			11								-0.666667
71					8	10			11										12.3333	8	8.66667		11.3333	8.33333		12.3333				14.3333						1.33333			11.3333								-0.333333
72					8.33333	10.3333			11.3333										12.6667	8.33333	9		11.6667	8.66667		12.6667				14.6667						1.66667			11.6667								0
73					8.66667	10.6667			11.6667										13	8.66667	9.33333		12	9		13				15						2			12								0.333333
74					9	11			12										13.3333	9	9.66667			9.33333		13.3333				15.3333						2.33333			12.3333								0.666667
75					9.33333	11.3333			12.3333											9.33333	10			9.66667		13.6667				15.6667						2.66667			12.6667								1
76					9.66667	11.6667			12.6667											9.66667	10.3333			10		14				16						3			13								1.33333
77					10	12			13											10	10.6667			10.3333												3.33333			13.3333								1.66667
78					10.3333	12.3333			13.3333											10.3333	11			10.6667												3.66667			13.6667								2
79					10.6667	12.6667			13.6667											10.6667	11.3333			11												4											2.33333
80					11	13														11	11.6667			11.3333												4.33333											2.66667
81					11.3333	13.3333														11.3333	12			11.6667												4.66667											3
82					11.6667	13.6667														11.6667	12.3333			12												5											3.33333
83					12	14														12	12.6667			12.3333												5.33333											3.66667
84					12.3333																13			12.6667												5.66667											4
85					12.6667																13.3333			13												6											4.33333
86					13																13.6667			13.3333												6.33333											4.66667
87					13.3333																14															6.66667											5
88					13.6667																14.3333															7											5.33333
89					14																															7.33333											5.66667
90																																				7.66667											6
91																																				8											6.33333
92																																				8.33333											6.66667
93																																				8.66667											7
94																																				9											7.33333
95																																				9.33333											7.66667
96																																				9.66667											8
97																																				10											8.33333
98																																				10.3333											8.66667
99																																				10.6667											9
100																																				11											9.33333
101																																				11.3333											9.66667
102																																				11.6667											10
103																																				12											10.3333
104																																				12.3333											10.6667
105																																				12.6667											11
106																																				13											11.3333
107																																				13.3333											11.6667
108																																				13.6667											12
109																																				14											12.3333
110																																				14.3333											12.6667
111																																				14.6667											13
112																																				15											13.3333
113																																				15.3333											13.6667
114																																				15.6667											14
115																																				16											14.3333
116																																				16.3333											14.6667
117																																				16.6667											15
118																																				17
119
120
121
122
123
124
125
126
127
128
129
130
131
132
133
134
135
136
137
138
139
140
141
142
143
144
145
146
147
148
149
150
151
152
153
154
155
156
157
158
159
160
161
162
163
164
165
166
167
168
169
170
171
172
173
174
175
176
177
178
179
180
181
182
183
184
185
186
187
188
189
190
191
192
193
194
195
196
197
198
199
200
201
202
203
204
205
206
207
208
209
210
211
212
213
214
215
216
217
218
219
220
221
222
223
224
225
226
227
228
229
230
231
232
233
234
235
236
237
238
239
240
241
242
243
244
245
246
247
248
249
250
251
252
253
254
255
256
257
258
259
260
261
262
263
264
265
266
267
268
269
270
271
272
273
274
275
276
277
278
279
280
281
282
283
284
285
286
287
288
289
290
291
292
293
294
295
296
297
298
299
[truncated: 299 more columns]

## Sheet: Rb_concentration
	Exp1	Exp1	Exp1	Exp1	Exp1	Exp1	Exp1	Exp1	Exp1	Exp1	Exp1	Exp1	Exp1	Exp1	Exp1	Exp1	Exp1	Exp1	Exp1	Exp1	Exp1	Exp1	Exp1	Exp1	Exp1	Exp1	Exp1	Exp1	Exp1	Exp1	Exp1	Exp1	Exp1	Exp1	Exp1	Exp1	Exp1	Exp1	Exp1	Exp1	Exp1	Exp1	Exp1	Exp1	Exp1	Exp1	Exp1	Exp1	Exp1
0	11.3227	18.3713	10.2442	10.3001	18.2578	15.7215	7.63107	8.65195	5.22691	19.231	21.9236	10.3858	9.70271	17.9226	10.1334	10.141	9.93828	9.57241	7.98411	8.37388	6.41075	8.88981	10.2974	7.39862	7.62121	7.62592	10.3813	10.3813	9.63212	13.7394	8.81825	12.6494	10.1568	17.2486	5.43141	22.2016	9.45265	9.92472	10.7202	8.80151	7.69798	18.9531	9.64481	11.9875	11.6472	15.2032	7.67771	9.07124	11.5111
1	6.97528	12.0596	7.58925	7.34952	10.7285	8.94801	4.52163	5.84582	4.93966	10.2727	9.02056	8.48233	6.69098	9.46815	10.8011	8.74159	8.98717	7.89732	5.93742	7.75077	5.89745	6.5761	9.9526	5.71834	6.62767	5.74009	8.40828	8.40828	8.62826	9.98636	8.71315	6.01939	8.97631	13.0142	4.67504	11.177	7.28544	7.73215	9.02923	8.67528	8.38054	13.5268	10.3486	9.5191	7.86498	11.7879	7.03431	5.824	7.04736
2	5.24507	12.5631	5.7587	6.45201	8.34296	8.80877	5.02939	5.43014	4.29667	7.87141	8.84366	7.62685	6.031	8.78404	6.68868	8.2675	8.29525	6.94143	5.50912	8.7331	5.61574	6.36336	8.39057	4.99218	5.93148	5.06522	8.69795	9.17015	9.04422	6.58684	7.28874	5.21642	8.42277	12.3663	3.86793	8.57123	6.17857	7.51649	8.89823	10.6508	8.69244	15.383	10.1385	9.32651	6.02658	11.9043	5.55869	5.18652	6.24479
3	4.44515	10.0092	5.28796	5.31584	8.03281	8.09351	4.45569	4.71848	4.15699	6.90626	7.97554	6.87193	5.35338	7.85668	5.38879	7.87156	7.33452	6.17153	4.68596	10.0827	5.49053	5.78563	6.78959	4.76698	5.89199	5.05077	7.94725	7.29265	7.0275	5.66485	6.02728	4.56084	7.92447	10.4911	4.12959	7.14682	4.88379	7.95358	7.22552	6.02682	5.60105	12.8886	9.063	8.39694	5.44997	8.89774	7.88754	4.80446	6.04188
4	4.53845	10.1352	4.80845	5.39145	7.00429	6.99686	4.19813	5.12441	4.53048	6.39602	6.44079	6.6628	5.08378	8.52976	4.43367	6.37125	7.21518	6.28451	4.04406	5.82217	4.99315	5.04617	5.44862	6.26816	5.7002	4.97921	6.63769	7.50412	7.52543	4.8748	5.97243	4.72429	7.5277	10.3522	3.7387	6.16394	4.85657	7.65098	6.66974	7.8254	6.55658	10.9061	6.92596	8.23101	5.04918	8.85715	7.79274	4.52315	7.4715
5	4.1736	10.2202	5.05099	5.3955	7.06716	6.41773	4.39843	4.45186	4.01591	6.34142	5.95687	5.97075	5.18612	8.08461	4.04198	6.47231	7.59065	6.40303	3.99818	5.79708	4.35639	4.64268	5.04819	5.89311	5.28332	4.39661	6.45761	7.81538	6.25892	5.3639	6.67526	4.3633	7.22633	10.2307	4.48013	5.878	5.34816	8.49091	7.4753	7.68837	6.24987	8.24235	6.47674	7.98084	5.02518	8.35778	7.80916	4.72445	7.11685
6	4.23876	9.51462	5.32108	5.25967	6.69169	6.97447	4.31922	4.2401	4.14804	5.7825	5.2252	5.64429	5.10542	6.94546	4.22883	6.5858	7.62882	6.51083	3.77395	4.97573	3.61282	4.20113	4.75125	5.57741	4.83004	4.2224	6.83127	7.23694	6.42833	6.18413	6.32891	4.28627	7.04123	9.61634	4.61567	5.60795	5.36443	7.01036	6.4506	6.18344	7.68691	8.74812	5.84744	7.70173	5.30979	9.91261	8.80996	4.16869	5.9503
7	3.89276	8.63718	5.547	5.39955	5.89154	6.17119	4.39121	4.40923	4.00213	5.03349	5.7414	5.2499	5.05114	6.16813	4.6424	7.69806	7.70401	6.14746	3.68983	4.9929	3.35542	3.94211	4.87685	5.76833	4.8534	3.24758	6.06192	6.11702	6.1766	5.43495	6.3353	4.27393	6.67017	9.12109	4.42631	4.78904	5.2682	7.03467	5.59517	6.88429	8.00385	8.06081	6.06475	7.94939	5.05711	9.52565	6.51085	5.21669	5.99978
8	4.18652	8.11384	3.89227	5.21356	5.52696	6.32288	4.30745	4.48144	3.27892	4.43709	5.21704	5.56095	5.12788	5.57987	4.5472	6.60075	8.8182	6.13753	3.74809	4.59256	3.2903	3.792	4.51501	5.22872	4.19657	3.71045	5.77968	5.96465	6.61342	5.81831	6.51287	4.54455	6.20434	8.78638	4.3268	5.16025	5.1143	6.18577	5.62408	5.95922	6.38262	8.63162	5.50763	7.30263	4.99607	9.95432	7.07424	6.6937	5.56874
9	4.35687	7.92265	4.60127	5.3249	6.42758	8.57998	4.13305	4.43726	3.47031	4.20182	4.80366	4.87555	4.84683	6.62454	4.47296	6.85553	7.14367	6.142	3.4725	4.75535	3.09199	3.77254	4.50054	5.32548	3.94547	3.35619	5.79312	5.48976	6.56814	4.62667	5.99851	4.13912	5.88677	8.45907	3.96413	4.81816	4.97908	6.66814	4.7816	7.21996	7.42647	8.37325	5.28104	7.94827	4.56904	9.18871	8.42632	6.90565	5.25181
10	3.99236	7.97929	6.16604	5.53969	6.55402	7.05336	4.04149	5.08151	4.21045	4.62912	4.86994	4.96416	4.48507	6.72885	4.38873	6.68366	7.24222	8.03672	3.43004	4.10183	3.26116	4.47171	5.05616	5.78331	3.99829	3.33682	5.55684	5.20137	6.35097	3.98098	6.29324	4.31461	5.39331	7.82561	3.79864	5.2367	5.33589	6.25205	5.11607	6.55637	7.50877	8.28617	5.73359	7.17379	6.2275	8.49178	7.29406	6.22426	6.05266
11	3.9027	9.04103	5.31527	5.76659	6.14719	6.3683	3.79628	4.7236	4.9383	4.74115	6.01134	4.59707	4.52528	5.41271	4.97919	6.31878	7.19473	10.1053	3.45088	4.07671	3.56432	4.25766	4.64242	5.36239	4.03506	3.25886	6.1355	5.41592	5.00455	3.77059	6.17952	4.93266	5.20611	7.23572	3.75861	4.78197	5.04276	6.50212	5.27123	6.18272	7.4854	7.70058	5.5702	7.69654	5.44247	7.64648	7.70921	6.46625	5.85522
12	3.5073	9.00217	4.69941	5.46355	5.21912	5.78352	4.20274	4.44342	4.59605	3.94032	4.88351	4.55497	4.65495	4.35866	4.94083	5.57063	6.80248	9.35942	3.30753	3.83929	4.0596	4.04636	3.99303	5.51817	4.43889	3.6386	6.2904	5.34085	4.78997	3.93457	6.321	5.05492	5.5333	9.10134	3.90225	3.89767	5.45626	6.09258	5.60268	6.0737	6.21513	7.76531	5.34576	7.98229	5.03086	7.91983	5.14717	6.58667	5.8642
13	3.6642	8.87992	4.52653	5.7752	5.78265	6.32123	3.98153	5.01621	4.45877	3.34137	4.06856	4.64464	4.7144	4.98885	4.92851	6.18267	6.49799	7.08172	3.12517	3.94987	3.47567	3.76336	3.94801	5.22989	4.08905	3.6367	5.9064	5.33051	4.86385	3.95396	5.7826	4.57638	5.89471	9.60053	4.21331	4.32649	5.03311	5.9691	5.65083	7.00924	7.7726	7.69015	5.57335	7.14533	5.3278	7.91635	7.34495	5.58152	5.50534
14	3.71011	8.01836	4.06109	5.1869	5.26147	5.81962	4.16607	5.50467	4.53494	3.03237	3.92422	5.01747	4.79993	5.01878	5.36335	5.49146	6.54539	6.55998	3.67597	4.27643	2.96534	3.45008	3.80372	5.12292	3.91285	3.8933	5.30446	5.21584	4.53092	4.24575	6.48067	4.34331	5.12617	9.55111	4.03425	4.17153	4.3608	5.41829	5.63005	5.57653	6.35937	7.9026	5.79072	6.61201	5.28049	7.69511	6.77282	4.89263	5.53618
15	3.79816	8.24009	4.02104	4.83294	5.15218	5.26599	4.30951	5.46734	4.86793	3.26184	4.11567	4.90437	4.63841	5.58907	5.39098	5.84132	6.19774	6.81528	2.95064	4.01957	2.78172	3.58244	4.05305	5.35305	3.85689	3.82825	5.5259	4.66183	4.39813	3.85655	6.52742	4.46221	5.14724	9.69458	3.75112	4.03189	4.34653	5.75979	5.28623	5.03501	5.97488	7.19392	6.15446	6.70595	4.80848	7.91627	5.99831	5.1466	5.24113
16	3.92944	7.90022	4.43475	4.77713	5.12801	5.2344	4.93181	5.48821	5.03689	3.81283	4.35508	5.02945	4.8863	5.46398	4.4929	6.26126	5.56623	7.03318	3.66935	3.90833	2.62257	3.59993	3.77456	5.06259	3.5582	4.28356	4.54468	4.45307	4.47337	3.37275	6.97472	4.67267	5.40469	10.2579	4.11338	4.58904	4.62948	6.02741	5.47309	6.52425	6.48343	8.75889	5.68014	6.42118	4.78057	7.26148	5.7108	5.16723	5.46916
17	3.72298	8.17915	4.44666	4.75121	4.88004	4.97022	5.30402	5.62861	4.86947	3.65168	4.45216	4.77843	4.93854	4.62242	4.26784	6.47385	5.4948	6.82986	4.22622	3.83075	2.71806	3.63666	3.97995	4.42825	3.61761	4.39532	4.46569	4.46644	3.5176	3.25879	7.22688	4.43025	5.90905	10.2446	4.18224	4.24157	4.92773	6.66868	6.11911	5.10525	6.07365	8.70147	5.55716	6.44757	4.73859	7.50842	6.48612	5.49239	5.71599
18	4.1179	7.82029	4.12138	4.75942	4.68253	5.5747	5.16532	5.36769	4.40963	3.86642	4.30611	4.82719	4.55249	4.62025	4.59892	5.86039	5.52148	6.9433	4.19138	3.61797	3.03599	3.45158	4.42119	3.97122	3.19029	4.38561	4.40709	4.54816	4.04884	3.42936	6.34601	4.67014	6.1571	9.36387	4.11158	3.68131	5.27473	5.42079	5.65988	5.55661	6.23124	7.59109	5.81241	7.64012	5.00513	7.53095	6.8056	5.18169	5.7905
19	4.62374	7.77113	3.44231	4.78982	4.77445	5.39069	5.08058	5.95247	4.21001	4.03377	4.6448	4.86185	4.53698	4.85981	5.17021	6.21161	6.04623	6.9707	3.54027	3.55907	2.65861	3.73183	3.92029	3.94158	3.03757	4.53085	4.39952	4.15637	4.55243	3.25666	6.23406	4.98948	6.26856	9.13086	4.37995	3.9779	4.54385	5.21058	5.9732	4.90224	5.77391	7.81267	5.66212	7.56867	5.02656	6.98903	6.4151	5.36861	5.5987
20	4.67553	7.77239	3.65873	4.8001	4.48591	4.94139	4.89892	5.1774	4.26939	3.9066	4.6434	5.06635	4.7582	5.51352	5.34566	5.94186	5.73658	7.15402	3.97133	3.38921	3.05376	3.64304	3.90289	4.61907	3.15974	4.44346	4.23579	3.75189	4.25328	2.93588	8.21612	4.85499	6.53734	8.77339	4.87099	3.47474	5.84949	7.7323	5.84456	4.86876	5.34773	7.56966	5.59244	6.50335	4.49331	6.98085	7.22747	5.73588	5.76429
21	4.60237	7.55638	3.96838	4.47081	4.32313	4.34699	5.59306	5.47686	4.7473	4.16447	5.06929	4.58386	4.82283	5.77014	5.77198	6.13902	5.79523	7.09209	5.09558	3.32831	3.22794	3.40661	4.2543	3.85564	3.29158	3.90172	4.29342	3.44089	4.35082	2.93588	7.45745	5.15394	6.81568	8.27366	5.09664	3.99484	5.72938	5.58599	5.94229	5.03357	5.44308	7.32301	5.49296	6.07524	4.44532	6.68794	6.54963	5.23429	6.06396
22	5.71588	7.69665	4.49468	4.02418	4.407	4.81758	6.91729	4.99739	5.15277	4.4246	5.22327	4.56514	5.13035	6.19512	4.77295	5.52644	5.96362	6.64371	4.18709	3.68905	3.16566	3.26098	3.96842	4.05756	3.25985	3.66596	4.08548	3.52132	4.6834	2.93588	5.79278	5.12974	7.17605	8.22195	4.68819	4.04225	4.09438	4.21193	5.79244	4.98691	5.25908	8.6515	5.49296	6.2826	4.61656	6.84499	7.33353	5.69004	5.75992
23	6.426	7.2538	4.13142	4.47609	5.22926	4.67543	6.11206	5.29111	4.48189	4.11655	4.73231	4.4582	4.93146	6.31472	4.75121	5.99481	6.5127	6.91194	3.93434	4.27592	3.21961	3.76252	3.94194	3.74079	3.39516	3.21282	4.35671	3.69624	4.83689	4.38551	6.68055	5.343	7.01919	7.98244	4.86884	3.30176	4.49089	4.76916	6.03305	4.87457	4.4732	7.31349	5.75689	6.2826	4.39373	6.97656	6.09468	4.86064	5.64127
24	5.90379	6.93749	4.2619	4.18188	4.3998	5.08329	7.28318	5.91541	4.46698	4.12379	5.73079	4.30213	4.84733	6.15098	4.43271	5.68966	6.54481	6.86713	3.96699	4.54038	2.95079	3.96942	3.86886	3.51651	3.12608	3.24826	4.68191	4.00294	4.67846	4.00895	6.15893	5.49244	6.92022	8.12188	4.94355	3.38472	4.67586	4.21951	5.89787	5.04352	4.78948	7.80339	6.12302	5.65889	5.57809	7.24437	6.49679	4.81499	6.48714
25	5.04254	6.73203	3.94765	4.13167	4.72672	4.9612	5.81989	6.2397	4.37185	3.96154	5.26561	4.40719	5.2479	6.19685	5.13331	6.00049	4.70891	6.76989	4.45321	4.57732	2.92616	3.65574	3.71372	3.57609	3.12556	3.20866	4.67749	4.11233	5.45406	3.5211	7.38532	5.63549	6.39218	8.03145	4.6343	4.08374	4.34629	3.81433	5.81695	4.57222	4.14535	8.376	5.95895	5.53846	7.66053	7.23854	6.38424	5.206	6.86561
26	4.38877	6.49267	3.69366	3.64568	4.67636	4.35542	5.68997	6.77449	4.61356	3.96925	5.23994	4.76919	5.30329	6.59657	4.53969	5.43666	5.15436	6.21247	4.31762	4.02931	2.89323	3.23002	3.67208	4.14553	2.98993	3.33234	4.88544	4.6664	5.32295	4.22926	8.91528	5.40802	6.88492	8.33493	4.30031	3.45424	4.94606	5.06542	6.71179	5.45658	4.55483	8.16105	6.1139	5.73085	7.39217	7.16588	6.17548	5.4385	6.45134
27	4.20896	8.75898	3.81554	3.52117	5.07922	3.97391	5.48144	5.67117	4.60575	3.70029	5.28447	4.79542	5.23992	6.00178	3.93433	5.6671	5.06436	6.10586	4.59452	3.54035	2.82609	3.65803	3.91041	4.35488	3.3358	3.12413	4.69948	4.57507	5.59881	3.75869	8.63416	5.67141	6.58915	8.27696	4.16733	2.86509	5.00308	4.30684	5.48876	5.00773	4.18871	8.13267	5.52747	6.37103	7.33249	7.11882	4.63824	6.51037	6.36852
28	4.82304	8.0956	3.7017	4.30181	4.81128	3.5065	5.34103	5.93907	3.98807	3.90168	5.319	4.52493	5.08286	6.29849	3.92395	5.31957	4.95993	6.16007	3.96959	3.64841	2.82539	3.57945	3.54065	4.49078	3.55023	3.2304	4.92664	4.34264	6.02967	3.19416	8.65144	5.87257	7.45502	8.00254	3.84575	3.3496	4.49786	4.38782	5.03559	4.43145	4.15632	8.33969	6.98064	5.47324	6.49208	6.86363	5.13163	5.82872	6.71292
29	5.3329	7.53954	3.85432	6.06076	4.711	2.99755	5.07731	6.32278	4.14397	3.87756	5.39391	4.56483	5.53082	7.03354	3.99244	5.08578	4.80001	5.91278	4.73688	3.79128	3.05339	3.80954	3.78431	4.48163	3.34908	3.24776	5.0492	4.4006	5.47852	3.11707	8.34664	6.1582	6.86761	8.00338	3.80585	6.44685	4.61937	4.47177	5.51863	5.6062	4.85626	8.5119	6.70453	7.34537	5.02222	7.00864	5.50315	5.45208	6.4412
30	5.24441	8.43658	3.84004	4.71745	5.34447	3.7005	4.64852	6.76601	4.15563	4.17773	5.30598	4.67047	5.21708	6.37126	3.91624	4.61852	5.13396	6.26354	4.75278	3.47353	2.80108	4.14893	3.86978	4.07196	3.80496	3.08709	5.1395	4.60875	5.49633	2.98791	8.37824	6.86985	7.02271	6.92552	3.89583	3.80506	4.65418	5.0356	5.64351	5.31451	4.6127	8.3028	6.66031	7.30916	4.44535	7.30809	4.40263	5.57409	6.12328
31	5.3951	8.49727	3.88438	4.65649	5.0079	3.66296	4.79987	5.37137	3.85359	4.58286	5.37782	4.44118	4.89198	6.11497	4.15575	5.11723	4.7526	7.8604	4.54792	3.4716	2.78448	3.51656	3.51985	3.63138	3.61417	3.3153	5.27248	4.70099	5.55901	3.09615	6.92027	6.5185	6.12622	6.51745	4.40575	3.14826	4.9655	5.5834	5.22997	6.01631	4.51247	7.79056	6.88128	7.57387	4.40995	6.37093	5.73436	6.00286	9.14711
32	5.29308	8.11128	4.1525	4.89492	5.08486	3.78837	5.16715	5.28248	3.79464	4.8204	5.3644	4.73399	4.68339	6.85748	3.70007	5.69079	4.99081	6.82449	4.16456	4.16223	3.24882	3.49368	3.67455	3.9153	3.57464	3.22145	5.54657	4.73689	5.47416	3.19155	5.56043	6.0023	6.14767	7.03723	4.59983	4.63897	4.73202	5.59833	4.6119	5.52829	4.11	7.12759	6.40692	7.67431	4.24984	6.90673	4.8063	4.74963	7.76833
33	4.77601	7.80686	4.16384	4.42843	5.88291	3.89967	4.90863	6.02226	3.65431	4.5611	5.37899	4.74184	4.90025	7.26623	3.44153	5.68931	6.05999	5.68532	4.92889	3.86917	3.35343	3.91095	3.50958	3.83351	3.47193	3.25676	5.1908	4.68737	5.39937	3.60259	5.50011	7.15875	5.99694	7.83911	4.42902	3.38821	4.70805	4.65707	4.60523	5.62589	4.37086	6.5675	7.49088	6.7099	4.24984	8.04454	6.18894	4.24695	8.00461
34	4.41275	7.72294	4.49826	5.11803	5.36614	5.34721	5.79988	5.50053	3.45518	4.54679	5.17161	5.41285	5.95486	8.07913	3.41875	5.75395	6.17689	5.12861	4.59869	3.52289	2.99014	3.63463	3.12636	3.81054	3.90349	3.18722	5.53734	4.5609	5.41606	3.73053	5.36424	6.05717	6.27336	6.47569	4.2333	4.37588	3.82204	4.95085	4.77823	6.19143	4.60728	7.11783	7.25143	7.39048	3.90479	7.85789	6.25085	4.94814	7.65648
35	4.21493	7.76045	4.5171	4.79904	4.68976	5.48978	5.17717	5.77131	4.12494	4.53489	5.23009	5.06285	6.05287	7.83633	3.29642	5.86382	6.22928	5.2304	4.76478	3.17959	2.78947	3.63517	3.4812	4.45356	4.59211	3.25148	5.40132	4.57077	5.8862	3.72424	5.60856	5.96448	5.89669	6.92757	3.77978	2.63511	3.84068	6.97134	4.95177	6.09378	5.7514	7.22336	7.3613	7.41004	4.30291	7.38295	5.36532	4.99675	6.46543
36	4.27871	7.95291	4.32348	4.67173	4.47904	4.87118	5.21433	7.242	4.93369	4.39452	4.91428	5.02539	6.38967	6.82544	3.19269	6.32541	5.99355	5.36949	4.14157	3.74878	3.05146	3.40909	4.79313	4.13886	4.57623	3.28412	5.48787	4.454	5.81419	3.63745	5.84292	5.86638	6.00043	7.06814	4.20807	3.60404	4.31082	6.90133	4.89341	6.59648	6.16338	6.34844	9.13019	7.55047	4.43387	7.18747	4.91939	5.11182	6.95558
37	4.38313	7.95444	4.36732	5.34155	4.72176	4.39421	5.29113	6.74262	5.49072	4.25285	4.53015	5.00583	5.81108	6.59922	3.20786	5.88172	5.35279	4.54958	5.28043	4.60921	3.04946	4.15161	4.85502	4.64598	4.10292	3.15872	5.09689	4.19623	6.46842	3.50714	5.34372	5.73408	5.85799	7.42604	5.41445	4.14423	4.70068	5.24757	4.7423	5.74674	6.50625	6.72374		8.50153	4.72264	7.09309	5.38546	4.52966	7.34681
38	4.67181	8.2606	4.31314	6.02838	4.62149	4.79756	5.5471	7.76368	5.1108	5.21867	4.41309	5.93844	5.90179	6.33253	3.16784	6.75736	5.47391	4.41628	4.6765	4.50374	3.02645	3.67993	4.1681	3.91224	4.38555	3.16271	4.70472	4.32457	6.53743	4.05691	4.70675	5.37317	5.99103	7.33964		2.83791	5.23308	5.68141	4.94334	6.54479	6.97293	7.70335			5.08811	7.08115	4.70971	4.29378	6.83444
39	4.78957	7.76563	4.76212	6.27802	4.52479	4.93993	5.83632	6.98765	3.80563	4.94534	4.35413	6.28991	6.08601	6.20634	3.23525	9.18878	6.44812	4.10075	4.51141	5.89239	2.93831	3.60554	4.03959	3.35315	4.51885	2.97726	4.78868	4.65084	6.86407	3.7232	6.00755	5.00369	5.97883	5.87308		2.83572	5.31725	5.53641	4.99054	5.88787	6.75864	6.62272			6.15887	7.54322	5.96347	3.90916	6.54299
40	4.7695	7.5939	4.21809	5.67777	4.8372	4.60344	5.76477	7.37855	4.4478	5.11937	4.59939	6.36554	6.40226	6.53265	3.25592	12.5181	7.76543	4.10473	4.54066	4.48502	2.89458	3.57165	4.26072	3.59786	4.77935	3.07811	5.10457	5.33694	6.68832	3.79698	4.84391	5.2372	5.63			3.08646	4.88091	5.54249	5.0337	6.33267	6.5105	9.12132			7.35722	7.82144	5.62173	3.82604	6.8036
41	4.54698		4.33027	5.84293	4.47493	4.66076	5.88109	6.29375	6.20643	5.1813	4.9194	6.00049	6.15129	5.92252	3.38938			3.54401	4.85494	4.058	2.95048	3.5495	4.36158	4.01057	4.81423	3.04638	4.83548	5.12118	6.77349	3.66228	5.61429	5.46341	5.5267			3.07632	5.61055	5.85607	5.70692		6.39932	9.96981				7.35286	6.39552	4.11096	6.73868
42	4.45424		4.35174	5.45867	4.44241	4.32679	5.65856	6.28869	5.62635	5.25029	4.59026	5.87134	5.89354	6.11066	3.30112			3.76443	5.11023	4.39055	3.00609	3.57731	4.41297	3.99777	5.64866	3.03585	5.01791	4.72645	6.38378	3.78747	5.43283	5.8534	5.68055			3.22122	4.49693	5.41253	5.36824		5.73349	9.4695				7.48176	5.45894	4.31798
43	4.78649		4.03538	6.98595	4.61865	4.54503	5.50006	6.013	5.53486	5.24777	4.83488	6.18033	5.89925	5.82093	3.63219			3.7373	5.52041	3.91354	3.16065	4.57834	4.60101	4.16079	5.39195	3.65764	5.00852	4.73315	5.83139	3.74716	6.13612	6.44282	5.81153			3.29186	4.25207	5.11765	5.69708		6.00942	8.51427					5.53868	5.03809
44	4.69222		5.61911	7.0784	4.55214	5.37756	6.257	6.21994	5.49139	5.33971	5.17722	7.30321	5.8946	5.57103	3.57076				6.63541	4.23457	3.1636	3.9814	3.96106	4.31142	5.4631	3.23127	5.87164	4.67405	5.70203	3.96232	5.28116	5.64223	5.31103			3.20898	4.63631	5.2925	5.76552			9.8402					5.52261
45	5.19536		6.55277	7.10553	4.42675	5.12705	7.82405	6.01202	4.44266	5.54161	5.557	7.1377	5.90067	5.94631	3.44835				5.59474	3.85113	3.28776	4.24893	4.08711	4.07759	5.01676	3.30455	5.32369	4.67008	6.12893	3.90603	5.59591	5.91903	5.1899			2.97344	4.79585	5.93625	6.00254			11.1756					5.33192
46	5.48095		6.23331	8.23222	4.32106	5.29255		6.36201	6.12713	5.37008	6.88971		6.88953	5.68528	3.53379				5.84044	4.01575	3.69491	4.56023	4.58666	4.00023	5.05123	3.2815	5.63067	4.83641	5.71564	4.82958	6.2976	5.75161	5.78008			4.04634	5.60661	5.32781	5.05649								5.64898
47	5.92133		5.53081	7.06084	4.54977	6.09845		6.58911	4.62064	5.84238	6.76171		6.78354	6.49485	3.2835				6.46871	4.70826	3.56325	4.6219	4.55996	4.07836	5.06016	3.31898	5.30899	5.127	5.40433	4.80944		5.46766				3.41523	5.97639	5.45248	5.75354								5.8709
48	5.85758		5.7088	6.3384	4.79237	6.0662		7.72285	5.19001	6.70802			6.21464	6.05302	3.46752				5.80801	4.59404	3.48262	4.63323	5.1549	4.0609	4.8786	3.31126	5.01717	4.65086	5.28002	4.26403		5.43528				4.20855	5.19679	6.34156	5.62665								6.01974
49	6.23652		5.18215	7.07473	4.62931	6.42239		6.78067	5.31873	5.89146			5.59412		3.5776				7.06121	4.28776	3.35398	4.64408	5.11646	3.96326	4.8728	3.19074	5.00742	4.34698	5.49102	5.01684		4.60683				3.63874	6.98621	6.11464	5.29292								6.0877
50	6.72028		5.15206	5.98475	4.85521	6.06234		7.46988	7.25317	6.19388			5.67486		3.6181				6.41923	4.38386	3.43668	4.75293	5.1066	3.80861	5.15781	3.66465	6.19495	4.31267	5.48929	5.42937		5.1951				4.12859	5.71387	5.45072	5.89529								5.2763
51	5.91028		5.35968	6.45055	4.52571	6.8243		6.62079	5.93428	6.48993			6.02543		3.343				6.15152	4.11537	3.43668	4.48698	5.2622	4.06011	5.23267	4.03311	7.52632	4.48639	5.53	4.59269		4.60952				4.23335	4.59117	5.20003	7.54813								6.5116
52	5.38225		4.80484	5.50498	5.03835	6.40982		5.45041	6.619	6.50562					3.39494				5.84723	5.04715	3.43668	4.30492	5.688	3.93997	5.21425	4.56139	5.54053	4.63353	5.41408	4.59157		4.63843				3.59341	4.90966	4.80183	6.62899								6.69847
53	5.54864		5.42685	5.56853	4.89189	7.11476		6.01656	6.47648	6.21031					3.4772				6.24515	4.73699	4.26178	4.30492	5.37626	3.96591	5.03332	4.10439	6.09839	5.35347	5.26589	4.78881		5.0392				3.71375	4.91842	4.5988	5.90493								6.2355
54	5.90337		5.21882	5.10722	4.74266	5.77743		5.4313	6.19524	7.08172					4.18477				6.54255	4.37321	3.95553	4.30492	5.25856	4.12157	4.95419	4.12687	5.43835	5.29507	5.32021	4.62506		5.09376				3.66944	4.82413	4.44142	5.74256								6.71105
55	6.69616		4.88334	5.45993	4.92774	6.39225		5.92345	5.65566	8.07385					4.03811				6.0329	4.41777	3.62277	4.30492	5.28802	4.56658	5.04971	4.03849	6.33446	5.25967	5.07007	4.75778		4.96842				5.16522		4.70037	5.57027								6.25799
56	6.71899		4.51188	5.71499	5.35161	6.67008		6.01141	5.62306	10.0721					4.08924				5.56678	4.34874	3.46332	5.49426	5.89926	4.28816	4.83302	3.66512	6.2375	4.80639	4.96624	4.75392		4.96225				3.36282			5.87915								5.40667
57	7.74748		4.10061	5.50486	5.05995	6.9788		6.74058	6.52598	11.6809					4.5475				5.92824	4.13446	3.74485	4.82429	5.98508	4.54501	4.66637	4.11593	6.28544	4.70642	4.858	4.35215		5.12573				4.31206			6.0834								6.12332
58			4.40047	5.61074	4.46171	6.65337		7.80284	7.11545						4.4147				5.63965	4.51367	3.79305	4.66662	5.62837	4.53608	4.5873	4.79839	7.91872	5.06368	4.80948	4.7365		6.3738				3.74728			6.3954								5.82381
59			4.65527	5.88694	4.56073	6.37882			6.1982						4.93226				5.83511	4.59774	3.79807	4.43488	5.40233	4.47208	4.45866	4.32771	8.59436	4.79317	4.6705	4.54229						3.3156			5.60765								6.23317
60			4.17868	5.79846	4.21146	5.45861			5.27145						4.1958				5.47956	5.05059	3.81761	3.90104	5.15777	4.50801	4.70854	4.00924		4.69354	4.99957	4.49006						3.75232			5.87687								6.8307
61			4.26119	5.78991	4.29875	5.33218			5.6297						4.35947				5.19566	4.6676	3.58895	4.08142	5.42956	4.53165	4.87424	4.30684		5.04499	4.86137	4.51299						3.48619			5.7001								6.48635
62			5.28017		4.36148	5.60973			5.50691						4.47256				5.00062	4.33537	4.15567	4.06292	7.04294	4.53889	5.47694	4.24068		4.51182	4.99245	4.72896						3.32463			5.62376								5.76072
63			5.66		4.38392	5.21625			6.63371						4.3677				5.02107	4.1721	3.87958	3.90058	6.5553	7.08039		4.44035		4.32317	4.50374	4.43235						3.36618			6.14183								6.55861
64					4.32269	5.12723			5.96492						4.55955				5.21961	4.467	3.88935	4.12123	5.90828	6.16663		4.53273		4.48171	4.64838	4.42449						2.96896			5.87212								5.23181
65					4.6484	5.67233			6.65715						4.8254				5.1126	4.37678	3.92813	4.31087	6.37012	6.17062		4.20787		4.68618	4.74188	4.13454						2.76629			6.43159								5.93812
66					4.71574	5.46989			5.76821						5.16527				4.96685	4.38531	3.53476	4.10229	6.32146	7.40784		4.08674			4.81447	4.62704						2.96306			5.71695								6.30215
67					4.91671	5.86786			6.10348						5.01997				5.01659	4.02452	3.56114	4.29481	5.46001	5.15671		4.40348			4.62226	4.29721						2.64109			5.78308								6.97478
68					4.81344	5.66208			5.71439						4.74961				4.98122	4.80007	3.66461	4.17275	6.20115	4.49053		4.33485				4.11526						2.55196			5.48267								6.2971
69					4.9551	5.51226			5.36282						5.50051				4.82063	4.3377	3.20518		5.43389	4.20322		4.49323				4.19477						2.66224			5.86504								5.42308
70					4.74906	5.46791			5.69408										4.58855	4.17903	3.34628		6.93792	4.32379		4.43823				4.09136						2.30068			6.03252								5.2382
71					4.58838	5.44492			6.09953										4.80239	4.16554	3.59038		6.41977	4.19049		4.23262				4.38317						2.43984			5.55452								5.56669
72					4.72614	5.0665			5.96										4.98576	4.48644	3.33414		6.17653	4.27636		4.48649				4.23346						2.65701			5.49005								5.93759
73					4.72394	5.0739			6.00687										4.53012	4.59727	3.32549		7.17852	4.25805		4.28319				4.46632						2.54453			5.69146								5.65765
74					4.69097	4.89258			5.93291										4.9172	4.52741	3.32475			4.79249		4.48596				4.06491						2.33189			5.70581								5.63648
75					5.11189	5.5908			5.73938											4.67697	3.38313			5.25318		5.57638				3.96485						2.42605			5.62412								5.71582
76					5.4215	6.12493			5.98199											4.65837	3.41412			5.50636		4.68082				4.75867						2.54461			6.02137								5.56616
77					5.10311	6.03965			6.14459											4.43145	3.39973			5.58145												3.0639			6.37813								5.32423
78					5.04998	5.43555			6.41256											4.58975	3.45603			5.80352												3.49518			6.36561								5.36471
79					4.60989	5.46323			7.7578											4.93672	3.27083			5.4558												3.65114											5.41388
80					4.58705	5.22563														4.6556	3.16376			5.61369												2.97565											5.35726
81					4.42951	5.08309														4.90729	3.29472			5.9978												3.20953											5.12354
82					4.83406	6.13092														5.07278	3.40818			5.76514												3.38914											5.02839
83					4.84425	7.42132														5.35287	3.46777			5.86082												3.37042											5.50468
84					5.15427																3.45232			6.69129												3.37118											5.80867
85					5.72318																3.38798			7.22375												3.4114											5.86569
86					6.08728																3.59841			9.59792												3.54361											5.86619
87					5.37459																3.65156															3.45323											6.02966
88					5.44732																5.12199															3.73216											6.00769
89					7.00391																															3.70904											5.89566
90																																				4.50964											6.0911
91																																				5.51744											6.05158
92																																				5.21588											6.11022
93																																				4.74926											5.87778
94																																				5.11092											6.24023
95																																				4.68625											6.31992
96																																				4.47924											5.7519
97																																				4.13982											6.01205
98																																				4.07067											5.64438
99																																				5.18258											5.92855
100																																				4.21148											6.46886
101																																				5.01142											6.3116
102																																				4.57958											6.51568
103																																				4.88179											6.87615
104																																				6.05579											7.55002
105																																				6.23235											7.51568
106																																				6.24446											7.32041
107																																				6.48831											7.69743
108																																				6.66671											7.27595
109																																				6.69706											6.94836
110																																				5.29979											6.78367
111																																				5.57094											6.65721
112																																				5.80727											7.50235
113																																				5.76409											6.519
114																																				5.48617											6.61562
115																																				6.68706											6.4473
116																																				7.40948											6.60953
117																																				6.08233											6.50974
118																																				5.98351
119
120
121
122
123
124
125
126
127
128
129
130
131
132
133
134
135
136
137
138
139
140
141
142
143
144
145
146
147
148
149
150
151
152
153
154
155
156
157
158
159
160
161
162
163
164
165
166
167
168
169
170
171
172
173
174
175
176
177
178
179
180
181
182
183
184
185
186
187
188
189
190
191
192
193
194
195
196
197
198
199
200
201
202
203
204
205
206
207
208
209
210
211
212
213
214
215
216
217
218
219
220
221
222
223
224
225
226
227
228
229
230
231
232
233
234
235
236
237
238
239
240
241
242
243
244
245
246
247
248
249
250
251
252
253
254
255
256
257
258
259
260
261
262
263
264
265
266
267
268
269
270
271
272
273
274
275
276
277
278
279
280
281
282
283
284
285
286
287
288
289
290
291
292
293
294
295
296
297
298
299
[truncated: 299 more columns]

## Sheet: Frame_align_birth(h)
	Exp1	Exp1	Exp1	Exp1	Exp1	Exp1	Exp1	Exp1	Exp1	Exp1	Exp1	Exp1	Exp1	Exp1	Exp1	Exp1	Exp1	Exp1	Exp1	Exp1	Exp1	Exp1	Exp1	Exp1	Exp1	Exp1	Exp1	Exp1	Exp1	Exp1	Exp1	Exp1	Exp1	Exp1	Exp1	Exp1	Exp1	Exp1	Exp1	Exp1	Exp1	Exp1	Exp1	Exp1	Exp1	Exp1	Exp1	Exp1	Exp1
0	0	0	0	0	0	0	0	0	0	0	0	0	0	0	0	0	0	0	0	0	0	0	0	0	0	0	0	0	0	0	0	0	0	0	0	0	0	0	0	0	0	0	0	0	0	0	0	0	0
1	0.333333	0.333333	0.333333	0.333333	0.333333	0.333333	0.333333	0.333333	0.333333	0.333333	0.333333	0.333333	0.333333	0.333333	0.333333	0.333333	0.333333	0.333333	0.333333	0.333333	0.333333	0.333333	0.333333	0.333333	0.333333	0.333333	0.333333	0.333333	0.333333	0.333333	0.333333	0.333333	0.333333	0.333333	0.333333	0.333333	0.333333	0.333333	0.333333	0.333333	0.333333	0.333333	0.333333	0.333333	0.333333	0.333333	0.333333	0.333333	0.333333
2	0.666667	0.666667	0.666667	0.666667	0.666667	0.666667	0.666667	0.666667	0.666667	0.666667	0.666667	0.666667	0.666667	0.666667	0.666667	0.666667	0.666667	0.666667	0.666667	0.666667	0.666667	0.666667	0.666667	0.666667	0.666667	0.666667	0.666667	0.666667	0.666667	0.666667	0.666667	0.666667	0.666667	0.666667	0.666667	0.666667	0.666667	0.666667	0.666667	0.666667	0.666667	0.666667	0.666667	0.666667	0.666667	0.666667	0.666667	0.666667	0.666667
3	1	1	1	1	1	1	1	1	1	1	1	1	1	1	1	1	1	1	1	1	1	1	1	1	1	1	1	1	1	1	1	1	1	1	1	1	1	1	1	1	1	1	1	1	1	1	1	1	1
4	1.33333	1.33333	1.33333	1.33333	1.33333	1.33333	1.33333	1.33333	1.33333	1.33333	1.33333	1.33333	1.33333	1.33333	1.33333	1.33333	1.33333	1.33333	1.33333	1.33333	1.33333	1.33333	1.33333	1.33333	1.33333	1.33333	1.33333	1.33333	1.33333	1.33333	1.33333	1.33333	1.33333	1.33333	1.33333	1.33333	1.33333	1.33333	1.33333	1.33333	1.33333	1.33333	1.33333	1.33333	1.33333	1.33333	1.33333	1.33333	1.33333
5	1.66667	1.66667	1.66667	1.66667	1.66667	1.66667	1.66667	1.66667	1.66667	1.66667	1.66667	1.66667	1.66667	1.66667	1.66667	1.66667	1.66667	1.66667	1.66667	1.66667	1.66667	1.66667	1.66667	1.66667	1.66667	1.66667	1.66667	1.66667	1.66667	1.66667	1.66667	1.66667	1.66667	1.66667	1.66667	1.66667	1.66667	1.66667	1.66667	1.66667	1.66667	1.66667	1.66667	1.66667	1.66667	1.66667	1.66667	1.66667	1.66667
6	2	2	2	2	2	2	2	2	2	2	2	2	2	2	2	2	2	2	2	2	2	2	2	2	2	2	2	2	2	2	2	2	2	2	2	2	2	2	2	2	2	2	2	2	2	2	2	2	2
7	2.33333	2.33333	2.33333	2.33333	2.33333	2.33333	2.33333	2.33333	2.33333	2.33333	2.33333	2.33333	2.33333	2.33333	2.33333	2.33333	2.33333	2.33333	2.33333	2.33333	2.33333	2.33333	2.33333	2.33333	2.33333	2.33333	2.33333	2.33333	2.33333	2.33333	2.33333	2.33333	2.33333	2.33333	2.33333	2.33333	2.33333	2.33333	2.33333	2.33333	2.33333	2.33333	2.33333	2.33333	2.33333	2.33333	2.33333	2.33333	2.33333
8	2.66667	2.66667	2.66667	2.66667	2.66667	2.66667	2.66667	2.66667	2.66667	2.66667	2.66667	2.66667	2.66667	2.66667	2.66667	2.66667	2.66667	2.66667	2.66667	2.66667	2.66667	2.66667	2.66667	2.66667	2.66667	2.66667	2.66667	2.66667	2.66667	2.66667	2.66667	2.66667	2.66667	2.66667	2.66667	2.66667	2.66667	2.66667	2.66667	2.66667	2.66667	2.66667	2.66667	2.66667	2.66667	2.66667	2.66667	2.66667	2.66667
9	3	3	3	3	3	3	3	3	3	3	3	3	3	3	3	3	3	3	3	3	3	3	3	3	3	3	3	3	3	3	3	3	3	3	3	3	3	3	3	3	3	3	3	3	3	3	3	3	3
10	3.33333	3.33333	3.33333	3.33333	3.33333	3.33333	3.33333	3.33333	3.33333	3.33333	3.33333	3.33333	3.33333	3.33333	3.33333	3.33333	3.33333	3.33333	3.33333	3.33333	3.33333	3.33333	3.33333	3.33333	3.33333	3.33333	3.33333	3.33333	3.33333	3.33333	3.33333	3.33333	3.33333	3.33333	3.33333	3.33333	3.33333	3.33333	3.33333	3.33333	3.33333	3.33333	3.33333	3.33333	3.33333	3.33333	3.33333	3.33333	3.33333
11	3.66667	3.66667	3.66667	3.66667	3.66667	3.66667	3.66667	3.66667	3.66667	3.66667	3.66667	3.66667	3.66667	3.66667	3.66667	3.66667	3.66667	3.66667	3.66667	3.66667	3.66667	3.66667	3.66667	3.66667	3.66667	3.66667	3.66667	3.66667	3.66667	3.66667	3.66667	3.66667	3.66667	3.66667	3.66667	3.66667	3.66667	3.66667	3.66667	3.66667	3.66667	3.66667	3.66667	3.66667	3.66667	3.66667	3.66667	3.66667	3.66667
12	4	4	4	4	4	4	4	4	4	4	4	4	4	4	4	4	4	4	4	4	4	4	4	4	4	4	4	4	4	4	4	4	4	4	4	4	4	4	4	4	4	4	4	4	4	4	4	4	4
13	4.33333	4.33333	4.33333	4.33333	4.33333	4.33333	4.33333	4.33333	4.33333	4.33333	4.33333	4.33333	4.33333	4.33333	4.33333	4.33333	4.33333	4.33333	4.33333	4.33333	4.33333	4.33333	4.33333	4.33333	4.33333	4.33333	4.33333	4.33333	4.33333	4.33333	4.33333	4.33333	4.33333	4.33333	4.33333	4.33333	4.33333	4.33333	4.33333	4.33333	4.33333	4.33333	4.33333	4.33333	4.33333	4.33333	4.33333	4.33333	4.33333
14	4.66667	4.66667	4.66667	4.66667	4.66667	4.66667	4.66667	4.66667	4.66667	4.66667	4.66667	4.66667	4.66667	4.66667	4.66667	4.66667	4.66667	4.66667	4.66667	4.66667	4.66667	4.66667	4.66667	4.66667	4.66667	4.66667	4.66667	4.66667	4.66667	4.66667	4.66667	4.66667	4.66667	4.66667	4.66667	4.66667	4.66667	4.66667	4.66667	4.66667	4.66667	4.66667	4.66667	4.66667	4.66667	4.66667	4.66667	4.66667	4.66667
15	5	5	5	5	5	5	5	5	5	5	5	5	5	5	5	5	5	5	5	5	5	5	5	5	5	5	5	5	5	5	5	5	5	5	5	5	5	5	5	5	5	5	5	5	5	5	5	5	5
16	5.33333	5.33333	5.33333	5.33333	5.33333	5.33333	5.33333	5.33333	5.33333	5.33333	5.33333	5.33333	5.33333	5.33333	5.33333	5.33333	5.33333	5.33333	5.33333	5.33333	5.33333	5.33333	5.33333	5.33333	5.33333	5.33333	5.33333	5.33333	5.33333	5.33333	5.33333	5.33333	5.33333	5.33333	5.33333	5.33333	5.33333	5.33333	5.33333	5.33333	5.33333	5.33333	5.33333	5.33333	5.33333	5.33333	5.33333	5.33333	5.33333
17	5.66667	5.66667	5.66667	5.66667	5.66667	5.66667	5.66667	5.66667	5.66667	5.66667	5.66667	5.66667	5.66667	5.66667	5.66667	5.66667	5.66667	5.66667	5.66667	5.66667	5.66667	5.66667	5.66667	5.66667	5.66667	5.66667	5.66667	5.66667	5.66667	5.66667	5.66667	5.66667	5.66667	5.66667	5.66667	5.66667	5.66667	5.66667	5.66667	5.66667	5.66667	5.66667	5.66667	5.66667	5.66667	5.66667	5.66667	5.66667	5.66667
18	6	6	6	6	6	6	6	6	6	6	6	6	6	6	6	6	6	6	6	6	6	6	6	6	6	6	6	6	6	6	6	6	6	6	6	6	6	6	6	6	6	6	6	6	6	6	6	6	6
19	6.33333	6.33333	6.33333	6.33333	6.33333	6.33333	6.33333	6.33333	6.33333	6.33333	6.33333	6.33333	6.33333	6.33333	6.33333	6.33333	6.33333	6.33333	6.33333	6.33333	6.33333	6.33333	6.33333	6.33333	6.33333	6.33333	6.33333	6.33333	6.33333	6.33333	6.33333	6.33333	6.33333	6.33333	6.33333	6.33333	6.33333	6.33333	6.33333	6.33333	6.33333	6.33333	6.33333	6.33333	6.33333	6.33333	6.33333	6.33333	6.33333
20	6.66667	6.66667	6.66667	6.66667	6.66667	6.66667	6.66667	6.66667	6.66667	6.66667	6.66667	6.66667	6.66667	6.66667	6.66667	6.66667	6.66667	6.66667	6.66667	6.66667	6.66667	6.66667	6.66667	6.66667	6.66667	6.66667	6.66667	6.66667	6.66667	6.66667	6.66667	6.66667	6.66667	6.66667	6.66667	6.66667	6.66667	6.66667	6.66667	6.66667	6.66667	6.66667	6.66667	6.66667	6.66667	6.66667	6.66667	6.66667	6.66667
21	7	7	7	7	7	7	7	7	7	7	7	7	7	7	7	7	7	7	7	7	7	7	7	7	7	7	7	7	7	7	7	7	7	7	7	7	7	7	7	7	7	7	7	7	7	7	7	7	7
22	7.33333	7.33333	7.33333	7.33333	7.33333	7.33333	7.33333	7.33333	7.33333	7.33333	7.33333	7.33333	7.33333	7.33333	7.33333	7.33333	7.33333	7.33333	7.33333	7.33333	7.33333	7.33333	7.33333	7.33333	7.33333	7.33333	7.33333	7.33333	7.33333	7.33333	7.33333	7.33333	7.33333	7.33333	7.33333	7.33333	7.33333	7.33333	7.33333	7.33333	7.33333	7.33333	7.33333	7.33333	7.33333	7.33333	7.33333	7.33333	7.33333
23	7.66667	7.66667	7.66667	7.66667	7.66667	7.66667	7.66667	7.66667	7.66667	7.66667	7.66667	7.66667	7.66667	7.66667	7.66667	7.66667	7.66667	7.66667	7.66667	7.66667	7.66667	7.66667	7.66667	7.66667	7.66667	7.66667	7.66667	7.66667	7.66667	7.66667	7.66667	7.66667	7.66667	7.66667	7.66667	7.66667	7.66667	7.66667	7.66667	7.66667	7.66667	7.66667	7.66667	7.66667	7.66667	7.66667	7.66667	7.66667	7.66667
24	8	8	8	8	8	8	8	8	8	8	8	8	8	8	8	8	8	8	8	8	8	8	8	8	8	8	8	8	8	8	8	8	8	8	8	8	8	8	8	8	8	8	8	8	8	8	8	8	8
25	8.33333	8.33333	8.33333	8.33333	8.33333	8.33333	8.33333	8.33333	8.33333	8.33333	8.33333	8.33333	8.33333	8.33333	8.33333	8.33333	8.33333	8.33333	8.33333	8.33333	8.33333	8.33333	8.33333	8.33333	8.33333	8.33333	8.33333	8.33333	8.33333	8.33333	8.33333	8.33333	8.33333	8.33333	8.33333	8.33333	8.33333	8.33333	8.33333	8.33333	8.33333	8.33333	8.33333	8.33333	8.33333	8.33333	8.33333	8.33333	8.33333
26	8.66667	8.66667	8.66667	8.66667	8.66667	8.66667	8.66667	8.66667	8.66667	8.66667	8.66667	8.66667	8.66667	8.66667	8.66667	8.66667	8.66667	8.66667	8.66667	8.66667	8.66667	8.66667	8.66667	8.66667	8.66667	8.66667	8.66667	8.66667	8.66667	8.66667	8.66667	8.66667	8.66667	8.66667	8.66667	8.66667	8.66667	8.66667	8.66667	8.66667	8.66667	8.66667	8.66667	8.66667	8.66667	8.66667	8.66667	8.66667	8.66667
27	9	9	9	9	9	9	9	9	9	9	9	9	9	9	9	9	9	9	9	9	9	9	9	9	9	9	9	9	9	9	9	9	9	9	9	9	9	9	9	9	9	9	9	9	9	9	9	9	9
28	9.33333	9.33333	9.33333	9.33333	9.33333	9.33333	9.33333	9.33333	9.33333	9.33333	9.33333	9.33333	9.33333	9.33333	9.33333	9.33333	9.33333	9.33333	9.33333	9.33333	9.33333	9.33333	9.33333	9.33333	9.33333	9.33333	9.33333	9.33333	9.33333	9.33333	9.33333	9.33333	9.33333	9.33333	9.33333	9.33333	9.33333	9.33333	9.33333	9.33333	9.33333	9.33333	9.33333	9.33333	9.33333	9.33333	9.33333	9.33333	9.33333
29	9.66667	9.66667	9.66667	9.66667	9.66667	9.66667	9.66667	9.66667	9.66667	9.66667	9.66667	9.66667	9.66667	9.66667	9.66667	9.66667	9.66667	9.66667	9.66667	9.66667	9.66667	9.66667	9.66667	9.66667	9.66667	9.66667	9.66667	9.66667	9.66667	9.66667	9.66667	9.66667	9.66667	9.66667	9.66667	9.66667	9.66667	9.66667	9.66667	9.66667	9.66667	9.66667	9.66667	9.66667	9.66667	9.66667	9.66667	9.66667	9.66667
30	10	10	10	10	10	10	10	10	10	10	10	10	10	10	10	10	10	10	10	10	10	10	10	10	10	10	10	10	10	10	10	10	10	10	10	10	10	10	10	10	10	10	10	10	10	10	10	10	10
31	10.3333	10.3333	10.3333	10.3333	10.3333	10.3333	10.3333	10.3333	10.3333	10.3333	10.3333	10.3333	10.3333	10.3333	10.3333	10.3333	10.3333	10.3333	10.3333	10.3333	10.3333	10.3333	10.3333	10.3333	10.3333	10.3333	10.3333	10.3333	10.3333	10.3333	10.3333	10.3333	10.3333	10.3333	10.3333	10.3333	10.3333	10.3333	10.3333	10.3333	10.3333	10.3333	10.3333	10.3333	10.3333	10.3333	10.3333	10.3333	10.3333
32	10.6667	10.6667	10.6667	10.6667	10.6667	10.6667	10.6667	10.6667	10.6667	10.6667	10.6667	10.6667	10.6667	10.6667	10.6667	10.6667	10.6667	10.6667	10.6667	10.6667	10.6667	10.6667	10.6667	10.6667	10.6667	10.6667	10.6667	10.6667	10.6667	10.6667	10.6667	10.6667	10.6667	10.6667	10.6667	10.6667	10.6667	10.6667	10.6667	10.6667	10.6667	10.6667	10.6667	10.6667	10.6667	10.6667	10.6667	10.6667	10.6667
33	11	11	11	11	11	11	11	11	11	11	11	11	11	11	11	11	11	11	11	11	11	11	11	11	11	11	11	11	11	11	11	11	11	11	11	11	11	11	11	11	11	11	11	11	11	11	11	11	11
34	11.3333	11.3333	11.3333	11.3333	11.3333	11.3333	11.3333	11.3333	11.3333	11.3333	11.3333	11.3333	11.3333	11.3333	11.3333	11.3333	11.3333	11.3333	11.3333	11.3333	11.3333	11.3333	11.3333	11.3333	11.3333	11.3333	11.3333	11.3333	11.3333	11.3333	11.3333	11.3333	11.3333	11.3333	11.3333	11.3333	11.3333	11.3333	11.3333	11.3333	11.3333	11.3333	11.3333	11.3333	11.3333	11.3333	11.3333	11.3333	11.3333
35	11.6667	11.6667	11.6667	11.6667	11.6667	11.6667	11.6667	11.6667	11.6667	11.6667	11.6667	11.6667	11.6667	11.6667	11.6667	11.6667	11.6667	11.6667	11.6667	11.6667	11.6667	11.6667	11.6667	11.6667	11.6667	11.6667	11.6667	11.6667	11.6667	11.6667	11.6667	11.6667	11.6667	11.6667	11.6667	11.6667	11.6667	11.6667	11.6667	11.6667	11.6667	11.6667	11.6667	11.6667	11.6667	11.6667	11.6667	11.6667	11.6667
36	12	12	12	12	12	12	12	12	12	12	12	12	12	12	12	12	12	12	12	12	12	12	12	12	12	12	12	12	12	12	12	12	12	12	12	12	12	12	12	12	12	12	12	12	12	12	12	12	12
37	12.3333	12.3333	12.3333	12.3333	12.3333	12.3333	12.3333	12.3333	12.3333	12.3333	12.3333	12.3333	12.3333	12.3333	12.3333	12.3333	12.3333	12.3333	12.3333	12.3333	12.3333	12.3333	12.3333	12.3333	12.3333	12.3333	12.3333	12.3333	12.3333	12.3333	12.3333	12.3333	12.3333	12.3333	12.3333	12.3333	12.3333	12.3333	12.3333	12.3333	12.3333	12.3333		12.3333	12.3333	12.3333	12.3333	12.3333	12.3333
38	12.6667	12.6667	12.6667	12.6667	12.6667	12.6667	12.6667	12.6667	12.6667	12.6667	12.6667	12.6667	12.6667	12.6667	12.6667	12.6667	12.6667	12.6667	12.6667	12.6667	12.6667	12.6667	12.6667	12.6667	12.6667	12.6667	12.6667	12.6667	12.6667	12.6667	12.6667	12.6667	12.6667	12.6667		12.6667	12.6667	12.6667	12.6667	12.6667	12.6667	12.6667			12.6667	12.6667	12.6667	12.6667	12.6667
39	13	13	13	13	13	13	13	13	13	13	13	13	13	13	13	13	13	13	13	13	13	13	13	13	13	13	13	13	13	13	13	13	13	13		13	13	13	13	13	13	13			13	13	13	13	13
40	13.3333	13.3333	13.3333	13.3333	13.3333	13.3333	13.3333	13.3333	13.3333	13.3333	13.3333	13.3333	13.3333	13.3333	13.3333	13.3333	13.3333	13.3333	13.3333	13.3333	13.3333	13.3333	13.3333	13.3333	13.3333	13.3333	13.3333	13.3333	13.3333	13.3333	13.3333	13.3333	13.3333			13.3333	13.3333	13.3333	13.3333	13.3333	13.3333	13.3333			13.3333	13.3333	13.3333	13.3333	13.3333
41	13.6667		13.6667	13.6667	13.6667	13.6667	13.6667	13.6667	13.6667	13.6667	13.6667	13.6667	13.6667	13.6667	13.6667			13.6667	13.6667	13.6667	13.6667	13.6667	13.6667	13.6667	13.6667	13.6667	13.6667	13.6667	13.6667	13.6667	13.6667	13.6667	13.6667			13.6667	13.6667	13.6667	13.6667		13.6667	13.6667				13.6667	13.6667	13.6667	13.6667
42	14		14	14	14	14	14	14	14	14	14	14	14	14	14			14	14	14	14	14	14	14	14	14	14	14	14	14	14	14	14			14	14	14	14		14	14				14	14	14
43	14.3333		14.3333	14.3333	14.3333	14.3333	14.3333	14.3333	14.3333	14.3333	14.3333	14.3333	14.3333	14.3333	14.3333			14.3333	14.3333	14.3333	14.3333	14.3333	14.3333	14.3333	14.3333	14.3333	14.3333	14.3333	14.3333	14.3333	14.3333	14.3333	14.3333			14.3333	14.3333	14.3333	14.3333		14.3333	14.3333					14.3333	14.3333
44	14.6667		14.6667	14.6667	14.6667	14.6667	14.6667	14.6667	14.6667	14.6667	14.6667	14.6667	14.6667	14.6667	14.6667				14.6667	14.6667	14.6667	14.6667	14.6667	14.6667	14.6667	14.6667	14.6667	14.6667	14.6667	14.6667	14.6667	14.6667	14.6667			14.6667	14.6667	14.6667	14.6667			14.6667					14.6667
45	15		15	15	15	15	15	15	15	15	15	15	15	15	15				15	15	15	15	15	15	15	15	15	15	15	15	15	15	15			15	15	15	15			15					15
46	15.3333		15.3333	15.3333	15.3333	15.3333		15.3333	15.3333	15.3333	15.3333		15.3333	15.3333	15.3333				15.3333	15.3333	15.3333	15.3333	15.3333	15.3333	15.3333	15.3333	15.3333	15.3333	15.3333	15.3333	15.3333	15.3333	15.3333			15.3333	15.3333	15.3333	15.3333								15.3333
47	15.6667		15.6667	15.6667	15.6667	15.6667		15.6667	15.6667	15.6667	15.6667		15.6667	15.6667	15.6667				15.6667	15.6667	15.6667	15.6667	15.6667	15.6667	15.6667	15.6667	15.6667	15.6667	15.6667	15.6667		15.6667				15.6667	15.6667	15.6667	15.6667								15.6667
48	16		16	16	16	16		16	16	16			16	16	16				16	16	16	16	16	16	16	16	16	16	16	16		16				16	16	16	16								16
49	16.3333		16.3333	16.3333	16.3333	16.3333		16.3333	16.3333	16.3333			16.3333		16.3333				16.3333	16.3333	16.3333	16.3333	16.3333	16.3333	16.3333	16.3333	16.3333	16.3333	16.3333	16.3333		16.3333				16.3333	16.3333	16.3333	16.3333								16.3333
50	16.6667		16.6667	16.6667	16.6667	16.6667		16.6667	16.6667	16.6667			16.6667		16.6667				16.6667	16.6667	16.6667	16.6667	16.6667	16.6667	16.6667	16.6667	16.6667	16.6667	16.6667	16.6667		16.6667				16.6667	16.6667	16.6667	16.6667								16.6667
51	17		17	17	17	17		17	17	17			17		17				17	17	17	17	17	17	17	17	17	17	17	17		17				17	17	17	17								17
52	17.3333		17.3333	17.3333	17.3333	17.3333		17.3333	17.3333	17.3333					17.3333				17.3333	17.3333	17.3333	17.3333	17.3333	17.3333	17.3333	17.3333	17.3333	17.3333	17.3333	17.3333		17.3333				17.3333	17.3333	17.3333	17.3333								17.3333
53	17.6667		17.6667	17.6667	17.6667	17.6667		17.6667	17.6667	17.6667					17.6667				17.6667	17.6667	17.6667	17.6667	17.6667	17.6667	17.6667	17.6667	17.6667	17.6667	17.6667	17.6667		17.6667				17.6667	17.6667	17.6667	17.6667								17.6667
54	18		18	18	18	18		18	18	18					18				18	18	18	18	18	18	18	18	18	18	18	18		18				18	18	18	18								18
55	18.3333		18.3333	18.3333	18.3333	18.3333		18.3333	18.3333	18.3333					18.3333				18.3333	18.3333	18.3333	18.3333	18.3333	18.3333	18.3333	18.3333	18.3333	18.3333	18.3333	18.3333		18.3333				18.3333		18.3333	18.3333								18.3333
56	18.6667		18.6667	18.6667	18.6667	18.6667		18.6667	18.6667	18.6667					18.6667				18.6667	18.6667	18.6667	18.6667	18.6667	18.6667	18.6667	18.6667	18.6667	18.6667	18.6667	18.6667		18.6667				18.6667			18.6667								18.6667
57	19		19	19	19	19		19	19	19					19				19	19	19	19	19	19	19	19	19	19	19	19		19				19			19								19
58			19.3333	19.3333	19.3333	19.3333		19.3333	19.3333						19.3333				19.3333	19.3333	19.3333	19.3333	19.3333	19.3333	19.3333	19.3333	19.3333	19.3333	19.3333	19.3333		19.3333				19.3333			19.3333								19.3333
59			19.6667	19.6667	19.6667	19.6667			19.6667						19.6667				19.6667	19.6667	19.6667	19.6667	19.6667	19.6667	19.6667	19.6667	19.6667	19.6667	19.6667	19.6667						19.6667			19.6667								19.6667
60			20	20	20	20			20						20				20	20	20	20	20	20	20	20		20	20	20						20			20								20
61			20.3333	20.3333	20.3333	20.3333			20.3333						20.3333				20.3333	20.3333	20.3333	20.3333	20.3333	20.3333	20.3333	20.3333		20.3333	20.3333	20.3333						20.3333			20.3333								20.3333
62			20.6667		20.6667	20.6667			20.6667						20.6667				20.6667	20.6667	20.6667	20.6667	20.6667	20.6667	20.6667	20.6667		20.6667	20.6667	20.6667						20.6667			20.6667								20.6667
63			21		21	21			21						21				21	21	21	21	21	21		21		21	21	21						21			21								21
64					21.3333	21.3333			21.3333						21.3333				21.3333	21.3333	21.3333	21.3333	21.3333	21.3333		21.3333		21.3333	21.3333	21.3333						21.3333			21.3333								21.3333
65					21.6667	21.6667			21.6667						21.6667				21.6667	21.6667	21.6667	21.6667	21.6667	21.6667		21.6667		21.6667	21.6667	21.6667						21.6667			21.6667								21.6667
66					22	22			22						22				22	22	22	22	22	22		22			22	22						22			22								22
67					22.3333	22.3333			22.3333						22.3333				22.3333	22.3333	22.3333	22.3333	22.3333	22.3333		22.3333			22.3333	22.3333						22.3333			22.3333								22.3333
68					22.6667	22.6667			22.6667						22.6667				22.6667	22.6667	22.6667	22.6667	22.6667	22.6667		22.6667				22.6667						22.6667			22.6667								22.6667
69					23	23			23						23				23	23	23		23	23		23				23						23			23								23
70					23.3333	23.3333			23.3333										23.3333	23.3333	23.3333		23.3333	23.3333		23.3333				23.3333						23.3333			23.3333								23.3333
71					23.6667	23.6667			23.6667										23.6667	23.6667	23.6667		23.6667	23.6667		23.6667				23.6667						23.6667			23.6667								23.6667
72					24	24			24										24	24	24		24	24		24				24						24			24								24
73					24.3333	24.3333			24.3333										24.3333	24.3333	24.3333		24.3333	24.3333		24.3333				24.3333						24.3333			24.3333								24.3333
74					24.6667	24.6667			24.6667										24.6667	24.6667	24.6667			24.6667		24.6667				24.6667						24.6667			24.6667								24.6667
75					25	25			25											25	25			25		25				25						25			25								25
76					25.3333	25.3333			25.3333											25.3333	25.3333			25.3333		25.3333				25.3333						25.3333			25.3333								25.3333
77					25.6667	25.6667			25.6667											25.6667	25.6667			25.6667												25.6667			25.6667								25.6667
78					26	26			26											26	26			26												26			26								26
79					26.3333	26.3333			26.3333											26.3333	26.3333			26.3333												26.3333											26.3333
80					26.6667	26.6667														26.6667	26.6667			26.6667												26.6667											26.6667
81					27	27														27	27			27												27											27
82					27.3333	27.3333														27.3333	27.3333			27.3333												27.3333											27.3333
83					27.6667	27.6667														27.6667	27.6667			27.6667												27.6667											27.6667
84					28																28			28												28											28
85					28.3333																28.3333			28.3333												28.3333											28.3333
86					28.6667																28.6667			28.6667												28.6667											28.6667
87					29																29															29											29
88					29.3333																29.3333															29.3333											29.3333
89					29.6667																															29.6667											29.6667
90																																				30											30
91																																				30.3333											30.3333
92																																				30.6667											30.6667
93																																				31											31
94																																				31.3333											31.3333
95																																				31.6667											31.6667
96																																				32											32
97																																				32.3333											32.3333
98																																				32.6667											32.6667
99																																				33											33
100																																				33.3333											33.3333
101																																				33.6667											33.6667
102																																				34											34
103																																				34.3333											34.3333
104																																				34.6667											34.6667
105																																				35											35
106																																				35.3333											35.3333
107																																				35.6667											35.6667
108																																				36											36
109																																				36.3333											36.3333
110																																				36.6667											36.6667
111																																				37											37
112																																				37.3333											37.3333
113																																				37.6667											37.6667
114																																				38											38
115																																				38.3333											38.3333
116																																				38.6667											38.6667
117																																				39											39
118																																				39.3333
119
120
121
122
123
124
125
126
127
128
129
130
131
132
133
134
135
136
137
138
139
140
141
142
143
144
145
146
147
148
149
150
151
152
153
154
155
156
157
158
159
160
161
162
163
164
165
166
167
168
169
170
171
172
173
174
175
176
177
178
179
180
181
182
183
184
185
186
187
188
189
190
191
192
193
194
195
196
197
198
199
200
201
202
203
204
205
206
207
208
209
210
211
212
213
214
215
216
217
218
219
220
221
222
223
224
225
226
227
228
229
230
231
232
233
234
235
236
237
238
239
240
241
242
243
244
245
246
247
248
249
250
251
252
253
254
255
256
257
258
259
260
261
262
263
264
265
266
267
268
269
270
271
272
273
274
275
276
277
278
279
280
281
282
283
284
285
286
287
288
289
290
291
292
293
294
295
296
297
298
299
[truncated: 299 more columns]
