# Supplementary material for: The G1-S transition is promoted by Rb degradation via the E3 ligase UBR5
Source: Sci Adv. 2024 Oct 23;10(43):eadq6858. doi: 10.1126/sciadv.adq6858 (PMC11498223; doi:10.1126/sciadv.adq6858)
Supplement: Supplementary file 2 — Tables S1 to S36 [file sciadv.adq6858_tables_s1_to_s36.zip › adq6858_table_s20.xlsx]

## Sheet: Clover_total_G1
	Cell 1	Cell 2	Cell 3	Cell 4	Cell 5	Cell 6	Cell 7	Cell 8	Cell 9	Cell 10	Cell 11	Cell 12	Cell 13	Cell 14	Cell 15	Cell 16	Cell 17	Cell 18	Cell 19	Cell 20	Cell 21	Cell 22	Cell 23	Cell 24	Cell 25	Cell 26	Cell 27	Cell 28	Cell 29	Cell 30	Cell 31	Cell 32	Cell 33	Cell 34	Cell 35	Cell 36	Cell 37	Cell 38	Cell 39	Cell 40	Cell 41	Cell 42	Cell 43	Cell 44	Cell 45	Cell 46	Cell 47	Cell 48	Cell 49
0	213217	113990	358812	417275	106571	162654	117291	318371	165888	352967	127740	99318	313871	215588	257558	471549	313034	744465	174037	468258	372469	368704	195462	276497	372283	659169	718761	697764	344306	572587	106025	248777	564409	491865	278182	435423	310243	158889	699846	997262	479542	806806	445331	742900	204626	630727	310386	184609	412566
1	207901	111312	340721	388404	108489	162737	113320	305856	161373	339458	124934	100390	298771	215014	236072	449525	287369	711592	174459	455631	339158	346242	186211	255567	373202	590922	669416	659246	314461	569470	102076	236217	545556	464714	277308	431486	293334	152739	676141	967588	456769	784684	417060	699006	204264	610961	300733	175875	406905
2	200841	110103	330918	377429	106570	150373	107359	290157	150655	322338	120467	97538	283005	208986	228411	432710	283201	687390	166751	442809	324419	316369	180260	244160	330340	572389	627363	623008	295233	555279	95957	226940	508768	444067	271424	415007	296462	144947	639891	946059	440321	718512	392860	658731	195944	595695	300733	177298	388846
3	199358	101750	326992	368451	108075	137266	102195	277835	144636	310430	117409	95163	269242	202234	237729	414551	268770	682804	161619	441756	313060	322954	171730	231124	325138	537134	581988	584605	286404	540290	90269	217940	496624	423705	263715	402215	280755	141620	609351	906562	421055	671382	371560	605526	178024	583073	281612	161486	365294
4	193961	94480	296588	337409	104132	137463	97569	277957	140616	286890	114211	93171	264306	190935	236842	393758	263888	653573	152963	421521	298233	296333	164876	218516	308385	537134	540982	555421	266201	544173	82529	210091	475961	405148	251939	400485	266940	138412	571237	883002	385595	644003	352594	567079	163659	556952	281612	161486	352634
5	190347	99926	303492	290377	103929	128964	91249	252675	137172	270149	105897	91371	253260	187530	228284	376571	250950	638741	147303	404701	285318	281041	165501	212947	282065	469968	499580	513311	247567	528371	79990	198641	451830	387211	245968	384198	264290	133355	539356	859460	366123	579298	333337	534486	162408	550455	259787	143802	343475
6	189129	94227	267095	278388	101855	128610	89202	244769	131378	252560	103557	92381	238129	180152	209376	366361	252145	603766	137208	389423	261416	284493	158833	198518	270942	446745	474987	488610	235499	523480	75034	185461	411308	364804	227592	383990	261962	130048	519713	848358	340978	558754	323522	490837	161423	545763	256122	132436	330728
7		94346	277924	259661	97309	124850	85639	234400	125739	238820	102160	89646	230724	166107	209600	368960	234950	571922	126210	367036	253031	249401	160856	187124	260286	429796	443534	454543	217071	506950	71216	177437	388687	343842	213318	379466	263285	137103	489948	821087	345356	490538	314082	453735	161423	527794	248124	127230	332937
8		92454	258874	248506	94156	117367	83667	228425	120474	226733	96554	90251	217841	164037	217110	360531	227685	538525	115051	341330	241807	234519	150882	184219	225683	377043	408665	428582	203957	508035	66511	165964	363856	328481	202270	369164	257709	130362	455425	785555	308593	455155	309885	427399	147377		236639	129818	324320
9		89692	236323	242432	94728	113877	80459	244566	117446	214657	95781	88506	203577	155205	215900	351848	217874	504373	92906	316429	228999	219385	144852	175491	212853	359600	387930	401570	186052	494411	61190	148745	353153	305783		362427	255294	124929	424229	763451	266445	415205		402061	141690		236628	121831	313568
10		91273	225663	234808	88372	107143	75389	235205	111149	202244	97756	85393	199903	156338	180843	346826	212291	482767	85977	310735	207940	230431	138406	163572	208951	337587	361920	378936	181508	486435	58147	147461	345998	294354		352640	243854	122856	400710	732828	249228	393597		376230	141460		236898	112383	309751
11		88748	210886	245005	83154	101710	73657	240694	107091	190764	100768	85912	184195		175521	332367	207404	463534	86322	297150	217263	200560	135239	154059	206010	308544	343038	367073	190152		50895	137282	326548	277544		353791	242505	116682	366089	693299	246411	359268		344005	139407		231505	109945	301444
12		86902	193450	224555	80683	91239	69040		105296	180790	99497	80743	168265		173931	334296	201196	450674		284504	206799	193260	133606	168255	179954	320391	325203	344477	150747		48390	126693	327082	273150		347976	232683	115065	356570	662520	254504	340357		328095	136862		233515	103483	288234
13		86542	210557	213903		91180	66792		100127	177399	97902	80621	161867		168144	326566	193516	425041		263291	205089	202497	128887	168242	167193	320061	306160	329563	144969		41971	126469	304189	260070			223599	103632	319393	615392	244266	322590		314230	135836		234381	107542	283109
14		90864	177299	231947		86093			97633	180183	95233	76467	177934		234053		188987	404136		251211	200551	179120	132239	152292	165272	272631	293485	316969	137533		41529	114662	289354	252164			209430	99196	308383	584940	235394	307533		286884	140326		228239	93720	288883
15		86482	171306	222541		84725			91629	176336	92648	71178	156202		146536		186884	377696		241648	169529	176198	122247	148671	158342	266257	279828	312388	124744			123357	274085	241426			205868	92901	278806	549571	229661	280402		272993	130353		226626	116547	283494
16			182793	215095					92111	173912	91225	71116	156419		131385		175462	354702		234401	176474	163356	121428	136871	156253	250954	264451	305185	119289			92792	263271	232862			197439	90014	265658	518762	206268	271215		260385	134810		219519	97465
17			184892	155551					91779	173540	89754	67613	133152				175479	337121		219939	148204	157617	116566	131565		228835	264108	290638	114331			97030	252578	221964			181814	84278	245668	497371		249430		242286	122602		217711	88226
18			151469	149959					91821	173636	90162	64069	128636				182820	314383		205382	138939	153275	106532	120837		241675	246107	273658	136637				236919	215429			176846	81812	230808	475197		225090		231968	119527		206486	94334
19			138328	142864					87853	173837	89017	60341	115301				152003	302006		211223	134654	141565	105527	109015		235801	238226	249130	116411				238484				171284	74208	230444	453708		212364		241250	112284		209006	103210
20			140795	160002					90550	166504		54015	115010				153175	285571		217231	138361	136381	97542	101601		218344	227049	237228	126126				222112				157267		197760	407978		198573		222989	106966		203085	101127
21				138435					86964	170739			110007				164732	290313		213496	107939	134996	92682	110966		207415	214026	233677	117922				214845				147619			392302		185299		211190	103487		204240	100551
22				153417					83440	169883			108302				146181	270559		211945	89040	126672	88351	92929		182172	197775	227888	97914				198011				138351			373241		176914		199981	95115		199615	100905
23									83187	165571			110099				123206	248298		200484	92832	129025	85479	86886		167881	186133	222045	92667				191398				125693			346743		154576		188981			197613	100592
24									82793	166394							117198	214004		195441	94153	122262	80910			175281	176283	213045					182092				123880			342186		148412		188981			200328	99035
25									80679	163109							115812	201885		176010	88748	129085	79055			166106	171525	210538					168678				115720			313441		143837		165260			208137
26									74670									188991		161220		112615				153734	159979	202637					163443				109171			308973				158721			196982
27									73003									178355		153908		106599				131408	152059	197041					160082				108034			281500				159007			178156
28									72192									165508		147134		104335				122733	146240	182230					157629				100836			282036				157579			171663
29																		154184		138447		103946				115537	136238	181482					154172				96921			257563				146157			163202
30																		146404		135387		97367				117808	124541	174402					153075				92623			255986				154887			157085
31																		140415		134538		97308					119836	169769					155884				92589			239983				134355			145649
32																		133822		131819		97160					116255	164369					149033							225930				128798
33																		132858		126318		95553					113302	163741					152472							226565				131755
34																		128512		128886		91881						159745					143727							214769				126160
35																		125024		122253		83926						157912					137046							201655
36																		122638		121126		77056						160725					134011							194486
37																		120749										165156					127107							187370
38																		113855										155756					121315							181765
39																		109185										154681					120106							184530
40																		103631										145312					120186							174769
41																		96230										150016												176135
42																																								175244
43																																								167074
44
45
46
47
48
49
50
51
52
53
54
55
56
57
58
59
60
61
62
63
64
65
66
67
68
69
70
71
72
73
74
75
76
77
78
79
80
81
82
83
84
85
86
87
88
89
90
91
92
93
94
95
96
97
98
99
100
101
102
103
104
105
106
107
108
109
110
111
112
113
114
115
116
117
118
119
120
121
122
123
124
125
126
127
128
129
130
131
132
133
134
135
136
137
138
139
140
141
142
143
144
145
146
147
148
149
150
151
152
153
154
155
156
157
158
159
160
161
162
163
164
165
166
167
168
169
170
171
172
173
174
175
176
177
178
179
180
181
182
183
184
185
186
187
188
189
190
191
192
193
194
195
196
197
198
199
200
201
202
203
204
205
206
207
208
209
210
211
212
213
214
215
216
217
218
219
220
221
222
223
224
225
226
227
228
229
230
231
232
233
234
235
236
237
238
239
240
241
242
243
244
245
246
247
248
249
250
251
252
253
254
255
256
257
258
259
260
261
262
263
264
265
266
267
268
269
270
271
272
273
274
275
276
277
278
279
280
281
282
283
284
285
286
287
288
289
290
291
292
293
294
295
296
297
298
299
[truncated: 6 more columns]

## Sheet: Clover_total_SG2
	Cell 1	Cell 2	Cell 3	Cell 4	Cell 5	Cell 6	Cell 7	Cell 8	Cell 9	Cell 10	Cell 11	Cell 12	Cell 13	Cell 14	Cell 15	Cell 16	Cell 17	Cell 18	Cell 19	Cell 20	Cell 21	Cell 22	Cell 23	Cell 24	Cell 25	Cell 26	Cell 27	Cell 28	Cell 29	Cell 30	Cell 31	Cell 32	Cell 33	Cell 34	Cell 35	Cell 36	Cell 37	Cell 38	Cell 39	Cell 40	Cell 41	Cell 42	Cell 43	Cell 44	Cell 45	Cell 46	Cell 47	Cell 48
0	501334	281865	376806	312012	232458	493707	466571	857852	298158	301561	226764	641139	118858	197349	438790	399268	1371381	486708	365796	106867	419154	472236	269503	429745	674700	418785	679976	905993	807420	399347	669683	1055766	121017	548366	97124	602299	983259	1007722	471129	258583	263662	379660	467954	227089	340791	1359278	167406	141149
1	487585	284175	364184	313024	223151	485146	468836	848212	302265	293921	223736	622666	114085	192996	443422	388818	1364380	494810	367293	111117	413066	444228	272905	422717	659530	403813	682846	888295	792573	399926	613840	1038630	123162	543238	98386	587503	973412	955766	469365	253397	265910	382395	464891	220562	337249	1328152	166393	140219
2	484679	291870	354075	312611	225092	480197	471586	836587	297580	290709	222941	636231	116066	193406	428900	388325	1367992	484334	400343	109356	407960	431089	266277	409538	658435	377983	663414	888464	795349	394674	574852	1046373	121632	546813	98614	559416	964745	961849	474238	247494	260440	379054	452875	219746	335570	1320099	164542	139074
3	475664	286281	356194	305707	227277	454185	463298	836291	307728	289696	224997	605385	118216	192509	428966	391526	1359915	480370	386074	108176	391766	408352	264157	401333	634201	354565	651876	876278	778921	392116	572864	1015989	119123	533128	93412	564883	956691	945056	473048	250121	258892	373355	457190	216101	330616	1296249	166280	138727
4	465022	287914	350414	305268	225298	454185	457195	833797	304904	291408	229613	622552	114062	191377	416290	383332	1351299	475084	387821	109151	407972	389592	265631	400111	625451	337642	650463	861975	783417	392116	523842	1013292	122954	522220	91984	558918	952127	916213	482313	248908	255541	367708	450342	212177	330052	1294278	164057	141906
5	453824	291127	341168	301652	229995	437139	459384	819400	294465	289658	225380	602043	111934	191483	410710	379498	1358131	479022	380562	108921	391685	362218	261682	395983	624451	321105	658754	871270	789260	402258	499071	1000327	118495	516687	91685	563902	943856	916213	469657	247102	252548	363864	443180	207776	320908	1269225	162630	138611
6	452653	283501	348948	299765	227681	461480	464283	863974	298050	287371	228009	591756	114702	182171	403461	377580	1337974	465189	363086	113884	381400	352029	261140	393445	624280	312598	649750	870310	787574	403246	497793	985651	118514	510799	90055	550750	940486	902997	459489	238471	249020	362228	451087	206910	313801	1246792	161256	139375
7	443254	277381	339092	305691	218804	437124	467216	817923	287745	286119	219429	585821	111287	189281	399168	372424	1350869	469263	371356	100445	376767	330245	252428	388674	612101	298115	653218	857422	787574	397656	458722	981537	116551	506784	86783	551561	923732	883619	453701	236012	249020	363239	458259	199381	306315	1224120	162457	136067
8	445085	282016	344678	303077	224159	435878	465277	807216	279765	285736	222156	582496	111287	182789	392027	370910	1330867	460077	367176	99775	375858	310820	253438	374449		277315	659645	855400	775311	405541	401331	964672	117142	512136	85275	550147	928747	923694	452466	236471	243021	364190	447555	191786	302615	1220545	163640	138453
9	441760	274778	335734	296620	217713	446123	458900	803231	278548	282751	215108	598087	114358	182099	389647	361379	1317453	461574	370913	102028	375976	303128	255009	367923		268187	654131	858799	758387	392966	394845	958679	115443	493681	82661	577519	926714	884399	451133	236214	243708	357494	423767	188185		1207714	160973	133000
10	437967	270657	339536	295351	212554	446036	459600	807515	274460	279897	217152	597336	114227	180626	379097	355817	1310724	454026	359300	98775	374659	289206	246061	374219		255001	661112	842154	750940	383060	387564		118131	486115	79689	519920	904939	897556	444546	242987	241089	356305	457670	186402			162694	136545
11	447306	269404	327659	298694	218210	456252	449433	789123	269034	276990	222676	596872	111533	182705	379889	347598	1310847	454100	354546	89979	372516	277509	255312	376317		241958	643987	837994	756830	384294	346778			482625	83848		911432	842480	438834	242240	234010	407318	436589	179127			161982	134477
12	439576	271997	327421	291441	208788	443511	450504	763273	271743	276275	216599	569879	113982	173699	375811	345774	1302799	450995	331990	88522	374421	262366	237343	369855		235229			747551	373996	368512			473844	84057		880530	829939	434013	240872	230117	344259	429053	179333			157252	135209
13	448161	265598		291215	208869	439349	436625	771338	264731	274543	212858	582587	111732	177658	360310	343642	1316423		332226	86979	386363	260168	233194	365871		230825			752624	381155	338332			464785	83745		880133	821799	427033	239722	226985	343056	423714	173973			159463	134954
14	448471	264204		295033	209157	433392	434973	805203	262541	271732	213647	561239	112629	175081	347515	339838	1281378		339043	81843	385198	249422	234785	356629		220300			724140	358567	282277			463813	83130		861267	810749	415600	235066	229894	342087	418991	174789			151724	135517
15	446996			288083	207190	456011	426919	757502	251677	269582	200129		108773	176594	337035	340564	1288091		332997	85576	377772	228219	232341	351924		210229			717044	350846	281253				83415		863354	810749	419272	235268	235850	335759	425414				150560	133069
16	451413			289455	203774		422448	757949	253201	258525	197865		115632	180135	333932	336820	1261291		333781	86649	371191	218998	234146			203915			704237	347027	270074				85083		850209	791430	418029	234414	228581	337550	428487				148957	131836
17	436859			290022	205611				254381	262643	197999		115816	176718	340480	338350	1246130			83151	351719	212755	236049			198336			702818	350116	244683				87826				411543	240194	224658	336155	415183				150076	131664
18	449099				197016				251272	264520	209971				339513	336696	1205856			90633	369589	198942	234051			197416			702797	340123	240274				92107				425814	235849		328207	404571				145402	129842
19					194561					262724	195471				339478	327802	1199180			84946	347679	195919				197412			685469	326043	214958				90199					238040		329985	395284					135669
20																	1184385			83648	322164	185603				178165			665118	329702	211921				87852													136863
21																	1163801					183371				161350					210217				86120
22																						181052				163379					183240				84948
23																						175634				160585					168037				80688
24																						172838				157507					183038
25																						166910				152449					169659
26																						168164				145990
27																						168033
28																						160633
29																						161510
30																						154995
31																						146253
32																						144656
33																						142793
34																						135620
35																						132968
36																						132603
37																						123767
38																						124713
39
40
41
42
43
44
45
46
47
48
49
50
51
52
53
54
55
56
57
58
59
60
61
62
63
64
65
66
67
68
69
70
71
72
73
74
75
76
77
78
79
80
81
82
83
84
85
86
87
88
89
90
91
92
93
94
95
96
97
98
99
100
101
102
103
104
105
106
107
108
109
110
111
112
113
114
115
116
117
118
119
120
121
122
123
124
125
126
127
128
129
130
131
132
133
134
135
136
137
138
139
140
141
142
143
144
145
146
147
148
149
150
151
152
153
154
155
156
157
158
159
160
161
162
163
164
165
166
167
168
169
170
171
172
173
174
175
176
177
178
179
180
181
182
183
184
185
186
187
188
189
190
191
192
193
194
195
196
197
198
199
200
201
202
203
204
205
206
207
208
209
210
211
212
213
214
215
216
217
218
219
220
221
222
223
224
225
226
227
228
229
230
231
232
233
234
235
236
237
238
239
240
241
242
243
244
245
246
247
248
249
250
251
252
253
254
255
256
257
258
259
260
261
262
263
264
265
266
267
268
269
270
271
272
273
274
275
276
277
278
279
280
281
282
283
284
285
286
287
288
289
290
291
292
293
294
295
296
297
298
299

## Sheet: mCherry-Gem_total_G1
	Cell 1	Cell 2	Cell 3	Cell 4	Cell 5	Cell 6	Cell 7	Cell 8	Cell 9	Cell 10	Cell 11	Cell 12	Cell 13	Cell 14	Cell 15	Cell 16	Cell 17	Cell 18	Cell 19	Cell 20	Cell 21	Cell 22	Cell 23	Cell 24	Cell 25	Cell 26	Cell 27	Cell 28	Cell 29	Cell 30	Cell 31	Cell 32	Cell 33	Cell 34	Cell 35	Cell 36	Cell 37	Cell 38	Cell 39	Cell 40	Cell 41	Cell 42	Cell 43	Cell 44	Cell 45	Cell 46	Cell 47	Cell 48	Cell 49
0	533	930	11825	6313	4379	3057	1378	2126	-21	751	2455	2929	4342	2545	3334	2541	7303	7058	7227	7101	2901	3141	4617	7409	27514	40970	967	2258	4981	11156	91235	7811	7139	7188	3128	2217	2571	4004	7078	11803	6615	9930	89897	17532	-694	1695	3674	3850	1335
1	342	1110	11443	5705	3715	3446	1381	2300	268	574	1934	3775	3971	2428	3268	2579	6583	4968	7510	6495	3436	3127	5343	6333	20847	16434	1617	2402	4617	11830	83745	8030	7922	5927	2943	2467	1797	3320	6869	12029	6664	9932	75966	18453	-963	1876	3242	2165	1437
2	660	1700	13082	6571	4790	2501	1136	2378	706	1426	2548	3596	3661	2571	2304	2008	7525	4667	7084	6647	2984	2921	5649	6148	12565	11586	2143	2428	4610	10958	79354	8137	6772	6160	2883	2475	2614	4113	6948	12427	7645	9532	69927	18656	-628	1341	3242	2612	898
3	1302	1274	12827	6799	4256	2392	1461	2232	477	880	3093	3303	3695	2819	3517	1361	7778	6667	7053	6286	3639	4177	4989	6562	11884	66159	2841	3622	4379	10529	72947	9449	7993	6632	2579	1989	2182	4514	7228	13269	6745	9139	66212	20055	-1485	1790	2836	2206	1411
4	1154	1428	11739	7063	4654	2531	1352	3738	130	718	3661	3354	3941	2946	3190	1708	7160	6336	6442	6113	3993	3631	4588	7653	12256	66159	1919	3983	4655	11621	68892	10596	8092	6509	2465	2085	1880	4578	6792	13453	6628	11123	62588	20441	-2019	817	2836	2206	1557
5	1042	2340	14454	5290	4888	3012	636	2546	236	679	2539	3974	3935	3309	4406	1932	7902	6504	6280	6392	4286	3582	4848	7018	11122	4962	2427	3402	4919	11774	68153	11795	8300	7197	2767	2144	1841	4372	7038	14245	5945	10066	58777	21156	-970	1286	2628	2764	1177
6	1301	1488	12106	5206	5598	2728	1040	2925	531	1111	3183	3956	4049	3027	3073	3102	8002	5668	5983	6764	3309	4209	4855	6821	13154	5713	2400	3446	4145	10746	66898	12621	7268	6428	2109	1966	2147	4501	7766	13666	6110	11122	59758	18370	-581	2527	3290	2674	2277
7		2315	15577	4790	5553	3628	717	2716	620	1017	2921	3515	4239	2479	2152	3731	8360	6621	5303	6650	3314	3396	5302	8591	12523	4507	2485	2638	4276	11067	68618	13225	7719	6445	2602	2305	3269	5147	7118	14250	8119	9024	60774	18172	-581	450	3718	3487	1605
8		2399	16981	5695	5154	3640	411	2085	431	1198	2460	3552	4042	2877	4466	4423	7403	8008	3998	6471	3833	3197	5116	9691	9140	3216	2253	2238	4421	10368	69563	12937	8028	6052	2863	2177	2626	5292	7337	15180	7379	8846	60596	19047	321		3797	4423	1990
9		2681	16701	6130	6497	4052	946	2584	429	1250	2667	3237	3599	1973	5132	4682	8402	8435	565	6653	4449	3331	4280	8780	9135	2337	1798	2039	3971	10383	68820	12309	8687	5464		2711	3274	5643	7569	14552	5026	8821		18148	76		4311	3921	2657
10		2965	15561	6502	6144	3856	722	3009	748	1248	4388	3151	2036	2762	3710	5769	8610	10225	3324	6693	2991	4888	2822	9349	10727	2734	1928	2177	5250	10659	68633	14200	9011	5471		2802	3364	5003	7625	13969	5353	9648		17339	418		3667	4408	2839
11		3026	15318	8872	5153	4439	599	3264	953	1069	4528	3719	1958		3467	5676	8215	11544	3684	6343	3716	3815	3345	8916	12097	2180	2498	1836	6417		66637	16188	9506	6112		2881	3441	6520	6867	13345	6026	8616		17503	917		3452	4571	1980
12		2943	14279	8395	5074	5102	484		562	1366	4682	4014	1601		4060	6350	8546	12131		6144	2553	4515	4451	9392	9707	3522	2009	1445	3526		66430	14822	9381	6592		3656	2861	6674	7158	12863	6143	8572		17414	1085		3563	4611	2505
13		2969	16843	8025		4694	637		465	1468	4953	3582	3466		4361	6894	9247	12184		5824	2462	5845	4204	10366	10618	4859	1793	2307	2847		66985	17459	9373	6311			3064	5729	7068	10990	5940	9942		17942	874		3701	5318	2730
14		3371	13479	11001		5239			319	1329	5064	4217	4932		9610		14296	10882		6168	2621	5236	5341	8367	10966	3788	2109	2468	2391		69252	16070	8750	6585			3680	5588	8315	10675	5573	8871		16286	1324		4073	4409	3315
15		4637	14526	12468		5788			-46	1596	4989	4123	4150		921		9614	10700		6724	2174	4737	4381	6895	11568	11969	2499	3967	2465			20251	8590	5936			3472	5727	6581	10545	5747	10375		19010	1226		4499	5955	3610
16			15782	12265					-280	881	6322	3953	2346		-290		8914	8984		5889	2759	4609	4457	6599	13368	5859	3105	4745	3779			15533	8406	5381			2666	6624	8029	10221	4448	11037		16708	1447		4839	4614
17			16114	7814					291	1575	7676	4390	1460				8773	9552		3846	2154	4969	3580	5175		5081	3568	4528	3371			18152	8496	5676			4200	5695	7801	10276		10428		16196	1735		5574	3648
18			11921	8054					174	1961	8873	3668	1302				11345	7996		3771	1909	5175	3735	4797		7100	4361	5017	5894				7653	5672			3351	5666	7455	10311		9607		16339	1202		4766	4170
19			11915	8799					-475	1826	11797	3729	808				9277	7418		3495	2412	4185	3893	4702		6528	4842	5372	4742				6929				3294	5952	7697	10415		10020		16688	1427		5438	2391
20			11017	9288					695	1418		3615	501				10462	7136		4042	2409	4447	3065	4217		6493	5481	4056	5951				7429				3607		6149	8309		9615		14947	1278		5048	1846
21				8426					445	2160			423				10606	7821		4046	1275	5026	2633	5744		6649	5988	5843	5726				7695				3317			11751		8632		12838	449		5423	1930
22				11520					848	1961			749				8476	8251		4477	372	3823	2279	4882		4749	5446	6161	4821				7053				3963			12064		8641		11935	425		6243	1887
23									770	2047			1050				6784	6723		4958	1127	5491	1887	4934		4742	6628	5394	5034				8510				2543			11924		6561		11070			5444	1475
24									822	2267							7331	6447		4012	1246	5237	1588			6068	5157	4891					9474				2957			13671		6562		11070			5881	3373
25									1240	2511							6399	6722		1990	2297	5511	2058			5695	6892	5822					9355				2950			12148		8587		10067			7074
26									-391									5233		2054		6005				4889	5813	5202					10402				3041			13919				10032			5808
27									3									7004		1791		4922				3413	5665	4653					11220				3242			13560				11718			5006
28									-456									6646		1382		4290				2387	5460	3339					10994				3051			14415				13390			5402
29																		6199		1776		5900				2972	5402	2725					10489				3203			14467				12502			5817
30																		5910		1528		4417				2885	5096	3120					10011				3210			16335				14497			4952
31																		5983		1813		5437					4675	2252					9994				3843			15202				12345			5302
32																		6161		1365		5549					3160	2743					9097							13601				13295
33																		6966		1499		5603					4505	2900					8396							14557				14544
34																		6164		1656		6131						2598					9341							14491				14103
35																		6357		2356		6206						2571					8227							14751
36																		6324		1736		4506						2733					8907							15436
37																		6304										3217					7326							14798
38																		6818										3198					6798							15738
39																		7531										3096					7124							17301
40																		6781										3104					6798							18011
41																		5981										4052												18990
42																																								19835
43																																								19845
44
45
46
47
48
49
50
51
52
53
54
55
56
57
58
59
60
61
62
63
64
65
66
67
68
69
70
71
72
73
74
75
76
77
78
79
80
81
82
83
84
85
86
87
88
89
90
91
92
93
94
95
96
97
98
99
100
101
102
103
104
105
106
107
108
109
110
111
112
113
114
115
116
117
118
119
120
121
122
123
124
125
126
127
128
129
130
131
132
133
134
135
136
137
138
139
140
141
142
143
144
145
146
147
148
149
150
151
152
153
154
155
156
157
158
159
160
161
162
163
164
165
166
167
168
169
170
171
172
173
174
175
176
177
178
179
180
181
182
183
184
185
186
187
188
189
190
191
192
193
194
195
196
197
198
199
200
201
202
203
204
205
206
207
208
209
210
211
212
213
214
215
216
217
218
219
220
221
222
223
224
225
226
227
228
229
230
231
232
233
234
235
236
237
238
239
240
241
242
243
244
245
246
247
248
249
250
251
252
253
254
255
256
257
258
259
260
261
262
263
264
265
266
267
268
269
270
271
272
273
274
275
276
277
278
279
280
281
282
283
284
285
286
287
288
289
290
291
292
293
294
295
296
297
298
299
[truncated: 6 more columns]

## Sheet: mCherry-Gem_total_SG2
	Cell 1	Cell 2	Cell 3	Cell 4	Cell 5	Cell 6	Cell 7	Cell 8	Cell 9	Cell 10	Cell 11	Cell 12	Cell 13	Cell 14	Cell 15	Cell 16	Cell 17	Cell 18	Cell 19	Cell 20	Cell 21	Cell 22	Cell 23	Cell 24	Cell 25	Cell 26	Cell 27	Cell 28	Cell 29	Cell 30	Cell 31	Cell 32	Cell 33	Cell 34	Cell 35	Cell 36	Cell 37	Cell 38	Cell 39	Cell 40	Cell 41	Cell 42	Cell 43	Cell 44	Cell 45	Cell 46	Cell 47	Cell 48
0	20250	39355	46372	2054	14688	10104	12073	8358	9846	4296	6264	20185	11153	11054	41133	59587	27250	30538	6524	4941	44938	71682	91412	80687	356339	49373	161213	64565	15387	37634	140694	153869	6823	18603	15525	126152	15701	35873	41086	7810	8392	9506	50024	64448	78003	126854	8728	2578
1	22378	49307	57061	2466	20558	11768	18141	11798	12350	5840	7036	21359	16875	17206	56813	72299	37104	34302	10059	7866	56462	75606	102408	88360	364625	51628	173172	74398	19406	49239	131290	161017	11283	23104	20453	133222	19457	42377	52038	11920	12006	11899	65711	74401	89826	135772	13273	3995
2	24982	57855	70459	4752	27295	12367	21056	13690	13433	7672	9946	25538	23556	24986	72349	87387	47641	35445	15600	11064	68493	81061	110190	94884	375663	52047	185924	83499	25511	60467	127011	168651	14890	30858	24563	134062	24699	50411	61538	18288	17510	16702	76753	83546	100252	143037	19514	5551
3	28182	68349	80256	8059	33764	13416	20490	14394	17077	11897	12556	26247	31061	31491	88231	102928	61774	37927	17848	16209	75214	84024	117354	99532	383623	52813	195425	91026	32182	73627	129303	172580	20972	35064	28659	151462	28670	59170	70337	24159	23559	20697	89983	93903	113770	158475	26492	7452
4	29995	77282	93652	11863	40901	13416	23791	17180	19628	16977	14949	29310	40066	41341	98095	116117	74393	43250	21212	21688	88994	84186	128827	106127	398042	53463	207300	100865	40012	73627	127307	182598	29956	43509	31824	162179	33423	64640	83352	31119	26448	25536	103195	102225	125039	170818	33802	10171
5	34176	87989	100598	15585	50461	15026	26388	19450	20404	22287	16523	30600	47629	48992	105494	129187	88078	48119	24374	28929	98368	86035	141049	114142	419848	55685	223315	111726	50565	100893	126982	195708	36886	48475	37558	171872	37027	64640	88078	36843	31140	30359	114425	111463	138775	180121	40433	12363
6	37308	92889	115824	19992	54902	18108	31376	25745	22721	27697	19674	33605	56924	54938	118259	146183	101392	50417	28100	36557	107338	91523	149716	121022	431413	58399	233954	122732	61623	112284	130133	202204	43255	54058	39315	175756	40032	82778	98017	42878	36391	35481	134024	121117	146300	187259	48122	15455
7	38280	100078	126261	24654	59788	16288	35222	25967	23342	33378	22207	36671	64695	67169	131294	156833	114660	55616	31240	38301	117188	97426	157587	130264	453553	59129	251582	131071	61623	123057	128469	209395	52814	58392	42996	195730	43723	88103	109710	47363	36391	43046	146503	128845	153896	196175	53942	16441
8	41609	110000	138715	28980	67443	19317	40550	29201	24682	40627	26675	38914	64695	73084	145855	170396	127166	59120	32480	44919	129095	97854	175435	131949		57964	276634	139074	78502	134369	120684	219026	61865	68999	47558	206511	50603	106175	119759	52345	46523	46815	153876	132738	165598	205289	61449	18723
9	47055	116972	143885	33032	73061	22686	43473	32376	26807	46433	29234	43496	81422	82609	160967	186103	139001	63271	37707	52589	140413	103054	186839	140160		59691	290137	153156	87423	142759	121862	229478	68549	69981	50248	228768	55304	110625	131617	62542	52158	51291	167992	138899		210565	66971	20523
10	51545	125671	160583	36614	81003	23798	44084	35222	27940	51190	32797	46302	91499	90192	169943	202233	150057	66048	39009	57350	152352	105198	197933	149289		60211	302891	158533	94229	157965	131086		75659	73823	53517	218524	57172	122711	139952	73470	59073	53387	193597	149579			75223	22443
11	57173	133197	165061	42504	86785	25894	46811	34600	29305	57317	36969	51213	97394	100325	185329	215264	170057	70027	42482	60807	162729	110200	206846	160700		62048	306188	169658	107340	169682	121935			79630	57640		63903	121611	148377	79694	63977	63463	198190	154300			79820	23173
12	61001	144940	180189	46854	90124	26633	47903	35385	32402	64193	39795	50864	110170	105761	196504	231605	181321	73620	43691	63807	178411	111881	216861	167052		65526			117542	179556	136309			82092	62339		63826	131259	154106	86589	68663	63970	214030	162856			85444	25257
13	67045	154574		51879	100070	27700	49076	39297	33829	70432	43375	56218	115868	119746	204916	245780	204691		47985	68782	184919	114234	222741	175316		68312			129064	186781	131416			85623	65504		67436	138411	167714	93436	75651	67813	225086	169624			91391	27270
14	71266	162998		54222	109633	28068	51068	43457	35646	74367	45349	55403	126158	128063	210401	262872	199391		51060	71241	199115	119717	239218	182159		70588			137559	189767	111641			91411	73352		69433	142966	174305	100187	80915	74274	232911	183917			94170	30444
15	73408			57694	116154	31207	55706	42193	36272	79359	46636		132401	135861	224397	285306	219734		56048	80511	209056	119229	248785	186131		69212			146155	202516	112804				77391		71460	142966	185435	105543	88791	82442	254233				100013	32277
16	81639			62984	120897		58841	44824	39132	80435	48564		146354	147455	233194	306013	233529		61282	84980	215683	120597	267110			71708			152907	205823	123806				82695		73947	163519	193622	118042	94176	89879	276995				104188	35479
17	80996			67641	130080				41440	88706	51300		161502	153108	252219	322842	244432			90203	223522	129621	276644			70776			161848	221308	116011				91112				197727	124989	99670	94815	280349				111775	35703
18	84424				140193				45431	93683	61747				267608	346851	253361			98668	240410	128556	285104			73885			171913	231809	120722				97987				218954	131613		97827	280384				111705	39823
19					146833					99578	60753				278136	364537	266511			101444	241191	134696				77126			180157	240558	116337				100538					144522		106522	293391					42931
20																	281180			102151	239563	131459				74883			185284	251260	121239				104305													45872
21																	296245					138453				70998					122453				109330
22																						139423				74922					115612				112835
23																						135256				77465					117319				113347
24																						133629				84743					132388
25																						140259				83977					130505
26																						145096				86128
27																						153927
28																						156139
29																						160196
30																						158218
31																						163115
32																						162981
33																						168639
34																						165091
35																						168980
36																						176501
37																						169011
38																						177495
39
40
41
42
43
44
45
46
47
48
49
50
51
52
53
54
55
56
57
58
59
60
61
62
63
64
65
66
67
68
69
70
71
72
73
74
75
76
77
78
79
80
81
82
83
84
85
86
87
88
89
90
91
92
93
94
95
96
97
98
99
100
101
102
103
104
105
106
107
108
109
110
111
112
113
114
115
116
117
118
119
120
121
122
123
124
125
126
127
128
129
130
131
132
133
134
135
136
137
138
139
140
141
142
143
144
145
146
147
148
149
150
151
152
153
154
155
156
157
158
159
160
161
162
163
164
165
166
167
168
169
170
171
172
173
174
175
176
177
178
179
180
181
182
183
184
185
186
187
188
189
190
191
192
193
194
195
196
197
198
199
200
201
202
203
204
205
206
207
208
209
210
211
212
213
214
215
216
217
218
219
220
221
222
223
224
225
226
227
228
229
230
231
232
233
234
235
236
237
238
239
240
241
242
243
244
245
246
247
248
249
250
251
252
253
254
255
256
257
258
259
260
261
262
263
264
265
266
267
268
269
270
271
272
273
274
275
276
277
278
279
280
281
282
283
284
285
286
287
288
289
290
291
292
293
294
295
296
297
298
299

## Sheet: Frame_G1(h)
	Cell 1	Cell 2	Cell 3	Cell 4	Cell 5	Cell 6	Cell 7	Cell 8	Cell 9	Cell 10	Cell 11	Cell 12	Cell 13	Cell 14	Cell 15	Cell 16	Cell 17	Cell 18	Cell 19	Cell 20	Cell 21	Cell 22	Cell 23	Cell 24	Cell 25	Cell 26	Cell 27	Cell 28	Cell 29	Cell 30	Cell 31	Cell 32	Cell 33	Cell 34	Cell 35	Cell 36	Cell 37	Cell 38	Cell 39	Cell 40	Cell 41	Cell 42	Cell 43	Cell 44	Cell 45	Cell 46	Cell 47	Cell 48	Cell 49
0	18.3333	16.6667	9.33333	9.33333	18.6667	16.6667	25.6667	9.33333	18.6667	17.3333	20.6667	24	9.33333	17.3333	17.3333	10	9.66667	9.66667	23	10	10.3333	10	17.3333	9.33333	13.3333	11	10.3333	11.6667	10	9.33333	24.6667	16	9.66667	9.33333	15.3333	14.6667	19.6667	21.6667	9.66667	10.3333	9.66667	10	14	9.33333	17	9.33333	22.3333	18	9.33333
1	18.6667	17	9.66667	9.66667	19	17	26	9.66667	19	17.6667	21	24.3333	9.66667	17.6667	17.6667	10.3333	10	10	23.3333	10.3333	10.6667	10.3333	17.6667	9.66667	13.6667	11.3333	10.6667	12	10.3333	9.66667	25	16.3333	10	9.66667	15.6667	15	20	22	10	10.6667	10	10.3333	14.3333	9.66667	17.3333	9.66667	22.6667	18.3333	9.66667
2	19	17.3333	10	10	19.3333	17.3333	26.3333	10	19.3333	18	21.3333	24.6667	10	18	18	10.6667	10.3333	10.3333	23.6667	10.6667	11	10.6667	18	10	14	11.6667	11	12.3333	10.6667	10	25.3333	16.6667	10.3333	10	16	15.3333	20.3333	22.3333	10.3333	11	10.3333	10.6667	14.6667	10	17.6667	10	23	18.6667	10
3	19.3333	17.6667	10.3333	10.3333	19.6667	17.6667	26.6667	10.3333	19.6667	18.3333	21.6667	25	10.3333	18.3333	18.3333	11	10.6667	10.6667	24	11	11.3333	11	18.3333	10.3333	14.3333	12	11.3333	12.6667	11	10.3333	25.6667	17	10.6667	10.3333	16.3333	15.6667	20.6667	22.6667	10.6667	11.3333	10.6667	11	15	10.3333	18	10.3333	23.3333	19	10.3333
4	19.6667	18	10.6667	10.6667	20	18	27	10.6667	20	18.6667	22	25.3333	10.6667	18.6667	18.6667	11.3333	11	11	24.3333	11.3333	11.6667	11.3333	18.6667	10.6667	14.6667	12.3333	11.6667	13	11.3333	10.6667	26	17.3333	11	10.6667	16.6667	16	21	23	11	11.6667	11	11.3333	15.3333	10.6667	18.3333	10.6667	23.6667	19.3333	10.6667
5	20	18.3333	11	11	20.3333	18.3333	27.3333	11	20.3333	19	22.3333	25.6667	11	19	19	11.6667	11.3333	11.3333	24.6667	11.6667	12	11.6667	19	11	15	12.6667	12	13.3333	11.6667	11	26.3333	17.6667	11.3333	11	17	16.3333	21.3333	23.3333	11.3333	12	11.3333	11.6667	15.6667	11	18.6667	11	24	19.6667	11
6	20.3333	18.6667	11.3333	11.3333	20.6667	18.6667	27.6667	11.3333	20.6667	19.3333	22.6667	26	11.3333	19.3333	19.3333	12	11.6667	11.6667	25	12	12.3333	12	19.3333	11.3333	15.3333	13	12.3333	13.6667	12	11.3333	26.6667	18	11.6667	11.3333	17.3333	16.6667	21.6667	23.6667	11.6667	12.3333	11.6667	12	16	11.3333	19	11.3333	24.3333	20	11.3333
7		19	11.6667	11.6667	21	19	28	11.6667	21	19.6667	23	26.3333	11.6667	19.6667	19.6667	12.3333	12	12	25.3333	12.3333	12.6667	12.3333	19.6667	11.6667	15.6667	13.3333	12.6667	14	12.3333	11.6667	27	18.3333	12	11.6667	17.6667	17	22	24	12	12.6667	12	12.3333	16.3333	11.6667	19.3333	11.6667	24.6667	20.3333	11.6667
8		19.3333	12	12	21.3333	19.3333	28.3333	12	21.3333	20	23.3333	26.6667	12	20	20	12.6667	12.3333	12.3333	25.6667	12.6667	13	12.6667	20	12	16	13.6667	13	14.3333	12.6667	12	27.3333	18.6667	12.3333	12	18	17.3333	22.3333	24.3333	12.3333	13	12.3333	12.6667	16.6667	12	19.6667		25	20.6667	12
9		19.6667	12.3333	12.3333	21.6667	19.6667	28.6667	12.3333	21.6667	20.3333	23.6667	27	12.3333	20.3333	20.3333	13	12.6667	12.6667	26	13	13.3333	13	20.3333	12.3333	16.3333	14	13.3333	14.6667	13	12.3333	27.6667	19	12.6667	12.3333		17.6667	22.6667	24.6667	12.6667	13.3333	12.6667	13		12.3333	20		25.3333	21	12.3333
10		20	12.6667	12.6667	22	20	29	12.6667	22	20.6667	24	27.3333	12.6667	20.6667	20.6667	13.3333	13	13	26.3333	13.3333	13.6667	13.3333	20.6667	12.6667	16.6667	14.3333	13.6667	15	13.3333	12.6667	28	19.3333	13	12.6667		18	23	25	13	13.6667	13	13.3333		12.6667	20.3333		25.6667	21.3333	12.6667
11		20.3333	13	13	22.3333	20.3333	29.3333	13	22.3333	21	24.3333	27.6667	13		21	13.6667	13.3333	13.3333	26.6667	13.6667	14	13.6667	21	13	17	14.6667	14	15.3333	13.6667		28.3333	19.6667	13.3333	13		18.3333	23.3333	25.3333	13.3333	14	13.3333	13.6667		13	20.6667		26	21.6667	13
12		20.6667	13.3333	13.3333	22.6667	20.6667	29.6667		22.6667	21.3333	24.6667	28	13.3333		21.3333	14	13.6667	13.6667		14	14.3333	14	21.3333	13.3333	17.3333	15	14.3333	15.6667	14		28.6667	20	13.6667	13.3333		18.6667	23.6667	25.6667	13.6667	14.3333	13.6667	14		13.3333	21		26.3333	22	13.3333
13		21	13.6667	13.6667		21	30		23	21.6667	25	28.3333	13.6667		21.6667	14.3333	14	14		14.3333	14.6667	14.3333	21.6667	13.6667	17.6667	15.3333	14.6667	16	14.3333		29	20.3333	14	13.6667			24	26	14	14.6667	14	14.3333		13.6667	21.3333		26.6667	22.3333	13.6667
14		21.3333	14	14		21.3333			23.3333	22	25.3333	28.6667	14		22		14.3333	14.3333		14.6667	15	14.6667	22	14	18	15.6667	15	16.3333	14.6667		29.3333	20.6667	14.3333	14			24.3333	26.3333	14.3333	15	14.3333	14.6667		14	21.6667		27	22.6667	14
15		21.6667	14.3333	14.3333		21.6667			23.6667	22.3333	25.6667	29	14.3333		22.3333		14.6667	14.6667		15	15.3333	15	22.3333	14.3333	18.3333	16	15.3333	16.6667	15			21	14.6667	14.3333			24.6667	26.6667	14.6667	15.3333	14.6667	15		14.3333	22		27.3333	23	14.3333
16			14.6667	14.6667					24	22.6667	26	29.3333	14.6667		22.6667		15	15		15.3333	15.6667	15.3333	22.6667	14.6667	18.6667	16.3333	15.6667	17	15.3333			21.3333	15	14.6667			25	27	15	15.6667	15	15.3333		14.6667	22.3333		27.6667	23.3333
17			15	15					24.3333	23	26.3333	29.6667	15				15.3333	15.3333		15.6667	16	15.6667	23	15		16.6667	16	17.3333	15.6667			21.6667	15.3333	15			25.3333	27.3333	15.3333	16		15.6667		15	22.6667		28	23.6667
18			15.3333	15.3333					24.6667	23.3333	26.6667	30	15.3333				15.6667	15.6667		16	16.3333	16	23.3333	15.3333		17	16.3333	17.6667	16				15.6667	15.3333			25.6667	27.6667	15.6667	16.3333		16		15.3333	23		28.3333	24
19			15.6667	15.6667					25	23.6667	27	30.3333	15.6667				16	16		16.3333	16.6667	16.3333	23.6667	15.6667		17.3333	16.6667	18	16.3333				16				26	28	16	16.6667		16.3333		15.6667	23.3333		28.6667	24.3333
20			16	16					25.3333	24		30.6667	16				16.3333	16.3333		16.6667	17	16.6667	24	16		17.6667	17	18.3333	16.6667				16.3333				26.3333		16.3333	17		16.6667		16	23.6667		29	24.6667
21				16.3333					25.6667	24.3333			16.3333				16.6667	16.6667		17	17.3333	17	24.3333	16.3333		18	17.3333	18.6667	17				16.6667				26.6667			17.3333		17		16.3333	24		29.3333	25
22				16.6667					26	24.6667			16.6667				17	17		17.3333	17.6667	17.3333	24.6667	16.6667		18.3333	17.6667	19	17.3333				17				27			17.6667		17.3333		16.6667	24.3333		29.6667	25.3333
23									26.3333	25			17				17.3333	17.3333		17.6667	18	17.6667	25	17		18.6667	18	19.3333	17.6667				17.3333				27.3333			18		17.6667		17			30	25.6667
24									26.6667	25.3333							17.6667	17.6667		18	18.3333	18	25.3333			19	18.3333	19.6667					17.6667				27.6667			18.3333		18		17.3333			30.3333	26
25									27	25.6667							18	18		18.3333	18.6667	18.3333	25.6667			19.3333	18.6667	20					18				28			18.6667		18.3333		17.6667			30.6667
26									27.3333									18.3333		18.6667		18.6667				19.6667	19	20.3333					18.3333				28.3333			19				18			31
27									27.6667									18.6667		19		19				20	19.3333	20.6667					18.6667				28.6667			19.3333				18.3333			31.3333
28									28									19		19.3333		19.3333				20.3333	19.6667	21					19				29			19.6667				18.6667			31.6667
29																		19.3333		19.6667		19.6667				20.6667	20	21.3333					19.3333				29.3333			20				19			32
30																		19.6667		20		20				21	20.3333	21.6667					19.6667				29.6667			20.3333				19.3333			32.3333
31																		20		20.3333		20.3333					20.6667	22					20				30			20.6667				19.6667			32.6667
32																		20.3333		20.6667		20.6667					21	22.3333					20.3333							21				20
33																		20.6667		21		21					21.3333	22.6667					20.6667							21.3333				20.3333
34																		21		21.3333		21.3333						23					21							21.6667				20.6667
35																		21.3333		21.6667		21.6667						23.3333					21.3333							22
36																		21.6667		22		22						23.6667					21.6667							22.3333
37																		22										24					22							22.6667
38																		22.3333										24.3333					22.3333							23
39																		22.6667										24.6667					22.6667							23.3333
40																		23										25					23							23.6667
41																		23.3333										25.3333												24
42																																								24.3333
43																																								24.6667
44
45
46
47
48
49
50
51
52
53
54
55
56
57
58
59
60
61
62
63
64
65
66
67
68
69
70
71
72
73
74
75
76
77
78
79
80
81
82
83
84
85
86
87
88
89
90
91
92
93
94
95
96
97
98
99
100
101
102
103
104
105
106
107
108
109
110
111
112
113
114
115
116
117
118
119
120
121
122
123
124
125
126
127
128
129
130
131
132
133
134
135
136
137
138
139
140
141
142
143
144
145
146
147
148
149
150
151
152
153
154
155
156
157
158
159
160
161
162
163
164
165
166
167
168
169
170
171
172
173
174
175
176
177
178
179
180
181
182
183
184
185
186
187
188
189
190
191
192
193
194
195
196
197
198
199
200
201
202
203
204
205
206
207
208
209
210
211
212
213
214
215
216
217
218
219
220
221
222
223
224
225
226
227
228
229
230
231
232
233
234
235
236
237
238
239
240
241
242
243
244
245
246
247
248
249
250
251
252
253
254
255
256
257
258
259
260
261
262
263
264
265
266
267
268
269
270
271
272
273
274
275
276
277
278
279
280
281
282
283
284
285
286
287
288
289
290
291
292
293
294
295
296
297
298
299
[truncated: 6 more columns]

## Sheet: Frame_SG2(h)
	Cell 1	Cell 2	Cell 3	Cell 4	Cell 5	Cell 6	Cell 7	Cell 8	Cell 9	Cell 10	Cell 11	Cell 12	Cell 13	Cell 14	Cell 15	Cell 16	Cell 17	Cell 18	Cell 19	Cell 20	Cell 21	Cell 22	Cell 23	Cell 24	Cell 25	Cell 26	Cell 27	Cell 28	Cell 29	Cell 30	Cell 31	Cell 32	Cell 33	Cell 34	Cell 35	Cell 36	Cell 37	Cell 38	Cell 39	Cell 40	Cell 41	Cell 42	Cell 43	Cell 44	Cell 45	Cell 46	Cell 47	Cell 48
0	10	10.6667	10.3333	17.3333	14.6667	9.33333	15	9.66667	13.3333	10	15.3333	9.33333	27.3333	17.3333	12.6667	14.6667	11.6667	9.66667	13.6667	25	15.6667	9.33333	16.3333	9.66667	9.33333	9.66667	9.66667	9.33333	10.3333	11.6667	10	9.33333	24	9.66667	25	9.33333	9.66667	9.66667	10	10.3333	17	12.6667	12	9.33333	9.33333	9.33333	24.3333	25.3333
1	10.3333	11	10.6667	17.6667	15	9.66667	15.3333	10	13.6667	10.3333	15.6667	9.66667	27.6667	17.6667	13	15	12	10	14	25.3333	16	9.66667	16.6667	10	9.66667	10	10	9.66667	10.6667	12	10.3333	9.66667	24.3333	10	25.3333	9.66667	10	10	10.3333	10.6667	17.3333	13	12.3333	9.66667	9.66667	9.66667	24.6667	25.6667
2	10.6667	11.3333	11	18	15.3333	10	15.6667	10.3333	14	10.6667	16	10	28	18	13.3333	15.3333	12.3333	10.3333	14.3333	25.6667	16.3333	10	17	10.3333	10	10.3333	10.3333	10	11	12.3333	10.6667	10	24.6667	10.3333	25.6667	10	10.3333	10.3333	10.6667	11	17.6667	13.3333	12.6667	10	10	10	25	26
3	11	11.6667	11.3333	18.3333	15.6667	10.3333	16	10.6667	14.3333	11	16.3333	10.3333	28.3333	18.3333	13.6667	15.6667	12.6667	10.6667	14.6667	26	16.6667	10.3333	17.3333	10.6667	10.3333	10.6667	10.6667	10.3333	11.3333	12.6667	11	10.3333	25	10.6667	26	10.3333	10.6667	10.6667	11	11.3333	18	13.6667	13	10.3333	10.3333	10.3333	25.3333	26.3333
4	11.3333	12	11.6667	18.6667	16	10.6667	16.3333	11	14.6667	11.3333	16.6667	10.6667	28.6667	18.6667	14	16	13	11	15	26.3333	17	10.6667	17.6667	11	10.6667	11	11	10.6667	11.6667	13	11.3333	10.6667	25.3333	11	26.3333	10.6667	11	11	11.3333	11.6667	18.3333	14	13.3333	10.6667	10.6667	10.6667	25.6667	26.6667
5	11.6667	12.3333	12	19	16.3333	11	16.6667	11.3333	15	11.6667	17	11	29	19	14.3333	16.3333	13.3333	11.3333	15.3333	26.6667	17.3333	11	18	11.3333	11	11.3333	11.3333	11	12	13.3333	11.6667	11	25.6667	11.3333	26.6667	11	11.3333	11.3333	11.6667	12	18.6667	14.3333	13.6667	11	11	11	26	27
6	12	12.6667	12.3333	19.3333	16.6667	11.3333	17	11.6667	15.3333	12	17.3333	11.3333	29.3333	19.3333	14.6667	16.6667	13.6667	11.6667	15.6667	27	17.6667	11.3333	18.3333	11.6667	11.3333	11.6667	11.6667	11.3333	12.3333	13.6667	12	11.3333	26	11.6667	27	11.3333	11.6667	11.6667	12	12.3333	19	14.6667	14	11.3333	11.3333	11.3333	26.3333	27.3333
7	12.3333	13	12.6667	19.6667	17	11.6667	17.3333	12	15.6667	12.3333	17.6667	11.6667	29.6667	19.6667	15	17	14	12	16	27.3333	18	11.6667	18.6667	12	11.6667	12	12	11.6667	12.6667	14	12.3333	11.6667	26.3333	12	27.3333	11.6667	12	12	12.3333	12.6667	19.3333	15	14.3333	11.6667	11.6667	11.6667	26.6667	27.6667
8	12.6667	13.3333	13	20	17.3333	12	17.6667	12.3333	16	12.6667	18	12	30	20	15.3333	17.3333	14.3333	12.3333	16.3333	27.6667	18.3333	12	19	12.3333		12.3333	12.3333	12	13	14.3333	12.6667	12	26.6667	12.3333	27.6667	12	12.3333	12.3333	12.6667	13	19.6667	15.3333	14.6667	12	12	12	27	28
9	13	13.6667	13.3333	20.3333	17.6667	12.3333	18	12.6667	16.3333	13	18.3333	12.3333	30.3333	20.3333	15.6667	17.6667	14.6667	12.6667	16.6667	28	18.6667	12.3333	19.3333	12.6667		12.6667	12.6667	12.3333	13.3333	14.6667	13	12.3333	27	12.6667	28	12.3333	12.6667	12.6667	13	13.3333	20	15.6667	15	12.3333		12.3333	27.3333	28.3333
10	13.3333	14	13.6667	20.6667	18	12.6667	18.3333	13	16.6667	13.3333	18.6667	12.6667	30.6667	20.6667	16	18	15	13	17	28.3333	19	12.6667	19.6667	13		13	13	12.6667	13.6667	15	13.3333		27.3333	13	28.3333	12.6667	13	13	13.3333	13.6667	20.3333	16	15.3333	12.6667			27.6667	28.6667
11	13.6667	14.3333	14	21	18.3333	13	18.6667	13.3333	17	13.6667	19	13	31	21	16.3333	18.3333	15.3333	13.3333	17.3333	28.6667	19.3333	13	20	13.3333		13.3333	13.3333	13	14	15.3333	13.6667			13.3333	28.6667		13.3333	13.3333	13.6667	14	20.6667	16.3333	15.6667	13			28	29
12	14	14.6667	14.3333	21.3333	18.6667	13.3333	19	13.6667	17.3333	14	19.3333	13.3333	31.3333	21.3333	16.6667	18.6667	15.6667	13.6667	17.6667	29	19.6667	13.3333	20.3333	13.6667		13.6667			14.3333	15.6667	14			13.6667	29		13.6667	13.6667	14	14.3333	21	16.6667	16	13.3333			28.3333	29.3333
13	14.3333	15		21.6667	19	13.6667	19.3333	14	17.6667	14.3333	19.6667	13.6667	31.6667	21.6667	17	19	16		18	29.3333	20	13.6667	20.6667	14		14			14.6667	16	14.3333			14	29.3333		14	14	14.3333	14.6667	21.3333	17	16.3333	13.6667			28.6667	29.6667
14	14.6667	15.3333		22	19.3333	14	19.6667	14.3333	18	14.6667	20	14	32	22	17.3333	19.3333	16.3333		18.3333	29.6667	20.3333	14	21	14.3333		14.3333			15	16.3333	14.6667			14.3333	29.6667		14.3333	14.3333	14.6667	15	21.6667	17.3333	16.6667	14			29	30
15	15			22.3333	19.6667	14.3333	20	14.6667	18.3333	15	20.3333		32.3333	22.3333	17.6667	19.6667	16.6667		18.6667	30	20.6667	14.3333	21.3333	14.6667		14.6667			15.3333	16.6667	15				30		14.6667	14.6667	15	15.3333	22	17.6667	17				29.3333	30.3333
16	15.3333			22.6667	20		20.3333	15	18.6667	15.3333	20.6667		32.6667	22.6667	18	20	17		19	30.3333	21	14.6667	21.6667			15			15.6667	17	15.3333				30.3333		15	15	15.3333	15.6667	22.3333	18	17.3333				29.6667	30.6667
17	15.6667			23	20.3333				19	15.6667	21		33	23	18.3333	20.3333	17.3333			30.6667	21.3333	15	22			15.3333			16	17.3333	15.6667				30.6667				15.6667	16	22.6667	18.3333	17.6667				30	31
18	16				20.6667				19.3333	16	21.3333				18.6667	20.6667	17.6667			31	21.6667	15.3333	22.3333			15.6667			16.3333	17.6667	16				31				16	16.3333		18.6667	18				30.3333	31.3333
19					21					16.3333	21.6667				19	21	18			31.3333	22	15.6667				16			16.6667	18	16.3333				31.3333					16.6667		19	18.3333					31.6667
20																	18.3333			31.6667	22.3333	16				16.3333			17	18.3333	16.6667				31.6667													32
21																	18.6667					16.3333				16.6667					17				32
22																						16.6667				17					17.3333				32.3333
23																						17				17.3333					17.6667				32.6667
24																						17.3333				17.6667					18
25																						17.6667				18					18.3333
26																						18				18.3333
27																						18.3333
28																						18.6667
29																						19
30																						19.3333
31																						19.6667
32																						20
33																						20.3333
34																						20.6667
35																						21
36																						21.3333
37																						21.6667
38																						22
39
40
41
42
43
44
45
46
47
48
49
50
51
52
53
54
55
56
57
58
59
60
61
62
63
64
65
66
67
68
69
70
71
72
73
74
75
76
77
78
79
80
81
82
83
84
85
86
87
88
89
90
91
92
93
94
95
96
97
98
99
100
101
102
103
104
105
106
107
108
109
110
111
112
113
114
115
116
117
118
119
120
121
122
123
124
125
126
127
128
129
130
131
132
133
134
135
136
137
138
139
140
141
142
143
144
145
146
147
148
149
150
151
152
153
154
155
156
157
158
159
160
161
162
163
164
165
166
167
168
169
170
171
172
173
174
175
176
177
178
179
180
181
182
183
184
185
186
187
188
189
190
191
192
193
194
195
196
197
198
199
200
201
202
203
204
205
206
207
208
209
210
211
212
213
214
215
216
217
218
219
220
221
222
223
224
225
226
227
228
229
230
231
232
233
234
235
236
237
238
239
240
241
242
243
244
245
246
247
248
249
250
251
252
253
254
255
256
257
258
259
260
261
262
263
264
265
266
267
268
269
270
271
272
273
274
275
276
277
278
279
280
281
282
283
284
285
286
287
288
289
290
291
292
293
294
295
296
297
298
299

## Sheet: Half-life_G1(h)
	Cell 1	Cell 2	Cell 3	Cell 4	Cell 5	Cell 6	Cell 7	Cell 8	Cell 9	Cell 10	Cell 11	Cell 12	Cell 13	Cell 14	Cell 15	Cell 16	Cell 17	Cell 18	Cell 19	Cell 20	Cell 21	Cell 22	Cell 23	Cell 24	Cell 25	Cell 26	Cell 27	Cell 28	Cell 29	Cell 30	Cell 31	Cell 32	Cell 33	Cell 34	Cell 35	Cell 36	Cell 37	Cell 38	Cell 39	Cell 40	Cell 41	Cell 42	Cell 43	Cell 44	Cell 45	Cell 46	Cell 47	Cell 48	Cell 49
0	16.3477	19.0336	7.00457	6.96158	13.7531	7.38286	7.75541	11.6841	11.7553	10.7924	18.678	12.4455	6.80357	8.96756	10.798	12.2875	9.36545	6.2673	4.6452	8.37394	5.86112	8.11423	9.56348	7.3719	5.60925	5.94977	6.06902	8.75214	6.11385	20.2178	4.83204	5.88384	8.41783	7.14178	8.05268	17.4485	8.03475	9.05363	5.26569	7.18831	6.24474	4.68727	7.14765	6.34869	11.1446	13.3703	17.4206	12.34	12.9485
[truncated: 6 more columns]

## Sheet: Half-life_SG2(h)
	Cell 1	Cell 2	Cell 3	Cell 4	Cell 5	Cell 6	Cell 7	Cell 8	Cell 9	Cell 10	Cell 11	Cell 12	Cell 13	Cell 14	Cell 15	Cell 16	Cell 17	Cell 18	Cell 19	Cell 20	Cell 21	Cell 22	Cell 23	Cell 24	Cell 25	Cell 26	Cell 27	Cell 28	Cell 29	Cell 30	Cell 31	Cell 32	Cell 33	Cell 34	Cell 35	Cell 36	Cell 37	Cell 38	Cell 39	Cell 40	Cell 41	Cell 42	Cell 43	Cell 44	Cell 45	Cell 46	Cell 47	Cell 48
0	62.1505	53.0155	34.5555	69.0511	40.3219	59.3105	56.7932	44.8009	27.6926	46.946	44.9	44.631	189.066	48.7993	20.9362	32.2366	45.9622	44.9538	33.8015	19.8651	40.2468	9.72386	34.7228	27.872	24.7983	8.36016	102.534	55.6343	38.7658	32.3439	5.89267	30.4047	64.0071	26.4722	65.9325	40.0058	37.8598	24.8749	38.3885	90.1955	33.2673	43.2682	46.1231	16.4167	21.5563	25.3558	48.188	109.711
