# Supplementary material for: The G1-S transition is promoted by Rb degradation via the E3 ligase UBR5
Source: Sci Adv. 2024 Oct 23;10(43):eadq6858. doi: 10.1126/sciadv.adq6858 (PMC11498223; doi:10.1126/sciadv.adq6858)
Supplement: Supplementary file 2 — Tables S1 to S36 [file sciadv.adq6858_tables_s1_to_s36.zip › adq6858_table_s21.xlsx]

## Sheet: Clover_total_G1
	Cell 1	Cell 2	Cell 3	Cell 4	Cell 5	Cell 6	Cell 7	Cell 8	Cell 9	Cell 10	Cell 11	Cell 12	Cell 13	Cell 14	Cell 15	Cell 16	Cell 17	Cell 18	Cell 19	Cell 20	Cell 21	Cell 22	Cell 23	Cell 24	Cell 25	Cell 26	Cell 27	Cell 28	Cell 29	Cell 30	Cell 31	Cell 32	Cell 33	Cell 34	Cell 35	Cell 36	Cell 37	Cell 38	Cell 39	Cell 40	Cell 41	Cell 42	Cell 43	Cell 44	Cell 45	Cell 46	Cell 47	Cell 48	Cell 49
0	855346	1540999	839790	767473	897527	972171	1077989	173091	1346683	831265	344320	934744	758317	576185	364909	317174	715513	1258745	306063	581586	527869	682470	721767	436655	334415	254939	721696	1049343	695895	354395	1526500	178595	226312	295912	483554	604342	698777	1434632	1159041	706974	416392	965312	528330	305726	1224053	786669	441744	450048	441399
1	916316	1496313	815758	726016	873358	944797	1035721	167066	1261655	774142	335541	904452	730138	563565	364973	322016	700487	1268903	274925	578918	508145	711339	708699	419279	329487	256724	732475	1012315	696744	356582	1493407	182222	218870	300545	463618	584449	674466	1403399	1116000	674081	417792	948191	492617	327848	1188580	762334	427727	439211	422869
2	804657	1460825	794060	710816	851939	924756	1023140	170209	1225667	751319	326690	871801	698546	527562	358951	313412	699645	1156840	274925	553531	495795	694369	700495	406887	313948	252467	720161	990116	662377	344020	1488821	176846	216598	286859	447468	559618	659277	1357458	1086993	661558	407589	921235	498615	328347	1150319	739515	424947	427791	421741
3	857562	1408026	763540	713001	860704	921407	981253	151806	1204972	730494	321727	848194	687011	545904	339810	305617	673719	1156840	266796	546546	493176	681994	692254	411292	306437	236518	712004	957069	648310	339956	1426674	169939	214609	283154	437692	547590	657809	1315380	1077099	644305	388594	898435	467580	325390	1155938	741810	407634	424262	386124
4	772097	1395532	737880	682862	833842	907492	979468	147666	1167200	709451	318576	841836	665631	524183	339794	302897	671901	1156840	273948	522372	473945	666890	681733	393368	296328	239056	695211	942480	641309	320680	1393720	178944	207095	277454	409568	517489	644321	1312919	1047555	651054	388552	870411	470679	319436	1117338	707177	407165	416504	396365
5	759226	1364070	737330	653668	801202	912724	903903	138935	1130206	705934	311109	827379	643842	505630	327904	301559	633441	1044858	258344	496652	466987	644578	648661	405904	296909	223826	679273	924433	635187	326147	1365461	165213	202855	277369	412541	497653	633163	1279688	1008662	646625	394749	858840	474822	312378	1069978	692771	399612	407351	386223
6	715025	1309984	718492	625915	791483	878750	858998	134913	1067377	677363	300957	793927	625854	479372	324683	297141	612508	1074853	262238	497424	446593	623743	645367	387257	294465	224798	663242	909310	641981	317616	1326470	166151	189185	274281	412541	475803	622471	1233385	979632	622056	384415	830257	475923	304548	1035625	683769	389493	386053	369855
7	724650	1288508	697873	622033	768115	858727	840150	127230	1052785	665436	286942	777698	596207	465511	311571	284785	610170	990840	249990	472559	439726	611960	607220	391133	297588	216768	639716	879269	634119	301832	1291339	158288	178487	264586	412541	463657	606559	1204151	955563	612288	374463	827378	449444	300434	1003726	652603	379009	371531	368267
8	664902	1243229	684151	603854	757032	842886	842784	128073	981065	674280	288273	750202	566255	474180	308605	279487	581062	976709	230926	472417	415574	601715	610472	382761	281117	209202	613643	851726	592550	310604	1239718	148759	178157	265766	412541	447026	594564	1173273	924885	600710	379688	764307	462281	291188	973183	647349	370470	379716	354053
9	645419	1212172	660792	590606	734555	825067	790063	118722	945648	652958	258964	733996	575298	476610	290192	259421	572442	918315	234826	441989	416188	578815	587757	469431	277542	203448	588718	847372	590949	312317	1144276	149363	191508	254561	352379	447727	541761	1153897	910816	589914	369527	731069	442417	278826	942513	626519	366177	368812	334371
10	706357	1186666	640858	572229	709383	793792	749947	115085	930724	631916	238994	718871	546653	455127	297364	264877	569300	867673	230179	442634	401774	601669	562283	390113	267959	188883	583991	824830	568784	309418	1098077	146166	191829	244939	373409	430589	550739	1112723	873149	569960		732200	421791	283856	898822	604137	355226	350906	342236
11	675969	1130271	684600	556172	692921	759827	761043		918284	629809	233205	718534	541817	448671	290402	250123	551957	864351	227229	435456	386091	582440	564490	360867	266769	193254	561113	787235	593461	296601	1073777	149060	186281	260307	338447	407287	517895	1087464	857232	558292		707165	409405	272110	855064	582874	349284	327691
12	644770	1102171	606570	568601	700512	761513	755870		886803	614942	244070	730951	531777	444741	282602	239550	539655	820839	213617	424060	378173	560222	553111	360549	273846		546310	761234	583962	269422	1133161	137515	185956	228304	338244	392444	530013	1061715	840846	543623		688138	394357	270226	849976	574479	324918	318108
13	608454	1091048	591362	548863	688056	729887	735049			609923	234705	711275	505390	433288	278979	242689	506485	804374	212410	422427	365697	570872	535795	341871	256939		540982	743129	576723	287759	1105604	134285	178558	216159	323896	375647	520241	1052056	807982	539695		664603	389942	267299	822280	561361	333133	315513
14	638285	1088352	588855	546713	664205	690556	704725			573577	222925	693463	492735	428911	271125	235735	515450	758146	206139	408666	348386	550318	538049	341042	251832		519821	708207	565293	251536	1077150	127729	171569	213715	310014	362739	509972	1021666	767978	531586		645954	373837	260932	806079	531741	320920	305019
15	594766	1040931	586703	529754	642584	686884	701665			539690	230405	680357	486943	404399	261204	223179	489949	752671	197369	392908	336027	542058	516222	332794	244133		507078	669089	550577	251536	1052591	120814	161873	212598	294635	383147	499830	995004	750658	514367		615941	366636	257359	805797	524910	304854	298022
16	469108	1020011	562477	519529	635714	683332	671372			542542	225020	691611	478226	385119	262553	223921	484397	713729		395059	334755	540835	493456	312974	234901		492267	654567	535669		1029568	118692	161440	219129	284639	386935	501678	966621	735699	500417		594512	358757	252999	771445	520155	301697	282497
17	472238	994937	555845	512415	607583	665265	674352			501896	225202	673925	463058	367307	253973	218390	449149			382581	333375	531978	498185	305977	228075		469680	623108	526890		995154	115355	158515	220411	276580	381035	492099	927121	723299	477102		589696	352096	243108	731024	499518	296743	283648
18	467783	957473	529568	495622	590980	654339	627006			468742	223552	660232	434087	365498	246306	211409	462126			363310	312271	523345	475130	298631	221088		473879	617661	514392		968756	121247	156808		263261	382876	485041	883490	695720	461831			344668	261246	713084	494313	280102	312366
19	462166	949989	516090	499150	575358	636627	612942			468742	204798	631986	418211	360140	235197	206127	441007			356217	298294	512170	466792	287152	209586		446230	603804	483451		945350	115061	153151		266849	361496	478225	870768	749773	466186			338558	252311		480865	273887	280440
20	455841	922787	500079	563228	557561	625362	582868			479219	213145	622702	434253	350407	221821	197442				337739	289635	489603	445959	287224	203351		432089	605724	481594		929462		148723		255180	368407	475237	851887	676299	456086			338048	248070		451409	270179	276627
21	452874	883468	485377	464447	543433	603633	577320			487556		601612	396311		232441	201264				346505	290760	499534	431724	274707	205717		423139	561739	464958		917265		142100		242657	368407	456021	814342	669161	447241			348487	232199		459594	267190
22	442872	848136	472164	456532	530524	596513	566268			462736		591770	396311		198874	174322				319078	287405	499534	408470	256854	199263			562093	447314		898055		137936		228516	368407	442659	797900	646661	433396			349128	226904		449524	258405
23	444409	848511	459029	438704	520124	581879	555113			466841		579810	398362		198874	174322				319642	286219	499534	421789	260526	191986			544807	444976		867215		132970		209635	368407	435824	766135	624380	437098			335118	222002		436538	251820
24		822650	438397	411205	468987	551020	500808			455479		553754	392159		200847	174322				305136	246592	435789	430063	248020	183829			594545	427143		839806		129001		211805	322715	421511		624380	426708			315091			397157	251409
25		776892	428907	403126	446233	551020	482703			436595		534823	392208		206327					307943	237798	456695	415749	257195				594557	422802		833045		127637		208139	322188	405575		574934	405199			302171			428685
26		740268	385280	407334	452910	503708	486364			440433		503867	376009		210102					292120	237798	461028	405849	238866				577941	409474		805986		124207		201449		406712		574934	403914			291640			368703
27		740847	373671	429671	463006	512116	490720			418514		501748	366590		202799					282992	232959	451124	384742	237416				585536	401443		782728				192533		407530		559316				289759			374554
28		743101	402628	425552	464106	512781	496270			497190		518808	361523		210604					262995	231015	455701	361702	227860				578720	383021		749982				182364		391580		530402				292295			368623
29		723734	401391	420620	447225	496568	477140			410658			356157		202685					261178	222200	451655	367548	228163				556798	369395		734040						389089		520975				284843			363530
30		727037	400031	415145	455231	488358	447925			400642			361434							252298		451655	356083	221412				553974	355358		711821						372282		533422				293091			349735
31		708572	395777	413825	438211	484247	460689			380608			345527							255183		435239	356737	215009				549452	355599		690958						362696		498607							336879
32		704675	389886		432825	476590	454183			356585			346465							261051		426512	343765	204449				540349	348289		685357						353212		487494							322587
33		676480	390335		422489	463961	448537			358879			332764							243838		430926	322344	205336				529128	338379		661331						342378		478959							315209
34		668756			416486	452132	416373			341783			327778							254283		426153	337839	196459				525218	345324		653741						338274		475634
35		655666			408102	454004	398252			339248			312384							237481		414499	342420						330675		649030						330825		457529
36		634648			400640	440798	383704			323655			302928							230328		398117	311469						321503		627499						322953		439900
37		621411			385316	431218	372809			305149			288443									409469	310234								608565						304305		436195
38		604866			381990	422987	374881			306015			278417									401903	323333								618586						309743		420548
39		593240			370610	410545	370874			290041			273086									390629									590660						301650		429665
40		557932			362187	402523	372989			278646			267056									378967									587888						318717		437421
41		562749			353122	396870	366335			273935			253821									367898									568044						293083		443500
42		527251			348144	384988	366223			257456			238743									374953									570100						292452		432046
43		514168			331927	372657	328395			252957			233194									364014									570100						277089		402674
44		496524			344734	379008	321663			239985			232622									348249									545774						283320		372724
45		502692			337702	371680	310280			228623			231144									331065															275992		370545
46		479034			335982	374069	298650			226650			226508									316447															258094		362070
47		485899			314886	350289	290843			209837			223590									298415																	341437
48		457845			304584	342089	284236			186576			211650									300150
49		442339			300195	336746	273139						210316									295798
50		439388			286694	325680	273708						204525									279259
51		450685			286267	322138	252691						202398									278882
52		401793			283263	311880	237905						200786									261999
53		381557			275093	315061	240787						193829									277786
54		374466			271784	310536	225702						188309									246121
55		370000			279164	315599	202547						185391
56		385290			257101	296570	214453						180520
57		358202			250893	292814	210635						171466
58		341122			245188	291342							169030
59		327934			241528	279960							160495
60		318795			239711	275686							154062
61		316000			239542	270778
62		302221			231766	266712
63		291215				260774
64		285330				252729
65		276252				246406
66		267831				239594
67						234193
68						248927
69						227595
70						220578
71						220282
72						211744
73						208654
74						203577
75						205087
76						199844
77						190927
78						193884
79						187296
80						184731
81						180107
82
83
84
85
86
87
88
89
90
91
92
93
94
95
96
97
98
99
100
101
102
103
104
105
106
107
108
109
110
111
112
113
114
115
116
117
118
119
120
121
122
123
124
125
126
127
128
129
130
131
132
133
134
135
136
137
138
139
140
141
142
143
144
145
146
147
148
149
150
151
152
153
154
155
156
157
158
159
160
161
162
163
164
165
166
167
168
169
170
171
172
173
174
175
176
177
178
179
180
181
182
183
184
185
186
187
188
189
190
191
192
193
194
195
196
197
198
199
200
201
202
203
204
205
206
207
208
209
210
211
212
213
214
215
216
217
218
219
220
221
222
223
224
225
226
227
228
229
230
231
232
233
234
235
236
237
238
239
240
241
242
243
244
245
246
247
248
249
250
251
252
253
254
255
256
257
258
259
260
261
262
263
264
265
266
267
268
269
270
271
272
273
274
275
276
277
278
279
280
281
282
283
284
285
286
287
288
289
290
291
292
293
294
295
296
297
298
299
[truncated: 11 more columns]

## Sheet: Clover_total_SG2
	Cell 1	Cell 2	Cell 3	Cell 4	Cell 5	Cell 6	Cell 7	Cell 8	Cell 9	Cell 10	Cell 11	Cell 12	Cell 13	Cell 14	Cell 15	Cell 16	Cell 17	Cell 18	Cell 19	Cell 20	Cell 21	Cell 22	Cell 23	Cell 24	Cell 25	Cell 26	Cell 27	Cell 28	Cell 29	Cell 30	Cell 31	Cell 32	Cell 33	Cell 34	Cell 35	Cell 36	Cell 37	Cell 38	Cell 39	Cell 40	Cell 41	Cell 42	Cell 43
0	351212	377747	350526	1214516	871259	452967	520417	185047	1037099	1880232	806879	1957968	1299151	966828	661444	2082205	493955	1835041	4058253	495851	528148	967735	1262007	381537	1037475	266498	334532	384379	1538519	1051834	1344159	1153918	1269702	413297	574089	593379	378246	1651932	734335	1225935	1126062	426395	1300735
1	349510	378611	341961	1199158	838346	439970	506888	188548	1012711	1863032	793083	1927943	1270418	954753	651773	2064660	475308	1839660	3986733	492895	518404	995110	1257607	374518	998410	266573	331253	386964	1532480	1028372	1295312	1122992	1251054	415626	578812	589441	380619	1640486	724327	1200700	1088288	413821	1281702
2	351828	374987	343440	1185193	851151	436411	508470	185619	1048627	1852854	763492	1975117	1271090	934196	662410	2016356	478829	1793869	3951602	489478	513342	968454	1236052	379152	972283	265573	324406	385708	1527094	1010214	1289467	1118622	1240390	411402	558643	582469	374239	1613449	713269	1182600	1076599	394099	1263391
3	346797	375563	338378	1188693	806587	438223	507100	189452	1036697	1826023	758823	1965167	1278221	869710	648039	2042906	473637	1795242	3919324	488383	505687	942991	1230526	380227	989541	265743	319317	383835	1497284	986460	1298850	1092904	1222289	403473	550273	573233	374120	1541931	714588	1174092	1083053	369980	1241310
4	347614	377654	329491	1142120	846835	418790	501313	180971	1019651	1778042	782920	1902647	1264046	895520	665599	2012957	457073	1754558	3864377	482563	503513	927762	1229669	366533	996022	255067	320180	369486	1515082	1013358	1270643	1123441	1195673	405808	552002	571996	364796	1546522	685453	1137711	1077366	366818	1212462
5	363901	394193	329433	1165094	828512	417340	505953	187138	1012792	1822147	771143	1909424	1248819	882070	653213	1966920	448245	1758963	3841019	481864	500148	934946	1190698	371627	990861	250013	316384	365851	1490422	1004290	1298621	1115876	1180514	402553	544669	582915	381133	1531351	675605	1128497	1081899	365018	1244166
6	355696	382994	330361	1162362	804693	417545	502517	179073	1011287	1803655	758838	1892165	1232875	868094	674336	1945540	446334	1743905	3800868	479541	501982	918283	1157046	363256	978406	252982	312609	366691	1326239	990264	1289904	1116345	1188864	405748	557983	581013	369627	1502485	656224	1097365	1078947	352879	1241157
7	363422	380632	331798	1148379	784438	408728	499686	171577	1015991	1771883	749718	1883888	1232288	868902	653455	1924493	434359	1757395	3831362	477019	489032	923875	1128588	367964	974862	267886	310958	352297	1334095	966716	1283566	1096047	1170649	405357	554910	566497	362337	1479452	624737	1055196	1068191	350277	1206081
8	342185	361842	324722	1101681	743181	405707	503502	170574	1004731	1794686	746037	1859121	1212247	862770	621310	1889394	440813	1777887	3738306	459178	481569	924925	1152929	358477	971206	267886	301790	350616	1324856	961382	1280697	1053260	1173222	402127	537669	553675	350789	1479797	622107	1115086	1064162	332923	1184533
9	339046	359804	318239	1077764	768704	410949	509648	163434	984332	1763810	748464	1829748	1183156	853129	601689	1832960	429988	1756211	3715420	466627	485504	878531	1132094	354476	956491	246093	310012	342561	1294912	961954	1255650	1084257		395924	519420	536137	341699	1453128	632085	1063317	1032753	318229	1162893
10	337765	359140	310187	1117100	752479		493658	167976	949084	1739212	737839	1805065	1174959	826331	589812	1863638	433416	1750816		470029	478388	899599	1117638	338711	933660	237785	277367	334379	1292576	933437	1241829	1008077		393134	521933	535100	330758		577655	1062990	1022564	324376	1159089
11	325643	356552	307227	1122551	777524		487183	165765	966070	1714844	717969	1828230	1163759		600087	1885681	449503	1654818		461039	470962	882511	1111871	319378	931375	243785	277367	343529	1261424	917471	1232356	1008077		384026	542585	543129	336268		557331	1027630	995445	304474	1126284
12	334370	357009	308894	1102081	757523		478984	154818	962673	1688605	715682	1789159	1182696		588612	1778327	434634	1642860		460822	460216	857077	1122160	314079	951953	230412	281183		1234292	898954	1242267	1036461		387570	532713	537756	324949		546168	1002417	992412	299702	1101335
13	333141	354893	305186	1058048	829066		470934	153476	936874	1644243	723799	1753637	1151902		575486	1768500	442916	1680023		428247	460216	861430		280040	927968	230763	304812		1237428	891727	1200412	1058769		384892	519917	534163	323544		542321	991628	993672	291600	1080690
14	326022	350669	302851		777904			151961	930446	1683634	708896	1725149	1124670		574722	1761421	429096	1671491		440082		841401			922644	226428	301005		1228868	877385	1204087	1051044		383243	509280	541658	329812		529288	962447	985596	211327	1117678
15	328851	354793	300044		759682			160007	930720	1659265	691568	1660386	1114709		563310	1734147	419947	1638780		429365		818507			937381	222972	294249		1210289	865855	1178966	1040643		381447	515381	535577	332175			926153	959779	208718	1109105
16	351836	365899	297138		778258			157490	908891	1608986	681116	1606229	1084913		556806	1762045	413307	1544451		413270		825935			923734	225851	289473		1218890	852151	1174538	1028568			506176	540743	338008				917101	200600	1068336
17	329053	352438	300670		796626			151018	920367	1583991	668391	1607762	1040438		552507	1782605	420679	1496353		422752		812377			907459		288702			829047	1161254	1013442			505612	540743	314550				912699	204195	1063410
18	322779		297101		768888			153636	897732			1597722	1056086			1768226	417709	1456977				808519					294579				1154137	1005483			488943	540743	322541					175743
19	326078		294935		754228			144758				1575745	1042060			1699236	416777	1497619				794582					294547				1127092				488943	540743	312707					175743
20	330256				746068			137212				1545234	1024431			1659886	397068	1445786				772474					292005				1112574				488943	520880	313604					175743
21	322200				735022							1507168	1018379				411978	1403735				767775					289224								474214	521652	319785					198058
22	324571				717241							1520618										752332														502598	306853					188383
23	315485				688160							1491485										752332																				185323
24					695712							1491485										752332																				178451
25												1491485										715835
26												1374289
27
28
29
30
31
32
33
34
35
36
37
38
39
40
41
42
43
44
45
46
47
48
49
50
51
52
53
54
55
56
57
58
59
60
61
62
63
64
65
66
67
68
69
70
71
72
73
74
75
76
77
78
79
80
81
82
83
84
85
86
87
88
89
90
91
92
93
94
95
96
97
98
99
100
101
102
103
104
105
106
107
108
109
110
111
112
113
114
115
116
117
118
119
120
121
122
123
124
125
126
127
128
129
130
131
132
133
134
135
136
137
138
139
140
141
142
143
144
145
146
147
148
149
150
151
152
153
154
155
156
157
158
159
160
161
162
163
164
165
166
167
168
169
170
171
172
173
174
175
176
177
178
179
180
181
182
183
184
185
186
187
188
189
190
191
192
193
194
195
196
197
198
199
200
201
202
203
204
205
206
207
208
209
210
211
212
213
214
215
216
217
218
219
220
221
222
223
224
225
226
227
228
229
230
231
232
233
234
235
236
237
238
239
240
241
242
243
244
245
246
247
248
249
250
251
252
253
254
255
256
257
258
259
260
261
262
263
264
265
266
267
268
269
270
271
272
273
274
275
276
277
278
279
280
281
282
283
284
285
286
287
288
289
290
291
292
293
294
295
296
297
298
299

## Sheet: mCherry-Gem_total_G1
	Cell 1	Cell 2	Cell 3	Cell 4	Cell 5	Cell 6	Cell 7	Cell 8	Cell 9	Cell 10	Cell 11	Cell 12	Cell 13	Cell 14	Cell 15	Cell 16	Cell 17	Cell 18	Cell 19	Cell 20	Cell 21	Cell 22	Cell 23	Cell 24	Cell 25	Cell 26	Cell 27	Cell 28	Cell 29	Cell 30	Cell 31	Cell 32	Cell 33	Cell 34	Cell 35	Cell 36	Cell 37	Cell 38	Cell 39	Cell 40	Cell 41	Cell 42	Cell 43	Cell 44	Cell 45	Cell 46	Cell 47	Cell 48	Cell 49
0	10491	3448	3014	4522	3610	3756	4050	3098	3197	625	104829	6657	3858	7061	1012	-181	118187	184252	2276	2922	5142	5372	5002	2254	674	2340	8860	6701	6283	-780	3698	1188	78051	3715	2229	9306	4621	6363	5588	4160	5198	26644	4658	-408	3826	6614	3270	4135	1077
1	14518	3769	3951	4662	3085	3025	3590	2781	3130	-188	102815	7795	2686	6300	-130	-517	119273	179425	2447	2794	5072	6905	6486	1856	1040	6167	8555	6362	4742	176	3374	3266	77708	4812	1769	10494	4403	7028	4992	4157	4342	24430	3790	1254	2619	5770	3623	3829	841
2	11474	3583	3574	4574	2813	2913	3522	10193	3487	-1366	98148	9336	1795	6325	1234	-766	121763	160140	2447	3269	5004	6366	7663	2669	1520	5266	8619	5512	5613	7	3282	2784	75100	4789	1103	9342	5118	5304	5980	4711	5141	22414	4655	2292	2973	6053	3616	4415	1157
3	13654	3489	4757	4991	2798	3445	3994	2173	3365	-1623	89316	9507	1691	6917	464	-560	116390	160140	2915	3160	5794	5802	7780	2318	1181	4572	10053	4960	4273	-731	4002	3411	75594	4644	1391	9780	5374	5810	5182	3806	3779	20223	3347	1472	3227	6278	3545	4442	1055
4	10941	2853	4262	5848	2867	3638	3960	1644	3547	-1780	85406	9429	1358	7266	1147	-761	115943	160140	4195	2929	4839	5851	9533	3809	495	5401	10705	4437	3738	-269	3023	3858	76992	4655	1750	10056	5650	5387	6347	3361	3552	21515	2872	3085	3582	6749	4419	5278	14210
5	12672	3369	4576	5398	2986	4139	3489	2011	2821	-1279	79831	10154	1845	7426	326	-216	105433	96553	4295	3178	4203	7256	8612	4355	280	4982	11502	5679	3263	-50	2610	2741	78537	4020	2490	7606	5242	5808	6230	3310	3708	24091	5112	2435	3200	5996	5003	4235	14490
6	9489	3364	4660	4510	3328	3747	3016	1750	2100	-1607	75237	8884	1635	6449	1497	172	103177	77965	4961	3004	3979	6850	10186	5097	1244	5418	12664	5552	4111	-238	3085	3333	80026	3852	2490	6331	6371	5427	5240	3395	3303	22566	5485	1601	3610	6696	3785	4046	13048
7	10616	3200	4696	4101	3758	3407	2713	1787	2953	-2629	72119	9607	1910	7181	1272	171	99255	51415	3949	3593	4648	5117	9068	4720	1794	4818	12876	6772	5320	-140	4116	3397	78115	4251	2490	5175	6093	5945	5043	4811	2853	21553	4846	2280	3226	6396	3715	3447	1548
8	9028	3475	5235	5164	3527	4278	2485	2194	1921	-2084	74069	9633	1347	7523	1498	-83	91629	36494	3749	3404	4994	5497	9243	4498	1484	4056	12911	5769	5037	-610	3012	3466	79192	10731	2490	6384	6207	5336	5645	4303	2513	19419	5519	2550	3274	6607	4196	5508	1675
9	9164	2896	4121	4065	3881	4616	2865	1688	2444	-1836	69946	10712	1165	8095	1742	693	87020	20124	3719	4154	4857	6251	8294	6135	2031	3798	12689	4685	6001	37	3367	3535	83658	10800	2745	5896	6048	3721	5869	3582	2334	19008	5185	2154	3353	6069	3962	5220	1879
10	13647	2940	4944	3763	2767	4133	3292	1806	2233	16	65268	10848	1445	6065	1420	122	79237	14323	4443	14940	5556	6299	10180	5196	1427	3856	13337	2424	5859	233	3349	4201	87386	9891	2780	5192	6007	4114	4774	3489		18571	4566	2328	2484	5733	4178	5502	2072
11	12391	3810	8229	3790	3092	3920	3083		2553	777	69367	10453	988	7150	2189	473	68532	10511	4481	16220	5930	6559	10930	5003	1810	3619	14386	2618	5703	423	3588	3993	86304	4738	2765	5889	5233	4461	4679	4447		18212	4003	1591	2663	5743	3673	3395
12	11478	2675	5003	3330	3588	3873	3650		1980	33	73896	12481	921	7745	2750	496	56591	9978	4594	12820	5693	7633	11202	4733	1763		25827	2246	6548	-85	3132	4138	84565	3531	3168	5980	5249	5683	3733	4235		18859	3801	2067	2186	4803	3003	3006
13	11929	2489	4375	3492	3861	3817	2822			-1338	73988	11240	1147	5612	1532	-372	42707	7309	4128	4051	5303	8941	10764	5282	1942		27797	2273	7231	60	2954	3151	88184	2846	2963	4516	5529	4281	3780	5498		18431	4532	1007	2398	5670	12831	2549
14	14636	4120	4844	3791	4086	2898	2552			-1057	72241	11567	706	5533	2196	109	32924	6713	4705	3248	5423	8611	11917	15675	1071		27326	2512	8949	1221	3606	3354	84792	2537	2651	5703	5464	3754	3492	5656		19487	3366	1487	3049	5831	12593	2173
15	11664	2761	5325	3159	3619	3491	2446			32	79200	10903	109	4698	1393	-210	22122	6173	5600	4189	5961	8885	9761	15606	2265		12715	2912	8383	1221	5578	-1544	79912	3303	2466	5957	5907	5074	4311	5928		18909	3706	1148	3245	6125	12842	2845
16	8178	2218	4710	3632	4464	4012	4936			-343	83980	12124	296	3977	1732	-798	15227	4524		4210	5980	8015	9262	16550	1536		12833	2568	8910		6019	-1384	80205	4566	2509	6526	6095	5058	4441	6295		18516	3615	1615	2794	7373	2564	2990
17	8229	3922	4828	2460	3647	4394	5874			-524	87334	13048	686	3704	2459	-942	10990			5143	6812	7820	10542	4225	1975		12603	386	7965		4973	-429	81216	4847	2475	6677	5484	4826	4965	5976		20219	3908	1326	2506	7692	4004	4031
18	8560	4780	4388	1633	3087	4606	5561			-1822	88619	12532	507	3981	2762	-1333	24819			5115	6364	7656	9689	4469	1467		13970	292	6416		4967	2704	84067		2328	7537	6718	4958	4862	4438			3788	19521	1227	8382	2592	6978
19	7472	6202	3396	3046	3668	3891	5777			-1822	85615	12156	-32	4027	2193	-1015	24012			3687	5685	7386	9914	4635	1581		11960	1082	6307		4830	2367	82057		2133	7482	7004	4819	6255	4941			4763	20512		7127	3335	5496
20	7965	5550	3176	7018	4247	4320	5427			-566	92984	12061	529	3693	1283	-1105				2987	5035	6857	10867	4706	1085		12499	999	6525		6065		82045		1813	8579	7709	4360	4893	4403			4280	20938		5736	2311	4204
21	8044	5359	3245	3150	5744	3652	5936			218		11307	1873		1388	-2549				12346	6469	8410	10733	4552	1224		12201	2621	6386		7895		81921		70	8579	7053	3925	5559	4157			17172	1831		6647	2930
22	6958	3371	2769	3463	5001	4678	5691			-363		11218	1873		2431	-789				3079	7101	8410	11643	4395	1598			2099	5451		8619		81411		-789	8579	5561	4946	4847	5902			19013	1154		7180	2673
23	7184	4418	4670	4000	5523	4866	7020			397		11039	3154		2431	-789				2798	6589	8410	9827	4615	1082			2544	5861		7330		81589		-916	8579	5395	4838	4251	7075			17945	1473		6933	2072
24		3507	4213	2540	5126	4675	4589			312		11615	2762		1968	-789				2941	4374	9306	10736	5052	644			3705	5718		7783		77588		-611	7567	5613		4251	6549			6245			7436	15015
25		3057	3354	2080	3676	4675	4998			812		10099	2906		2882					2794	4765	8001	11334	16284				4968	5832		8075		79164		891	6840	4807		3068	7165			5536			8718
26		2732	3276	2535	3208	4025	5061			2107		9722	1834		3192					2375	4765	8217	11295	4461				4722	5645		8252		75896		-10119		7997		3068	7122			4979			5483
27		2407	2543	3266	4440	4442	4740			2351		9821	2654		3083					2252	4495	7876	10179	4213				5959	6167		6733				-10511		8143		2855				3536			4602
28		2197	3743	4640	5254	3871	6049			4585		9413	2483		4839					2501	4758	10332	10204	4788				5244	9029		7884				-13988		9041		2916				5070			4071
29		3254	4299	5834	5289	4891	5179			2050			4181		4535					2491	4613	10714	10405	4070				7215	8437		10911						17271		3259				4708			4563
30		3447	4354	6568	6347	4768	5192			1610			4654							2603		10714	11020	4172				6372	7047		9579						15872		3896				6602			4877
31		4444	4738	6393	5274	4537	5762			980			5167							2636		12850	11456	4002				5731	5260		9504						16069		3629							3594
32		4582	5210		5532	4677	5227			1165			6200							2260		13673	10974	3339				5651	5199		7100						10418		2819							3254
33		3949	4723		5657	4541	6243			1483			4433							2677		16835	10448	3744				6879	6095		7084						9387		3913							3496
34		4564			6096	5126	5927			2145			5121							13083		18437	11582	4331				6354	7797		8471						10414		3628
35		7224			6734	5308	5142			1857			5232							2239		18076	13568						7048		7557						9029		4136
36		6630			6108	4142	4896			2064			4320							2140		16961	9812						7831		6506						10482		3489
37		5011			6054	5974	5030			-1840			4482									16593	10723								6290						10923		3510
38		5716			6158	5271	5551			-1801			4134									15546	10959								7886						12139		3139
39		4972			5905	4677	5571			-4054			4254									13486									7643						10166		3734
40		3691			5965	4963	6842			855			4376									11267									10575						25491		4604
41		3964			6406	4943	7177			943			1203									11144									6950						10861		5426
42		3362			5299	5421	7850			1402			-348									19938									7829						11843		5297
43		2935			5404	4768	6264			90			-4016									19812									7829						11733		4283
44		2937			22142	17845	11462			1386			3352									17079									8661						11333		14840
45		20878			21117	16730	10719			1412			3359									6495															10564		14501
46		18199			21836	20434	8757			1172			5394									5761															10436		13693
47		19792			5674	4315	5912			549			5140									5864																	3136
48		3413			5550	3574	5630			-16899			5042									5351
49		3355			5791	4443	4752						4536									5182
50		3631			5153	4242	6017						4869									5216
51		5900			4917	4047	3996						5236									5213
52		3904			5589	3853	2230						9082									5332
53		3156			6868	4118	2148						5556									21987
54		3648			7329	4574	1488						5295									4082
55		4036			21895	19896	-10257						5700
56		25329			6863	4767	1802						6049
57		3625			6497	4849	1828						5195
58		3233			6834	4055							5128
59		2476			7210	4923							4807
60		2714			7452	4942							4444
61		2511			7973	4644
62		3091			6848	4891
63		2843				5025
64		2470				5600
65		3323				5440
66		3004				5432
67						4861
68						22473
69						5819
70						5866
71						7318
72						7182
73						7397
74						6825
75						8082
76						7586
77						7317
78						7730
79						8585
80						7932
81						8101
82
83
84
85
86
87
88
89
90
91
92
93
94
95
96
97
98
99
100
101
102
103
104
105
106
107
108
109
110
111
112
113
114
115
116
117
118
119
120
121
122
123
124
125
126
127
128
129
130
131
132
133
134
135
136
137
138
139
140
141
142
143
144
145
146
147
148
149
150
151
152
153
154
155
156
157
158
159
160
161
162
163
164
165
166
167
168
169
170
171
172
173
174
175
176
177
178
179
180
181
182
183
184
185
186
187
188
189
190
191
192
193
194
195
196
197
198
199
200
201
202
203
204
205
206
207
208
209
210
211
212
213
214
215
216
217
218
219
220
221
222
223
224
225
226
227
228
229
230
231
232
233
234
235
236
237
238
239
240
241
242
243
244
245
246
247
248
249
250
251
252
253
254
255
256
257
258
259
260
261
262
263
264
265
266
267
268
269
270
271
272
273
274
275
276
277
278
279
280
281
282
283
284
285
286
287
288
289
290
291
292
293
294
295
296
297
298
299
[truncated: 11 more columns]

## Sheet: mCherry-Gem_total_SG2
	Cell 1	Cell 2	Cell 3	Cell 4	Cell 5	Cell 6	Cell 7	Cell 8	Cell 9	Cell 10	Cell 11	Cell 12	Cell 13	Cell 14	Cell 15	Cell 16	Cell 17	Cell 18	Cell 19	Cell 20	Cell 21	Cell 22	Cell 23	Cell 24	Cell 25	Cell 26	Cell 27	Cell 28	Cell 29	Cell 30	Cell 31	Cell 32	Cell 33	Cell 34	Cell 35	Cell 36	Cell 37	Cell 38	Cell 39	Cell 40	Cell 41	Cell 42	Cell 43
0	9122	19400	10285	138740	132079	10304	169541	6606	4949	24018	32043	22412	28021	46607	42141	56753	7156	26465	146357	45177	322403	35205	135838	15063	10198	17207	9327	5576	116960	55600	28199	9824	194579	31079	6569	9451	5719	121929	190039	64967	75375	6967	74231
1	13307	28450	14717	145373	126926	12450	180021	11198	7892	32637	39594	30940	34679	48150	52651	72967	8100	37064	158066	57529	330216	43192	149260	19099	12505	23364	14789	9423	131570	60600	31600	12676	206494	40661	10007	13545	8372	137349	205565	68576	83177	6804	82321
2	20533	35816	21132	163282	136641	15375	195498	16171	11463	42616	47530	39445	45029	50378	62376	93381	10915	49456	169756	69140	336849	56153	154294	24722	15875	26505	18982	13175	142819	64440	38308	14966	222272	48991	12419	17503	11757	137487	216240	75040	93735	7270	87945
3	27924	45866	26552	174210	134232	19309	212392	20895	16170	51085	55629	49487	53073	51074	69539	114488	15200	66078	180792	81033	351991	66056	163801	32959	19605	22621	25067	18303	146781	69332	43370	18083	229138	57387	17799	22715	17092	149435	228122	80714	105125	6005	93811
4	35942	53838	31909	179970	148996	25527	220873	23415	20134	60221	67237	57748	61444	54996	82016	130790	14407	82129	193587	92055	386864	76618	179764	41017	25478	25400	29913	22271	165453	74059	50601	22274	233201	67973	25326	31707	22428	156695	237109	87783	114590	7442	101223
5	64562	80308	39342	193258	152747	35041	238034	29408	26869	72235	73995	64829	67591	55194	87665	141437	9436	103517	201945	100101	407061	92907	178323	49361	29019	31528	37662	28948	175924	78598	56993	22380	249661	77764	34675	42382	47155	169992	249690	91845	124093	6447	109483
6	69464	85733	47349	210031	150582	43358	248317	32754	34443	83348	82592	74974	78207	56329	101695	164721	13133	122416	215111	109036	404732	101065	184419	57613	34908	36591	42622	34018	174331	82710	62412	26161	268173	87322	41167	51036	51188	169946	257358	95380	136106	6779	117870
7	83259	91357	53763	222264	156163	54184	260806	37157	41658	90804	90846	83884	87280	60003	104295	180911	16548	143077	232249	120940	418255	118178	182652	68145	40219	42488	50310	40774	185717	85113	68588	29559	276752	97417	50180	57478	59494	180198	255734	97096	148799	6503	118159
8	74722	85270	60145	217618	152365	64153	276849	43578	47772	101240	100263	93794	95859	64193	110656	199566	22170	164780	240564	130476	448066	132664	201940	78062	46277	42488	54288	46715	192786	92014	77810	33467	292757	105607	56846	76029	51255	191752	266591	110826	155918	6844	125172
9	82533	94495	64861	224037	172382	75714	303015	48825	54297	111564	109883	101476	101556	70160	118174	215707	27910	184491	254514	145336	483202	135601	204168	86830	51347	49632	61543	51308	205235	96527	83283	36662		114869	62731	73261	57190	197305	271160	111788	162185	6652	130359
10	94079	102385	71953	248829	181433		312870	54345	60402	120837	116071	107939	109091	66312	124841	236274	33378	203571		157189	494667	154340	212487	87814	53455	53422	60555	55054	206771	99328	89175	40964		122184	68321	79670	61434		271738	120307	166626	8211	137816
11	99266	111933	78314	269275	198800		312066	60768	66292	130725	122970	117364	115801		135460	264170	40042	195587		168145	504341	161860	219838	90814	57518	64390	60555	62276	219421	102377	94628	40964		129235	79600	93702	66630		270511	123344	172972	7913	142342
12	110624	122010	86284	277502	209845		317123	60858	70562	137776	131282	123020	122581		139590	266876	44931	223479		181911	504681	174138	238054	100663	64994	62318	73438		228673	104859	100417	51171		140441	85873	99684	72694		268737	130352	180341	7924	146633
13	120813	130899	89623	268697	250410		332778	66054	77501	145400	137122	129666	129864		145498	287242	56658	258945		183389	504681	195353		81609	68076	66849	86356		236236	108344	106566	55842		149823	95066	110596	78784		299167	136361	187856	7309	151238
14	126686	138055	99383		238244			70646	85458	158927	142838	139817	139677		157917	312457	55879	278774		199250		198409			73035	70488	92713		246908	109721	112081	59172		155902	100453	121876	88728		309598	136298	200696	2964	164621
15	132734	151176	104779		235441			85527	93506	165348	153298	141054	147303		162694	328571	60032	289013		206794		207360			83856	75695	97192		255890	113913	118856	62476		164622	108909	129049	92217			140118	200633	3212	168556
16	159798	172849	111752		257853			90527	99954	174674	158982	146845	153822		171554	353748	65061	289307		204213		224603			87545	81544	102303		273291	115819	125421	66756			117883	136765	113775				198672	4316	176781
17	153564	171039	122116		285871			95245	107855	184427	167888	152813	156149		178812	383976	70168	297153		228212		233553			89353		106351			116950	132931	71928			130516	136765	106182				208753	4841	187799
18	158034		126811		284385			102424	106411			164509	166967			404382	74169	304059				248281					115648				135516	74490			134685	136765	116853					4086
19	169402		132859		292028			105338				167155	174762			403935	81090	333934				258286					126744				136927				134685	136765	119476					4086
20	179240				300832			109684				173607	183101			415145	83482	345858				263663					130150				143402				134685	170341	124084					4086
21	181464				307008							177160	187665				90884	346590				274111					137876								148049	182917	135264					5005
22	196021				317265							185385										287491														185794	134035					4746
23	200051				309297							196220										287491																				4516
24					329801							196220										287491																				5344
25												196220										299126
26												194601
27
28
29
30
31
32
33
34
35
36
37
38
39
40
41
42
43
44
45
46
47
48
49
50
51
52
53
54
55
56
57
58
59
60
61
62
63
64
65
66
67
68
69
70
71
72
73
74
75
76
77
78
79
80
81
82
83
84
85
86
87
88
89
90
91
92
93
94
95
96
97
98
99
100
101
102
103
104
105
106
107
108
109
110
111
112
113
114
115
116
117
118
119
120
121
122
123
124
125
126
127
128
129
130
131
132
133
134
135
136
137
138
139
140
141
142
143
144
145
146
147
148
149
150
151
152
153
154
155
156
157
158
159
160
161
162
163
164
165
166
167
168
169
170
171
172
173
174
175
176
177
178
179
180
181
182
183
184
185
186
187
188
189
190
191
192
193
194
195
196
197
198
199
200
201
202
203
204
205
206
207
208
209
210
211
212
213
214
215
216
217
218
219
220
221
222
223
224
225
226
227
228
229
230
231
232
233
234
235
236
237
238
239
240
241
242
243
244
245
246
247
248
249
250
251
252
253
254
255
256
257
258
259
260
261
262
263
264
265
266
267
268
269
270
271
272
273
274
275
276
277
278
279
280
281
282
283
284
285
286
287
288
289
290
291
292
293
294
295
296
297
298
299

## Sheet: Frame_G1(h)
	Cell 1	Cell 2	Cell 3	Cell 4	Cell 5	Cell 6	Cell 7	Cell 8	Cell 9	Cell 10	Cell 11	Cell 12	Cell 13	Cell 14	Cell 15	Cell 16	Cell 17	Cell 18	Cell 19	Cell 20	Cell 21	Cell 22	Cell 23	Cell 24	Cell 25	Cell 26	Cell 27	Cell 28	Cell 29	Cell 30	Cell 31	Cell 32	Cell 33	Cell 34	Cell 35	Cell 36	Cell 37	Cell 38	Cell 39	Cell 40	Cell 41	Cell 42	Cell 43	Cell 44	Cell 45	Cell 46	Cell 47	Cell 48	Cell 49
0	11.6667	9.66667	9.33333	10	10	10	10	27.6667	9.33333	12.3333	15	9.66667	11	10.3333	10.6667	10.6667	18.6667	17.3333	18	21.3333	10	10.6667	11.3333	20	15	20.3333	20.6667	11	15.3333	13.3333	15	19.6667	16	22	16	11	15	9.66667	10	9.66667	9.33333	9.33333	17.6667	18.6667	10	10	20.3333	10	23.3333
1	12	10	9.66667	10.3333	10.3333	10.3333	10.3333	28	9.66667	12.6667	15.3333	10	11.3333	10.6667	11	11	19	17.6667	18.3333	21.6667	10.3333	11	11.6667	20.3333	15.3333	20.6667	21	11.3333	15.6667	13.6667	15.3333	20	16.3333	22.3333	16.3333	11.3333	15.3333	10	10.3333	10	9.66667	9.66667	18	19	10.3333	10.3333	20.6667	10.3333	23.6667
2	12.3333	10.3333	10	10.6667	10.6667	10.6667	10.6667	28.3333	10	13	15.6667	10.3333	11.6667	11	11.3333	11.3333	19.3333	18	18.6667	22	10.6667	11.3333	12	20.6667	15.6667	21	21.3333	11.6667	16	14	15.6667	20.3333	16.6667	22.6667	16.6667	11.6667	15.6667	10.3333	10.6667	10.3333	10	10	18.3333	19.3333	10.6667	10.6667	21	10.6667	24
3	12.6667	10.6667	10.3333	11	11	11	11	28.6667	10.3333	13.3333	16	10.6667	12	11.3333	11.6667	11.6667	19.6667	18.3333	19	22.3333	11	11.6667	12.3333	21	16	21.3333	21.6667	12	16.3333	14.3333	16	20.6667	17	23	17	12	16	10.6667	11	10.6667	10.3333	10.3333	18.6667	19.6667	11	11	21.3333	11	24.3333
4	13	11	10.6667	11.3333	11.3333	11.3333	11.3333	29	10.6667	13.6667	16.3333	11	12.3333	11.6667	12	12	20	18.6667	19.3333	22.6667	11.3333	12	12.6667	21.3333	16.3333	21.6667	22	12.3333	16.6667	14.6667	16.3333	21	17.3333	23.3333	17.3333	12.3333	16.3333	11	11.3333	11	10.6667	10.6667	19	20	11.3333	11.3333	21.6667	11.3333	24.6667
5	13.3333	11.3333	11	11.6667	11.6667	11.6667	11.6667	29.3333	11	14	16.6667	11.3333	12.6667	12	12.3333	12.3333	20.3333	19	19.6667	23	11.6667	12.3333	13	21.6667	16.6667	22	22.3333	12.6667	17	15	16.6667	21.3333	17.6667	23.6667	17.6667	12.6667	16.6667	11.3333	11.6667	11.3333	11	11	19.3333	20.3333	11.6667	11.6667	22	11.6667	25
6	13.6667	11.6667	11.3333	12	12	12	12	29.6667	11.3333	14.3333	17	11.6667	13	12.3333	12.6667	12.6667	20.6667	19.3333	20	23.3333	12	12.6667	13.3333	22	17	22.3333	22.6667	13	17.3333	15.3333	17	21.6667	18	24	18	13	17	11.6667	12	11.6667	11.3333	11.3333	19.6667	20.6667	12	12	22.3333	12	25.3333
7	14	12	11.6667	12.3333	12.3333	12.3333	12.3333	30	11.6667	14.6667	17.3333	12	13.3333	12.6667	13	13	21	19.6667	20.3333	23.6667	12.3333	13	13.6667	22.3333	17.3333	22.6667	23	13.3333	17.6667	15.6667	17.3333	22	18.3333	24.3333	18.3333	13.3333	17.3333	12	12.3333	12	11.6667	11.6667	20	21	12.3333	12.3333	22.6667	12.3333	25.6667
8	14.3333	12.3333	12	12.6667	12.6667	12.6667	12.6667	30.3333	12	15	17.6667	12.3333	13.6667	13	13.3333	13.3333	21.3333	20	20.6667	24	12.6667	13.3333	14	22.6667	17.6667	23	23.3333	13.6667	18	16	17.6667	22.3333	18.6667	24.6667	18.6667	13.6667	17.6667	12.3333	12.6667	12.3333	12	12	20.3333	21.3333	12.6667	12.6667	23	12.6667	26
9	14.6667	12.6667	12.3333	13	13	13	13	30.6667	12.3333	15.3333	18	12.6667	14	13.3333	13.6667	13.6667	21.6667	20.3333	21	24.3333	13	13.6667	14.3333	23	18	23.3333	23.6667	14	18.3333	16.3333	18	22.6667	19	25	19	14	18	12.6667	13	12.6667	12.3333	12.3333	20.6667	21.6667	13	13	23.3333	13	26.3333
10	15	13	12.6667	13.3333	13.3333	13.3333	13.3333	31	12.6667	15.6667	18.3333	13	14.3333	13.6667	14	14	22	20.6667	21.3333	24.6667	13.3333	14	14.6667	23.3333	18.3333	23.6667	24	14.3333	18.6667	16.6667	18.3333	23	19.3333	25.3333	19.3333	14.3333	18.3333	13	13.3333	13		12.6667	21	22	13.3333	13.3333	23.6667	13.3333	26.6667
11	15.3333	13.3333	13	13.6667	13.6667	13.6667	13.6667		13	16	18.6667	13.3333	14.6667	14	14.3333	14.3333	22.3333	21	21.6667	25	13.6667	14.3333	15	23.6667	18.6667	24	24.3333	14.6667	19	17	18.6667	23.3333	19.6667	25.6667	19.6667	14.6667	18.6667	13.3333	13.6667	13.3333		13	21.3333	22.3333	13.6667	13.6667	24	13.6667
12	15.6667	13.6667	13.3333	14	14	14	14		13.3333	16.3333	19	13.6667	15	14.3333	14.6667	14.6667	22.6667	21.3333	22	25.3333	14	14.6667	15.3333	24	19		24.6667	15	19.3333	17.3333	19	23.6667	20	26	20	15	19	13.6667	14	13.6667		13.3333	21.6667	22.6667	14	14	24.3333	14
13	16	14	13.6667	14.3333	14.3333	14.3333	14.3333			16.6667	19.3333	14	15.3333	14.6667	15	15	23	21.6667	22.3333	25.6667	14.3333	15	15.6667	24.3333	19.3333		25	15.3333	19.6667	17.6667	19.3333	24	20.3333	26.3333	20.3333	15.3333	19.3333	14	14.3333	14		13.6667	22	23	14.3333	14.3333	24.6667	14.3333
14	16.3333	14.3333	14	14.6667	14.6667	14.6667	14.6667			17	19.6667	14.3333	15.6667	15	15.3333	15.3333	23.3333	22	22.6667	26	14.6667	15.3333	16	24.6667	19.6667		25.3333	15.6667	20	18	19.6667	24.3333	20.6667	26.6667	20.6667	15.6667	19.6667	14.3333	14.6667	14.3333		14	22.3333	23.3333	14.6667	14.6667	25	14.6667
15	16.6667	14.6667	14.3333	15	15	15	15			17.3333	20	14.6667	16	15.3333	15.6667	15.6667	23.6667	22.3333	23	26.3333	15	15.6667	16.3333	25	20		25.6667	16	20.3333	18.3333	20	24.6667	21	27	21	16	20	14.6667	15	14.6667		14.3333	22.6667	23.6667	15	15	25.3333	15
16	17	15	14.6667	15.3333	15.3333	15.3333	15.3333			17.6667	20.3333	15	16.3333	15.6667	16	16	24	22.6667		26.6667	15.3333	16	16.6667	25.3333	20.3333		26	16.3333	20.6667		20.3333	25	21.3333	27.3333	21.3333	16.3333	20.3333	15	15.3333	15		14.6667	23	24	15.3333	15.3333	25.6667	15.3333
17	17.3333	15.3333	15	15.6667	15.6667	15.6667	15.6667			18	20.6667	15.3333	16.6667	16	16.3333	16.3333	24.3333			27	15.6667	16.3333	17	25.6667	20.6667		26.3333	16.6667	21		20.6667	25.3333	21.6667	27.6667	21.6667	16.6667	20.6667	15.3333	15.6667	15.3333		15	23.3333	24.3333	15.6667	15.6667	26	15.6667
18	17.6667	15.6667	15.3333	16	16	16	16			18.3333	21	15.6667	17	16.3333	16.6667	16.6667	24.6667			27.3333	16	16.6667	17.3333	26	21		26.6667	17	21.3333		21	25.6667	22		22	17	21	15.6667	16	15.6667			23.6667	24.6667	16	16	26.3333	16
19	18	16	15.6667	16.3333	16.3333	16.3333	16.3333			18.6667	21.3333	16	17.3333	16.6667	17	17	25			27.6667	16.3333	17	17.6667	26.3333	21.3333		27	17.3333	21.6667		21.3333	26	22.3333		22.3333	17.3333	21.3333	16	16.3333	16			24	25		16.3333	26.6667	16.3333
20	18.3333	16.3333	16	16.6667	16.6667	16.6667	16.6667			19	21.6667	16.3333	17.6667	17	17.3333	17.3333				28	16.6667	17.3333	18	26.6667	21.6667		27.3333	17.6667	22		21.6667		22.6667		22.6667	17.6667	21.6667	16.3333	16.6667	16.3333			24.3333	25.3333		16.6667	27	16.6667
21	18.6667	16.6667	16.3333	17	17	17	17			19.3333		16.6667	18		17.6667	17.6667				28.3333	17	17.6667	18.3333	27	22		27.6667	18	22.3333		22		23		23	18	22	16.6667	17	16.6667			24.6667	25.6667		17	27.3333
22	19	17	16.6667	17.3333	17.3333	17.3333	17.3333			19.6667		17	18.3333		18	18				28.6667	17.3333	18	18.6667	27.3333	22.3333			18.3333	22.6667		22.3333		23.3333		23.3333	18.3333	22.3333	17	17.3333	17			25	26		17.3333	27.6667
23	19.3333	17.3333	17	17.6667	17.6667	17.6667	17.6667			20		17.3333	18.6667		18.3333	18.3333				29	17.6667	18.3333	19	27.6667	22.6667			18.6667	23		22.6667		23.6667		23.6667	18.6667	22.6667	17.3333	17.6667	17.3333			25.3333	26.3333		17.6667	28
24		17.6667	17.3333	18	18	18	18			20.3333		17.6667	19		18.6667	18.6667				29.3333	18	18.6667	19.3333	28	23			19	23.3333		23		24		24	19	23		18	17.6667			25.6667			18	28.3333
25		18	17.6667	18.3333	18.3333	18.3333	18.3333			20.6667		18	19.3333		19					29.6667	18.3333	19	19.6667	28.3333				19.3333	23.6667		23.3333		24.3333		24.3333	19.3333	23.3333		18.3333	18			26			18.3333
26		18.3333	18	18.6667	18.6667	18.6667	18.6667			21		18.3333	19.6667		19.3333					30	18.6667	19.3333	20	28.6667				19.6667	24		23.6667		24.6667		24.6667		23.6667		18.6667	18.3333			26.3333			18.6667
27		18.6667	18.3333	19	19	19	19			21.3333		18.6667	20		19.6667					30.3333	19	19.6667	20.3333	29				20	24.3333		24				25		24		19				26.6667			19
28		19	18.6667	19.3333	19.3333	19.3333	19.3333			21.6667		19	20.3333		20					30.6667	19.3333	20	20.6667	29.3333				20.3333	24.6667		24.3333				25.3333		24.3333		19.3333				27			19.3333
29		19.3333	19	19.6667	19.6667	19.6667	19.6667			22			20.6667		20.3333					31	19.6667	20.3333	21	29.6667				20.6667	25		24.6667						24.6667		19.6667				27.3333			19.6667
30		19.6667	19.3333	20	20	20	20			22.3333			21							31.3333		20.6667	21.3333	30				21	25.3333		25						25		20				27.6667			20
31		20	19.6667	20.3333	20.3333	20.3333	20.3333			22.6667			21.3333							31.6667		21	21.6667	30.3333				21.3333	25.6667		25.3333						25.3333		20.3333							20.3333
32		20.3333	20		20.6667	20.6667	20.6667			23			21.6667							32		21.3333	22	30.6667				21.6667	26		25.6667						25.6667		20.6667							20.6667
33		20.6667	20.3333		21	21	21			23.3333			22							32.3333		21.6667	22.3333	31				22	26.3333		26						26		21							21
34		21			21.3333	21.3333	21.3333			23.6667			22.3333							32.6667		22	22.6667	31.3333				22.3333	26.6667		26.3333						26.3333		21.3333
35		21.3333			21.6667	21.6667	21.6667			24			22.6667							33		22.3333	23						27		26.6667						26.6667		21.6667
36		21.6667			22	22	22			24.3333			23							33.3333		22.6667	23.3333						27.3333		27						27		22
37		22			22.3333	22.3333	22.3333			24.6667			23.3333									23	23.6667								27.3333						27.3333		22.3333
38		22.3333			22.6667	22.6667	22.6667			25			23.6667									23.3333	24								27.6667						27.6667		22.6667
39		22.6667			23	23	23			25.3333			24									23.6667									28						28		23
40		23			23.3333	23.3333	23.3333			25.6667			24.3333									24									28.3333						28.3333		23.3333
41		23.3333			23.6667	23.6667	23.6667			26			24.6667									24.3333									28.6667						28.6667		23.6667
42		23.6667			24	24	24			26.3333			25									24.6667									29						29		24
43		24			24.3333	24.3333	24.3333			26.6667			25.3333									25									29.3333						29.3333		24.3333
44		24.3333			24.6667	24.6667	24.6667			27			25.6667									25.3333									29.6667						29.6667		24.6667
45		24.6667			25	25	25			27.3333			26									25.6667															30		25
46		25			25.3333	25.3333	25.3333			27.6667			26.3333									26															30.3333		25.3333
47		25.3333			25.6667	25.6667	25.6667			28			26.6667									26.3333																	25.6667
48		25.6667			26	26	26			28.3333			27									26.6667
49		26			26.3333	26.3333	26.3333						27.3333									27
50		26.3333			26.6667	26.6667	26.6667						27.6667									27.3333
51		26.6667			27	27	27						28									27.6667
52		27			27.3333	27.3333	27.3333						28.3333									28
53		27.3333			27.6667	27.6667	27.6667						28.6667									28.3333
54		27.6667			28	28	28						29									28.6667
55		28			28.3333	28.3333	28.3333						29.3333
56		28.3333			28.6667	28.6667	28.6667						29.6667
57		28.6667			29	29	29						30
58		29			29.3333	29.3333							30.3333
59		29.3333			29.6667	29.6667							30.6667
60		29.6667			30	30							31
61		30			30.3333	30.3333
62		30.3333			30.6667	30.6667
63		30.6667				31
64		31				31.3333
65		31.3333				31.6667
66		31.6667				32
67						32.3333
68						32.6667
69						33
70						33.3333
71						33.6667
72						34
73						34.3333
74						34.6667
75						35
76						35.3333
77						35.6667
78						36
79						36.3333
80						36.6667
81						37
82
83
84
85
86
87
88
89
90
91
92
93
94
95
96
97
98
99
100
101
102
103
104
105
106
107
108
109
110
111
112
113
114
115
116
117
118
119
120
121
122
123
124
125
126
127
128
129
130
131
132
133
134
135
136
137
138
139
140
141
142
143
144
145
146
147
148
149
150
151
152
153
154
155
156
157
158
159
160
161
162
163
164
165
166
167
168
169
170
171
172
173
174
175
176
177
178
179
180
181
182
183
184
185
186
187
188
189
190
191
192
193
194
195
196
197
198
199
200
201
202
203
204
205
206
207
208
209
210
211
212
213
214
215
216
217
218
219
220
221
222
223
224
225
226
227
228
229
230
231
232
233
234
235
236
237
238
239
240
241
242
243
244
245
246
247
248
249
250
251
252
253
254
255
256
257
258
259
260
261
262
263
264
265
266
267
268
269
270
271
272
273
274
275
276
277
278
279
280
281
282
283
284
285
286
287
288
289
290
291
292
293
294
295
296
297
298
299
[truncated: 11 more columns]

## Sheet: Frame_SG2(h)
	Cell 1	Cell 2	Cell 3	Cell 4	Cell 5	Cell 6	Cell 7	Cell 8	Cell 9	Cell 10	Cell 11	Cell 12	Cell 13	Cell 14	Cell 15	Cell 16	Cell 17	Cell 18	Cell 19	Cell 20	Cell 21	Cell 22	Cell 23	Cell 24	Cell 25	Cell 26	Cell 27	Cell 28	Cell 29	Cell 30	Cell 31	Cell 32	Cell 33	Cell 34	Cell 35	Cell 36	Cell 37	Cell 38	Cell 39	Cell 40	Cell 41	Cell 42	Cell 43
0	23	23	11.6667	9.33333	9.66667	21	9.33333	20.6667	10.3333	9.33333	9.66667	10.3333	10	10	10.3333	10.6667	24	10.6667	9.33333	9.66667	10	10.6667	9.66667	20.3333	10	24.6667	14.6667	12.3333	9.66667	9.66667	10	14.6667	9.33333	19	12	12.3333	23	9.66667	10.3333	9.33333	11	12	9.33333
1	23.3333	23.3333	12	9.66667	10	21.3333	9.66667	21	10.6667	9.66667	10	10.6667	10.3333	10.3333	10.6667	11	24.3333	11	9.66667	10	10.3333	11	10	20.6667	10.3333	25	15	12.6667	10	10	10.3333	15	9.66667	19.3333	12.3333	12.6667	23.3333	10	10.6667	9.66667	11.3333	12.3333	9.66667
2	23.6667	23.6667	12.3333	10	10.3333	21.6667	10	21.3333	11	10	10.3333	11	10.6667	10.6667	11	11.3333	24.6667	11.3333	10	10.3333	10.6667	11.3333	10.3333	21	10.6667	25.3333	15.3333	13	10.3333	10.3333	10.6667	15.3333	10	19.6667	12.6667	13	23.6667	10.3333	11	10	11.6667	12.6667	10
3	24	24	12.6667	10.3333	10.6667	22	10.3333	21.6667	11.3333	10.3333	10.6667	11.3333	11	11	11.3333	11.6667	25	11.6667	10.3333	10.6667	11	11.6667	10.6667	21.3333	11	25.6667	15.6667	13.3333	10.6667	10.6667	11	15.6667	10.3333	20	13	13.3333	24	10.6667	11.3333	10.3333	12	13	10.3333
4	24.3333	24.3333	13	10.6667	11	22.3333	10.6667	22	11.6667	10.6667	11	11.6667	11.3333	11.3333	11.6667	12	25.3333	12	10.6667	11	11.3333	12	11	21.6667	11.3333	26	16	13.6667	11	11	11.3333	16	10.6667	20.3333	13.3333	13.6667	24.3333	11	11.6667	10.6667	12.3333	13.3333	10.6667
5	24.6667	24.6667	13.3333	11	11.3333	22.6667	11	22.3333	12	11	11.3333	12	11.6667	11.6667	12	12.3333	25.6667	12.3333	11	11.3333	11.6667	12.3333	11.3333	22	11.6667	26.3333	16.3333	14	11.3333	11.3333	11.6667	16.3333	11	20.6667	13.6667	14	24.6667	11.3333	12	11	12.6667	13.6667	11
6	25	25	13.6667	11.3333	11.6667	23	11.3333	22.6667	12.3333	11.3333	11.6667	12.3333	12	12	12.3333	12.6667	26	12.6667	11.3333	11.6667	12	12.6667	11.6667	22.3333	12	26.6667	16.6667	14.3333	11.6667	11.6667	12	16.6667	11.3333	21	14	14.3333	25	11.6667	12.3333	11.3333	13	14	11.3333
7	25.3333	25.3333	14	11.6667	12	23.3333	11.6667	23	12.6667	11.6667	12	12.6667	12.3333	12.3333	12.6667	13	26.3333	13	11.6667	12	12.3333	13	12	22.6667	12.3333	27	17	14.6667	12	12	12.3333	17	11.6667	21.3333	14.3333	14.6667	25.3333	12	12.6667	11.6667	13.3333	14.3333	11.6667
8	25.6667	25.6667	14.3333	12	12.3333	23.6667	12	23.3333	13	12	12.3333	13	12.6667	12.6667	13	13.3333	26.6667	13.3333	12	12.3333	12.6667	13.3333	12.3333	23	12.6667	27.3333	17.3333	15	12.3333	12.3333	12.6667	17.3333	12	21.6667	14.6667	15	25.6667	12.3333	13	12	13.6667	14.6667	12
9	26	26	14.6667	12.3333	12.6667	24	12.3333	23.6667	13.3333	12.3333	12.6667	13.3333	13	13	13.3333	13.6667	27	13.6667	12.3333	12.6667	13	13.6667	12.6667	23.3333	13	27.6667	17.6667	15.3333	12.6667	12.6667	13	17.6667		22	15	15.3333	26	12.6667	13.3333	12.3333	14	15	12.3333
10	26.3333	26.3333	15	12.6667	13		12.6667	24	13.6667	12.6667	13	13.6667	13.3333	13.3333	13.6667	14	27.3333	14		13	13.3333	14	13	23.6667	13.3333	28	18	15.6667	13	13	13.3333	18		22.3333	15.3333	15.6667	26.3333		13.6667	12.6667	14.3333	15.3333	12.6667
11	26.6667	26.6667	15.3333	13	13.3333		13	24.3333	14	13	13.3333	14	13.6667		14	14.3333	27.6667	14.3333		13.3333	13.6667	14.3333	13.3333	24	13.6667	28.3333	18.3333	16	13.3333	13.3333	13.6667	18.3333		22.6667	15.6667	16	26.6667		14	13	14.6667	15.6667	13
12	27	27	15.6667	13.3333	13.6667		13.3333	24.6667	14.3333	13.3333	13.6667	14.3333	14		14.3333	14.6667	28	14.6667		13.6667	14	14.6667	13.6667	24.3333	14	28.6667	18.6667		13.6667	13.6667	14	18.6667		23	16	16.3333	27		14.3333	13.3333	15	16	13.3333
13	27.3333	27.3333	16	13.6667	14		13.6667	25	14.6667	13.6667	14	14.6667	14.3333		14.6667	15	28.3333	15		14	14.3333	15		24.6667	14.3333	29	19		14	14	14.3333	19		23.3333	16.3333	16.6667	27.3333		14.6667	13.6667	15.3333	16.3333	13.6667
14	27.6667	27.6667	16.3333		14.3333			25.3333	15	14	14.3333	15	14.6667		15	15.3333	28.6667	15.3333		14.3333		15.3333			14.6667	29.3333	19.3333		14.3333	14.3333	14.6667	19.3333		23.6667	16.6667	17	27.6667		15	14	15.6667	16.6667	14
15	28	28	16.6667		14.6667			25.6667	15.3333	14.3333	14.6667	15.3333	15		15.3333	15.6667	29	15.6667		14.6667		15.6667			15	29.6667	19.6667		14.6667	14.6667	15	19.6667		24	17	17.3333	28			14.3333	16	17	14.3333
16	28.3333	28.3333	17		15			26	15.6667	14.6667	15	15.6667	15.3333		15.6667	16	29.3333	16		15		16			15.3333	30	20		15	15	15.3333	20			17.3333	17.6667	28.3333				16.3333	17.3333	14.6667
17	28.6667	28.6667	17.3333		15.3333			26.3333	16	15	15.3333	16	15.6667		16	16.3333	29.6667	16.3333		15.3333		16.3333			15.6667		20.3333			15.3333	15.6667	20.3333			17.6667	18	28.6667				16.6667	17.6667	15
18	29		17.6667		15.6667			26.6667	16.3333			16.3333	16			16.6667	30	16.6667				16.6667					20.6667				16	20.6667			18	18.3333	29					18
19	29.3333		18		16			27				16.6667	16.3333			17	30.3333	17				17					21				16.3333				18.3333	18.6667	29.3333					18.3333
20	29.6667				16.3333			27.3333				17	16.6667			17.3333	30.6667	17.3333				17.3333					21.3333				16.6667				18.6667	19	29.6667					18.6667
21	30				16.6667							17.3333	17				31	17.6667				17.6667					21.6667								19	19.3333	30					19
22	30.3333				17							17.6667										18														19.6667	30.3333					19.3333
23	30.6667				17.3333							18										18.3333																				19.6667
24					17.6667							18.3333										18.6667																				20
25												18.6667										19
26												19
27
28
29
30
31
32
33
34
35
36
37
38
39
40
41
42
43
44
45
46
47
48
49
50
51
52
53
54
55
56
57
58
59
60
61
62
63
64
65
66
67
68
69
70
71
72
73
74
75
76
77
78
79
80
81
82
83
84
85
86
87
88
89
90
91
92
93
94
95
96
97
98
99
100
101
102
103
104
105
106
107
108
109
110
111
112
113
114
115
116
117
118
119
120
121
122
123
124
125
126
127
128
129
130
131
132
133
134
135
136
137
138
139
140
141
142
143
144
145
146
147
148
149
150
151
152
153
154
155
156
157
158
159
160
161
162
163
164
165
166
167
168
169
170
171
172
173
174
175
176
177
178
179
180
181
182
183
184
185
186
187
188
189
190
191
192
193
194
195
196
197
198
199
200
201
202
203
204
205
206
207
208
209
210
211
212
213
214
215
216
217
218
219
220
221
222
223
224
225
226
227
228
229
230
231
232
233
234
235
236
237
238
239
240
241
242
243
244
245
246
247
248
249
250
251
252
253
254
255
256
257
258
259
260
261
262
263
264
265
266
267
268
269
270
271
272
273
274
275
276
277
278
279
280
281
282
283
284
285
286
287
288
289
290
291
292
293
294
295
296
297
298
299

## Sheet: Half-life_G1(h)
	Cell 1	Cell 2	Cell 3	Cell 4	Cell 5	Cell 6	Cell 7	Cell 8	Cell 9	Cell 10	Cell 11	Cell 12	Cell 13	Cell 14	Cell 15	Cell 16	Cell 17	Cell 18	Cell 19	Cell 20	Cell 21	Cell 22	Cell 23	Cell 24	Cell 25	Cell 26	Cell 27	Cell 28	Cell 29	Cell 30	Cell 31	Cell 32	Cell 33	Cell 34	Cell 35	Cell 36	Cell 37	Cell 38	Cell 39	Cell 40	Cell 41	Cell 42	Cell 43	Cell 44	Cell 45	Cell 46	Cell 47	Cell 48	Cell 49
0	10.1152	12.9589	13.0918	16.4784	15.1473	16.0577	12.0887	7.79484	9.56651	12.2538	12.4596	16.2486	13.3056	13.8524	14.5831	12.518	12.7997	9.07093	12.9827	12.7643	10.9911	19.4203	14.4121	13.643	13.9698	11.5934	12.0753	15.8201	15.0158	15.5595	13.9894	12.5945	15.1079	15.4681	9.57457	14.9785	16.0016	12.4808	13.3038	15.4899	25.1772	10.9731	16.2249	20.4147	10.9247	12.1363	13.4927	12.8107	12.6426
[truncated: 11 more columns]

## Sheet: Half-life_SG2(h)
	Cell 1	Cell 2	Cell 3	Cell 4	Cell 5	Cell 6	Cell 7	Cell 8	Cell 9	Cell 10	Cell 11	Cell 12	Cell 13	Cell 14	Cell 15	Cell 16	Cell 17	Cell 18	Cell 19	Cell 20	Cell 21	Cell 22	Cell 23	Cell 24	Cell 25	Cell 26	Cell 27	Cell 28	Cell 29	Cell 30	Cell 31	Cell 32	Cell 33	Cell 34	Cell 35	Cell 36	Cell 37	Cell 38	Cell 39	Cell 40	Cell 41	Cell 42	Cell 43
0	71.7887	65.1734	36.1983	36.8561	48.1113	28.6484	62.3517	22.8001	39.6927	35.8738	35.6138	25.0659	27.6705	24.333	27.35	31.3119	42.2115	27.6447	36.7313	32.9076	33.077	27.6954	28.1397	17.6925	53.8688	27.5992	50.7074	23.9887	18.9586	25.6921	40.5799	48.4814	31.4946	57.5568	40.5068	56.067	33.11	22.9475	13.2255	19.7231	30.5737	7.97	28.0491
