# Supplementary material for: The G1-S transition is promoted by Rb degradation via the E3 ligase UBR5
Source: Sci Adv. 2024 Oct 23;10(43):eadq6858. doi: 10.1126/sciadv.adq6858 (PMC11498223; doi:10.1126/sciadv.adq6858)
Supplement: Supplementary file 2 — Tables S1 to S36 [file sciadv.adq6858_tables_s1_to_s36.zip › adq6858_table_s22.xlsx]

## Sheet: Clover_total_G1
	Cell 1	Cell 2	Cell 3	Cell 4	Cell 5	Cell 6	Cell 7	Cell 8	Cell 9	Cell 10	Cell 11	Cell 12	Cell 13	Cell 14	Cell 15	Cell 16	Cell 17	Cell 18	Cell 19	Cell 20	Cell 21	Cell 22	Cell 23	Cell 24	Cell 25	Cell 26	Cell 27	Cell 28	Cell 29	Cell 30	Cell 31	Cell 32	Cell 33	Cell 34	Cell 35	Cell 36	Cell 37	Cell 38	Cell 39	Cell 40	Cell 41	Cell 42	Cell 43	Cell 44	Cell 45	Cell 46	Cell 47	Cell 48	Cell 49
0	562310	547015	488277	469036	271106	681626	788876	1022265	614250	647798	413818	633350	270093	140877	926898	127764	91872	362946	136699	212134	514895	200536	723063	97803	740694	414725	861269	546204	707947	281373	198534	827051	792798	1165923	1129516	444064	469849	241171	243791	541366	220040	907773	682867	1125595	797976	338357	293995	408582	709167
1	518844	529101	477798	428053	274577	669462	757335	994525	592923	620664	400884	621545	254144	136837	908716	124833	87698	354730	128058	205890	497360	200310	671908	96506	727375	405229	813284	541971	675811	280601	197699	825585	768836	1129294	1091702	436339	464277	240377	238446	523621	208249	870076	645245	1124955	776643	332334	290274	397893	700440
2	540919	525857	481788	445700	291934	653810	736815	934661	575658	617761	382105	595011	249634	128269	883392	117741	86176	347176	125807	200432	490388	186654	652385	98203	691428	399444	783569	506980	638834	260049	199522	813578	764935	1117139	1073235	428989	449629	230369	237244	565479	198185	856929	633720	1095047	779591	329212	281652	404009	692494
3	527249	509255	474068	419347	258053	654539	714625	944611	557862	607142	380036	608255	231691	128665	867020	115859	86294	339090	120340	190694	474626	185634	626883	92545	671619	387246	781514	494278	644724	257159	187224	791228	762750	1068622	1047420	423017	438525	229630	223026	533565	197779	843662	615653	1055911	767780	321568	278940	396045	681803
4	519052	504069	468056	410057	282473	641515	696737	933697	554293	592961	373671	582043	229450	125567	841821	111422	84992	340368	118171	190597	459663	183589	614985	105717	667447	381284	852722	486105	635267	236521	177011	786194	743547	1047649	986558	415468	424900	221887	217585	485466	189563	793809	590956	1050217	751900	318529	279867	390391	672642
5	511625	498390	449784	395813	262972	620042	688177	908694	537918	579652	380952	585343	217655	121274	821153	110734	82034	327302	116246	177264	443935	181213	592564	87174	669792	370850	728528	462734	616365	241824	173577	766314	716607	1020419	982337	408012	409200	220928	217489	469697	188864	796905	572843	1034373	747251	316778	280395	386687	670141
6	497744	478525	439716	403293	258246	594307	664156	899870	526469	564233	367420	578120	222394	119382	809500	103528	74962	314750	113728	175579	432738	171728	585514	84191	651914	366587	805681	450667	576990	225601	181909	758697	698939	1004627	966297	401995	396644	213732	214070	455621	182098	780573	567255	1030818	723967	313203	278533	384009	646473
7	493500	457127	427420	408325	241198	601678	649348	880218	521214	555452	376464	559608	200178	115766	802783	105577	76746	310775	106773	171101	418604	169364	563327	87437	638960	362855	787634	444518	573671	228107	156876	744507	693464	971868	922437	394321	388770	211844	211060	458258	187204	745258	551082	1002724	703519	310373	272156	378469	631170
8	471423	459509	429666	406039	223573	589527	637762	859958	505017	573448	346801	563383	205206	113031	793974	98524	73185	314911	115032	165739	412323	168382	558673	84439	614260	354980	704949	429748	554461	216506	154246	726797	660963	943269	901647	391250	376423	217544	201381	434401	177561	737044	543761	992904	689185		267116	378687	633381
9	452643	459414	414722	385552	230834	571363	626621	840709	499067	549153	344898	543313	203723	114514	772909	103441	71586	304248	108829	157968	397334	160750	531930	82608	591264	345779	713826	424528	540181	212026	164323	717907	612473	910935	893559	389085	376419	209790	203607	424043	178060	718846	521119	987018	657131		264053	369686	614808
10	451487	428245	403017	376149	221330	556420	608766	828011	484119	533796	360043	542112	200175	110281	730366	98819	72179	290635	104897	154088	385840	152595	531753	84050	573204	334632	674032	419828	538647	198070	159858	691333	603610	907091	852214	383407	371831	202703	202402	413911	173864	700730	514809	965935	656126		259440	357665	598189
11	441068	418932	379769	369961	225118	545383	588995	800261	478895	512467	346401	522241	203572	108140	695295	97562	70369	286055	105416	145947	376897	151301	526207	84952	556666	335422	667836	410952	523348	192698	157499	680827	598546	873145	845430	383096	359696	202501	197158	399308	167528	670245	506923	959118	629588		253038	353775	598584
12	416379	412864	372515	367479	220974	536603	585710	787316	468238	526778	343227	520653	195325	106235	715503	95396		298456	102241	147690	360255	142289	499753	83333	529952	331422	724437	383755	499270	196314	148680	669307	544868	860138	811534	380583	361149	201102	195949	393344	157884	653357	503943	946609	616739		251712	331010	579802
13	435402	417444	425483	356139	215161	521268	568316	788161	452767	501799	350482	510527	192791	103993	691390	95762		281830	103673	142673	353436	145009	486245	73944	684767	330274	700023	386614	481710	183654	155071	650623	541148	840140	800932	372699	353176	197664	190810	380880	158435	622014	487676	931842	593211		246710	321908	561785
14	390107	356253	456246	351046	211494	514704	546519	767038	442338	499575	315357	502009	188844	99500	640551	92499		264132	95410	140737	346657	138856	467425	72344	505714	322511	563939	383536	490851	177885	149733	632327	578761	877157	766276	359427	349035	196122	191092	371941	154491	614776	480993	929079	588834		242448	322176	560576
15	396129	365897	393557	342398	202578	502779	535697	736772	442218	470642	309664	483627	183793	98759	631168			271247	94119	134498	340301	135991	464021	70086	512538	326496	558304	385051	458825	175573	149218	620247	549600	809843	742790	354041	333383	191976	194562	358903	153243	609874	461415		584059		239352	317607	528827
16	386537	369625	386137	337229	205328	486115	520420	727609	429221	480158	305176	479756	183024	94274	660899			261470	101820	141146	330428	134163	458126		471612	321585	564057	381811	439342	174088	136845	599596	552573	777700	719332	349581	323525	190048	182664	355496	148725	611889	454106		577923		240052	311501	521086
17	385422	375563	435734	325658	231486	487727	516277	696748	420738	475701	285782	466445	177463	89850	591884			252020	98004	141146	326516	128398	432004		468635	295190	637816	374977	436940	169166	145246	574265	557978	777470	699905	339274	314746		185704	361292		590159	437134		526249		230951	292240	507161
18	379281	343830	391875	326862	222574	463132	502582	663900	402572	468821	281197	470212	178694	89363	609918			250019	97251	129310	317291	125486	426943		457036	288217	644928	366265	431207	167377	135298	542961	528537	780771	682893	339640	305849			342860		575650	427634		530139		224166	298471	496421
19	378750	344812	343197	317935	223589	452043	476881	663123	396687	463816	257006	452192	172520	89268	578467			246654		121180	321634	124880	418455		449086	287736	659395	352014	418724	156865	139340	533371	492392	745782	666016	335069	321441			328249		544227	427858		534513		226305	281840	493454
20	365690	348635	345941	309077	198877	441068	472484	644486	397864	456054	287997	429335	167182	88463	557752			232476		124553	297636	121688	432515		443950	300781	574751	336330	418969	149229	140945	523603	490809	762709	647114	338194	300800			331677		525173	430692					282698	474170
21	360359	278607	324879	317195	206500	423380	460173	636784	384042	447468	257353	430600	166558	84311	555398			230925		119897	298593	120405	390288		428714	271127	543691	340798	420341	146342	145897	490497	485273	732542	647991	324410	297116			319243		532152	389570					270987	455057
22	358399	286634	328805	305640	214693	428941	436132	633693	375345	441232	263753	416563		87240	535776			234930		118602	293438	113736	376182		422083	268163	557523	326088	393812	139638		482609	501264	721972	608628	327882	277300			307502		518946	378531					266901	444497
23	357658	307681	323684	300759	236585	416078		613714	377313		229609	409809		82514	542819			240229		117179	292102	113828	380706		402156	275554	496797	343750	388116	140362		489828	474836		585481	323277	272491			296427		514661	376031					260830	436800
24	348116	230832	325753	293223				599764	361513		249724	409142		83178	519867			221773		115166	289209	113186	361552		395508	267788	594471	323879	372144	136500			476213		574504	319570	276445			309722		511156	363327					252284	422901
25	338170	297335	303943					585737	363510		273336	393384		81315	518773			224931			268421	109593	348606		389480	276911	491276	308434	368224	126726			457903		582278	320324	262567			277434		499792	344836					250806	407976
26	339632	283875	291867					577781	356298		234135	384230		75413	510439			226768			270639	105765	334054		378889	268432	431163	309306	373366				451336		575311	319624	255997			272954			344278					240559	394431
27	332886	301545	291465					565319	352803		220658	390546		76862	501088			228390			258593	103099	325860		362630	250326	421398	303397	373366				449426		514102	316938	246370			259692			342658					234459	386537
28	332892	273796	301777					568337	341435		240753	370943			496802			209205			250815	103771	311999		350500	263463	417499	297779					444949		575726	306025	250804			243627			334031					233082	374663
29	326814	276542	296196					550021	321253		258002	361813			487671			204929			246125	109078	311059		339351	261187	408593	284921					433557		537811	301176	242668			233559			322870					226364	372196
30	311361	270646	294915					552256	312062		218585	356396			488516			209712			243519	102970	304126		326421	249392	393931	283465					408124		510403	306208	242460			222606			314719					219526	365898
31	314223	287588	287587					538959	309672		213190	348363			480083			193968			233250	103931	289068		313441	263279	376961	276510					413336		488413	292790	249127			216148			321029					209948	357659
32	305725	269913	275669					518614	313748		210414	341842			463455			201869			227554	104316	276605		317798	237961	375459	275915					409042		462611	287018	226190			210516			289458					211509	346052
33	296010	272199	255123					502245	300854		189697	342440			462259			184814			227384		271126		325697	268263	376602	272722							448238	282150	219773						287316					207788	345503
34	291962	240484	259249					504844	292916		186336	338202			463028			197538			222569		263602		315316	217603		266219							437779	279203	225152						284468					200666	333141
35	286272	282224	264935					485430	287478		195255	324964			444828			193440			215448		249888		320838	217603		258592							431779	274056	222464						280718						322038
36	279043	262532	260038					479748	282195			321267			433724			193163			205180		243000		322614	212098		259267							407439	266665							284921						320017
37	277229	256900	239512					475318	278534			318622			488566			176848			204926		231516		316762	222575		258781							416759	263413							268294						312850
38	264756	251207	232694					461701	271846			321072			424204			171656			201400		229029		308730	220194		250543							398679	263675							254091						313027
39	254780	243173	230900					459159	265919			314878			400148			162230			206039				300762	226287		250695							371662	257515							249627						309660
40	252367	227214	223555					447304	257015			305814			386384			167167			197445				299240	205450		246830							366854	251727							245588						299207
41	243214	232871	222717					429835	263235			293417			381667			153268			198457				291890			242871								247837							236708						301440
42	241482	227683	214707					420510	260310			285702			374067			151314			186524				288089			239034								243433							233527						297794
43	237109		230554					415192				272537			367367			157724			190013				289798			244494								233677													292697
44	227686		214260					394991				259673			356879			148792			187529				292705											232103													288154
45	220319		205567					396440				264634			357308						184595				281926											225573													280620
46	218305		204363					394460				259617			344966						175159				278676											219265													270142
47	210202		198496					384945				256561			347872						173435				272211											216009													268115
48	208100		206440					380961				252988			350136						177205				271130											211655													269242
49	203205		199082					371681				228813			354070						171622				263227											208468													259991
50			181720									240180			348059						169724				264815											204874
51			194828									234783			343771						164949				263499											202064
52			176925									217750			341310						161981				255746											197957
53												221785			343687						155426				252145
54												216730			336424						151631				245736
55												213080			338596						146971				236743
56															331331						150263				225430
57															320827						147977				219524
58																					146718				216224
59
60
61
62
63
64
65
66
67
68
69
70
71
72
73
74
75
76
77
78
79
80
81
82
83
84
85
86
87
88
89
90
91
92
93
94
95
96
97
98
99
100
101
102
103
104
105
106
107
108
109
110
111
112
113
114
115
116
117
118
119
120
121
122
123
124
125
126
127
128
129
130
131
132
133
134
135
136
137
138
139
140
141
142
143
144
145
146
147
148
149
150
151
152
153
154
155
156
157
158
159
160
161
162
163
164
165
166
167
168
169
170
171
172
173
174
175
176
177
178
179
180
181
182
183
184
185
186
187
188
189
190
191
192
193
194
195
196
197
198
199
200
201
202
203
204
205
206
207
208
209
210
211
212
213
214
215
216
217
218
219
220
221
222
223
224
225
226
227
228
229
230
231
232
233
234
235
236
237
238
239
240
241
242
243
244
245
246
247
248
249
250
251
252
253
254
255
256
257
258
259
260
261
262
263
264
265
266
267
268
269
270
271
272
273
274
275
276
277
278
279
280
281
282
283
284
285
286
287
288
289
290
291
292
293
294
295
296
297
298
299
[truncated: 5 more columns]

## Sheet: Clover_total_SG2
	Cell 1	Cell 2	Cell 3	Cell 4	Cell 5	Cell 6	Cell 7	Cell 8	Cell 9	Cell 10	Cell 11	Cell 12	Cell 13	Cell 14	Cell 15	Cell 16	Cell 17	Cell 18	Cell 19	Cell 20	Cell 21	Cell 22	Cell 23	Cell 24	Cell 25	Cell 26	Cell 27	Cell 28	Cell 29	Cell 30	Cell 31	Cell 32	Cell 33	Cell 34	Cell 35	Cell 36	Cell 37	Cell 38	Cell 39	Cell 40	Cell 41	Cell 42	Cell 43
0	698974	1114110	352787	412183	432353	2311983	396407	1676314	387062	331067	240816	399889	230943	931133	851630	410366	861758	605709	191960	607834	628268	420122	246537	531775	300852	383116	2276304	867049	169254	425536	669237	551116	619373	380162	301860	534407	221395	303781	957643	1740852	358274	412829	789112
1	688400	1116467	347973	409622	423217	2287743	392616	1667781	391869	335389	237253	397206	237855	931307	833227	414345	833090	595020	189085	592651	595070	431038	239078	521707	301029	386677	2266097	840070	173599	422263	655933	547848	619521	379734	299773	537561	218979	303976	959199	1733633	348354	406269	774834
2	693927	1109425	351548	401086	420008	2266236	362396	1678268	393622	324922	236906	391133	225549	918937	833405	410418	828407	584425	190301	588430	587120	422898	238727	516107	298741	383349	2258658	853677	167587	423241	650027	544905	613960	380289	297269	534465	221519	302023	974724	1738137	344185	416639	782320
3	684987	1096056	346526	397646	412598	2249710	355247	1653439	393307	325881	236963	394109	225462	905717	823372	412140	823816	590748	185586	581153	587412	420066	235483	516843	297834	361034	2226197	822962	170823	423618	638906	549687	608532	377595	290139	529969	214032	302138	970421	1701665	350324	424084	777107
4	676015	1082047	336749	384034	412534	2212523	363733	1647144	378429	318135	230789	384258	229431	890815	809187	402117	805989	573836	179996	580499	574740	418688	227302	528541	297406	364755	2227769	808415	168506	412475	639968	541018	599752	373953	289488	523124	212337	298342	965305	1735834	343493	422407	778564
5	672031	1080819	340478	382561	405075	2215270	365636	1627935	387611	315515	223096	378432	226496	882003	805465	403781	774542	569735	182494	573525	584791	414779	226100	519238	298551	370458	2208086	812825	165456	411752	644446	541669	597574	375406	286240	525522	208706	295137	970022	1719963	337833	418621	774445
6	677222	1070720	334511	384855	405377	2196698	372035	1613187	368148	316378	225229	374313	228720	884905	798912	396779	777772	562319	178721	571463	579984	404224	219874	518137	297019	366450	2184503	824342	162624	407603	627525	539550	594620	367655	286930	515060	207934	293577	949084	1697400	348958	409549	785149
7	683715	1084606	332569	377220	400037	2197622	358421	1596469	366247	305773	218781	370304	223308	838036	782214	391948	766376	550883	177766	566558	558893	432875	215684	515650	296428	373348	2144420	808054	161865	416115	627525	535145	593397	367505	276282	513644	213534	295362	952382	1691920	332724	406110	760903
8	663992	1053756	323395	373589	395392	2189734	356138	1574139	387944	309465	217242	366863	217715	844991	788133	387751	755796	536605	178131	563392	555174	405529	212172	508895	288389	360518	2125219	792567	156935	404013	619440	531693	591373	369191	273062	513729	202815	293351	942360	1660301	325829	410991	769588
9	663342	1048233	328143	362456	391539	2170512	360686	1558242	359952	308157	224539	363385	211132	834923	788997	383414	752829	545141	179635	558591	554558	417878	220870	513600	285412	358473	2130050	800177	160350	406969	583113	531617	582161	366366	272954	513823	201784	288926	936289	1657503	316949	379156	773617
10	656648	1040777	318735	361733	385440	2151057	349422	1551866	351228	309697	223379	372099	212981	819638	779188	377758	734137	538567	173909	551200	547897	396307	207636	509393	284066	346468	2089650	792781	151151	392435	608291	520894	584805	360798	275429	507799	203957	282487	925118	1625302	334881	396083	740155
11	644138	1033392	320450	359522	379888	2135455	349504	1511983	336978	317007	217172	360907	229577	822013	775170		731623	525503	172917	547377	542518	397898	214902	507376	278288	349859	2069586	777299	153654	386017	583653	518576	589165	359401	268913	506239	206253	287657	923626	1633873	316190	396040	734019
12	644687	1032607	306499	348369	380542	2105863	351798		342087	303578	219908	359583	211022	799518	759080			526505	174582	548044	543178	395350	214849	501360	277514	332991	2069336	763731	146518	383503	589739	512264	579737	356095	264139	503094	203268	276660	921415	1622658	316738	387207	727140
13	643731	1009061	295806	341390	376841	2086599	340568		330879	302777	217648	356239	214125	800186	758476				172394	543508	538675	394694	220367	490392	279072	324390	2051664	769393	153131	383152	561379	494820	582733	354224	265973	498095	202110	262741	906676	1601907	317997	380166	728694
14	639259	1012124	290230	335790		2049610	345827		343454	306836	209659	358289	209202	822035	739842					536149	532623	383911	211041	484859	270640		1999255	762612	146421	372468	558648	483274	586684	356162	267240	492917	203731	274153	902442	1573837	315949	384854	713865
15	611107	981205	284007	327875		2037108	345361		326554	304584	216944	349273		765478	744382					533481		375702	231506	482603	261460		1984821	760940	140213	375243	543395	485769	582607	346579	263097	488836	206610	274249	879489	1544130	310166	375438	695794
16	628756		282763	335359		2028499	333491		329276	304050	209855	349014		853188	726125					532321		366428	218186	481673	255584			769816		383297	538638	477225	581521	338147	262055	475690	199894	264969	887762	1505166	328315	374315	700655
17	620866		276171	339595			338965		330221	302275	213444	341840		787265	716872					528181		371966	208516	473719	257226			754596		370387		461293	570885	338267	261772	481984	202917	266670	898427	1484787	304750	368402	686514
18	617212		287213	345171			339730		332752	288410	213857	335472		786670						507503		370132	211413	463159	257483			741944		371666			551400	335638	260346	474555	205175	269581	895718		321319	363585	708541
19	612981		278173	337388			343722		325912			342005								503677			214233					732147		367961				339292	257107	462921	199222	261622	870324		325229	365794	695801
20	586530		276636	334066			337917		304076			317965											210452					721336		369048					259552		200244	269575			310197	354577	687742
21			277611	330094			327936		314852			329380																712619		364780					253079		198966	264901			306554	352528	663421
22							324544					318129																		361132					249931		197159	265578			309805		647368
23												316543																									197964	257408					655550
24												321274																															651166
25												313336
26												314774
27												306416
28												312151
29												303931
30												311664
31
32
33
34
35
36
37
38
39
40
41
42
43
44
45
46
47
48
49
50
51
52
53
54
55
56
57
58
59
60
61
62
63
64
65
66
67
68
69
70
71
72
73
74
75
76
77
78
79
80
81
82
83
84
85
86
87
88
89
90
91
92
93
94
95
96
97
98
99
100
101
102
103
104
105
106
107
108
109
110
111
112
113
114
115
116
117
118
119
120
121
122
123
124
125
126
127
128
129
130
131
132
133
134
135
136
137
138
139
140
141
142
143
144
145
146
147
148
149
150
151
152
153
154
155
156
157
158
159
160
161
162
163
164
165
166
167
168
169
170
171
172
173
174
175
176
177
178
179
180
181
182
183
184
185
186
187
188
189
190
191
192
193
194
195
196
197
198
199
200
201
202
203
204
205
206
207
208
209
210
211
212
213
214
215
216
217
218
219
220
221
222
223
224
225
226
227
228
229
230
231
232
233
234
235
236
237
238
239
240
241
242
243
244
245
246
247
248
249
250
251
252
253
254
255
256
257
258
259
260
261
262
263
264
265
266
267
268
269
270
271
272
273
274
275
276
277
278
279
280
281
282
283
284
285
286
287
288
289
290
291
292
293
294
295
296
297
298
299

## Sheet: mCherry-Gem_total_G1
	Cell 1	Cell 2	Cell 3	Cell 4	Cell 5	Cell 6	Cell 7	Cell 8	Cell 9	Cell 10	Cell 11	Cell 12	Cell 13	Cell 14	Cell 15	Cell 16	Cell 17	Cell 18	Cell 19	Cell 20	Cell 21	Cell 22	Cell 23	Cell 24	Cell 25	Cell 26	Cell 27	Cell 28	Cell 29	Cell 30	Cell 31	Cell 32	Cell 33	Cell 34	Cell 35	Cell 36	Cell 37	Cell 38	Cell 39	Cell 40	Cell 41	Cell 42	Cell 43	Cell 44	Cell 45	Cell 46	Cell 47	Cell 48	Cell 49
0	3854	4361	3007	6458	5395	4082	15913	6560	5363	5531	3077	3675	2667	2522	1004	637	2587	3796	7062	5503	4506	3259	13933	2415	3929	2818	5025	12358	8082	2262	1658	2247	5171	8017	9550	2642	2106	1768	1693	4399	3230	2955	3177	8054	4210	4768	4169	3669	4317
1	3717	3818	3247	5000	5858	4254	14277	6988	5161	5191	3197	4178	1538	2513	-193	482	2523	3697	5285	4322	3503	3337	14496	2067	3623	3860	5929	12178	7816	2569	1626	1851	5264	6757	9359	2599	2830	1404	1311	5507	528	2526	3601	8773	4532	4596	4425	4045	4683
2	4073	4547	3734	9478	6998	4722	13355	5461	4654	5836	2308	3909	2398	2582	-473	330	3105	3882	4359	3981	3585	3145	12668	2633	3838	3398	6197	11532	6394	2525	1724	1745	6863	6226	10027	3034	2945	1025	1791	7029	1255	2311	3037	9365	4658	4899	4755	4307	5043
3	4587	3978	3441	7777	5300	5734	12261	6201	5544	4919	1949	3600	2304	3118	-1145	-415	3094	3640	4771	3980	3822	3242	13275	4297	3815	3490	7675	10216	6588	2371	1164	2681	7247	6349	10541	3008	2313	1354	1052	6668	156	2867	2567	9659	5420	4824	4565	13941	5127
4	4606	4492	3990	5897	6570	4478	11186	6237	5603	5164	2807	3289	1915	3593	121	-229	2384	3005	3640	4342	3603	3595	12113	2659	4119	3535	9211	10501	6519	-6077	1280	2854	7829	6253	8941	3405	1999	1933	2108	6562	434	2481	2406	10154	5165	4046	5032	3640	5852
5	4364	4773	3455	5298	6786	4258	10334	5623	5784	4940	3457	4212	2169	3850	40	16	2036	2735	3957	4232	3481	3127	13849	2734	4601	3264	10005	9504	8713	2866	1501	2276	5927	6121	10498	2750	1781	1283	1164	6151	58	3068	2760	10975	6226	5033	5264	4080	7058
6	4780	4228	3353	6142	6631	4412	8381	5363	5649	4101	3984	4157	2077	4025	327	82	800	2875	3608	4044	3607	3042	13665	2891	4493	4114	14102	10044	5689	3058	2356	2589	5555	6857	12142	2416	1875	1484	1373	6335	1134	2907	3120	10793	6187	5041	4816	3885	7046
7	5080	3522	4184	6698	6127	4977	7958	5657	6359	3878	4282	4513	1866	3654	1020	-507	1115	3810	4194	3021	3066	2626	14050	2163	4934	4123	15373	9299	6407	3136	645	1587	6441	6883	9760	2478	2232	2276	2401	6734	-79	3018	2884	10462	6427	5302	4847	5272	5935
8	5052	3586	5120	6411	5728	5437	9241	6656	6909	6498	2636	4082	1479	4007	1099	-3544	1782	4067	4953	3341	3781	2890	14278	2148	4400	3856	8804	9544	5095	2732	453	1860	6362	6605	10230	2174	2316	11735	2434	5020	291	3169	3128	10834	6881		5024	5546	7907
9	3845	4157	4233	5212	6303	4855	9883	6956	5625	6125	3542	5447	2131	4315	2968	288	743	4014	5343	2874	3569	2405	13676	2892	5104	4012	11516	9713	5289	2925	1569	1766	6130	6119	11724	2634	3024	2020	2201	5790	872	4691	3481	10538	5868		5639	6800	6713
10	4455	4429	3504	3255	6644	5079	10948	6203	5725	6522	4090	6440	3513	5011	2175	-289	1595	3748	5905	2835	3797	3103	15182	3375	4670	4140	9459	8976	6539	2626	1182	685	5645	6286	10942	2451	3449	2060	2184	4963	4542	2988	3550	9306	5739		6053	6483	8040
11	3894	4080	3323	4460	6632	4089	12274	-2496	5867	5268	4138	6941	3474	4093	2635	319	979	2888	6105	3352	3730	3369	18157	3118	4349	3876	7212	9432	6443	2008	1032	1902	4442	6571	11495	3346	3490	2345	2512	5083	1638	2837	4199	10126	6202		6211	7318	5908
12	3808	4216	3494	5149	6765	4131	13119	7320	6059	5744	4614	6368	3800	5017	11989	-56		3952	5922	4119	3741	2621	16662	10090	4498	3826	13696	8234	6431	2940	974	1339	2820	6059	10685	3449	3650	2271	11436	4883	1412	3547	3874	10441	6051		6475	7283	5489
13	4330	5495	5185	12894	6329	5481	12817	8021	6695	6094	4721	17216	2739	4051	1861	-585		4156	6731	3956	3529	2612	17532	2823	12816	4604	14033	9353	6599	2336	2648	772	2708	7103	11388	3352	3778	2282	3335	6596	1285	11471	3797	10268	6234		7182	6860	5660
14	2841	3625	6189	6462	6906	5413	10706	7693	6250	5769	3124	7271	2836	4293	217	338		2593	5765	3954	3637	2781	18137	2691	4416	4233	6214	9289	6990	1673	2408	1448	6552	8072	11443	3007	3997	3175	3841	4977	938	3548	3958	11185	5526		6425	5822	7337
15	4155	4466	5452	7064	6307	6664	9808	5617	6584	5685	3014	7339	2469	5046	16922			3987	5359	4221	4096	3478	18709	2934	4866	4692	7176	9990	6031	2267	2581	1023	7072	5659	10607	2963	4072	2536	3905	5361	1211	3459	3272		6233		7229	6246	7737
16	4964	5278	5381	7037	7171	5608	8881	6019	7125	6085	3148	6702	2334	3820	68351			3335	5363	3905	3477	3273	18714		4632	4684	6968	9136	5784	2307	-7448	467	6810	6300	10662	2943	3935	3702	3192	5926	1550	5054	3789		6093		6860	6598	6897
17	5545	6612	5994	6943	9810	5458	9109	5215	6651	6110	2595	5669	1871	4279	1775			3655	4752	3905	3854	3259	16945		4808	3681	12514	8852	5365	3053	3371	662	10459	6462	11665	2490	2865		3001	22111		5634	3958		3764		6339	5236	7473
18	5689	7028	7549	7362	8710	6817	11316	5191	6337	6029	3036	6124	8778	4183	2066			3396	5454	4365	5185	2606	17163		5474	3857	13895	8867	5279	2144	1837	1075	8028	7312	12392	3336	2961			6200		5049	4019		4471		6327	4703	8064
19	6929	5725	4658	7805	9794	7466	12771	5216	6812	6417	2370	6887	1995	3848	583			4235		4933	4802	3667	18495		5425	3624	15453	9126	6338	2529	1922	2233	6458	6629	13244	2820	4861			5171		5173	4892		5375		7113	4144	24348
20	6804	6790	6676	7733	8054	6339	14078	5241	6563	6930	4371	6502	1807	4218	-27			3532		4266	4409	3788	21376		5366	3680	11195	8581	7343	2052	2208	1524	7643	6981	11072	3397	3317			6486		5763	5251					4519	8051
21	7751	3782	4449	8557	9688	5372	15009	6345	7029	6276	3160	6575	2002	4511	518			3970		4635	4577	2913	19497		5407	3251	7212	9094	10124	1547	2946	1885	-337	6290	13526	3059	3366			5483		6086	3779					3887	7263
22	7470	3768	5495	8521	10897	5945	13908	6223	6735	7498	3928	7372		3640	485			6499		5181	5074	3076	17996		5899	3563	9922	9340	10300	572		1903	9351	7527	11635	4368	3031			5367		6463	4070					3498	6543
23	14107	6012	6056	9062	12370	6112		6296	8510		3581	7511		3853	-733			7178		4662	5383	2944	21203		5906	3981	5993	10484	10446	1170		2453	9231		11321	3328	3177			5025		6255	4157					3185	8441
24	7695	4228	5929	8141				5801	7598		4743	7224		4272	-566			7010		5356	5295	3028	19831		5766	4163	15474	11032	9821	961			9915		11187	3160	3060			6593		6577	3743					3668	7198
25	7931	5259	5880					5730	9838		6535	6621		3324	192			8121			4694	2977	18993		17589	4788	8996	10041	9389	703			10207		11713	3568	2664			4698		7207	2632					3122	7060
26	7663	5288	5510					6405	8386		4473	6773		3267	728			14486			3722	2783	17981		7021	4475	4742	11456	10803				10734		12107	4051	2949			5260			3647					2777	7134
27	7291	5790	5655					5481	13522		4688	7393		3318	-33			8439			3510	2670	16019		6608	3817	3778	9742	10803				12345		10361	3405	3960			4413			3553					2518	7101
28	7548	5168	4567					6108	10347		5716	7889			8450			7259			3968	2087	14831		6745	4077	5186	9698					11793		14355	2860	3579			3840			3992					2981	6210
29	7579	5095	5449					5657	9113		7951	7977			1063			7186			6167	2743	15895		6322	4311	4881	9072					11659		12906	3165	4124			3209			3054					2739	8296
30	7414	5233	5864					5554	8095		5131	8193			1308			7020			4652	2619	20637		6513	5712	5842	10355					10306		12722	15136	4409			2854			4658					2938	7676
31	7815	5615	6378					6268	8304		5128	8046			976			7315			3954	3042	14900		7530	4686	4608	10465					7908		20945	4060	16364			2358			5623					2934	7853
32	7149	6440	4943					5569	8654		5699	7197			93			7824			3940	3306	17411		6301	5261	4678	9802					8370		12295	3546	5331			2176			4058					2777	8159
33	7369	5116	4954					6517	7336		4132	8760			786			6472			3928		17932		6442	5842	5754	11567							12726	3767	5097						3796					3790	7525
34	6638	12113	13062					6122	9084		502	8318			1005			7114			4168		18469		6325	3678		11691							13930	4374	4295						13070					4001	7486
35	6045	8766	4957					6247	9742		4955	8760			1205			7043			3874		17319		5811	3678		10710							14615	4697	3926						4083						7291
36	6356	6836	6168					6115	8221			8767			1291			6952			3007		19025		7253	3884		11943							13381	4483							5028						7864
37	7055	4734	5190					7531	10066			8060			6389			5790			3351		15399		6767	3786		12961							15686	3671							4593						7017
38	6472	4378	5089					7401	8442			8001			403			5515			4020		15422		6057	4514		12479							13776	3625							3788						7453
39	6704	3882	4560					8013	9409			8666			232			6545			3426				6262	4556		13859							11730	4733							3735						8046
40	6761	3894	5611					7810	9606			9009			159			5911			2967				6111	3662		13202							12430	4632							4322						8420
41	5750	6028	5713					7255	8879			8622			-127			5975			2772				6395			12915								5663							4584						8965
42	5547	5870	6724					8602	9998			8396			-368			5252			3009				5958			14196								5929							5426						9709
43	6734		8643					7499				6354			743			6195			3214				7229			14503								5946													8948
44	5212		7850					7466				5829			-171			6103			3240				7087											5421													8126
45	5283		9727					6389				7397			54						3295				5764											5212													8313
46	4555		9287					8929				8332			-223						3140				4975											4856													7629
47	4393		10448					8870				7959			-71						2917				4990											4969													7422
48	4161		10076					9744				8725			809						3321				5808											4998													7088
49	4113		9096					9306				6031			199						3854				5322											3905													6873
50			7867									9213			260						3731				6358											4172
51			9819									9368			-423						3563				6768											4086
52			7188									8485			650						3443				6954											3792
53												8745			676						3397				7676
54												8835			157						3323				8565
55												9138			-50						3613				8709
56															-364						4141				8062
57															80						4193				7262
58																					4432				6616
59
60
61
62
63
64
65
66
67
68
69
70
71
72
73
74
75
76
77
78
79
80
81
82
83
84
85
86
87
88
89
90
91
92
93
94
95
96
97
98
99
100
101
102
103
104
105
106
107
108
109
110
111
112
113
114
115
116
117
118
119
120
121
122
123
124
125
126
127
128
129
130
131
132
133
134
135
136
137
138
139
140
141
142
143
144
145
146
147
148
149
150
151
152
153
154
155
156
157
158
159
160
161
162
163
164
165
166
167
168
169
170
171
172
173
174
175
176
177
178
179
180
181
182
183
184
185
186
187
188
189
190
191
192
193
194
195
196
197
198
199
200
201
202
203
204
205
206
207
208
209
210
211
212
213
214
215
216
217
218
219
220
221
222
223
224
225
226
227
228
229
230
231
232
233
234
235
236
237
238
239
240
241
242
243
244
245
246
247
248
249
250
251
252
253
254
255
256
257
258
259
260
261
262
263
264
265
266
267
268
269
270
271
272
273
274
275
276
277
278
279
280
281
282
283
284
285
286
287
288
289
290
291
292
293
294
295
296
297
298
299
[truncated: 5 more columns]

## Sheet: mCherry-Gem_total_SG2
	Cell 1	Cell 2	Cell 3	Cell 4	Cell 5	Cell 6	Cell 7	Cell 8	Cell 9	Cell 10	Cell 11	Cell 12	Cell 13	Cell 14	Cell 15	Cell 16	Cell 17	Cell 18	Cell 19	Cell 20	Cell 21	Cell 22	Cell 23	Cell 24	Cell 25	Cell 26	Cell 27	Cell 28	Cell 29	Cell 30	Cell 31	Cell 32	Cell 33	Cell 34	Cell 35	Cell 36	Cell 37	Cell 38	Cell 39	Cell 40	Cell 41	Cell 42	Cell 43
0	61820	98189	40397	9793	15222	108243	19536	166062	23252	9028	15508	27366	57273	93973	60662	72420	24729	7024	16718	25110	33982	12560	20313	20518	5202	4049	93393	16891	4720	4255	8313	19048	16120	11270	9243	47179	16005	9200	26042	130557	13149	40777	11050
1	72280	110558	50067	12388	18721	114272	18196	180833	33119	13415	22088	34531	65041	105914	65257	80445	32532	17154	20557	30901	37664	19634	29733	27326	6771	5114	102172	22008	6694	6059	11046	25187	22502	15674	12118	60860	21571	11758	33355	140944	15899	51957	15269
2	84411	121862	62019	16078	22660	123114	22108	185509	42138	17247	30593	40844	67973	112673	75718	84523	41376	9655	29143	35590	40921	26474	40362	32834	9433	7176	111455	29352	8173	8038	15399	31345	29255	21657	17137	75308	28646	15836	39806	154066	22171	63624	22377
3	91516	131138	71315	22225	25243	130230	27390	198364	50844	21405	38925	47080	73323	126283	81810	90476	52958	12275	37399	42701	46162	34370	50826	39560	11058	8147	116461	37561	10628	9756	20041	37393	37667	27684	22178	90966	36270	20957	45653	161595	28981	77173	31931
4	102174	137616	81856	28093	28741	137817	35602	213246	58552	26187	45988	52974	80146	133392	89461	92696	64913	15611	44136	48232	50580	43815	59206	51003	13407	11017	126789	47289	13396	10983	23656	42689	44146	35329	27438	106585	42924	27185	53777	180770	35789	87097	41612
5	113066	150076	92518	32689	31644	148112	44091	226783	68063	30287	52216	58480	85118	138119	98908	98691	74982	20264	52856	55080	55223	51745	69537	58037	17058	12871	135185	56654	15495	13628	30017	51122	52283	43496	31988	122950	51337	31993	61817	190532	41805	98919	50518
6	127158	160976	103071	47734	33413	158196	49076	236121	72563	36251	59247	63816	94764	151346	106640	100036	89604	25528	59771	61969	61416	60400	78064	64614	18815	16195	140437	66757	16924	14475	38610	56921	59539	49641	36593	134792	58829	38828	68462	205697	50026	107059	61274
7	142177	176843	115324	50297	36914	172931	55179	245230	81559	41017	63642	69296	101753	153932	108592	106395	100006	34922	68348	70405	64526	69415	88159	73444	20951	18025	147838	73911	20561	16596	38610	63144	66232	56931	40908	148061	73949	46536	76143	216069	53716	117921	69703
8	149493	183628	117861	58820	39241	183976	65596	254921	97211	47400	71100	74831	104666	170622	120158	107922	112322	43605	76171	77451	70751	71812	96083	79798	23589	20631	156537	79803	22666	18160	44159	68620	75311	65159	48749	161880	74048	51004	85165	223247	60119	130735	76921
9	162581	192603	135447	63752	42318	189520	75849	269884	96013	52283	80691	81015	108486	184439	126140	112194	124809	52851	86001	84522	77362	82871	103510	89174	26590	22591	166699	89022	26536	19934	47354	73244	80617	73268	52363	176292	84390	57363	90141	239033	66803	121891	85613
10	173112	205755	140005	69013	45290	202400	83059	279088	104456	58473	86929	91224	118156	190948	131733	115262	132944	63696	90881	91903	86615	87108	109570	95807	28095	23922	174249	95528	27646	20131	54705	74612	88467	79455	58774	187133	92729	61017	94496	244767	74905	140583	96574
11	185464	217190	145384	74908	47858	215602	91485	286734	110486	65124	91235	95362	137275	202162	140652		146807	71593	98056	97959	90369	94985	119062	103863	30483	26854	177622	100920	30762	22418	58739	78539	95728	86617	62030	206221	104300	68688	105163	250532	78894	160172	100912
12	198209	233222	151754	76966	53972	224127	99478		124750	68955	98977	100921	130021	203851	141550			82156	108862	105733	95131	101990	129120	110690	33224	30470	181941	109002	31603	23334	64083	81438	102417	91545	66579	219707	112082	71107	110437	267131	86903	168640	107923
13	203578	241668	162031	81782	53162	229613	106125		130059	74830	104903	106664	132581	213650	152212				114645	111704	102819	110179	137860	116441	35063	29638	188389	117808	37493	24525	66591	84423	111271	97726	70839	231886	120034	71893	116526	277544	93789	171622	119604
14	218350	248652	167870	86675		240213	116697		144827	79762	108130	111859	132451	234323	161581					119126	107238	117413	141534	122090	36386		200161	130514	38159	24785	70925	87991	116029	106015	76676	250030	126025	81648	125042	284121	102936	182065	125138
15	223313	257267	161537	89636		253725	128272		151871	86881	116543	116466		225123	169218					123582		125150	151962	131843	37773		210926	141491	39033	27386	81331	93825	123323	113017	83115	256979	138225	86363	129968	287118	107957	182934	128817
16	238775		173979	100416		262628	130350		163616	92023	124874	120774		270819	174537					132076		131684	163208	139313	40214			165824		28654	81060	97095	131025	117160	88371	260478	145427	92551	141572	288299	121165	191532	139245
17	249015		176475	112240			144377		162921	97518	133149	125354		252806	184187					137156		145152	164983	143099	42740			165390		29572		101133	138103	125000	94765	281514	157941	98991	152207	301568	118915	197370	148820
18	253143		205436	121840			150441		180410	98820	141652	129875		262983						141662		150814	178665	152539	44664			176708		33163			143353	127737	98840	288765	168327	106515	155773		131300	204247	167357
19	271712		211489	127847			163380		190509			136025								145885			188784					182874		35074				139045	104409	295568	170652	110496	166366		142297	216373	180331
20	261831		221778	132588			167409		186829			140478											199770					190058		36523					112617		176207	118869			144685	220217	182260
21			236531	137096			173922		198346			154478																199010		39975					119044		186029	124141			152081	229395	189646
22							186463					160154																		42518					121374		190260	128939			158121		190667
23												167255																									193887	133977					203624
24												181648																															211291
25												186082
26												194348
27												203522
28												213507
29												216106
30												231490
31
32
33
34
35
36
37
38
39
40
41
42
43
44
45
46
47
48
49
50
51
52
53
54
55
56
57
58
59
60
61
62
63
64
65
66
67
68
69
70
71
72
73
74
75
76
77
78
79
80
81
82
83
84
85
86
87
88
89
90
91
92
93
94
95
96
97
98
99
100
101
102
103
104
105
106
107
108
109
110
111
112
113
114
115
116
117
118
119
120
121
122
123
124
125
126
127
128
129
130
131
132
133
134
135
136
137
138
139
140
141
142
143
144
145
146
147
148
149
150
151
152
153
154
155
156
157
158
159
160
161
162
163
164
165
166
167
168
169
170
171
172
173
174
175
176
177
178
179
180
181
182
183
184
185
186
187
188
189
190
191
192
193
194
195
196
197
198
199
200
201
202
203
204
205
206
207
208
209
210
211
212
213
214
215
216
217
218
219
220
221
222
223
224
225
226
227
228
229
230
231
232
233
234
235
236
237
238
239
240
241
242
243
244
245
246
247
248
249
250
251
252
253
254
255
256
257
258
259
260
261
262
263
264
265
266
267
268
269
270
271
272
273
274
275
276
277
278
279
280
281
282
283
284
285
286
287
288
289
290
291
292
293
294
295
296
297
298
299

## Sheet: Frame_G1(h)
	Cell 1	Cell 2	Cell 3	Cell 4	Cell 5	Cell 6	Cell 7	Cell 8	Cell 9	Cell 10	Cell 11	Cell 12	Cell 13	Cell 14	Cell 15	Cell 16	Cell 17	Cell 18	Cell 19	Cell 20	Cell 21	Cell 22	Cell 23	Cell 24	Cell 25	Cell 26	Cell 27	Cell 28	Cell 29	Cell 30	Cell 31	Cell 32	Cell 33	Cell 34	Cell 35	Cell 36	Cell 37	Cell 38	Cell 39	Cell 40	Cell 41	Cell 42	Cell 43	Cell 44	Cell 45	Cell 46	Cell 47	Cell 48	Cell 49
0	13	9.33333	9.33333	16.3333	9.66667	9.33333	9.33333	17	11.6667	10	9.33333	16.3333	14.6667	22.3333	11.3333	18	21	12	22.6667	11.3333	11	13.6667	10.6667	16.6667	12.3333	10.6667	17	10.3333	11.3333	19.3333	15.3333	10.6667	13.6667	10.6667	10.3333	10.6667	10.3333	18	16.6667	15	17.3333	16.3333	9.33333	9.33333	12	10.3333	10.6667	19.6667	14.3333
1	13.3333	9.66667	9.66667	16.6667	10	9.66667	9.66667	17.3333	12	10.3333	9.66667	16.6667	15	22.6667	11.6667	18.3333	21.3333	12.3333	23	11.6667	11.3333	14	11	17	12.6667	11	17.3333	10.6667	11.6667	19.6667	15.6667	11	14	11	10.6667	11	10.6667	18.3333	17	15.3333	17.6667	16.6667	9.66667	9.66667	12.3333	10.6667	11	20	14.6667
2	13.6667	10	10	17	10.3333	10	10	17.6667	12.3333	10.6667	10	17	15.3333	23	12	18.6667	21.6667	12.6667	23.3333	12	11.6667	14.3333	11.3333	17.3333	13	11.3333	17.6667	11	12	20	16	11.3333	14.3333	11.3333	11	11.3333	11	18.6667	17.3333	15.6667	18	17	10	10	12.6667	11	11.3333	20.3333	15
3	14	10.3333	10.3333	17.3333	10.6667	10.3333	10.3333	18	12.6667	11	10.3333	17.3333	15.6667	23.3333	12.3333	19	22	13	23.6667	12.3333	12	14.6667	11.6667	17.6667	13.3333	11.6667	18	11.3333	12.3333	20.3333	16.3333	11.6667	14.6667	11.6667	11.3333	11.6667	11.3333	19	17.6667	16	18.3333	17.3333	10.3333	10.3333	13	11.3333	11.6667	20.6667	15.3333
4	14.3333	10.6667	10.6667	17.6667	11	10.6667	10.6667	18.3333	13	11.3333	10.6667	17.6667	16	23.6667	12.6667	19.3333	22.3333	13.3333	24	12.6667	12.3333	15	12	18	13.6667	12	18.3333	11.6667	12.6667	20.6667	16.6667	12	15	12	11.6667	12	11.6667	19.3333	18	16.3333	18.6667	17.6667	10.6667	10.6667	13.3333	11.6667	12	21	15.6667
5	14.6667	11	11	18	11.3333	11	11	18.6667	13.3333	11.6667	11	18	16.3333	24	13	19.6667	22.6667	13.6667	24.3333	13	12.6667	15.3333	12.3333	18.3333	14	12.3333	18.6667	12	13	21	17	12.3333	15.3333	12.3333	12	12.3333	12	19.6667	18.3333	16.6667	19	18	11	11	13.6667	12	12.3333	21.3333	16
6	15	11.3333	11.3333	18.3333	11.6667	11.3333	11.3333	19	13.6667	12	11.3333	18.3333	16.6667	24.3333	13.3333	20	23	14	24.6667	13.3333	13	15.6667	12.6667	18.6667	14.3333	12.6667	19	12.3333	13.3333	21.3333	17.3333	12.6667	15.6667	12.6667	12.3333	12.6667	12.3333	20	18.6667	17	19.3333	18.3333	11.3333	11.3333	14	12.3333	12.6667	21.6667	16.3333
7	15.3333	11.6667	11.6667	18.6667	12	11.6667	11.6667	19.3333	14	12.3333	11.6667	18.6667	17	24.6667	13.6667	20.3333	23.3333	14.3333	25	13.6667	13.3333	16	13	19	14.6667	13	19.3333	12.6667	13.6667	21.6667	17.6667	13	16	13	12.6667	13	12.6667	20.3333	19	17.3333	19.6667	18.6667	11.6667	11.6667	14.3333	12.6667	13	22	16.6667
8	15.6667	12	12	19	12.3333	12	12	19.6667	14.3333	12.6667	12	19	17.3333	25	14	20.6667	23.6667	14.6667	25.3333	14	13.6667	16.3333	13.3333	19.3333	15	13.3333	19.6667	13	14	22	18	13.3333	16.3333	13.3333	13	13.3333	13	20.6667	19.3333	17.6667	20	19	12	12	14.6667		13.3333	22.3333	17
9	16	12.3333	12.3333	19.3333	12.6667	12.3333	12.3333	20	14.6667	13	12.3333	19.3333	17.6667	25.3333	14.3333	21	24	15	25.6667	14.3333	14	16.6667	13.6667	19.6667	15.3333	13.6667	20	13.3333	14.3333	22.3333	18.3333	13.6667	16.6667	13.6667	13.3333	13.6667	13.3333	21	19.6667	18	20.3333	19.3333	12.3333	12.3333	15		13.6667	22.6667	17.3333
10	16.3333	12.6667	12.6667	19.6667	13	12.6667	12.6667	20.3333	15	13.3333	12.6667	19.6667	18	25.6667	14.6667	21.3333	24.3333	15.3333	26	14.6667	14.3333	17	14	20	15.6667	14	20.3333	13.6667	14.6667	22.6667	18.6667	14	17	14	13.6667	14	13.6667	21.3333	20	18.3333	20.6667	19.6667	12.6667	12.6667	15.3333		14	23	17.6667
11	16.6667	13	13	20	13.3333	13	13	20.6667	15.3333	13.6667	13	20	18.3333	26	15	21.6667	24.6667	15.6667	26.3333	15	14.6667	17.3333	14.3333	20.3333	16	14.3333	20.6667	14	15	23	19	14.3333	17.3333	14.3333	14	14.3333	14	21.6667	20.3333	18.6667	21	20	13	13	15.6667		14.3333	23.3333	18
12	17	13.3333	13.3333	20.3333	13.6667	13.3333	13.3333	21	15.6667	14	13.3333	20.3333	18.6667	26.3333	15.3333	22		16	26.6667	15.3333	15	17.6667	14.6667	20.6667	16.3333	14.6667	21	14.3333	15.3333	23.3333	19.3333	14.6667	17.6667	14.6667	14.3333	14.6667	14.3333	22	20.6667	19	21.3333	20.3333	13.3333	13.3333	16		14.6667	23.6667	18.3333
13	17.3333	13.6667	13.6667	20.6667	14	13.6667	13.6667	21.3333	16	14.3333	13.6667	20.6667	19	26.6667	15.6667	22.3333		16.3333	27	15.6667	15.3333	18	15	21	16.6667	15	21.3333	14.6667	15.6667	23.6667	19.6667	15	18	15	14.6667	15	14.6667	22.3333	21	19.3333	21.6667	20.6667	13.6667	13.6667	16.3333		15	24	18.6667
14	17.6667	14	14	21	14.3333	14	14	21.6667	16.3333	14.6667	14	21	19.3333	27	16	22.6667		16.6667	27.3333	16	15.6667	18.3333	15.3333	21.3333	17	15.3333	21.6667	15	16	24	20	15.3333	18.3333	15.3333	15	15.3333	15	22.6667	21.3333	19.6667	22	21	14	14	16.6667		15.3333	24.3333	19
15	18	14.3333	14.3333	21.3333	14.6667	14.3333	14.3333	22	16.6667	15	14.3333	21.3333	19.6667	27.3333	16.3333			17	27.6667	16.3333	16	18.6667	15.6667	21.6667	17.3333	15.6667	22	15.3333	16.3333	24.3333	20.3333	15.6667	18.6667	15.6667	15.3333	15.6667	15.3333	23	21.6667	20	22.3333	21.3333	14.3333		17		15.6667	24.6667	19.3333
16	18.3333	14.6667	14.6667	21.6667	15	14.6667	14.6667	22.3333	17	15.3333	14.6667	21.6667	20	27.6667	16.6667			17.3333	28	16.6667	16.3333	19	16		17.6667	16	22.3333	15.6667	16.6667	24.6667	20.6667	16	19	16	15.6667	16	15.6667	23.3333	22	20.3333	22.6667	21.6667	14.6667		17.3333		16	25	19.6667
17	18.6667	15	15	22	15.3333	15	15	22.6667	17.3333	15.6667	15	22	20.3333	28	17			17.6667	28.3333	17	16.6667	19.3333	16.3333		18	16.3333	22.6667	16	17	25	21	16.3333	19.3333	16.3333	16	16.3333	16		22.3333	20.6667		22	15		17.6667		16.3333	25.3333	20
18	19	15.3333	15.3333	22.3333	15.6667	15.3333	15.3333	23	17.6667	16	15.3333	22.3333	20.6667	28.3333	17.3333			18	28.6667	17.3333	17	19.6667	16.6667		18.3333	16.6667	23	16.3333	17.3333	25.3333	21.3333	16.6667	19.6667	16.6667	16.3333	16.6667	16.3333			21		22.3333	15.3333		18		16.6667	25.6667	20.3333
19	19.3333	15.6667	15.6667	22.6667	16	15.6667	15.6667	23.3333	18	16.3333	15.6667	22.6667	21	28.6667	17.6667			18.3333		17.6667	17.3333	20	17		18.6667	17	23.3333	16.6667	17.6667	25.6667	21.6667	17	20	17	16.6667	17	16.6667			21.3333		22.6667	15.6667		18.3333		17	26	20.6667
20	19.6667	16	16	23	16.3333	16	16	23.6667	18.3333	16.6667	16	23	21.3333	29	18			18.6667		18	17.6667	20.3333	17.3333		19	17.3333	23.6667	17	18	26	22	17.3333	20.3333	17.3333	17	17.3333	17			21.6667		23	16					26.3333	21
21	20	16.3333	16.3333	23.3333	16.6667	16.3333	16.3333	24	18.6667	17	16.3333	23.3333	21.6667	29.3333	18.3333			19		18.3333	18	20.6667	17.6667		19.3333	17.6667	24	17.3333	18.3333	26.3333	22.3333	17.6667	20.6667	17.6667	17.3333	17.6667	17.3333			22		23.3333	16.3333					26.6667	21.3333
22	20.3333	16.6667	16.6667	23.6667	17	16.6667	16.6667	24.3333	19	17.3333	16.6667	23.6667		29.6667	18.6667			19.3333		18.6667	18.3333	21	18		19.6667	18	24.3333	17.6667	18.6667	26.6667		18	21	18	17.6667	18	17.6667			22.3333		23.6667	16.6667					27	21.6667
23	20.6667	17	17	24	17.3333	17		24.6667	19.3333		17	24		30	19			19.6667		19	18.6667	21.3333	18.3333		20	18.3333	24.6667	18	19	27		18.3333	21.3333		18	18.3333	18			22.6667		24	17					27.3333	22
24	21	17.3333	17.3333	24.3333				25	19.6667		17.3333	24.3333		30.3333	19.3333			20		19.3333	19	21.6667	18.6667		20.3333	18.6667	25	18.3333	19.3333	27.3333			21.6667		18.3333	18.6667	18.3333			23		24.3333	17.3333					27.6667	22.3333
25	21.3333	17.6667	17.6667					25.3333	20		17.6667	24.6667		30.6667	19.6667			20.3333			19.3333	22	19		20.6667	19	25.3333	18.6667	19.6667	27.6667			22		18.6667	19	18.6667			23.3333		24.6667	17.6667					28	22.6667
26	21.6667	18	18					25.6667	20.3333		18	25		31	20			20.6667			19.6667	22.3333	19.3333		21	19.3333	25.6667	19	20				22.3333		19	19.3333	19			23.6667			18					28.3333	23
27	22	18.3333	18.3333					26	20.6667		18.3333	25.3333		31.3333	20.3333			21			20	22.6667	19.6667		21.3333	19.6667	26	19.3333	20.3333				22.6667		19.3333	19.6667	19.3333			24			18.3333					28.6667	23.3333
28	22.3333	18.6667	18.6667					26.3333	21		18.6667	25.6667			20.6667			21.3333			20.3333	23	20		21.6667	20	26.3333	19.6667					23		19.6667	20	19.6667			24.3333			18.6667					29	23.6667
29	22.6667	19	19					26.6667	21.3333		19	26			21			21.6667			20.6667	23.3333	20.3333		22	20.3333	26.6667	20					23.3333		20	20.3333	20			24.6667			19					29.3333	24
30	23	19.3333	19.3333					27	21.6667		19.3333	26.3333			21.3333			22			21	23.6667	20.6667		22.3333	20.6667	27	20.3333					23.6667		20.3333	20.6667	20.3333			25			19.3333					29.6667	24.3333
31	23.3333	19.6667	19.6667					27.3333	22		19.6667	26.6667			21.6667			22.3333			21.3333	24	21		22.6667	21	27.3333	20.6667					24		20.6667	21	20.6667			25.3333			19.6667					30	24.6667
32	23.6667	20	20					27.6667	22.3333		20	27			22			22.6667			21.6667	24.3333	21.3333		23	21.3333	27.6667	21					24.3333		21	21.3333	21			25.6667			20					30.3333	25
33	24	20.3333	20.3333					28	22.6667		20.3333	27.3333			22.3333			23			22		21.6667		23.3333	21.6667	28	21.3333							21.3333	21.6667	21.3333						20.3333					30.6667	25.3333
34	24.3333	20.6667	20.6667					28.3333	23		20.6667	27.6667			22.6667			23.3333			22.3333		22		23.6667	22		21.6667							21.6667	22	21.6667						20.6667					31	25.6667
35	24.6667	21	21					28.6667	23.3333		21	28			23			23.6667			22.6667		22.3333		24	22.3333		22							22	22.3333	22						21						26
36	25	21.3333	21.3333					29	23.6667			28.3333			23.3333			24			23		22.6667		24.3333	22.6667		22.3333							22.3333	22.6667							21.3333						26.3333
37	25.3333	21.6667	21.6667					29.3333	24			28.6667			23.6667			24.3333			23.3333		23		24.6667	23		22.6667							22.6667	23							21.6667						26.6667
38	25.6667	22	22					29.6667	24.3333			29			24			24.6667			23.6667		23.3333		25	23.3333		23							23	23.3333							22						27
39	26	22.3333	22.3333					30	24.6667			29.3333			24.3333			25			24				25.3333	23.6667		23.3333							23.3333	23.6667							22.3333						27.3333
40	26.3333	22.6667	22.6667					30.3333	25			29.6667			24.6667			25.3333			24.3333				25.6667	24		23.6667							23.6667	24							22.6667						27.6667
41	26.6667	23	23					30.6667	25.3333			30			25			25.6667			24.6667				26			24								24.3333							23						28
42	27	23.3333	23.3333					31	25.6667			30.3333			25.3333			26			25				26.3333			24.3333								24.6667							23.3333						28.3333
43	27.3333		23.6667					31.3333				30.6667			25.6667			26.3333			25.3333				26.6667			24.6667								25													28.6667
44	27.6667		24					31.6667				31			26			26.6667			25.6667				27											25.3333													29
45	28		24.3333					32				31.3333			26.3333						26				27.3333											25.6667													29.3333
46	28.3333		24.6667					32.3333				31.6667			26.6667						26.3333				27.6667											26													29.6667
47	28.6667		25					32.6667				32			27						26.6667				28											26.3333													30
48	29		25.3333					33				32.3333			27.3333						27				28.3333											26.6667													30.3333
49	29.3333		25.6667					33.3333				32.6667			27.6667						27.3333				28.6667											27													30.6667
50			26									33			28						27.6667				29											27.3333
51			26.3333									33.3333			28.3333						28				29.3333											27.6667
52			26.6667									33.6667			28.6667						28.3333				29.6667											28
53												34			29						28.6667				30
54												34.3333			29.3333						29				30.3333
55												34.6667			29.6667						29.3333				30.6667
56															30						29.6667				31
57															30.3333						30				31.3333
58																					30.3333				31.6667
59
60
61
62
63
64
65
66
67
68
69
70
71
72
73
74
75
76
77
78
79
80
81
82
83
84
85
86
87
88
89
90
91
92
93
94
95
96
97
98
99
100
101
102
103
104
105
106
107
108
109
110
111
112
113
114
115
116
117
118
119
120
121
122
123
124
125
126
127
128
129
130
131
132
133
134
135
136
137
138
139
140
141
142
143
144
145
146
147
148
149
150
151
152
153
154
155
156
157
158
159
160
161
162
163
164
165
166
167
168
169
170
171
172
173
174
175
176
177
178
179
180
181
182
183
184
185
186
187
188
189
190
191
192
193
194
195
196
197
198
199
200
201
202
203
204
205
206
207
208
209
210
211
212
213
214
215
216
217
218
219
220
221
222
223
224
225
226
227
228
229
230
231
232
233
234
235
236
237
238
239
240
241
242
243
244
245
246
247
248
249
250
251
252
253
254
255
256
257
258
259
260
261
262
263
264
265
266
267
268
269
270
271
272
273
274
275
276
277
278
279
280
281
282
283
284
285
286
287
288
289
290
291
292
293
294
295
296
297
298
299
[truncated: 5 more columns]

## Sheet: Frame_SG2(h)
	Cell 1	Cell 2	Cell 3	Cell 4	Cell 5	Cell 6	Cell 7	Cell 8	Cell 9	Cell 10	Cell 11	Cell 12	Cell 13	Cell 14	Cell 15	Cell 16	Cell 17	Cell 18	Cell 19	Cell 20	Cell 21	Cell 22	Cell 23	Cell 24	Cell 25	Cell 26	Cell 27	Cell 28	Cell 29	Cell 30	Cell 31	Cell 32	Cell 33	Cell 34	Cell 35	Cell 36	Cell 37	Cell 38	Cell 39	Cell 40	Cell 41	Cell 42	Cell 43
0	9.33333	9.33333	11.3333	18.6667	10.3333	9.33333	20.6667	10.3333	10.3333	10.3333	12.3333	10.3333	9.66667	9.66667	10.3333	10	9.66667	20.3333	26	9.66667	9.66667	13.6667	14	9.66667	11.3333	16.6667	9.33333	15.3333	26	13	15.6667	12	10.3333	11	13.6667	11.3333	18.3333	12.3333	10.6667	10.3333	16.3333	24.6667	14.3333
1	9.66667	9.66667	11.6667	19	10.6667	9.66667	21	10.6667	10.6667	10.6667	12.6667	10.6667	10	10	10.6667	10.3333	10	20.6667	26.3333	10	10	14	14.3333	10	11.6667	17	9.66667	15.6667	26.3333	13.3333	16	12.3333	10.6667	11.3333	14	11.6667	18.6667	12.6667	11	10.6667	16.6667	25	14.6667
2	10	10	12	19.3333	11	10	21.3333	11	11	11	13	11	10.3333	10.3333	11	10.6667	10.3333	21	26.6667	10.3333	10.3333	14.3333	14.6667	10.3333	12	17.3333	10	16	26.6667	13.6667	16.3333	12.6667	11	11.6667	14.3333	12	19	13	11.3333	11	17	25.3333	15
3	10.3333	10.3333	12.3333	19.6667	11.3333	10.3333	21.6667	11.3333	11.3333	11.3333	13.3333	11.3333	10.6667	10.6667	11.3333	11	10.6667	21.3333	27	10.6667	10.6667	14.6667	15	10.6667	12.3333	17.6667	10.3333	16.3333	27	14	16.6667	13	11.3333	12	14.6667	12.3333	19.3333	13.3333	11.6667	11.3333	17.3333	25.6667	15.3333
4	10.6667	10.6667	12.6667	20	11.6667	10.6667	22	11.6667	11.6667	11.6667	13.6667	11.6667	11	11	11.6667	11.3333	11	21.6667	27.3333	11	11	15	15.3333	11	12.6667	18	10.6667	16.6667	27.3333	14.3333	17	13.3333	11.6667	12.3333	15	12.6667	19.6667	13.6667	12	11.6667	17.6667	26	15.6667
5	11	11	13	20.3333	12	11	22.3333	12	12	12	14	12	11.3333	11.3333	12	11.6667	11.3333	22	27.6667	11.3333	11.3333	15.3333	15.6667	11.3333	13	18.3333	11	17	27.6667	14.6667	17.3333	13.6667	12	12.6667	15.3333	13	20	14	12.3333	12	18	26.3333	16
6	11.3333	11.3333	13.3333	20.6667	12.3333	11.3333	22.6667	12.3333	12.3333	12.3333	14.3333	12.3333	11.6667	11.6667	12.3333	12	11.6667	22.3333	28	11.6667	11.6667	15.6667	16	11.6667	13.3333	18.6667	11.3333	17.3333	28	15	17.6667	14	12.3333	13	15.6667	13.3333	20.3333	14.3333	12.6667	12.3333	18.3333	26.6667	16.3333
7	11.6667	11.6667	13.6667	21	12.6667	11.6667	23	12.6667	12.6667	12.6667	14.6667	12.6667	12	12	12.6667	12.3333	12	22.6667	28.3333	12	12	16	16.3333	12	13.6667	19	11.6667	17.6667	28.3333	15.3333	18	14.3333	12.6667	13.3333	16	13.6667	20.6667	14.6667	13	12.6667	18.6667	27	16.6667
8	12	12	14	21.3333	13	12	23.3333	13	13	13	15	13	12.3333	12.3333	13	12.6667	12.3333	23	28.6667	12.3333	12.3333	16.3333	16.6667	12.3333	14	19.3333	12	18	28.6667	15.6667	18.3333	14.6667	13	13.6667	16.3333	14	21	15	13.3333	13	19	27.3333	17
9	12.3333	12.3333	14.3333	21.6667	13.3333	12.3333	23.6667	13.3333	13.3333	13.3333	15.3333	13.3333	12.6667	12.6667	13.3333	13	12.6667	23.3333	29	12.6667	12.6667	16.6667	17	12.6667	14.3333	19.6667	12.3333	18.3333	29	16	18.6667	15	13.3333	14	16.6667	14.3333	21.3333	15.3333	13.6667	13.3333	19.3333	27.6667	17.3333
10	12.6667	12.6667	14.6667	22	13.6667	12.6667	24	13.6667	13.6667	13.6667	15.6667	13.6667	13	13	13.6667	13.3333	13	23.6667	29.3333	13	13	17	17.3333	13	14.6667	20	12.6667	18.6667	29.3333	16.3333	19	15.3333	13.6667	14.3333	17	14.6667	21.6667	15.6667	14	13.6667	19.6667	28	17.6667
11	13	13	15	22.3333	14	13	24.3333	14	14	14	16	14	13.3333	13.3333	14		13.3333	24	29.6667	13.3333	13.3333	17.3333	17.6667	13.3333	15	20.3333	13	19	29.6667	16.6667	19.3333	15.6667	14	14.6667	17.3333	15	22	16	14.3333	14	20	28.3333	18
12	13.3333	13.3333	15.3333	22.6667	14.3333	13.3333	24.6667		14.3333	14.3333	16.3333	14.3333	13.6667	13.6667	14.3333			24.3333	30	13.6667	13.6667	17.6667	18	13.6667	15.3333	20.6667	13.3333	19.3333	30	17	19.6667	16	14.3333	15	17.6667	15.3333	22.3333	16.3333	14.6667	14.3333	20.3333	28.6667	18.3333
13	13.6667	13.6667	15.6667	23	14.6667	13.6667	25		14.6667	14.6667	16.6667	14.6667	14	14	14.6667				30.3333	14	14	18	18.3333	14	15.6667	21	13.6667	19.6667	30.3333	17.3333	20	16.3333	14.6667	15.3333	18	15.6667	22.6667	16.6667	15	14.6667	20.6667	29	18.6667
14	14	14	16	23.3333		14	25.3333		15	15	17	15	14.3333	14.3333	15					14.3333	14.3333	18.3333	18.6667	14.3333	16		14	20	30.6667	17.6667	20.3333	16.6667	15	15.6667	18.3333	16	23	17	15.3333	15	21	29.3333	19
15	14.3333	14.3333	16.3333	23.6667		14.3333	25.6667		15.3333	15.3333	17.3333	15.3333		14.6667	15.3333					14.6667		18.6667	19	14.6667	16.3333		14.3333	20.3333	31	18	20.6667	17	15.3333	16	18.6667	16.3333	23.3333	17.3333	15.6667	15.3333	21.3333	29.6667	19.3333
16	14.6667		16.6667	24		14.6667	26		15.6667	15.6667	17.6667	15.6667		15	15.6667					15		19	19.3333	15	16.6667			20.6667		18.3333	21	17.3333	15.6667	16.3333	19	16.6667	23.6667	17.6667	16	15.6667	21.6667	30	19.6667
17	15		17	24.3333			26.3333		16	16	18	16		15.3333	16					15.3333		19.3333	19.6667	15.3333	17			21		18.6667		17.6667	16	16.6667	19.3333	17	24	18	16.3333	16	22	30.3333	20
18	15.3333		17.3333	24.6667			26.6667		16.3333	16.3333	18.3333	16.3333		15.6667						15.6667		19.6667	20	15.6667	17.3333			21.3333		19			16.3333	17	19.6667	17.3333	24.3333	18.3333	16.6667		22.3333	30.6667	20.3333
19	15.6667		17.6667	25			27		16.6667			16.6667								16			20.3333					21.6667		19.3333				17.3333	20	17.6667	24.6667	18.6667	17		22.6667	31	20.6667
20	16		18	25.3333			27.3333		17			17											20.6667					22		19.6667					20.3333		25	19			23	31.3333	21
21			18.3333	25.6667			27.6667		17.3333			17.3333																22.3333		20					20.6667		25.3333	19.3333			23.3333	31.6667	21.3333
22							28					17.6667																		20.3333					21		25.6667	19.6667			23.6667		21.6667
23												18																									26	20					22
24												18.3333																															22.3333
25												18.6667
26												19
27												19.3333
28												19.6667
29												20
30												20.3333
31
32
33
34
35
36
37
38
39
40
41
42
43
44
45
46
47
48
49
50
51
52
53
54
55
56
57
58
59
60
61
62
63
64
65
66
67
68
69
70
71
72
73
74
75
76
77
78
79
80
81
82
83
84
85
86
87
88
89
90
91
92
93
94
95
96
97
98
99
100
101
102
103
104
105
106
107
108
109
110
111
112
113
114
115
116
117
118
119
120
121
122
123
124
125
126
127
128
129
130
131
132
133
134
135
136
137
138
139
140
141
142
143
144
145
146
147
148
149
150
151
152
153
154
155
156
157
158
159
160
161
162
163
164
165
166
167
168
169
170
171
172
173
174
175
176
177
178
179
180
181
182
183
184
185
186
187
188
189
190
191
192
193
194
195
196
197
198
199
200
201
202
203
204
205
206
207
208
209
210
211
212
213
214
215
216
217
218
219
220
221
222
223
224
225
226
227
228
229
230
231
232
233
234
235
236
237
238
239
240
241
242
243
244
245
246
247
248
249
250
251
252
253
254
255
256
257
258
259
260
261
262
263
264
265
266
267
268
269
270
271
272
273
274
275
276
277
278
279
280
281
282
283
284
285
286
287
288
289
290
291
292
293
294
295
296
297
298
299

## Sheet: Half-life_G1(h)
	Cell 1	Cell 2	Cell 3	Cell 4	Cell 5	Cell 6	Cell 7	Cell 8	Cell 9	Cell 10	Cell 11	Cell 12	Cell 13	Cell 14	Cell 15	Cell 16	Cell 17	Cell 18	Cell 19	Cell 20	Cell 21	Cell 22	Cell 23	Cell 24	Cell 25	Cell 26	Cell 27	Cell 28	Cell 29	Cell 30	Cell 31	Cell 32	Cell 33	Cell 34	Cell 35	Cell 36	Cell 37	Cell 38	Cell 39	Cell 40	Cell 41	Cell 42	Cell 43	Cell 44	Cell 45	Cell 46	Cell 47	Cell 48	Cell 49
0	16.9235	15.7917	17.0474	18.6248	26.5613	15.1354	13.2634	16.2225	16.1	19.512	15.2493	16.6927	16.3627	15.1491	17.6204	15.2076	13.2326	17.208	18.7665	13.0735	15.4291	14.8443	11.5721	15.5098	16.2606	20.4209	13.2468	17.6752	13.5595	10.9417	18.7658	13.401	15.8623	15.302	12.1303	22.4548	15.266	22.7986	21.0556	11.5959	14.9159	13.578	13.4055	23.5203	14.3283	27.2976	23.6535	15.0321	15.1549
[truncated: 5 more columns]

## Sheet: Half-life_SG2(h)
	Cell 1	Cell 2	Cell 3	Cell 4	Cell 5	Cell 6	Cell 7	Cell 8	Cell 9	Cell 10	Cell 11	Cell 12	Cell 13	Cell 14	Cell 15	Cell 16	Cell 17	Cell 18	Cell 19	Cell 20	Cell 21	Cell 22	Cell 23	Cell 24	Cell 25	Cell 26	Cell 27	Cell 28	Cell 29	Cell 30	Cell 31	Cell 32	Cell 33	Cell 34	Cell 35	Cell 36	Cell 37	Cell 38	Cell 39	Cell 40	Cell 41	Cell 42	Cell 43
0	43.9997	42.2566	24.7208	30.3042	32.3879	42.5001	50.2175	35.9576	28.1695	56.8867	48.34	35.855	46.7549	34.2021	36.7197	36.3546	22.7722	27.6041	41.2089	39.8608	33.8922	38.9142	55.5216	51.352	33.812	29.9256	36.1227	41.848	26.4126	41.6385	25.3261	34.0794	71.5964	47.8025	41.9357	46.5737	77.8008	44.4484	58.3935	37.2751	54.2318	39.5725	39.0146
