# Supplementary material for: The G1-S transition is promoted by Rb degradation via the E3 ligase UBR5
Source: Sci Adv. 2024 Oct 23;10(43):eadq6858. doi: 10.1126/sciadv.adq6858 (PMC11498223; doi:10.1126/sciadv.adq6858)
Supplement: Supplementary file 2 — Tables S1 to S36 [file sciadv.adq6858_tables_s1_to_s36.zip › adq6858_table_s23.xlsx]

## Sheet: Clover_total_G1
	Cell 1	Cell 2	Cell 3	Cell 4	Cell 5	Cell 6	Cell 7	Cell 8	Cell 9	Cell 10	Cell 11	Cell 12	Cell 13	Cell 14	Cell 15	Cell 16	Cell 17	Cell 18	Cell 19	Cell 20	Cell 21	Cell 22	Cell 23	Cell 24	Cell 25	Cell 26	Cell 27	Cell 28	Cell 29	Cell 30	Cell 31	Cell 32	Cell 33	Cell 34	Cell 35	Cell 36	Cell 37	Cell 38	Cell 39	Cell 40	Cell 41	Cell 42	Cell 43	Cell 44
0	982030	168774	466638	298963	211772	213665	187188	1155235	293609	411018	283176	107617	125861	240015	203332	185884	651417	705866	192302	317761	132058	278834	467612	656788	205583	484876	440383	443388	996238	225301	659523	306067	1180024	287513	391906	393883	304966	287081	234425	690446	1113906	277671	447125	560710
1	966713	147398	452982	287330	210893	209797	186602	1125240	283599	405556	273800	106242	118847	232044	195720	182657	641275	678618	192261	312623	128444	265869	460039	650167	200507	492138	426810	445108	988100	219731	647894	302411	1159215	283751	406521	389724	291360	256206	229446	720486	1091404	279851	439587	552459
2	927333	146091	445292	282293	202149	206876	182352	1077811	284055	401678	259692	101604	121696	227151	188724	179321	620601	669003	189728	299290	127952	264193	445229	624267	198262	489416	419235	418161	983205	217421	627976	300832	1106714	266551	379918	379111	272537	277774	223925	691709	1043762	266885	442332	538125
3	906275	140460	430980	272187	201014	201615	179597	1050405	262770	384560	257704	99585	113977	215477	185988	178107	600364	661241	183953	294593	125954	256634	423718	632516	194012	466332	414827	415195	965316	213470	617217	291700	1068957	265659	389377	382502	259804	251016	214893	650037	1012017	259998	445232	523955
4	906654	136575	429360	268241	194547	203768	165681	1037985	259508	382605	259571	101801	104098	225837	179141	173910	581843	648087	181086	283943	120139	252059	418386	603196	188512	462362	406241	409113	935799	209521	612120	288753	1043906	251949	384744	366188	266839	245340	209210	664689	1000587	267122	416546	500760
5	864619	148972	414725	264119	186389	198018	175336	1032194	250111	383256	256857	100856	105236	223371	172924	170293	569298	626854	179135	278896	118032	243758	412248	612720	191160	451442	394389	398158	933027	208267	614147	286300	1002371	240494	372711	367141	260978	238265	201768	621577	976518	257757	399687	501587
6	876316	149139	403392	264712	182329	196603	169778	1015511	245831	350244	254314	97365	103531	199656	168648	164599	564054	614114	177217	272843	116014	240457	400120	604380	189328	483820	380960	395864	917640	201312	592279	282222	980093	234784	371385	354561	253781	231503	194729	613657	947606	241337	389024	491231
7	859499	143350	394751	250240	175235	197971	173345	985917	234255	354908	254563	94680	102485	196887	162538	160164	549202	597305	178647	271393	116888	235229	390912	591730	187830	515173	369988	384768	885073	233089	587034	275250	950195	227224	362762	357074	246800	236268	193634	612977	925044	245661	381063	478426
8	822993	140736	384310	251277	162709	193455	164121	991419	234543	338846	247333	92475	99277	196056	156414	156572	530661	585450	172363	263278	115916	230304	375231	565732	184253	428232	366765	378112	872208	194648	565337	270827	901439	228243	354488	352994	244266	223435	186431	519443	919111	221299	380880	469780
9	801532	135988	380171	243992	160566	190977	163250	964378	232228	322773	243023	89877	99346	190662	154461	150748	514296	569281	164498	254480	111884	233316	369373	566508	177383	418169	362363	376288	848706	190625	542916	264580	857092	224678	345767	345081	236654	221122	184179	591638	892077	222542	370555	450698
10	815618	140176	374469	230943	161931	189137	154328	968321	230116	326381	237736	84915	104748	181198	148567	150226	499372	558350	157097	254752	109019	227669	356356	552853	171461	413719	349126	369363	846811	190694	530906	259903	855833	222709	337788	341944	229010	214267	186985	576946	868383	214102	363287	438723
11	782045	130655	366580	227400	153610	180775	153305	939137	221511	323809	230892	85414	101726	193722	148344	138440	485975	540612	154454	240336	109391	227669	344613	549612	166052	406789	347072	372669	819046	188613	549863	256799	850852	205578	332866	329788	222676	207715	178134	551732	868383	219254	354289	420596
12	775509	129880	359446	216819	153019	177308	149467	947370	218093	320625	227105	85905	99567	194133	144750	145306	478813	527261	152783	243752	105468	210607	332109	540225	162056	427593	334357	357324	802839	193957	504307	251405	822879	196559	332355	324503	216759	197742	179825	542720	803730	202858	342312	402459
13	745087	122795	351543	212045	143846	170494	138283	939998	207829	311335	229570	82256	101906	190441	136154	141744	460660	523582	154032	236389	100499	201226	327802	543829	156986	383267	330352	356245	774039	187465	504368	241077	806391	188541	326106	323344	207542	205863	171453	513615	774829	196544	337922	402459
14	729355	120475	344764	207198	142663	166746	142334		210259	306636	228672	79922	91694	180952	131624	134088	454306	526124	144804	233014	98414	194858	310990	570123	150949	375806	325633	348822	744680	185591	491120	238030	759757	190378	312479	308776	204271	194062	169036	513504	750015	188982	316748	374062
15	703960	123663	342652	210795	137526	165197	140659		207087	297399	217498	71634	87322	184203	125122	131037	442484	520487	145481	227162	93478	198165	302714	572027	144200	370455	320447	346707	727262	177787	490185	238030	743785	191534	308286	308917	197452	192805	159963	536024	726756	174507	303701	365498
16	679148	120624	335031	207723	136601	152747	134076		206749	289660	216656	72614	81379	182148	125068	124832	424151	498461	138067	220660		194814	309688	541593	139555	364468	313396	339694	722046	212100	475231	225617	715041	178601	299646	297879	191129	193126	162458	506576	708959	173868	282657	359531
17	652547	116941	330192	198679	131153	148689			197566	275822	206486	69205	79612	177048	118057	123762	415125	485153	136035	204905		195456	299010	519159	138112	352946	308208	330675	712346	161554	458839	219605	717974	172907	286111	289377	183134	194453	160134	509707	723621	170735	283280	353366
18	650174	112349	319188	196783	129607	145297			188697	290378	203435		81807	175375	125348	127385	399194	473406	137599	206223		191326	292813	483290	135359	347812	307589	326707	704773	160817	464206	212026	674456	172047	288024	279557	179038	195825	154693	478552	667832	158151	276414	352729
19	627321		317901	189389	124670	136553			186772	266638	202899		78807	180554		115155	394078	462917	130318	197334			304267	501699	133037	334135	301504	321958	757623	157753	428432	201881	652296	166942	283787	274109	174981	182024	155851	472465	654329	154859	262864	348947
20	625862			190021	119575	125083			185583	275620	206978		78878	170519		108788	388111	455985	130270	192728			279380	445962	128163	333442	285360	313232	659703	149365	437767	201948	634612	161883	274570	271415	166766	179846	155058	448943	630480	152212	270077	333261
21	607812			182774	116705	129255			180575	267674	192384			173364		113378	372557	442942	125046	187953			271768	441807		331649	288261	306661	634443	152288	427957	193974	621203	150670	273926	253146	159580	176157	145769	458071	617561	149307	258713	326409
22	582781			179887	112141	127432			166704	268459	191583			162963		120076	366110	429814	124000	183962			269085	449999		317730	280755		635073	150483	411997	192802	601267	145453	270733	260820	159550	172888		442393	596856		243857
23	567804			178762	106728	119777			165416	252349	186995			168445			359234	421597	124562	171549			268598	434727		304579	275791		625359	146846	409244	188838	606122	137899	262931	252196	151694	171021		427781	588845		234265
24	555290			176740	103840	121897				273789	179495			153927			355433	396953	124422	179915			251476	422116		307754	267026		595980		393058	184452	560615	138367	257824	242336		165946		406001	565820		234274
25	543343			163323	100627	119480				248062				153083			347630	389966		175852			237972	413131		296844	261584		577724		389348	178584	584374	131483	252359	240677		183400		404874	550468		232723
26	531943			160348	93985	118080				246105				160685			336205			170330			230962	447009		290406	261303		578305		368183	174982	555708	131799	247600	235330		172722		405835	533916		225460
27	528786			158963	93575	112800				256369				157929			329704			169737			240663	411724		285723	257196		565420		368545	176064	543233	128791	240439	233499				401705	528798		206228
28	508037			154318	89574	111152								153413			326016			166991			219133	385667		278812	251094		550494		357762	166946	515022	116779	237607	223390				384456	507888		208185
29	498676				86196									160622			321480			160848			209846	377463		270460	251505		537564		346430	165029	495988	122958	230429	221507				391114	506258		202627
30	484661				82049									148250			314151			155534			208833	368291		263404	240222		527166		337136	159711	478989	122883	234136	206523				382574	487279		193824
31	478685				80633									145208			310379			151985			207933	351582		253535			513500		333473	156825	460827	120780	226200	201126				370901	482940		193339
32	468057				80553												313016			152227			201731	358032		254605			499950		329009	149029	452550		240648	198051				380232	459862		188999
33	452195				79323												306741			156025			196608	344496		249781			488731		365485		435730			192439				350516	456889		192275
34	441807				73778												299280						193597	333944		242815			492055		321708		417607			191341				363643	454586		187466
35	421522																294704						188442	330606		236800			461905		310578		416004			183951				354270	439140		176329
36	416612																293133						184285	332482		234960			450193		326940		402338			183134				349678	441452		177762
37	405555																296695						181622	337283		226559			432106		302238		393027			181079				343658	425872		171627
38																	295587						178147	317567					427292		283103		384585			176054				327184	427815		170745
39																	290761						175941	302991					417713				378217			174623				328729	401477		165977
40																	284990						171557	316599					404306											331325	385500		162184
41																	274141						171636	342741					453666											321316	389618		153693
42																	269109						167537						390293											318772	371557		150532
43																	268104						166555						381309											305207	369015		151785
44																	272493						162649						374262											304915	370803		141506
45																	267384						156530						354477												350045		145421
46																	261598						138796						347990												332300		145323
47																	252596						146754						342289												327438
48																	250881												328346												315202
49																	251661												318306
50																	239105												316919
51																	234548												307092
52																													304765
53																													289649
54
55
56
57
58
59
60
61
62
63
64
65
66
67
68
69
70
71
72
73
74
75
76
77
78
79
80
81
82
83
84
85
86
87
88
89
90
91
92
93
94
95
96
97
98
99
100
101
102
103
104
105
106
107
108
109
110
111
112
113
114
115
116
117
118
119
120
121
122
123
124
125
126
127
128
129
130
131
132
133
134
135
136
137
138
139
140
141
142
143
144
145
146
147
148
149
150
151
152
153
154
155
156
157
158
159
160
161
162
163
164
165
166
167
168
169
170
171
172
173
174
175
176
177
178
179
180
181
182
183
184
185
186
187
188
189
190
191
192
193
194
195
196
197
198
199
200
201
202
203
204
205
206
207
208
209
210
211
212
213
214
215
216
217
218
219
220
221
222
223
224
225
226
227
228
229
230
231
232
233
234
235
236
237
238
239
240
241
242
243
244
245
246
247
248
249
250
251
252
253
254
255
256
257
258
259
260
261
262
263
264
265
266
267
268
269
270
271
272
273
274
275
276
277
278
279
280
281
282
283
284
285
286
287
288
289
290
291
292
293
294
295
296
297
298
299

## Sheet: Clover_total_SG2
	Cell 1	Cell 2	Cell 3	Cell 4	Cell 5	Cell 6	Cell 7	Cell 8	Cell 9	Cell 10	Cell 11	Cell 12	Cell 13	Cell 14	Cell 15	Cell 16	Cell 17	Cell 18	Cell 19	Cell 20	Cell 21	Cell 22	Cell 23	Cell 24	Cell 25	Cell 26	Cell 27	Cell 28	Cell 29	Cell 30	Cell 31	Cell 32	Cell 33	Cell 34	Cell 35	Cell 36	Cell 37	Cell 38	Cell 39	Cell 40	Cell 41	Cell 42	Cell 43	Cell 44	Cell 45	Cell 46	Cell 47	Cell 48	Cell 49
0	1223903	755734	459893	817902	401954	475383	494334	473851	498888	556610	468551	881701	1211335	760863	140780	283577	300141	580393	253656	480056	454511	228888	348424	435721	467374	832539	811680	285294	238507	643527	923862	523666	1386531	1217912	1707880	1135149	349714	535016	1892699	980213	1223244	654123	934944	787639	940665	811544	218554	571240	427145
1	1222774	754188	457175	809733	394107	467516	488512	467870	490025	554247	467982	838616	1208165	747367	140065	281727	291434	563528	251494	478525	449593	222830	335659	433227	454172	816090	814042	279991	240297	622712	917332	523848	1378917	1197007	1723103	1118129	349892	532301	1894179	964823	1208047	643583	921035	792682	933223	803018	217395	561243	426117
2	1211641	745955	464341	811840	385691	462865	485221	464090	481567	545628	469761	825113	1173219	759121	137705	277622	296210	569704	255517	468357	447130	215046	328123	429078	455877	804858	799978	281008	237292	633605	910872	525344	1379229	1187196	1698880	1157443	346582	529125	1908314	960846	1195777	619573	904082	794886	911603	803616	216883	560903	417920
3	1207085	755014	445836	795320	385063	461433	495151	462114	473916	536357	465139	842153	1176537	747674	139009	275463	300098	551561	248470	463178	448982	210015	330831	427059	448819	804045	794425	276146	237470	617323	905071	517941	1336788	1175783	1726716	1122398	342783	522177	1916762	949868	1191362	598218	888350	778159	911297	789614	216724	551932	416598
4	1189486	735625	438615	801836	378904	453412	486845	462256	463792	539679	460281	827257	1157886	751652	134922	272032	282939	575673	246287	456468	445603	205446	328465	423249	450876	800716	789405	282473	238005	621089	879837	520329	1326150	1202809	1677080	1120764	339607	521459	1903098	942047	1189380	605059	875210	775095	904680	782849	211094	534523	410687
5	1168369	746008	443863	788294	373286	447073	480419	462619	461987	546502	461520	845002	1137041	740990	134531	266761	286017	562358	247246	395717	430263	202087	325950	426329	446292	794830	789739	279506	232315	624780	874396	516705	1315057	1163871	1685379	1126315	337743	518295	1890610	925942	1203003	588726	868864	773558	895303	800610	212982	543735	404955
6	1175072	740143	444682	778587	373517	437062	479452	453784	459748	543753	452642	825214	1131988	719703	131772	258148	278857	560221	242265	434677	426834	197049	320115	419702	439526	783178	792644	281777	227036	607439	858299	501344	1316878	1157408	1685364	1121910	337050	515756	1868294	938911	1169666	576377	865567	791391	906432	776702	212104	539653	410788
7	1165101	740820	442235	778852	375055	431993	463103	453616	459088	532470	446886	866370	1113709	723191	128771	259136	277117	557762	241814	424377	420542	190624	319763	420016	435886	762362	782905	276886	229990	595842	873076	494984	1299539	1158209	1677441	1124212	331435	512872	1849178	926373	1167144	560000	874733	780355	906567	777966	209899	526257	404473
8	1148711	717128	432665	763759	351443	419325	467145	451570	451795	526264	450403	831077	1091612	724313	134835	252547	272792	555715	238521	424419	412035	189035	313866	413894	430956	756753	760993	281204	229818	605011	866174	497637	1292341	1134043	1663631	1095226	328446	504212	1826842	933174	1159340	570729	873893	772747	911910	767097	210482	524953	404616
9	1161265	708303	430301	769925	357515	407740	457001	442239	450516	526831	452096	832953	1092792	717664	138113	257023	278761	548183	236562	418863	412528	181272	314477	415374	426248	763244	773103	275867	228625	610828	858377	496007	1284210	1120831	1635794	1050700	330141	511454	1812853	919479	1139784	555926	871357	773825	894768	757137	209461	511413	402610
10	1134278	721788	431494	762157	355798	421821	452482	449042	448106	532996	446828	800121	1083620	709215	124855	254699	276865	554616	239034	410235	412994	173712	308777	402722	428857	757983	768111	272629	224215	594529	861596	499244	1262933	1097954	1599469	1002731	324077	503395	1786689	908539	1146468		853801	759360	879745	757194	203832	512458	399093
11		718941	428963	758053	336650	417181	452577	446374	452295	527592	440470	814127	1081861	692835	130887	259013	271194	528274	240234	406175	402956	170460	308158	398805	425103	752297	763895		227593	591169	851005	494901	1259630	1090347	1588011	1022579	327701	500745	1741997	921041	1137273		854054	756316	877884	761871	207574	509913	397057
12		723193	421328	752102	342134	410298	437789	450554	452660	525816	442425	809152	1063870	697058	131188	258500	272594	540017	240466	408431	404040	164994	305497	392748	418660	740335	754966		226116	592739		478452	1237737	1093446	1547708	1021713	321711	502297	1716740	914453	1146295		839996	752181	865739	743958	206762	506954	400416
13		706287	427668	744476	339395	406799		445066	445513	532003	420175	795171	1035775	692494	123255	247570	264707	532925	241996	408926	407225	156363	302945	390787	410698	735079	749243		225201	589412		486620	1218000	1066474	1528111	1005072	324428	493385	1705258	874266	1130745		846433	733972	845891	757777	199333	484806	391258
14		690623	418659	735958	329907	396945		436065	445349	526593	411329	787853	1038548	688513	128359	250470	261176	520968	238174	403574	404190	151085	304059	380990	405818	733081	746880		223091			480155	1197971	1058847	1544254	1008562	326003	499406	1703680	896529	1108141		847878	736555	852158	734138	202523	502960	394067
15		686173	415079	723569	339684	393087		438399		555944	427517	800681		680621	125668	253092	258158	512519	230806		400983	149433	304628	388217	406488	722317	743819					462466	1180599	1057498	1529005	992180		538042	1695158	898353	1126536		843493	737218	828328	731581	198167	499208	383300
16		687761		729207	331450	389960		435310		529545	411172	784849		662294	118013	250941	260286	511384	224121		383944	146972	305484	382178		722229	750937					459730		1034037				495272	1644796	876268	1117190		834846	732006		725829	195559	495660	383752
17				728308	332847	382200		441281		512897	388779	779769		656026	118249	238181	253846	501859	235565		389730	141204	299611	368399		706273	741337					470806						489472	1601665	859094	1107016		857844	736242		732472	193362	494992	370149
18					325388	382136		428077		520485	396653	771639					253164	499156	233387		390540	144097				713780	725437					454278						476763	1619956	871116	1086566			720180		719974	193733	489416	372871
19					325169	379779		418704		495821	405029	760365					252419	492106	229151		392430	140460				709720	718074					446576						477180	1598815	883772	1063645			699673		723090	189345	476041	364229
20					317319	372969		430856			385780	774283						486517	221055		386970	139272				702812						447768						474037	1590597	826442	1047154			710430		704383		474574
21					320897	368507		423527			395176	770005						476114	227361		381364	137578				694227												475675	1567740	788885	1050752			699994		700818		473153
22					318369			395461			379573	754065										137910				685470													1550626	799278						703738		466016
23												738717										131001				686313													1483386	803300						680913
24												747383										128519				684763													1497577							669762
25																						124658																								665333
26																						124469																								637109
27																						124088																								611053
28																						114736																								627387
29																						115337																								623672
30																						112890																								654415
31																						114060																								628733
32																						112216																								621546
33																						112658																								607185
34																						111738																								604180
35																																														596042
36																																														588956
37																																														578167
38																																														569507
39
40
41
42
43
44
45
46
47
48
49
50
51
52
53
54
55
56
57
58
59
60
61
62
63
64
65
66
67
68
69
70
71
72
73
74
75
76
77
78
79
80
81
82
83
84
85
86
87
88
89
90
91
92
93
94
95
96
97
98
99
100
101
102
103
104
105
106
107
108
109
110
111
112
113
114
115
116
117
118
119
120
121
122
123
124
125
126
127
128
129
130
131
132
133
134
135
136
137
138
139
140
141
142
143
144
145
146
147
148
149
150
151
152
153
154
155
156
157
158
159
160
161
162
163
164
165
166
167
168
169
170
171
172
173
174
175
176
177
178
179
180
181
182
183
184
185
186
187
188
189
190
191
192
193
194
195
196
197
198
199
200
201
202
203
204
205
206
207
208
209
210
211
212
213
214
215
216
217
218
219
220
221
222
223
224
225
226
227
228
229
230
231
232
233
234
235
236
237
238
239
240
241
242
243
244
245
246
247
248
249
250
251
252
253
254
255
256
257
258
259
260
261
262
263
264
265
266
267
268
269
270
271
272
273
274
275
276
277
278
279
280
281
282
283
284
285
286
287
288
289
290
291
292
293
294
295
296
297
298
299
[truncated: 5 more columns]

## Sheet: mCherry-Gem_total_G1
	Cell 1	Cell 2	Cell 3	Cell 4	Cell 5	Cell 6	Cell 7	Cell 8	Cell 9	Cell 10	Cell 11	Cell 12	Cell 13	Cell 14	Cell 15	Cell 16	Cell 17	Cell 18	Cell 19	Cell 20	Cell 21	Cell 22	Cell 23	Cell 24	Cell 25	Cell 26	Cell 27	Cell 28	Cell 29	Cell 30	Cell 31	Cell 32	Cell 33	Cell 34	Cell 35	Cell 36	Cell 37	Cell 38	Cell 39	Cell 40	Cell 41	Cell 42	Cell 43	Cell 44
0	5661	4966	7695	2911	1119	272	1830	12631	3897	8163	8941	2725	3525	3269	1153	71337	4202	4400	3997	2387	540	7458	2233	2401	1623	6716	4498	6244	21304	88133	8055	2104	4372	674	1032	2782	874	4007	3131	8234	7405	7296	3697	3420
1	6312	5208	7228	3069	375	-73	996	7887	2599	7951	8189	1705	2885	2811	892	66072	2909	5061	3926	2585	817	7123	2728	2460	1203	6165	3993	7746	23675	84749	7981	1612	6160	1451	2517	1497	812	2374	2146	9972	8954	8452	3883	3982
2	5633	5561	6657	3215	392	-323	951	3591	2316	8744	7180	2552	3554	2202	320	63313	3829	3978	4761	2207	993	8150	1920	1663	1178	6654	4525	7288	22866	81781	7165	1993	4299	509	1628	1384	398	3671	1496	11019	7844	8864	3591	4071
3	7076	6604	6059	3652	762	-534	1099	3692	2444	7801	6633	2312	3154	1836	800	60761	3774	4573	4162	2693	1347	7613	1782	1977	754	6297	5684	6071	23208	75999	8912	1615	5349	1918	1930	1644	1303	2545	1193	8095	8369	9514	5849	3732
4	24006	7098	6757	3765	856	34	1222	3635	2599	8996	7772	3299	1910	3257	1039	58283	4625	3755	4260	2131	220	7455	2182	2294	692	8382	5903	7077	20985	72981	8895	1713	4258	254	2536	2278	1126	2769	1809	9757	7422	9941	4804	4379
5	6400	9253	7378	4876	1130	-97	1050	2788	3038	8597	7871	2753	2461	3869	361	56355	4016	3509	4790	3550	465	7939	1729	3291	801	8350	5719	6416	21816	68671	9459	2182	4961	1633	1981	2238	473	2120	2041	8173	7707	9653	4134	3791
6	6823	8679	7880	4249	1619	-390	1544	3431	2449	6801	9413	2778	2487	1909	856	53606	4165	3709	5535	2986	744	7674	3282	4831	1031	11826	6310	6734	21340	67228	8716	1413	4790	1645	2337	2031	1051	2723	1484	9487	7673	8222	4030	4631
7	7520	9389	6952	5483	1410	-625	1801	3283	2386	7214	10761	3454	2176	1787	979	54058	5029	3720	5756	2489	1518	7165	2762	4579	1596	15447	6083	7131	21103	70471	10252	2172	4760	1092	2342	2639	227	2360	2520	11295	7485	8900	3812	3412
8	5649	10867	8239	6229	952	-282	1870	3281	2917	7489	8757	4075	2949	2185	185	54685	4068	4218	5647	2739	1509	7511	1921	3251	1508	11714	6483	9260	20627	66902	8402	2783	5735	1431	2557	2291	1640	2122	2336	10596	8541	7389	4490	2943
9	6909	11193	7918	6205	1223	-389	1611	4632	2764	7179	9409	3391	2718	1368	451	54881	4491	4200	5562	3661	1256	8567	1746	4472	1954	12413	7188	10429	19419	67575	9237	2507	5625	2013	2758	2194	1151	2736	2610	12220	7620	7476	5309	3525
10	8794	11072	8420	6321	1389	-141	1856	5342	2768	8968	8499	3417	3828	1273	796	56181	4310	4970	3801	3392	1508	7094	1027	3442	1163	14334	7710	10883	20213	71677	9640	3303	6185	1892	2777	2259	771	2133	3247	11849	9930	6593	5119	3468
11	8789	11537	8141	7252	1244	-333	2084	5573	2750	8282	9149	3499	3655	2699	1074	54630	4870	4922	3834	3611	1329	7094	1710	3265	1323	15740	9478	11126	19953	70241	10288	3418	5413	1068	3289	2237	737	2527	2541	8970	9930	7701	5025	2453
12	11239	11448	8588	6598	1850	148	1642	7095	3484	8705	8013	4439	3463	3076	910	60087	5263	4890	4138	4640	1630	7319	1363	4739	1397	17723	8881	10149	20883	70816	9249	3337	6318	829	2675	2081	920	2846	2578	8526	8579	6526	4213	899
13	11393	10699	8459	6283	1659	-268	1507	7569	2988	7635	9006	4169	3441	3622	489	60897	5073	4933	5988	4061	1169	8787	2839	5197	2173	16315	9464	11031	20520	70834	10247	2770	6006	491	3138	1835	831	4245	2614	7130	7567	7445	3581	899
14	9941	10344	8476	6127	1029	-87	1748		3948	8247	10260	4787	4327	2944	1166	61382	4423	7219	4836	5043	1005	7800	1700	8874	1629	17189	9392	10756	18280	71974	9043	2430	5964	2039	3062	2145	783	2788	3093	7227	8629	6003	3614	1227
15	11133	10041	8403	5953	1157	519	1743		4143	7390	9037	3840	4132	3299	-190	62007	4199	7939	4338	4443	1471	9035	2449	9825	1743	15779	8843	11963	18139	74211	9842	2430	6344	1873	2369	1786	490	3341	2273	10040	7905	5307	2682	2371
16	9833	8295	9284	5395	969	-3519	1232		4318	7937	9288	4205	4383	3154	419	63385	3583	6299	4014	5227		10400	1875	7970	1239	15774	8905	11802	18798	77917	10103	2360	6394	1919	2450	2390	1470	3968	2477	7784	7364	5556	974	2971
17	10707	7324	7796	5883	1193	370			3426	7467	9284	3752	4146	3714	313	60152	4181	6728	4756	3828		10856	1962	6660	1823	15487	9494	12680	16886	76296	10279	2347	7279	1946	2087	2452	744	5111	2753	7745	9163	5004	492	3476
18	10536	5789	7032	5914	1047	-288			4046	9584	8949		4729	3171	1196	62282	4227	6416	4850	3447		9841	1499	5169	1812	13751	9354	12281	18359	77214	10709	2201	5488	2071	3348	2386	924	4952	2421	7686	7062	5015	1093	3550
19	10995		7349	5409	582	-324			3994	7525	9445		3990	4215		62063	3570	6961	4441	3869			4526	6675	2047	13223	8060	12403	25159	79788	9218	1186	6127	2230	3689	2115	1183	3604	3180	8329	7263	5180	1033	3706
20	11708			5171	1227	-850			3427	12534	9893		4526	3363		59386	3430	6544	4057	3140			1954	3622	1759	13351	7007	12918	18912	80199	10627	2176	5811	2032	4048	2643	104	3775	3753	8120	7000	6176	2685	3453
21	10562			5922	730	-647			4104	10107	10078			4624		62048	3391	6879	3893	3582			2604	3439		12392	8447	11117	17727	82476	9975	2797	7049	1681	3344	2506	-235	4279	3241	8643	6236	5750	1701	2532
22	9670			6527	765	-626			4384	10252	10107			3655		65938	4170	5533	4144	4504			2739	5247		12140	7633		18753	85316	8573	3117	8251	902	3472	2723	92	3260		9067	5659		1275
23	8722			5368	380	-660			3708	10006	9351			3857			4121	5096	5507	4710			3776	3620		11300	6779		19723	87732	10476	2926	8290	822	3008	2747	-432	4560		8747	6096		924
24	8231			5705	89	-349				12804	10996			2734			4565	5072	5878	5312			2101	3733		11711	6538		18120		9033	2277	7076	1963	3733	2514		3401		6280	6401		1226
25	7549			5908	-28	1019				12120				2965			5622	5205		4780			1897	3414		11840	5420		17592		10577	2126	11171	1446	3083	3002		5476		7441	6389		1727
26	9292			5983	-611	278				14062				4820			4058			4808			2013	7371		12423	5465		17116		10177	2184	9251	1821	3715	2499		5851		7625	7181		741
27	8544			5183	-164	884				13197				4964			4064			5303			9497	3665		11502	5292		18895		10210	3368	12125	2139	4123	2838				7761	7569		409
28	8020			5541	-1413	319								4148			3716			5630			1764	3640		10960	5883		18964		10171	3234	8436	596	3174	2500				8273	6428		1927
29	9662				-290									5445			4111			4711			1008	3675		10590	7094		20925		10058	2925	6066	2775	3899	2532				9583	7122		1235
30	9550				-955									4936			3753			4917			1750	2916		10192	8198		23489		11005	2278	5359	2816	4302	2278				9687	7170		641
31	10145				-944									3998			4911			4851			1645	3378		10044			25187		10752	2365	5613	2581	4199	2682				9286	7142		534
32	9459				-208												5485			5357			2214	3249		10225			25332		11968	1772	6451		6091	2825				11570	6480		535
33	9713				588												4576			5635			1476	3478		10911			25686		14794		3847			2787				10231	6930		1159
34	8968				-1031												4289						1606	3034		10218			25867		12424		3798			2225				12471	8260		322
35	9732																4612						1532	4567		10500			22967		11480		4390			2517				11554	9037		109
36	9905																5030						1768	3993		10083			22330		13766		5221			2842				11223	9395		1442
37	9939																5663						2481	4415		10797			21460		10265		5205			2390				12685	9052		2335
38																	4770						1891	3524					23962		9328		6586			2167				12834	9174		1525
39																	5105						2693	3404					26295				6509			2862				13241	7600		1903
40																	4401						1586	3800					25756											13750	7566		1674
41																	5425						2486	8350					30912											15038	9118		135
42																	4679						2675						25426											14764	8080		1022
43																	4752						2442						25197											14431	7569		38
44																	5688						2146						23550											16207	8971		-770
45																	5790						2190						23202												9170		1529
46																	5099						803						23392												8531		1863
47																	4490						1660						23663												9138
48																	5131												23672												9067
49																	5416												23747
50																	3967												24960
51																	3864												24103
52																													23308
53																													22509
54
55
56
57
58
59
60
61
62
63
64
65
66
67
68
69
70
71
72
73
74
75
76
77
78
79
80
81
82
83
84
85
86
87
88
89
90
91
92
93
94
95
96
97
98
99
100
101
102
103
104
105
106
107
108
109
110
111
112
113
114
115
116
117
118
119
120
121
122
123
124
125
126
127
128
129
130
131
132
133
134
135
136
137
138
139
140
141
142
143
144
145
146
147
148
149
150
151
152
153
154
155
156
157
158
159
160
161
162
163
164
165
166
167
168
169
170
171
172
173
174
175
176
177
178
179
180
181
182
183
184
185
186
187
188
189
190
191
192
193
194
195
196
197
198
199
200
201
202
203
204
205
206
207
208
209
210
211
212
213
214
215
216
217
218
219
220
221
222
223
224
225
226
227
228
229
230
231
232
233
234
235
236
237
238
239
240
241
242
243
244
245
246
247
248
249
250
251
252
253
254
255
256
257
258
259
260
261
262
263
264
265
266
267
268
269
270
271
272
273
274
275
276
277
278
279
280
281
282
283
284
285
286
287
288
289
290
291
292
293
294
295
296
297
298
299

## Sheet: mCherry-Gem_total_SG2
	Cell 1	Cell 2	Cell 3	Cell 4	Cell 5	Cell 6	Cell 7	Cell 8	Cell 9	Cell 10	Cell 11	Cell 12	Cell 13	Cell 14	Cell 15	Cell 16	Cell 17	Cell 18	Cell 19	Cell 20	Cell 21	Cell 22	Cell 23	Cell 24	Cell 25	Cell 26	Cell 27	Cell 28	Cell 29	Cell 30	Cell 31	Cell 32	Cell 33	Cell 34	Cell 35	Cell 36	Cell 37	Cell 38	Cell 39	Cell 40	Cell 41	Cell 42	Cell 43	Cell 44	Cell 45	Cell 46	Cell 47	Cell 48	Cell 49
0	159330	14394	83833	15134	7666	48777	61108	6012	20828	18526	6748	12989	124244	50303	22796	27577	13450	30007	81460	154718	90410	60330	12497	11348	8895	7745	10070	52605	26320	98624	33101	3871	170723	155746	170703	134645	103045	78793	84569	34197	31781	105830	54520	3938	51102	62004	9676	9291	20161
1	168007	21608	94271	23117	10355	57867	62173	7893	24150	22310	8886	13137	139351	59371	35344	37885	20359	33155	89237	161774	92086	61334	15054	13687	11193	8435	13212	55433	31622	101782	36491	6004	183579	165393	185636	147722	111372	83835	96778	42053	38189	113556	61257	5401	57927	72027	15043	13999	25486
2	177909	31133	107898	31676	14279	71287	68192	9918	26830	26220	11218	15947	140470	71347	48822	46873	29566	37745	97768	164842	99956	62214	19051	16665	13518	9679	15128	62009	35766	110162	40377	7798	197898	176664	195083	174267	117299	90279	109385	49050	43043	114225	66061	6565	61065	80208	21101	22307	29302
3	192032	40793	112556	40060	18670	82385	76922	12610	28553	29698	13862	21005	151270	79145	63282	58023	40092	42737	104888	172645	104330	63221	22388	19296	14786	12165	17735	65429	39263	111262	42919	10594	209755	190082	216818	185644	122012	95922	123310	56440	52126	119164	71937	8175	65333	90172	27919	28919	33441
4	193529	48459	117537	49685	22936	94377	82368	14403	31209	34802	15764	25230	160111	92161	80543	66829	47331	47703	110724	176983	106841	66772	25081	22548	16838	13672	20367	70398	43264	118671	45999	12860	226378	203679	227117	200142	130190	102472	135908	66168	57064	126989	77147	8613	74270	95934	34055	35782	38736
5	209581	60430	125360	59130	28107	108991	89929	17715	35185	38941	17799	34809	167315	100436	95887	76405	57506	53154	117149	157790	105380	70384	28369	27656	18079	15977	23270	76986	45678	127200	48102	15668	239491	210238	247019	219858	134221	109251	150536	75341	63985	133148	83650	10316	80993	108812	41631	44613	42275
6	219203	68964	135064	69413	33491	117728	95493	20987	37790	42405	21935	42190	171938	111146	111292	84831	68086	59940	125632	180451	108075	72469	33484	31014	20341	19302	26911	82813	47770	128527	50515	17797	254802	225219	256736	236991	142087	117821	158146	84333	69704	141165	88390	11548	92447	113175	49611	54036	49324
7	234344	78628	143252	77896	49063	126756	98856	24590	42746	45212	22894	53840	181789	120101	128934	95742	79473	67319	134106	179278	109985	74443	35675	34440	23194	21017	28352	86684	50910	129656	53651	20700	270706	233485	270734	256425	148508	126134	168164	94788	76759	144915	96472	12506	99964	122616	54868	61691	52633
8	236822	86737	155581	87512	43200	128597	104486	28575	44588	48421	26753	60457	189531	131044	144946	103776	88213	70440	140469	186926	115657	76319	38683	37619	24536	24791	30527	95411	53257	139613	56129	23162	282276	247317	278882	270585	158706	131039	180595	103777	78678	157146	102176	13295	108551	129904	62080	67504	57203
9	247051	95912	162981	99117	49504	136001	107795	30539	47998	53258	30152	70290	199360	143706	165736	115020	102699	73388	148346	190028	121211	78465	41835	42342	26383	28493	34509	98060	55599	148671	61085	26879	300364	258027	289160	277610	169354	141767	193359	108701	85225	133505	110704	14744	113747	136094	70450	70715	62277
10	209786	106716	176983	107802	55071	150433	113389	37069	52420	57208	31304	74403	213840	153903	176785	125664	112233	77782	156058	192771	129613	78490	46873	45676	29661	30463	40027	103464	59282	148058	60583	30579	309061	270482	308788	284829	175982	144325	201786	115136	95362		115264	16179	118498	150176	75067	76268	65344
11		116094	187661	117632	58362	156206	121823	38979	56769	61243	34118	88503	229834	159208	198474	138818	123275	78597	164339	197016	133107	79712	50472	50967	31460	34380	40550		65146	153674	65967	34421	326225	284793	323604	312577	185938	153530	209172	126818	101282		121127	17430	124583	160967	83247	82028	69785
12		130136	202418	126390	66443	161244	123136	43849	61532	66112	36685	98077	238773	170100	218666	148580	133836	85622	169206	204035	143096	80815	53605	54678	34562	36841	44413		69785	164028		36960	340994	294441	334600	313510	191648	162734	221614	132913	111830		124660	18399	128062	164530	92485	87434	77359
13		141367	218158	138773	70775	173561		46784	62841	68989	43360	106799	243579	180531	225141	155617	146779	92406	177637	208855	152801	80913	58398	61355	36399	40865	48604		73987	169141		41857	359513	299241	342091	331495	201876	167094	230311	134809	116605		132389	20409	134722	171244	95903	90671	78485
14		146234	227652	147474	74229	183995		51166	68224	73389	41798	119984	255309	187087	247942	163234	156289	97088	182166	210863	159752	81424	62045	63792	40341	43828	52244		78501			45304	365316	311721	362866	352357	210624	177129	244846	146109	121886		142116	21297	141975	167137	104490	101338	81646
15		153303	239326	157089	81995	191869		54225		80096	45200	132963		197091	261900	175030	171151	101584	186462		166628	82446	66651	69513	42600	46853	55778					45819	382589	329788	370498	365823		222071	256591	153920	132802		151672	22708	143200	170018	111605	109834	81678
16		164575		171491	87202	205739		59068		84411	46239	139304		199997	262977	185032	181030	110199	191349		165691	84815	72019	74297		50840	60416					48256		339376				193706	263307	157217	139298		153968	22517		169750	117149	115218	86777
17				180438	91230	211762		63446		82564	45360	148650		212767	280761	191638	190472	117066	201584		175409	85556	75981	78268		53801	64032					55893						197323	261274	162843	146210		153597	24829		169404	123126	127143	87173
18					96508	221072		64473		86213	48167	159778					201245	125166	209716		185307	85546				59638	68309					56986						206406	282923	171150	151856			25789		169658	130968	133599	93039
19					101826	230134		69976		64938	51056	168949					214532	129786	213542		195316	87010				62660	73538					57842						216212	298224	177977	156055			26561		170109	133488	138268	95567
20					104985	236785		74446			54146	183136						137148	213933		200365	88955				67173						64275						224856	301832	176301	162059			27016		164825		147530
21					113108	243894		75438			58739	196601						141585	223666		209435	90227				71038												235449	305987	169957	169430			29285		163742		156868
22					119793			75893			59602	210286										93975				76618													318623	185630						164505		165708
23												221286										93001				81060													327279	190439						163418
24												236621										95222				88404													341777							162846
25																						94413																								165259
26																						99015																								160204
27																						102779																								148254
28																						101065																								155172
29																						105430																								164461
30																						107953																								183300
31																						111241																								185526
32																						111229																								195902
33																						111554																								205866
34																						113325																								216055
35																																														222599
36																																														230629
37																																														244701
38																																														241844
39
40
41
42
43
44
45
46
47
48
49
50
51
52
53
54
55
56
57
58
59
60
61
62
63
64
65
66
67
68
69
70
71
72
73
74
75
76
77
78
79
80
81
82
83
84
85
86
87
88
89
90
91
92
93
94
95
96
97
98
99
100
101
102
103
104
105
106
107
108
109
110
111
112
113
114
115
116
117
118
119
120
121
122
123
124
125
126
127
128
129
130
131
132
133
134
135
136
137
138
139
140
141
142
143
144
145
146
147
148
149
150
151
152
153
154
155
156
157
158
159
160
161
162
163
164
165
166
167
168
169
170
171
172
173
174
175
176
177
178
179
180
181
182
183
184
185
186
187
188
189
190
191
192
193
194
195
196
197
198
199
200
201
202
203
204
205
206
207
208
209
210
211
212
213
214
215
216
217
218
219
220
221
222
223
224
225
226
227
228
229
230
231
232
233
234
235
236
237
238
239
240
241
242
243
244
245
246
247
248
249
250
251
252
253
254
255
256
257
258
259
260
261
262
263
264
265
266
267
268
269
270
271
272
273
274
275
276
277
278
279
280
281
282
283
284
285
286
287
288
289
290
291
292
293
294
295
296
297
298
299
[truncated: 5 more columns]

## Sheet: Frame_G1(h)
	Cell 1	Cell 2	Cell 3	Cell 4	Cell 5	Cell 6	Cell 7	Cell 8	Cell 9	Cell 10	Cell 11	Cell 12	Cell 13	Cell 14	Cell 15	Cell 16	Cell 17	Cell 18	Cell 19	Cell 20	Cell 21	Cell 22	Cell 23	Cell 24	Cell 25	Cell 26	Cell 27	Cell 28	Cell 29	Cell 30	Cell 31	Cell 32	Cell 33	Cell 34	Cell 35	Cell 36	Cell 37	Cell 38	Cell 39	Cell 40	Cell 41	Cell 42	Cell 43	Cell 44
0	15	19	9.33333	20.3333	15	11	19.3333	11	17.6667	9.66667	17	21	20.3333	12	9.66667	19.6667	10	9.66667	19.3333	23.3333	14.3333	15.3333	16.6667	9.33333	21	16.6667	19.6667	18.3333	12.6667	21	10.3333	20	9.66667	17	26.3333	17	20	30.3333	20.6667	11.6667	10.3333	12.6667	10.3333	9.33333
1	15.3333	19.3333	9.66667	20.6667	15.3333	11.3333	19.6667	11.3333	18	10	17.3333	21.3333	20.6667	12.3333	10	20	10.3333	10	19.6667	23.6667	14.6667	15.6667	17	9.66667	21.3333	17	20	18.6667	13	21.3333	10.6667	20.3333	10	17.3333	26.6667	17.3333	20.3333	30.6667	21	12	10.6667	13	10.6667	9.66667
2	15.6667	19.6667	10	21	15.6667	11.6667	20	11.6667	18.3333	10.3333	17.6667	21.6667	21	12.6667	10.3333	20.3333	10.6667	10.3333	20	24	15	16	17.3333	10	21.6667	17.3333	20.3333	19	13.3333	21.6667	11	20.6667	10.3333	17.6667	27	17.6667	20.6667	31	21.3333	12.3333	11	13.3333	11	10
3	16	20	10.3333	21.3333	16	12	20.3333	12	18.6667	10.6667	18	22	21.3333	13	10.6667	20.6667	11	10.6667	20.3333	24.3333	15.3333	16.3333	17.6667	10.3333	22	17.6667	20.6667	19.3333	13.6667	22	11.3333	21	10.6667	18	27.3333	18	21	31.3333	21.6667	12.6667	11.3333	13.6667	11.3333	10.3333
4	16.3333	20.3333	10.6667	21.6667	16.3333	12.3333	20.6667	12.3333	19	11	18.3333	22.3333	21.6667	13.3333	11	21	11.3333	11	20.6667	24.6667	15.6667	16.6667	18	10.6667	22.3333	18	21	19.6667	14	22.3333	11.6667	21.3333	11	18.3333	27.6667	18.3333	21.3333	31.6667	22	13	11.6667	14	11.6667	10.6667
5	16.6667	20.6667	11	22	16.6667	12.6667	21	12.6667	19.3333	11.3333	18.6667	22.6667	22	13.6667	11.3333	21.3333	11.6667	11.3333	21	25	16	17	18.3333	11	22.6667	18.3333	21.3333	20	14.3333	22.6667	12	21.6667	11.3333	18.6667	28	18.6667	21.6667	32	22.3333	13.3333	12	14.3333	12	11
6	17	21	11.3333	22.3333	17	13	21.3333	13	19.6667	11.6667	19	23	22.3333	14	11.6667	21.6667	12	11.6667	21.3333	25.3333	16.3333	17.3333	18.6667	11.3333	23	18.6667	21.6667	20.3333	14.6667	23	12.3333	22	11.6667	19	28.3333	19	22	32.3333	22.6667	13.6667	12.3333	14.6667	12.3333	11.3333
7	17.3333	21.3333	11.6667	22.6667	17.3333	13.3333	21.6667	13.3333	20	12	19.3333	23.3333	22.6667	14.3333	12	22	12.3333	12	21.6667	25.6667	16.6667	17.6667	19	11.6667	23.3333	19	22	20.6667	15	23.3333	12.6667	22.3333	12	19.3333	28.6667	19.3333	22.3333	32.6667	23	14	12.6667	15	12.6667	11.6667
8	17.6667	21.6667	12	23	17.6667	13.6667	22	13.6667	20.3333	12.3333	19.6667	23.6667	23	14.6667	12.3333	22.3333	12.6667	12.3333	22	26	17	18	19.3333	12	23.6667	19.3333	22.3333	21	15.3333	23.6667	13	22.6667	12.3333	19.6667	29	19.6667	22.6667	33	23.3333	14.3333	13	15.3333	13	12
9	18	22	12.3333	23.3333	18	14	22.3333	14	20.6667	12.6667	20	24	23.3333	15	12.6667	22.6667	13	12.6667	22.3333	26.3333	17.3333	18.3333	19.6667	12.3333	24	19.6667	22.6667	21.3333	15.6667	24	13.3333	23	12.6667	20	29.3333	20	23	33.3333	23.6667	14.6667	13.3333	15.6667	13.3333	12.3333
10	18.3333	22.3333	12.6667	23.6667	18.3333	14.3333	22.6667	14.3333	21	13	20.3333	24.3333	23.6667	15.3333	13	23	13.3333	13	22.6667	26.6667	17.6667	18.6667	20	12.6667	24.3333	20	23	21.6667	16	24.3333	13.6667	23.3333	13	20.3333	29.6667	20.3333	23.3333	33.6667	24	15	13.6667	16	13.6667	12.6667
11	18.6667	22.6667	13	24	18.6667	14.6667	23	14.6667	21.3333	13.3333	20.6667	24.6667	24	15.6667	13.3333	23.3333	13.6667	13.3333	23	27	18	19	20.3333	13	24.6667	20.3333	23.3333	22	16.3333	24.6667	14	23.6667	13.3333	20.6667	30	20.6667	23.6667	34	24.3333	15.3333	14	16.3333	14	13
12	19	23	13.3333	24.3333	19	15	23.3333	15	21.6667	13.6667	21	25	24.3333	16	13.6667	23.6667	14	13.6667	23.3333	27.3333	18.3333	19.3333	20.6667	13.3333	25	20.6667	23.6667	22.3333	16.6667	25	14.3333	24	13.6667	21	30.3333	21	24	34.3333	24.6667	15.6667	14.3333	16.6667	14.3333	13.3333
13	19.3333	23.3333	13.6667	24.6667	19.3333	15.3333	23.6667	15.3333	22	14	21.3333	25.3333	24.6667	16.3333	14	24	14.3333	14	23.6667	27.6667	18.6667	19.6667	21	13.6667	25.3333	21	24	22.6667	17	25.3333	14.6667	24.3333	14	21.3333	30.6667	21.3333	24.3333	34.6667	25	16	14.6667	17	14.6667	13.6667
14	19.6667	23.6667	14	25	19.6667	15.6667	24		22.3333	14.3333	21.6667	25.6667	25	16.6667	14.3333	24.3333	14.6667	14.3333	24	28	19	20	21.3333	14	25.6667	21.3333	24.3333	23	17.3333	25.6667	15	24.6667	14.3333	21.6667	31	21.6667	24.6667	35	25.3333	16.3333	15	17.3333	15	14
15	20	24	14.3333	25.3333	20	16	24.3333		22.6667	14.6667	22	26	25.3333	17	14.6667	24.6667	15	14.6667	24.3333	28.3333	19.3333	20.3333	21.6667	14.3333	26	21.6667	24.6667	23.3333	17.6667	26	15.3333	25	14.6667	22	31.3333	22	25	35.3333	25.6667	16.6667	15.3333	17.6667	15.3333	14.3333
16	20.3333	24.3333	14.6667	25.6667	20.3333	16.3333	24.6667		23	15	22.3333	26.3333	25.6667	17.3333	15	25	15.3333	15	24.6667	28.6667		20.6667	22	14.6667	26.3333	22	25	23.6667	18	26.3333	15.6667	25.3333	15	22.3333	31.6667	22.3333	25.3333	35.6667	26	17	15.6667	18	15.6667	14.6667
17	20.6667	24.6667	15	26	20.6667	16.6667			23.3333	15.3333	22.6667	26.6667	26	17.6667	15.3333	25.3333	15.6667	15.3333	25	29		21	22.3333	15	26.6667	22.3333	25.3333	24	18.3333	26.6667	16	25.6667	15.3333	22.6667	32	22.6667	25.6667	36	26.3333	17.3333	16	18.3333	16	15
18	21	25	15.3333	26.3333	21	17			23.6667	15.6667	23		26.3333	18	15.6667	25.6667	16	15.6667	25.3333	29.3333		21.3333	22.6667	15.3333	27	22.6667	25.6667	24.3333	18.6667	27	16.3333	26	15.6667	23	32.3333	23	26	36.3333	26.6667	17.6667	16.3333	18.6667	16.3333	15.3333
19	21.3333		15.6667	26.6667	21.3333	17.3333			24	16	23.3333		26.6667	18.3333		26	16.3333	16	25.6667	29.6667			23	15.6667	27.3333	23	26	24.6667	19	27.3333	16.6667	26.3333	16	23.3333	32.6667	23.3333	26.3333	36.6667	27	18	16.6667	19	16.6667	15.6667
20	21.6667			27	21.6667	17.6667			24.3333	16.3333	23.6667		27	18.6667		26.3333	16.6667	16.3333	26	30			23.3333	16	27.6667	23.3333	26.3333	25	19.3333	27.6667	17	26.6667	16.3333	23.6667	33	23.6667	26.6667	37	27.3333	18.3333	17	19.3333	17	16
21	22			27.3333	22	18			24.6667	16.6667	24			19		26.6667	17	16.6667	26.3333	30.3333			23.6667	16.3333		23.6667	26.6667	25.3333	19.6667	28	17.3333	27	16.6667	24	33.3333	24	27	37.3333	27.6667	18.6667	17.3333	19.6667	17.3333	16.3333
22	22.3333			27.6667	22.3333	18.3333			25	17	24.3333			19.3333		27	17.3333	17	26.6667	30.6667			24	16.6667		24	27		20	28.3333	17.6667	27.3333	17	24.3333	33.6667	24.3333	27.3333	37.6667		19	17.6667		17.6667
23	22.6667			28	22.6667	18.6667			25.3333	17.3333	24.6667			19.6667			17.6667	17.3333	27	31			24.3333	17		24.3333	27.3333		20.3333	28.6667	18	27.6667	17.3333	24.6667	34	24.6667	27.6667	38		19.3333	18		18
24	23			28.3333	23	19				17.6667	25			20			18	17.6667	27.3333	31.3333			24.6667	17.3333		24.6667	27.6667		20.6667		18.3333	28	17.6667	25	34.3333	25		38.3333		19.6667	18.3333		18.3333
25	23.3333			28.6667	23.3333	19.3333				18				20.3333			18.3333	18		31.6667			25	17.6667		25	28		21		18.6667	28.3333	18	25.3333	34.6667	25.3333		38.6667		20	18.6667		18.6667
26	23.6667			29	23.6667	19.6667				18.3333				20.6667			18.6667			32			25.3333	18		25.3333	28.3333		21.3333		19	28.6667	18.3333	25.6667	35	25.6667		39		20.3333	19		19
27	24			29.3333	24	20				18.6667				21			19			32.3333			25.6667	18.3333		25.6667	28.6667		21.6667		19.3333	29	18.6667	26	35.3333	26				20.6667	19.3333		19.3333
28	24.3333			29.6667	24.3333	20.3333								21.3333			19.3333			32.6667			26	18.6667		26	29		22		19.6667	29.3333	19	26.3333	35.6667	26.3333				21	19.6667		19.6667
29	24.6667				24.6667									21.6667			19.6667			33			26.3333	19		26.3333	29.3333		22.3333		20	29.6667	19.3333	26.6667	36	26.6667				21.3333	20		20
30	25				25									22			20			33.3333			26.6667	19.3333		26.6667	29.6667		22.6667		20.3333	30	19.6667	27	36.3333	27				21.6667	20.3333		20.3333
31	25.3333				25.3333									22.3333			20.3333			33.6667			27	19.6667		27			23		20.6667	30.3333	20	27.3333	36.6667	27.3333				22	20.6667		20.6667
32	25.6667				25.6667												20.6667			34			27.3333	20		27.3333			23.3333		21	30.6667	20.3333		37	27.6667				22.3333	21		21
33	26				26												21			34.3333			27.6667	20.3333		27.6667			23.6667		21.3333		20.6667			28				22.6667	21.3333		21.3333
34	26.3333				26.3333												21.3333						28	20.6667		28			24		21.6667		21			28.3333				23	21.6667		21.6667
35	26.6667																21.6667						28.3333	21		28.3333			24.3333		22		21.3333			28.6667				23.3333	22		22
36	27																22						28.6667	21.3333		28.6667			24.6667		22.3333		21.6667			29				23.6667	22.3333		22.3333
37	27.3333																22.3333						29	21.6667		29			25		22.6667		22			29.3333				24	22.6667		22.6667
38																	22.6667						29.3333	22					25.3333		23		22.3333			29.6667				24.3333	23		23
39																	23						29.6667	22.3333					25.6667				22.6667			30				24.6667	23.3333		23.3333
40																	23.3333						30	22.6667					26											25	23.6667		23.6667
41																	23.6667						30.3333	23					26.3333											25.3333	24		24
42																	24						30.6667						26.6667											25.6667	24.3333		24.3333
43																	24.3333						31						27											26	24.6667		24.6667
44																	24.6667						31.3333						27.3333											26.3333	25		25
45																	25						31.6667						27.6667												25.3333		25.3333
46																	25.3333						32						28												25.6667		25.6667
47																	25.6667						32.3333						28.3333												26
48																	26												28.6667												26.3333
49																	26.3333												29
50																	26.6667												29.3333
51																	27												29.6667
52																													30
53																													30.3333
54
55
56
57
58
59
60
61
62
63
64
65
66
67
68
69
70
71
72
73
74
75
76
77
78
79
80
81
82
83
84
85
86
87
88
89
90
91
92
93
94
95
96
97
98
99
100
101
102
103
104
105
106
107
108
109
110
111
112
113
114
115
116
117
118
119
120
121
122
123
124
125
126
127
128
129
130
131
132
133
134
135
136
137
138
139
140
141
142
143
144
145
146
147
148
149
150
151
152
153
154
155
156
157
158
159
160
161
162
163
164
165
166
167
168
169
170
171
172
173
174
175
176
177
178
179
180
181
182
183
184
185
186
187
188
189
190
191
192
193
194
195
196
197
198
199
200
201
202
203
204
205
206
207
208
209
210
211
212
213
214
215
216
217
218
219
220
221
222
223
224
225
226
227
228
229
230
231
232
233
234
235
236
237
238
239
240
241
242
243
244
245
246
247
248
249
250
251
252
253
254
255
256
257
258
259
260
261
262
263
264
265
266
267
268
269
270
271
272
273
274
275
276
277
278
279
280
281
282
283
284
285
286
287
288
289
290
291
292
293
294
295
296
297
298
299

## Sheet: Frame_SG2(h)
	Cell 1	Cell 2	Cell 3	Cell 4	Cell 5	Cell 6	Cell 7	Cell 8	Cell 9	Cell 10	Cell 11	Cell 12	Cell 13	Cell 14	Cell 15	Cell 16	Cell 17	Cell 18	Cell 19	Cell 20	Cell 21	Cell 22	Cell 23	Cell 24	Cell 25	Cell 26	Cell 27	Cell 28	Cell 29	Cell 30	Cell 31	Cell 32	Cell 33	Cell 34	Cell 35	Cell 36	Cell 37	Cell 38	Cell 39	Cell 40	Cell 41	Cell 42	Cell 43	Cell 44	Cell 45	Cell 46	Cell 47	Cell 48	Cell 49
0	9.33333	9.66667	10	9.33333	14	13	9.66667	10.3333	10.6667	11	12	17.3333	9.66667	10	21.3333	13.3333	11.6667	14.6667	10.3333	12.6667	10.6667	10	21.6667	10.3333	9.66667	13.6667	15	9.33333	9.66667	9.33333	9.33333	12	9.66667	10.3333	10.6667	9.33333	18.3333	11.6667	10.6667	9.66667	15.6667	9.66667	9.33333	9.66667	9.33333	15	24.6667	12	12.6667
1	9.66667	10	10.3333	9.66667	14.3333	13.3333	10	10.6667	11	11.3333	12.3333	17.6667	10	10.3333	21.6667	13.6667	12	15	10.6667	13	11	10.3333	22	10.6667	10	14	15.3333	9.66667	10	9.66667	9.66667	12.3333	10	10.6667	11	9.66667	18.6667	12	11	10	16	10	9.66667	10	9.66667	15.3333	25	12.3333	13
2	10	10.3333	10.6667	10	14.6667	13.6667	10.3333	11	11.3333	11.6667	12.6667	18	10.3333	10.6667	22	14	12.3333	15.3333	11	13.3333	11.3333	10.6667	22.3333	11	10.3333	14.3333	15.6667	10	10.3333	10	10	12.6667	10.3333	11	11.3333	10	19	12.3333	11.3333	10.3333	16.3333	10.3333	10	10.3333	10	15.6667	25.3333	12.6667	13.3333
3	10.3333	10.6667	11	10.3333	15	14	10.6667	11.3333	11.6667	12	13	18.3333	10.6667	11	22.3333	14.3333	12.6667	15.6667	11.3333	13.6667	11.6667	11	22.6667	11.3333	10.6667	14.6667	16	10.3333	10.6667	10.3333	10.3333	13	10.6667	11.3333	11.6667	10.3333	19.3333	12.6667	11.6667	10.6667	16.6667	10.6667	10.3333	10.6667	10.3333	16	25.6667	13	13.6667
4	10.6667	11	11.3333	10.6667	15.3333	14.3333	11	11.6667	12	12.3333	13.3333	18.6667	11	11.3333	22.6667	14.6667	13	16	11.6667	14	12	11.3333	23	11.6667	11	15	16.3333	10.6667	11	10.6667	10.6667	13.3333	11	11.6667	12	10.6667	19.6667	13	12	11	17	11	10.6667	11	10.6667	16.3333	26	13.3333	14
5	11	11.3333	11.6667	11	15.6667	14.6667	11.3333	12	12.3333	12.6667	13.6667	19	11.3333	11.6667	23	15	13.3333	16.3333	12	14.3333	12.3333	11.6667	23.3333	12	11.3333	15.3333	16.6667	11	11.3333	11	11	13.6667	11.3333	12	12.3333	11	20	13.3333	12.3333	11.3333	17.3333	11.3333	11	11.3333	11	16.6667	26.3333	13.6667	14.3333
6	11.3333	11.6667	12	11.3333	16	15	11.6667	12.3333	12.6667	13	14	19.3333	11.6667	12	23.3333	15.3333	13.6667	16.6667	12.3333	14.6667	12.6667	12	23.6667	12.3333	11.6667	15.6667	17	11.3333	11.6667	11.3333	11.3333	14	11.6667	12.3333	12.6667	11.3333	20.3333	13.6667	12.6667	11.6667	17.6667	11.6667	11.3333	11.6667	11.3333	17	26.6667	14	14.6667
7	11.6667	12	12.3333	11.6667	16.3333	15.3333	12	12.6667	13	13.3333	14.3333	19.6667	12	12.3333	23.6667	15.6667	14	17	12.6667	15	13	12.3333	24	12.6667	12	16	17.3333	11.6667	12	11.6667	11.6667	14.3333	12	12.6667	13	11.6667	20.6667	14	13	12	18	12	11.6667	12	11.6667	17.3333	27	14.3333	15
8	12	12.3333	12.6667	12	16.6667	15.6667	12.3333	13	13.3333	13.6667	14.6667	20	12.3333	12.6667	24	16	14.3333	17.3333	13	15.3333	13.3333	12.6667	24.3333	13	12.3333	16.3333	17.6667	12	12.3333	12	12	14.6667	12.3333	13	13.3333	12	21	14.3333	13.3333	12.3333	18.3333	12.3333	12	12.3333	12	17.6667	27.3333	14.6667	15.3333
9	12.3333	12.6667	13	12.3333	17	16	12.6667	13.3333	13.6667	14	15	20.3333	12.6667	13	24.3333	16.3333	14.6667	17.6667	13.3333	15.6667	13.6667	13	24.6667	13.3333	12.6667	16.6667	18	12.3333	12.6667	12.3333	12.3333	15	12.6667	13.3333	13.6667	12.3333	21.3333	14.6667	13.6667	12.6667	18.6667	12.6667	12.3333	12.6667	12.3333	18	27.6667	15	15.6667
10	12.6667	13	13.3333	12.6667	17.3333	16.3333	13	13.6667	14	14.3333	15.3333	20.6667	13	13.3333	24.6667	16.6667	15	18	13.6667	16	14	13.3333	25	13.6667	13	17	18.3333	12.6667	13	12.6667	12.6667	15.3333	13	13.6667	14	12.6667	21.6667	15	14	13	19		12.6667	13	12.6667	18.3333	28	15.3333	16
11		13.3333	13.6667	13	17.6667	16.6667	13.3333	14	14.3333	14.6667	15.6667	21	13.3333	13.6667	25	17	15.3333	18.3333	14	16.3333	14.3333	13.6667	25.3333	14	13.3333	17.3333	18.6667		13.3333	13	13	15.6667	13.3333	14	14.3333	13	22	15.3333	14.3333	13.3333	19.3333		13	13.3333	13	18.6667	28.3333	15.6667	16.3333
12		13.6667	14	13.3333	18	17	13.6667	14.3333	14.6667	15	16	21.3333	13.6667	14	25.3333	17.3333	15.6667	18.6667	14.3333	16.6667	14.6667	14	25.6667	14.3333	13.6667	17.6667	19		13.6667	13.3333		16	13.6667	14.3333	14.6667	13.3333	22.3333	15.6667	14.6667	13.6667	19.6667		13.3333	13.6667	13.3333	19	28.6667	16	16.6667
13		14	14.3333	13.6667	18.3333	17.3333		14.6667	15	15.3333	16.3333	21.6667	14	14.3333	25.6667	17.6667	16	19	14.6667	17	15	14.3333	26	14.6667	14	18	19.3333		14	13.6667		16.3333	14	14.6667	15	13.6667	22.6667	16	15	14	20		13.6667	14	13.6667	19.3333	29	16.3333	17
14		14.3333	14.6667	14	18.6667	17.6667		15	15.3333	15.6667	16.6667	22	14.3333	14.6667	26	18	16.3333	19.3333	15	17.3333	15.3333	14.6667	26.3333	15	14.3333	18.3333	19.6667		14.3333			16.6667	14.3333	15	15.3333	14	23	16.3333	15.3333	14.3333	20.3333		14	14.3333	14	19.6667	29.3333	16.6667	17.3333
15		14.6667	15	14.3333	19	18		15.3333		16	17	22.3333		15	26.3333	18.3333	16.6667	19.6667	15.3333		15.6667	15	26.6667	15.3333	14.6667	18.6667	20					17	14.6667	15.3333	15.6667	14.3333		16.6667	15.6667	14.6667	20.6667		14.3333	14.6667	14.3333	20	29.6667	17	17.6667
16		15		14.6667	19.3333	18.3333		15.6667		16.3333	17.3333	22.6667		15.3333	26.6667	18.6667	17	20	15.6667		16	15.3333	27	15.6667		19	20.3333					17.3333		15.6667				17	16	15	21		14.6667	15		20.3333	30	17.3333	18
17				15	19.6667	18.6667		16		16.6667	17.6667	23		15.6667	27	19	17.3333	20.3333	16		16.3333	15.6667	27.3333	16		19.3333	20.6667					17.6667						17.3333	16.3333	15.3333	21.3333		15	15.3333		20.6667	30.3333	17.6667	18.3333
18					20	19		16.3333		17	18	23.3333					17.6667	20.6667	16.3333		16.6667	16				19.6667	21					18						17.6667	16.6667	15.6667	21.6667			15.6667		21	30.6667	18	18.6667
19					20.3333	19.3333		16.6667		17.3333	18.3333	23.6667					18	21	16.6667		17	16.3333				20	21.3333					18.3333						18	17	16	22			16		21.3333	31	18.3333	19
20					20.6667	19.6667		17			18.6667	24						21.3333	17		17.3333	16.6667				20.3333						18.6667						18.3333	17.3333	16.3333	22.3333			16.3333		21.6667		18.6667
21					21	20		17.3333			19	24.3333						21.6667	17.3333		17.6667	17				20.6667												18.6667	17.6667	16.6667	22.6667			16.6667		22		19
22					21.3333			17.6667			19.3333	24.6667										17.3333				21													18	17						22.3333		19.3333
23												25										17.6667				21.3333													18.3333	17.3333						22.6667
24												25.3333										18				21.6667													18.6667							23
25																						18.3333																								23.3333
26																						18.6667																								23.6667
27																						19																								24
28																						19.3333																								24.3333
29																						19.6667																								24.6667
30																						20																								25
31																						20.3333																								25.3333
32																						20.6667																								25.6667
33																						21																								26
34																						21.3333																								26.3333
35																																														26.6667
36																																														27
37																																														27.3333
38																																														27.6667
39
40
41
42
43
44
45
46
47
48
49
50
51
52
53
54
55
56
57
58
59
60
61
62
63
64
65
66
67
68
69
70
71
72
73
74
75
76
77
78
79
80
81
82
83
84
85
86
87
88
89
90
91
92
93
94
95
96
97
98
99
100
101
102
103
104
105
106
107
108
109
110
111
112
113
114
115
116
117
118
119
120
121
122
123
124
125
126
127
128
129
130
131
132
133
134
135
136
137
138
139
140
141
142
143
144
145
146
147
148
149
150
151
152
153
154
155
156
157
158
159
160
161
162
163
164
165
166
167
168
169
170
171
172
173
174
175
176
177
178
179
180
181
182
183
184
185
186
187
188
189
190
191
192
193
194
195
196
197
198
199
200
201
202
203
204
205
206
207
208
209
210
211
212
213
214
215
216
217
218
219
220
221
222
223
224
225
226
227
228
229
230
231
232
233
234
235
236
237
238
239
240
241
242
243
244
245
246
247
248
249
250
251
252
253
254
255
256
257
258
259
260
261
262
263
264
265
266
267
268
269
270
271
272
273
274
275
276
277
278
279
280
281
282
283
284
285
286
287
288
289
290
291
292
293
294
295
296
297
298
299
[truncated: 5 more columns]

## Sheet: Half-life_G1(h)
	Cell 1	Cell 2	Cell 3	Cell 4	Cell 5	Cell 6	Cell 7	Cell 8	Cell 9	Cell 10	Cell 11	Cell 12	Cell 13	Cell 14	Cell 15	Cell 16	Cell 17	Cell 18	Cell 19	Cell 20	Cell 21	Cell 22	Cell 23	Cell 24	Cell 25	Cell 26	Cell 27	Cell 28	Cell 29	Cell 30	Cell 31	Cell 32	Cell 33	Cell 34	Cell 35	Cell 36	Cell 37	Cell 38	Cell 39	Cell 40	Cell 41	Cell 42	Cell 43	Cell 44
0	13.8473	19.7429	16.5819	14.5788	10.6371	12.9927	15.9861	21.9794	14.5507	17.3268	19.5793	13.3312	15.149	23.3928	11.2785	13.789	17.2625	14.8663	16.1146	14.2959	16.1108	15.7503	13.457	17.1633	13.6303	15.034	16.9934	20.1502	14.0906	18.1204	15.4802	14.5428	11.3383	11.2454	17.7136	14.9712	11.6022	17.8011	15.6865	17.4451	12.8549	10.3457	12.5779	12.299

## Sheet: Half-life_SG2(h)
	Cell 1	Cell 2	Cell 3	Cell 4	Cell 5	Cell 6	Cell 7	Cell 8	Cell 9	Cell 10	Cell 11	Cell 12	Cell 13	Cell 14	Cell 15	Cell 16	Cell 17	Cell 18	Cell 19	Cell 20	Cell 21	Cell 22	Cell 23	Cell 24	Cell 25	Cell 26	Cell 27	Cell 28	Cell 29	Cell 30	Cell 31	Cell 32	Cell 33	Cell 34	Cell 35	Cell 36	Cell 37	Cell 38	Cell 39	Cell 40	Cell 41	Cell 42	Cell 43	Cell 44	Cell 45	Cell 46	Cell 47	Cell 48	Cell 49
0	44.1932	54.7124	50.2206	45.6163	31.2101	27.7834	34.6636	59.2129	45.9024	97.1401	33.5856	56.3907	29.7207	39.9635	37.1567	40.1935	36.5007	38.4621	61.3983	25.9385	39.82	15.1778	43.9588	36.0457	37.4916	41.6894	56.2008	130.292	63.6187	54.7368	44.4525	39.8865	32.6415	33.4442	37.9302	31.4629	54.6143	64.9498	30.2946	41.6938	49.8446	18.6484	64.1955	55.9338	48.1795	36.1155	46.8151	38.7858	45.9593
[truncated: 5 more columns]
