# Supplementary material for: The G1-S transition is promoted by Rb degradation via the E3 ligase UBR5
Source: Sci Adv. 2024 Oct 23;10(43):eadq6858. doi: 10.1126/sciadv.adq6858 (PMC11498223; doi:10.1126/sciadv.adq6858)
Supplement: Supplementary file 2 — Tables S1 to S36 [file sciadv.adq6858_tables_s1_to_s36.zip › adq6858_table_s24.xlsx]

## Sheet: Clover_total_G1
	Cell 1	Cell 2	Cell 3	Cell 4	Cell 5	Cell 6	Cell 7	Cell 8	Cell 9	Cell 10	Cell 11	Cell 12	Cell 13	Cell 14	Cell 15	Cell 16	Cell 17	Cell 18	Cell 19	Cell 20	Cell 21	Cell 22	Cell 23	Cell 24	Cell 25	Cell 26	Cell 27	Cell 28	Cell 29	Cell 30	Cell 31	Cell 32	Cell 33	Cell 34	Cell 35	Cell 36	Cell 37	Cell 38	Cell 39	Cell 40	Cell 41	Cell 42	Cell 43	Cell 44	Cell 45	Cell 46	Cell 47
0	758297	500222	638216	400387	484910	694937	674533	960030	409570	313212	218047	229953	449115	262352	852994	262877	339238	335977	271445	414483	374122	478706	263805	1032387	332114	189808	363364	280891	287438	737328	340248	1177472	839402	539126	366568	740885	447896	518675	680917	347851	280137	319248	673005	237738	781421	926405	294447
1	717155	470761	556459	379654	457191	629605	641385	939804	383471	280903	204774	212118	392305	246142	914033	230574	302169	278228	248723	395114	348360	437656	224117	988639	336651	166026	337981	236959	269429	703655	307640	1047634	772836	496642	324770	511578	431374	492329	657773	341345	248660	307605	628753	243635	744125	948561	262032
2	701240	445540	525628	363001	458145	592740	606881	874457	330526	274743	208080	149151	341941	236236	819197	224431	301854	225652	238291	400977	298539	380107	197115	883110	303013	126277	344197	215187	273092	751378	265727	926722	738317	449377	248395	456175	393454	448660	666081	300562	241819	264999	564935	222747	681359	898179	243801
3	601362	411387	433914	341390	422492	552475	529225	758089	295971	241425	195759	115594	296715	208180	693622	169577	288236	159157	189797	386716	257664	328223	191154	756529	239309	122520	329215	198247	246066	633017	216631	835855	697877	425877	191392	387595	342753	426459	586689	278009	219295	216754	528914	192449	626915	896251	224808
4	574806	381208	385473	323605	375968	498388	488632	778999	252443	220498	184405	72999	258080	191910	595800	133824	263078	127264	175501	359473	235076	285379	157065	667132	196585	92080	289464	166125	207811	558066	189028	709892	610535	373023	123951	287131	265162	401302	520201	281264	226257	153358	479020	180108	559907	840409	176456
5	556146	331404	346138	304591	353719	469570	449328	767775	273031	213829	183581	36087	227149	182676	560185	153585	270649	127932	176101	379983	228626	238199	141043	631696	164144	63382	299195	161222	210011	527562	165999	635683	573243	354983	90546	259031	208285	394666	493997	278031	232158	129669	435790	165185	522254	840484	186783
6	483181	299268	307347	266929	310554	388421	383923	661384	230145	209602	182248	11566	197266	163325	471348	111874	266353	148552	188657	373954	172626	227327	125399	591587	135889	33691	270852	139180	206502	450052	174347	604352	529426	327465	108237	211617	178936	372628	464385	236448	179249	56951	407203	156168	462677	755850	162986
7	446573	282021	303462	244466	296741	390164	368264	605051	209841	194724	161932	-17590	170251	150529	434165	49742	271079	163284	172541	373173	139176	213008	102016	540282	123142	13200	245424	128311	202247	429963	103745	521858	500377	317901	42835	177190	166496	342005	427596	218616	164097	10770	368492	127366	428784	666705
8	400416	244480	265570	217846	272890	344003	346354	521626	218103	170116	154426	-28610	177004		373596	17424	263280	161269	157170	332064	90360	193342	85982	509700	95401	-1113	223744	112164	205472	397779	68733	504731	468302	305243	55915	116232	111953	298350	388209	195103	129462	11555	347650	88632	379578	655911
9	373959	222180	251141	202608	235995	320058	298806	474002	189240	186357	148145		160069		290378	-12234	247337	144711	146386	294081	88519	171824	59866	461754	81314	-5707	207943	95095	192133	363619	51057	442602	422600	275946	37744	74933	68633	269731	369590	164019	130105	-24598	304707	62526	287341	548637
10	353298	252203	218000	197885	212660	287907	270228	459750	150858	172948	135889		153651		251842	-38261	243157	127877	117055	268240	64495	151426		432025	48217	-17017	205072	97132	169810	337772	30675	396935	400373	264233	24733	50063	51664	257892	326214	150854	115894	-42840	287177	46318	293407
11	303729	179660	200368	178330	189549	250097	255319		141412	174629	114946		144553		232736		239416	91829	104161	265276	60821	115164		370099	26013	-18217	195609	80882	145474	278950	9127	331895	361261	224831	10276	4799	21010	231151	286938	132280	105874		256144	25250	251476
12	304853		164094	162860		236420			129482		108479		137426		170463		235753	69615	102743	263268	48638	99947		346769	4515	-23956	186147	80061	142387	262475	-8575	313312	348073	219618	-24894	-9938	6315	209333	250109	123627	106325		243475	13983	225810
13	251698		141450	145918		216556							127117		155362		220719	48931	83333	236843	37008			308871			152684		125392	227735	-10285	283112	322735	194841	-21680	-18016	3533	197201	229998	134947			224262	-6478	203694
14	246584		124343			176929							102702		66288		228461	23969		227838	19660			294331			115783			229344	-7907	272469	300533	186885	-32412		-43002	183465	215835	133446			198116	-6478	203694
15	284018					176929									3877		211770	23969		209752	26966			291410			103612			194032		240305	278796	161333				171542	198273				192035
16	210414					160432									23082		195189	23969		191042	9663			257488			93014			175961		205764	230642	141866				147128	193040				182274
17	186759																186552	-13623		172093	557			239884						173553		176546	213471	125483				147128	169024				176819
18	191237																155665			178034	-17711			227240						136460		145871	176803	97690				116940	127989
19	142413																158918			184396				212725								134460	158599	90578					137859
20	138890																			179737				216335									133994						124524
21																								198350									121023						132776
22																																	105344
23																																	94291
24
25
26
27
28
29
30
31
32
33
34
35
36
37
38
39
40
41
42
43
44
45
46
47
48
49
50
51
52
53
54
55
56
57
58
59
60
61
62
63
64
65
66
67
68
69
70
71
72
73
74
75
76
77
78
79
80
81
82
83
84
85
86
87
88
89
90
91
92
93
94
95
96
97
98
99
100
101
102
103
104
105
106
107
108
109
110
111
112
113
114
115
116
117
118
119
120
121
122
123
124
125
126
127
128
129
130
131
132
133
134
135
136
137
138
139
140
141
142
143
144
145
146
147
148
149
150
151
152
153
154
155
156
157
158
159
160
161
162
163
164
165
166
167
168
169
170
171
172
173
174
175
176
177
178
179
180
181
182
183
184
185
186
187
188
189
190
191
192
193
194
195
196
197
198
199
200
201
202
203
204
205
206
207
208
209
210
211
212
213
214
215
216
217
218
219
220
221
222
223
224
225
226
227
228
229
230
231
232
233
234
235
236
237
238
239
240
241
242
243
244
245
246
247
248
249
250
251
252
253
254
255
256
257
258
259
260
261
262
263
264
265
266
267
268
269
270
271
272
273
274
275
276
277
278
279
280
281
282
283
284
285
286
287
288
289
290
291
292
293
294
295
296
297
298
299

## Sheet: Clover_total_SG2
	Cell 1	Cell 2
0	304297	656287
1	260054	618851
2	217879	572648
3	196474	562835
4	167668	499509
5	162125	474193
6	151580	424186
7	146486	405295
8	128116	356779
9	126057	325322
10	104300	305335
11	95131	291065
12	75505	273061
13	54761	264930
14		225783
15
16
17
18
19
20
21
22
23
24
25
26
27
28
29
30
31
32
33
34
35
36
37
38
39
40
41
42
43
44
45
46
47
48
49
50
51
52
53
54
55
56
57
58
59
60
61
62
63
64
65
66
67
68
69
70
71
72
73
74
75
76
77
78
79
80
81
82
83
84
85
86
87
88
89
90
91
92
93
94
95
96
97
98
99
100
101
102
103
104
105
106
107
108
109
110
111
112
113
114
115
116
117
118
119
120
121
122
123
124
125
126
127
128
129
130
131
132
133
134
135
136
137
138
139
140
141
142
143
144
145
146
147
148
149
150
151
152
153
154
155
156
157
158
159
160
161
162
163
164
165
166
167
168
169
170
171
172
173
174
175
176
177
178
179
180
181
182
183
184
185
186
187
188
189
190
191
192
193
194
195
196
197
198
199
200
201
202
203
204
205
206
207
208
209
210
211
212
213
214
215
216
217
218
219
220
221
222
223
224
225
226
227
228
229
230
231
232
233
234
235
236
237
238
239
240
241
242
243
244
245
246
247
248
249
250
251
252
253
254
255
256
257
258
259
260
261
262
263
264
265
266
267
268
269
270
271
272
273
274
275
276
277
278
279
280
281
282
283
284
285
286
287
288
289
290
291
292
293
294
295
296
297
298
299

## Sheet: mCherry-Gem_total_G1
	Cell 1	Cell 2	Cell 3	Cell 4	Cell 5	Cell 6	Cell 7	Cell 8	Cell 9	Cell 10	Cell 11	Cell 12	Cell 13	Cell 14	Cell 15	Cell 16	Cell 17	Cell 18	Cell 19	Cell 20	Cell 21	Cell 22	Cell 23	Cell 24	Cell 25	Cell 26	Cell 27	Cell 28	Cell 29	Cell 30	Cell 31	Cell 32	Cell 33	Cell 34	Cell 35	Cell 36	Cell 37	Cell 38	Cell 39	Cell 40	Cell 41	Cell 42	Cell 43	Cell 44	Cell 45	Cell 46	Cell 47
0	13156	3952	11812	9636	4469	20910	8951	9414	3853	4660	1658	-6922	15533	15322	-3124	13873	10418	7130	10450	872	8554	9969	12974	11871	4525	7466	4103	4298	8496	4865	3641	2701	4093	2827	2568	4840	3954	3039	5159	2318	3012	3280	6356	2633	6666	2554	5366
1	6615	4268	3723	4778	3074	8895	9417	7389	4501	3308	2355	-1355	6608	8943	7824	4935	3089	-632	5516	-73	9000	3415	3190	4635	5906	6416	4209	3853	7592	4514	3070	2575	4700	2387	2727	3558	4426	3265	5422	2989	3466	3447	6879	3189	6583	3100	6563
2	7450	4569	4517	4967	4769	9326	10068	6187	3297	3091	3117	-1496	6823	9587	6148	5122	4076	-1246	5435	721	7778	3327	3136	4768	5376	5718	4363	3398	7505	5621	1660	1659	2907	2043	643	2418	3785	2799	5745	3241	3922	4333	7185	2930	5949	3442	7072
3	7123	5006	4024	4506	5165	10003	10449	5995	4784	2814	3336	-1490	6332	7905	6080	4502	4209	-2560	5390	2008	7878	1873	3998	4449	5187	5600	4168	2983	5935	3796	732	1640	2611	2352	414	1648	3748	3862	4876	3032	3682	4041	7786	2726	6897	3897	6462
4	7551	4575	4333	5336	4804	9311	10373	6582	3640	2838	2467	-1660	6934	7633	5704	4263	4266	-1144	5997	2230	7767	4778	3130	3679	4955	4451	2998	3182	4455	2942	291	1338	2729	2031	-807	877	4373	4020	4435	3365	4223	3137	8295	3304	7216	4160	6533
5	8935	4445	4808	6458	5703	11326	10628	7415	5543	2705	2483	-2824	8200	7860	5220	6790	6218	-947	7835	3740	8343	5499	3606	5545	5918	2722	5665	4039	6198	2748	2785	2366	4605	3421	-368	1261	3304	5264	5272	3826	4843	4155	9177	3217	7501	4792	7472
6	8149	4548	4495	4844	4549	8808	9310	5436	3588	3104	2164	-3317	8524	7530	3965	1370	6265	-272	7216	4064	6170	3166	3052	5520	5406	2144	5880	3338	7566	4060	3246	4080	4136	4118	1488	1375	3423	5837	5241	2481	3902	1097	8783	3997	7426	4327	6369
7	8254	5465	6997	6373	6473	11874	11261	7063	5135	3472	2460	-3904	8457	7241	5255	-1519	6320	2009	7747	3717	5090	5142	2678	5701	6185	1115	4711	3485	6390	4339	614	2747	3413	4010	-1524	1722	3576	5717	5966	2266	3926	-332	8682	4013	7761	4251
8	7789	5940	4974	5585	6710	11958	10782	5006	7864	2268	1920	-4411	10154		4731	-1314	5280	2952	8413	3974	3190	5246	2160	6291	5430	517	4596	3168	8352	5528	328	4007	4538	4552	-280	621	2310	5027	6451	1894	3685	-474	9798	3769	7146	4224
9	7722	6017	5991	6696	6476	13001	10014	5981	5874	2918	3307		9914		5160	-2521	5319	3657	9246	4301	3558	5315	1653	6236	5762	24	4081	3326	7799	5653	-83	3983	4571	4661	-263	-509	1456	4863	7236	2556	3123	-1148	10794	2280	5028	3558
10	8356	9548	5861	7745	5959	13675	9374	6727	5057	3162	3717		9600		6090	-2977	6023	4283	7707	4738	3139	4886		7052	-6979	-88	4638	3388	7370	5845	-700	4445	4363	5387	1067	-1049	1443	5288	6131	3069	2082	-1610	10530	2134	6186
11	7085	6323	6464	7450	6458	12765	8722		4674	3285	3176		9892		7689		6620	3969	7495	5603	3645	3387		5456	-6386	-151	4768	2798	7560	4795	-1254	4065	5044	5077	274	-1896	762	4648	6020	2430	1437		10819	1854	5641
12	7646		4972	6591		13122			11215		2851		9605		6063		7306	3553	10141	6747	3815	5537		6078	406	383	4809	2815	7781	4924	-1465	3424	3972	4332	-848	-2921	339	9449	5859	5720	2620		12280	1543	6315
13	6308		5511	6507		14240							10594		9950		7526	2821	9480	7324	2170			6606			2934		7267	4473	-1555	4263	4066	4303	-1096	-4115	128	10795	6310	6156			12803	-3729	5728
14	12689		13921			19666							12820		-6346		23652	9315		20181	3479			12096			1610			23910	-3590	18133	19600	18607	-4609		-8532	4694	13056	3053			29518	-3729	5728
15	20828					19666									-11085		23353	9315		20376	4721			12425			-1632			19881		17379	17867	14208				4928	12787				29624
16	7076					12458									6056		7737	9315		9220	3779			7468			2764			4157		3433	3331	4131				4410	6423				14186
17	6527																7521	196		10071	2734			6929						5027		3394	2589	3777				4410	6260				14808
18	9384																6951			10914	2169			6372						4350		3095	2873	2841				3992	4492
19	4711																8843			12062				6638								3261	2751	2711					5346
20	5735																			12365				6123									1099						5321
21																								6836									1371						5934
22																																	1168
23																																	-433
24
25
26
27
28
29
30
31
32
33
34
35
36
37
38
39
40
41
42
43
44
45
46
47
48
49
50
51
52
53
54
55
56
57
58
59
60
61
62
63
64
65
66
67
68
69
70
71
72
73
74
75
76
77
78
79
80
81
82
83
84
85
86
87
88
89
90
91
92
93
94
95
96
97
98
99
100
101
102
103
104
105
106
107
108
109
110
111
112
113
114
115
116
117
118
119
120
121
122
123
124
125
126
127
128
129
130
131
132
133
134
135
136
137
138
139
140
141
142
143
144
145
146
147
148
149
150
151
152
153
154
155
156
157
158
159
160
161
162
163
164
165
166
167
168
169
170
171
172
173
174
175
176
177
178
179
180
181
182
183
184
185
186
187
188
189
190
191
192
193
194
195
196
197
198
199
200
201
202
203
204
205
206
207
208
209
210
211
212
213
214
215
216
217
218
219
220
221
222
223
224
225
226
227
228
229
230
231
232
233
234
235
236
237
238
239
240
241
242
243
244
245
246
247
248
249
250
251
252
253
254
255
256
257
258
259
260
261
262
263
264
265
266
267
268
269
270
271
272
273
274
275
276
277
278
279
280
281
282
283
284
285
286
287
288
289
290
291
292
293
294
295
296
297
298
299

## Sheet: mCherry-Gem_total_SG2
	Cell 1	Cell 2
0	57318	63152
1	52547	69853
2	50360	69631
3	51771	77540
4	48678	78571
5	53381	84527
6	57329	88505
7	61755	92138
8	60685	95026
9	63162	98069
10	61650	101253
11	60100	104416
12	59889	106938
13	53083	116385
14		114414
15
16
17
18
19
20
21
22
23
24
25
26
27
28
29
30
31
32
33
34
35
36
37
38
39
40
41
42
43
44
45
46
47
48
49
50
51
52
53
54
55
56
57
58
59
60
61
62
63
64
65
66
67
68
69
70
71
72
73
74
75
76
77
78
79
80
81
82
83
84
85
86
87
88
89
90
91
92
93
94
95
96
97
98
99
100
101
102
103
104
105
106
107
108
109
110
111
112
113
114
115
116
117
118
119
120
121
122
123
124
125
126
127
128
129
130
131
132
133
134
135
136
137
138
139
140
141
142
143
144
145
146
147
148
149
150
151
152
153
154
155
156
157
158
159
160
161
162
163
164
165
166
167
168
169
170
171
172
173
174
175
176
177
178
179
180
181
182
183
184
185
186
187
188
189
190
191
192
193
194
195
196
197
198
199
200
201
202
203
204
205
206
207
208
209
210
211
212
213
214
215
216
217
218
219
220
221
222
223
224
225
226
227
228
229
230
231
232
233
234
235
236
237
238
239
240
241
242
243
244
245
246
247
248
249
250
251
252
253
254
255
256
257
258
259
260
261
262
263
264
265
266
267
268
269
270
271
272
273
274
275
276
277
278
279
280
281
282
283
284
285
286
287
288
289
290
291
292
293
294
295
296
297
298
299

## Sheet: Frame_G1(h)
	Cell 1	Cell 2	Cell 3	Cell 4	Cell 5	Cell 6	Cell 7	Cell 8	Cell 9	Cell 10	Cell 11	Cell 12	Cell 13	Cell 14	Cell 15	Cell 16	Cell 17	Cell 18	Cell 19	Cell 20	Cell 21	Cell 22	Cell 23	Cell 24	Cell 25	Cell 26	Cell 27	Cell 28	Cell 29	Cell 30	Cell 31	Cell 32	Cell 33	Cell 34	Cell 35	Cell 36	Cell 37	Cell 38	Cell 39	Cell 40	Cell 41	Cell 42	Cell 43	Cell 44	Cell 45	Cell 46	Cell 47
0	0	0.666667	0	0	0.666667	0	0	0	0.666667	0	0	0	0	0	0	0	0	0	0	0	0.333333	0	0	0	1.33333	0.333333	0	0	0	0	0	0	0	0	0	0	0	0.666667	0	0.666667	0	0.666667	0	0.333333	0	0.666667	0
1	0.333333	1	0.333333	0.333333	1	0.333333	0.333333	0.333333	1	0.333333	0.333333	0.333333	0.333333	0.333333	0.333333	0.333333	0.333333	0.333333	0.333333	0.333333	0.666667	0.333333	0.333333	0.333333	1.66667	0.666667	0.333333	0.333333	0.333333	0.333333	0.333333	0.333333	0.333333	0.333333	0.333333	0.333333	0.333333	1	0.333333	1	0.333333	1	0.333333	0.666667	0.333333	1	0.333333
2	0.666667	1.33333	0.666667	0.666667	1.33333	0.666667	0.666667	0.666667	1.33333	0.666667	0.666667	0.666667	0.666667	0.666667	0.666667	0.666667	0.666667	0.666667	0.666667	0.666667	1	0.666667	0.666667	0.666667	2	1	0.666667	0.666667	0.666667	0.666667	0.666667	0.666667	0.666667	0.666667	0.666667	0.666667	0.666667	1.33333	0.666667	1.33333	0.666667	1.33333	0.666667	1	0.666667	1.33333	0.666667
3	1	1.66667	1	1	1.66667	1	1	1	1.66667	1	1	1	1	1	1	1	1	1	1	1	1.33333	1	1	1	2.33333	1.33333	1	1	1	1	1	1	1	1	1	1	1	1.66667	1	1.66667	1	1.66667	1	1.33333	1	1.66667	1
4	1.33333	2	1.33333	1.33333	2	1.33333	1.33333	1.33333	2	1.33333	1.33333	1.33333	1.33333	1.33333	1.33333	1.33333	1.33333	1.33333	1.33333	1.33333	1.66667	1.33333	1.33333	1.33333	2.66667	1.66667	1.33333	1.33333	1.33333	1.33333	1.33333	1.33333	1.33333	1.33333	1.33333	1.33333	1.33333	2	1.33333	2	1.33333	2	1.33333	1.66667	1.33333	2	1.33333
5	1.66667	2.33333	1.66667	1.66667	2.33333	1.66667	1.66667	1.66667	2.33333	1.66667	1.66667	1.66667	1.66667	1.66667	1.66667	1.66667	1.66667	1.66667	1.66667	1.66667	2	1.66667	1.66667	1.66667	3	2	1.66667	1.66667	1.66667	1.66667	1.66667	1.66667	1.66667	1.66667	1.66667	1.66667	1.66667	2.33333	1.66667	2.33333	1.66667	2.33333	1.66667	2	1.66667	2.33333	1.66667
6	2	2.66667	2	2	2.66667	2	2	2	2.66667	2	2	2	2	2	2	2	2	2	2	2	2.33333	2	2	2	3.33333	2.33333	2	2	2	2	2	2	2	2	2	2	2	2.66667	2	2.66667	2	2.66667	2	2.33333	2	2.66667	2
7	2.33333	3	2.33333	2.33333	3	2.33333	2.33333	2.33333	3	2.33333	2.33333	2.33333	2.33333	2.33333	2.33333	2.33333	2.33333	2.33333	2.33333	2.33333	2.66667	2.33333	2.33333	2.33333	3.66667	2.66667	2.33333	2.33333	2.33333	2.33333	2.33333	2.33333	2.33333	2.33333	2.33333	2.33333	2.33333	3	2.33333	3	2.33333	3	2.33333	2.66667	2.33333	3
8	2.66667	3.33333	2.66667	2.66667	3.33333	2.66667	2.66667	2.66667	3.33333	2.66667	2.66667	2.66667	2.66667		2.66667	2.66667	2.66667	2.66667	2.66667	2.66667	3	2.66667	2.66667	2.66667	4	3	2.66667	2.66667	2.66667	2.66667	2.66667	2.66667	2.66667	2.66667	2.66667	2.66667	2.66667	3.33333	2.66667	3.33333	2.66667	3.33333	2.66667	3	2.66667	3.33333
9	3	3.66667	3	3	3.66667	3	3	3	3.66667	3	3		3		3	3	3	3	3	3	3.33333	3	3	3	4.33333	3.33333	3	3	3	3	3	3	3	3	3	3	3	3.66667	3	3.66667	3	3.66667	3	3.33333	3	3.66667
10	3.33333	4	3.33333	3.33333	4	3.33333	3.33333	3.33333	4	3.33333	3.33333		3.33333		3.33333	3.33333	3.33333	3.33333	3.33333	3.33333	3.66667	3.33333		3.33333	4.66667	3.66667	3.33333	3.33333	3.33333	3.33333	3.33333	3.33333	3.33333	3.33333	3.33333	3.33333	3.33333	4	3.33333	4	3.33333	4	3.33333	3.66667	3.33333
11	3.66667	4.33333	3.66667	3.66667	4.33333	3.66667	3.66667		4.33333	3.66667	3.66667		3.66667		3.66667		3.66667	3.66667	3.66667	3.66667	4	3.66667		3.66667	5	4	3.66667	3.66667	3.66667	3.66667	3.66667	3.66667	3.66667	3.66667	3.66667	3.66667	3.66667	4.33333	3.66667	4.33333	3.66667		3.66667	4	3.66667
12	4		4	4		4			4.66667		4		4		4		4	4	4	4	4.33333	4		4	5.33333	4.33333	4	4	4	4	4	4	4	4	4	4	4	4.66667	4	4.66667	4		4	4.33333	4
13	4.33333		4.33333	4.33333		4.33333							4.33333		4.33333		4.33333	4.33333	4.33333	4.33333	4.66667			4.33333			4.33333		4.33333	4.33333	4.33333	4.33333	4.33333	4.33333	4.33333	4.33333	4.33333	5	4.33333	5			4.33333	4.66667	4.33333
14	4.66667		4.66667			4.66667							4.66667		4.66667		4.66667	4.66667		4.66667	5			4.66667			4.66667			4.66667	4.66667	4.66667	4.66667	4.66667	4.66667		4.66667	5.33333	4.66667	5.33333			4.66667	5	4.66667
15	5					5									5		5	5		5	5.33333			5			5			5		5	5	5				5.66667	5				5
16	5.33333					5.33333									5.33333		5.33333	5.33333		5.33333	5.66667			5.33333			5.33333			5.33333		5.33333	5.33333	5.33333				6	5.33333				5.33333
17	5.66667																5.66667	5.66667		5.66667	6			5.66667						5.66667		5.66667	5.66667	5.66667				6.33333	5.66667				5.66667
18	6																6			6	6.33333			6						6		6	6	6				6.66667	6
19	6.33333																6.33333			6.33333				6.33333								6.33333	6.33333	6.33333					6.33333
20	6.66667																			6.66667				6.66667									6.66667						6.66667
21																								7									7						7
22																																	7.33333
23																																	7.66667
24
25
26
27
28
29
30
31
32
33
34
35
36
37
38
39
40
41
42
43
44
45
46
47
48
49
50
51
52
53
54
55
56
57
58
59
60
61
62
63
64
65
66
67
68
69
70
71
72
73
74
75
76
77
78
79
80
81
82
83
84
85
86
87
88
89
90
91
92
93
94
95
96
97
98
99
100
101
102
103
104
105
106
107
108
109
110
111
112
113
114
115
116
117
118
119
120
121
122
123
124
125
126
127
128
129
130
131
132
133
134
135
136
137
138
139
140
141
142
143
144
145
146
147
148
149
150
151
152
153
154
155
156
157
158
159
160
161
162
163
164
165
166
167
168
169
170
171
172
173
174
175
176
177
178
179
180
181
182
183
184
185
186
187
188
189
190
191
192
193
194
195
196
197
198
199
200
201
202
203
204
205
206
207
208
209
210
211
212
213
214
215
216
217
218
219
220
221
222
223
224
225
226
227
228
229
230
231
232
233
234
235
236
237
238
239
240
241
242
243
244
245
246
247
248
249
250
251
252
253
254
255
256
257
258
259
260
261
262
263
264
265
266
267
268
269
270
271
272
273
274
275
276
277
278
279
280
281
282
283
284
285
286
287
288
289
290
291
292
293
294
295
296
297
298
299

## Sheet: Frame_SG2(h)
	Cell 1	Cell 2
0	0	0
1	0.333333	0.333333
2	0.666667	0.666667
3	1	1
4	1.33333	1.33333
5	1.66667	1.66667
6	2	2
7	2.33333	2.33333
8	2.66667	2.66667
9	3	3
10	3.33333	3.33333
11	3.66667	3.66667
12	4	4
13	4.33333	4.33333
14		4.66667
15
16
17
18
19
20
21
22
23
24
25
26
27
28
29
30
31
32
33
34
35
36
37
38
39
40
41
42
43
44
45
46
47
48
49
50
51
52
53
54
55
56
57
58
59
60
61
62
63
64
65
66
67
68
69
70
71
72
73
74
75
76
77
78
79
80
81
82
83
84
85
86
87
88
89
90
91
92
93
94
95
96
97
98
99
100
101
102
103
104
105
106
107
108
109
110
111
112
113
114
115
116
117
118
119
120
121
122
123
124
125
126
127
128
129
130
131
132
133
134
135
136
137
138
139
140
141
142
143
144
145
146
147
148
149
150
151
152
153
154
155
156
157
158
159
160
161
162
163
164
165
166
167
168
169
170
171
172
173
174
175
176
177
178
179
180
181
182
183
184
185
186
187
188
189
190
191
192
193
194
195
196
197
198
199
200
201
202
203
204
205
206
207
208
209
210
211
212
213
214
215
216
217
218
219
220
221
222
223
224
225
226
227
228
229
230
231
232
233
234
235
236
237
238
239
240
241
242
243
244
245
246
247
248
249
250
251
252
253
254
255
256
257
258
259
260
261
262
263
264
265
266
267
268
269
270
271
272
273
274
275
276
277
278
279
280
281
282
283
284
285
286
287
288
289
290
291
292
293
294
295
296
297
298
299

## Sheet: Half-life_G1(h)
	Cell 1	Cell 2	Cell 3	Cell 4	Cell 5	Cell 6	Cell 7	Cell 8	Cell 9	Cell 10	Cell 11	Cell 12	Cell 13	Cell 14	Cell 15	Cell 16	Cell 17	Cell 18	Cell 19	Cell 20	Cell 21	Cell 22	Cell 23	Cell 24	Cell 25	Cell 26	Cell 27	Cell 28	Cell 29	Cell 30	Cell 31	Cell 32	Cell 33	Cell 34	Cell 35	Cell 36
0	3.96965	3.75926	3.00334	4.20349	3.83013	3.55836	3.59056	4.27158	3.58293	6.0908	6.00846	3.47117	4.12233	1.37401	10.0308	4.07205	6.74473	2.68583	2.22494	4.12639	1.19154	4.08171	3.14252	5.71401	3.51261	3.02404	3.59871	3.80876	4.15882	3.76291	4.09283	3.77899	4.02601	3.14334	5.91495	3.36382

## Sheet: Half-life_SG2(h)
	Cell 1	Cell 2
0	3.03597	4.38113
