# Supplementary material for: The G1-S transition is promoted by Rb degradation via the E3 ligase UBR5
Source: Sci Adv. 2024 Oct 23;10(43):eadq6858. doi: 10.1126/sciadv.adq6858 (PMC11498223; doi:10.1126/sciadv.adq6858)
Supplement: Supplementary file 2 — Tables S1 to S36 [file sciadv.adq6858_tables_s1_to_s36.zip › adq6858_table_s25.xlsx]

## Sheet: Clover_total_G1
	Cell 1	Cell 2	Cell 3	Cell 4	Cell 5	Cell 6	Cell 7	Cell 8	Cell 9	Cell 10	Cell 11	Cell 12	Cell 13	Cell 14	Cell 15	Cell 16	Cell 17	Cell 18	Cell 19	Cell 20	Cell 21	Cell 22	Cell 23	Cell 24
0	1055929	489377	1398187	401214	567356	189081	2847419	944673	1205401	341935	1429615	149945	149032	719973	381678	539810	276469	1189168	863311	1566329	857709	567787	1037008	482318
1	1045583	448846	1337067	380367	548778	179355	2684441	967789	1176890	328570	1398029	129310	133363	651440	381678	535429	261428	1194330	849397	1541855	856594	561940	1031056	487253
2	992058	448872	1257444	381477	569063	179355	2656293	941531	1155978	300667	1352500	133197	132610	631001	347450	516003	264711	1143065	837565	1536915	859877	550408	1016608	474260
3	979144	449986	1244455	371962	518876	167403	2643043	921502	1153463	274496	1338596	138620	111077	646000	297693	509559	260380	1129255	831742	1577813	851526	548482	980397	459043
4	990320	431073	1260308	362995	530501	159909	2496109	900756	1153310	274496	1335503	107856	113515	634511	308190	491744	248392	1094729	829010	1471006	843672	540291	944350	450169
5	963628	438411	1174988	347658	466416	156369	2603401	859527	1136366	219976	1293551	117266	116820	628998	292955	518522	261217	1069446	815819	1459551	831970	531395	944350	441295
6	963628	433693	1079260	352298	436119	166284	2571857	867648	1099684	226178	1287509	107569	107524	610486	263354	504204	250407	1063740	802744	1457119	811074	533327	884216	446269
7	911206	416717	1129410	345486	458063	160773	2528756	843661	1096133	219819	1036300	105135	104602	611375	278770	492416	245238	1029468	790929	1400852	820473	534905	868574	445604
8	960391	408794	1144414	316414	417876	159201	2555673	861909	1064832	208725	1118514	79188	116100	576143	251099	467499	248827	1048554	772848	1375305	805549	526390	828086	442458
9	879922	398982	1097096	309130	433384	159079	2515388	859137	1067547	215014	1125340	79817	112082	562380	252340	448264	248060	1076845	755512	1352385	788746	527479	778820	445821
10	860381	374432	1081396	294465	465155	132299	2416537	831815	1058651	235252	1174836	72992	95666	557121	252406	451644	230040	1028616	749753	1329352	800821	521139		435351
11	844761	375839	1061023	295507	396329	128527	2371186	826404	1061795	248153	1212996	60247	105607	548074	251703	447198	227541	994542	731286	1301368	790411	507282		418349
12	815250	368961	1032889	301273	381272	129249	2360174	816742	1046305	229912	1114661	58412	96823	532483	309575	468325	226744	1013765	710618	1248910	774671	512511		406275
13	831104	351189	1034357	288239	395240	131688	2266221	777402	1064935	214053	1082259	57141	82861	485112	251334	468145	214869	1000088	719326	1225748	777673	512511		402007
14	776635	367758	1042480	286992	409026	127556	2251152	767177	1068650	179614	1056068	52102	85923	460318	231405	472723	214285	949327	702859	1259729	777361	488074		388206
15	774845	360300	1035908	296061	441752	122122	2238493	751237	1083414	209852	1049169	67181	88119	461940	238789	485587	215427	975248	661501	1224643	759549	485305		426991
16	823509	360025	1002140	269956	445092	119297		729801	1031752	241230	1009967	56283	90904	412047	223624	449721	204671	915350	647119	1243892	722334	485944		392228
17	738387	375434	793786	280633	435612	116058		732601	1005293	239875	1013892	67140	76531	399206	184983	445948	207508	938251	643014	1225094	713850	473145		399552
18	740539	357196	793786	280148	379439	109506		708477	1016200	196795	1018311	56752	77896	404438		448937	210825	915465	601009	1236425	663846	465485		404906
19	737466	352959	950583	270691	382743			693572	971809	198342	987761	53852	80888	391591		445622	202047	904870	571339	1200382	659156	462925		394337
20	718705	354622	948672	280663	403648			685108	967068	191134	1004482	43636		392633		449693	207443	876887	573365	1167024	656996	457781		389173
21	722087	343747	946560	289831	354396			664812	912551		1029238	22732				447293	200989	896252	576385	1167069	676245			386177
22	700086	345878	925288	270257	293465			645211	912426		953506	6619				428330		852456	530985	1163963	669143			380845
23	713974	341761	923455	256374	311599			647627	904082		865186	7600				424536		852456	518560	1167547	643813			381004
24	711800	345159	911101	238155	295775			642660	894455		887644	913				429425		811975	515078	1141722	647434			380372
25	719420	303772	912998	250191	254673			642043	933051		861069					426916		773971	490778	1114064	646292			374151
26	679420	299200	825709	258193				638613	907923		869401					430525		804767		1083422	629825			369522
27	667800	282012	839609	259359				638613	881493		918121					420193		873543		1036763	618302			363259
28	672329	279555	797544					620155	864247		954505					412909		867338		996777	623079			373826
29	664481	257815	815982					599488	864247		968245					412909		777469		997998	603275			345893
30	657009		808445					591701	863794		968245					371716		772531		980870	594411			344355
31	646744		764405					580496	901345		939913					371119		796543		998896				342876
32	642609							585624	867743		910401					352387		742810		1024540				343792
33	645923							564200	837185		908999					369252		768691		993429				323044
34	649489							536273	805485		871515					331765		750521		977975				324457
35	610571							530738	762923		862929					335416		690073		972045				321851
36	590733							539309	734682		837609					324998		694325		960816				316937
37								501647	722103		804394					321269		681550		901026				311845
38								503592	724495		799697					318350		673736		876598				303711
39								490437	705434		790262					328413		661166		865744
40								469235	735533		741141					318850		657332		835117
41								493595	749989		748511					307374		653743		797332
42								493838	700564		741534					303617		641772		795398
43								459013	708705		711447					304673		647794
44								472762	719821		697840					277176		615033
45								457738	708503		686517					305425		648695
46								426194	712203		679639					306162		606357
47								437629	694983		687826					283490		606125
48								381339	661503									588313
49								414455	675610									589251
50								395757	651231									576980
51								393854										582499
52								397377										565773
53								374101										562818
54								375178										547396
55								374653										548563
56								375342										534219
57								363179										523597
58								352615
59								364409
60								357176
61								327707
62								321829
63								321324
64								323066
65								289065
66								279192
67								276229
68								283940
69
70
71
72
73
74
75
76
77
78
79
80
81
82
83
84
85
86
87
88
89
90
91
92
93
94
95
96
97
98
99
100
101
102
103
104
105
106
107
108
109
110
111
112
113
114
115
116
117
118
119
120
121
122
123
124
125
126
127
128
129
130
131
132
133
134
135
136
137
138
139
140
141
142
143
144
145
146
147
148
149
150
151
152
153
154
155
156
157
158
159
160
161
162
163
164
165
166
167
168
169
170
171
172
173
174
175
176
177
178
179
180
181
182
183
184
185
186
187
188
189
190
191
192
193
194
195
196
197
198
199
200
201
202
203
204
205
206
207
208
209
210
211
212
213
214
215
216
217
218
219
220
221
222
223
224
225
226
227
228
229
230
231
232
233
234
235
236
237
238
239
240
241
242
243
244
245
246
247
248
249
250
251
252
253
254
255
256
257
258
259
260
261
262
263
264
265
266
267
268
269
270
271
272
273
274
275
276
277
278
279
280
281
282
283
284
285
286
287
288
289
290
291
292
293
294
295
296
297
298
299

## Sheet: Clover_total_SG2
	Cell 1	Cell 2	Cell 3	Cell 4	Cell 5	Cell 6	Cell 7	Cell 8	Cell 9	Cell 10	Cell 11	Cell 12	Cell 13	Cell 14	Cell 15	Cell 16
0	410528	315263	808897	837566	699304	1251737	444100	352294	805533	534609	257130	1875997	413570	729751	2773415	1342245
1	407906	302697	814475	846618	691087	1211367	432465	345255	819516	535376	248374	1893268	414933	743870	2771943	1308857
2	392043	314152	799957	844421	694299	1208110	436981	350868	806965	522395	246249	1814251	404231	724312	2743655	1284302
3	413323	325669	812786	856038	671236	1171139	437335	357235	799724	513773	241740	1809014	402907	729020	2657732	1339429
4	409121	327841	826925	831932	673000	1126935	424947	343179	795275	511291	242244	1796801	392922	710531	2647004	1266846
5	403892	321887	817097	812222	651566	1113518	432629	345684	895612	528916	243015	1768941	379379	687630	2557822	1226830
6	381902	321725	815011	840674	630425	1075797	403292	334268	816074	519182	240965	1751227	365191	703327	2494784	1225704
7	434476	322608	783443	858247	629187	1037290	392727	319017	775633	505655	242166	1731783	347594	698090	2534903	1179794
8	407166	324520	787003	858247	617997	1046747	400810	300345	772956	496379	237767	1733159	339696	694459	2548489	1179758
9	390762	314315	768843	824081	595973	1045936	393624	302115	775383	498369	239563	1685613	326138	692823	2466423	1136123
10	390758	310689	745748	811671	592199	1033072	399800	283997	756643	488097	232798	1659899	321724	663741	2411320	1146798
11	369473	317089	753532	805267	588412	985295	403827	302716	736749	502844	237823	1601127	313275	644594	2280214	1182928
12	360891	306401	753008	778030	577519	892233	410870	320086	719510	501717	233555		315127	645621	2268452	1193348
13	343147	305980	753466	770181	558162		400973	325483	741489	494512	236824		311856	631066	2253448	1190831
14	329933	314709	761762	759159	548314			303418	719878	494516	236695		290941	633255	2271598
15	328123	301491	775041	750553	546119			279305	708267	491872	232437		292265
16	311749	295266	764800	733855	538622			255378	698574	491872	229471		294252
17	291623		759593	753747	532149			254438	682435	501403	232572		285148
18	273850		738154		533477			249272	668024	491973	231180
19	272993		724001		527439				783736	492863
20			715225		491930				644827
21					495243				626510
22					499587
23					483588
24
25
26
27
28
29
30
31
32
33
34
35
36
37
38
39
40
41
42
43
44
45
46
47
48
49
50
51
52
53
54
55
56
57
58
59
60
61
62
63
64
65
66
67
68
69
70
71
72
73
74
75
76
77
78
79
80
81
82
83
84
85
86
87
88
89
90
91
92
93
94
95
96
97
98
99
100
101
102
103
104
105
106
107
108
109
110
111
112
113
114
115
116
117
118
119
120
121
122
123
124
125
126
127
128
129
130
131
132
133
134
135
136
137
138
139
140
141
142
143
144
145
146
147
148
149
150
151
152
153
154
155
156
157
158
159
160
161
162
163
164
165
166
167
168
169
170
171
172
173
174
175
176
177
178
179
180
181
182
183
184
185
186
187
188
189
190
191
192
193
194
195
196
197
198
199
200
201
202
203
204
205
206
207
208
209
210
211
212
213
214
215
216
217
218
219
220
221
222
223
224
225
226
227
228
229
230
231
232
233
234
235
236
237
238
239
240
241
242
243
244
245
246
247
248
249
250
251
252
253
254
255
256
257
258
259
260
261
262
263
264
265
266
267
268
269
270
271
272
273
274
275
276
277
278
279
280
281
282
283
284
285
286
287
288
289
290
291
292
293
294
295
296
297
298
299

## Sheet: mCherry-Gem_total_G1
	Cell 1	Cell 2	Cell 3	Cell 4	Cell 5	Cell 6	Cell 7	Cell 8	Cell 9	Cell 10	Cell 11	Cell 12	Cell 13	Cell 14	Cell 15	Cell 16	Cell 17	Cell 18	Cell 19	Cell 20	Cell 21	Cell 22	Cell 23	Cell 24
0	3700	8318	950	1895	5153	1987	3608	3595	4291	181	5595	-1307	-1957	2958	-2328	10284	3489	13970	45116	6910	10259	4309	2732	3140
1	3730	8567	1774	2815	4687	2544	4094	3905	5017	35	4949	-1457	-2047	3266	-2328	8867	2818	15261	23722	6842	10512	4273	2848	3320
2	3002	8296	1542	2798	5061	2544	3087	3534	4626	120	5492	-2099	-1743	2534	-1898	10457	3655	16115	15362	6571	9720	4633	2832	2843
3	3631	8094	1758	3006	4469	2104	3278	3323	4147	-99	4631	-1916	-2027	3123	-2276	10374	3098	19316	13267	9095	10815	4639	2505	2863
4	4125	7794	1207	1714	5243	2521	3382	3900	5271	-99	5021	-1520	-1336	2539	-1745	9946	3641	21669	11580	6883	11478	3963	1993	3098
5	3835	8820	815	1580	4851	2084	4465	3859	5949	-226	4581	-2273	-1568	2451	-2200	10071	4003	21470	13470	6950	11469	4423	1993	3244
6	3835	8806	369	2012	4026	1414	3836	4397	6084	389	84330	-1914	-1992	2506	-3673	8735	3218	21739	12265	7032	11315	5034	2775	3447
7	3774	8886	757	2441	3889	1395	4464	4073	5624	218	4120	-1278	-1228	2380	-3289	9619	3503	20825	12036	6989	11986	4880	3080	3927
8	7719	9776	927	1518	3565	1591	5031	4583	5074	436	4372	-2387	-1551	2228	-3698	9889	3807	20558	11591	7065	12124	4740	3591	4080
9	3074	8493	951	2424	4476	2039	3901	4722	5717	1686	4379	-2629	-1663	2466	-3753	9918	3730	20084	10921	6312	12311	4670	4615	4966
10	2847	7164	760	2361	5421	1842	3833	4608	5864	3095	3716	-2760	-2281	2595	-3491	8519	3432	19873	10930	7258	13116	4757		5425
11	3097	7060	-166	1958	4316	3106	4163	4249	5884	4673	5189	-2972	-1429	3036	-3008	7504	3787	19276	10791	6146	13334	5286		5224
12	2981	7978	163	1283	4150	2907	4023	5026	5128	5090	5239	-3177	-2552	2715	-1281	8667	3433	19252	10694	5863	13825	5287		5474
13	2809	8449	-89	1928	4826	2668	3274	4524	5139	7381	4881	-2894	-1974	2668	-2774	8829	3691	17874	11279	6630	13851	5287		6522
14	2483	7465	-360	2074	4460	1629	4080	4665	5031	7106	5011	-2326	-1798	2456	-3650	10166	3320	17052	11075	6526	15124	4814		6897
15	3223	8402	-1691	2592	4755	2116	4815	5205	5136	10701	5319	-2585	-1406	1199	-3167	8726	2903	16239	10239	7040	14950	5406		8139
16	4380	8335	635	2470	4821	2304		5396	4901	16521	4738	-3057	-1273	1921	-2895	8620	3243	15622	10274	6660	15588	5700		7258
17	3401	8200	-906	3136	6293	2999		5098	4392	17923	4968	-2370	-2551	2086	-4044	7844	2744	14187	9737	6830	16264	6182		7136
18	3045	8455	-906	3405	4041	2368		4798	5474	4642	5295	-2407	-2086	909		8346	3433	14880	9389	6398	14128	6097		7125
19	3323	8123	-1423	1974	4357			4566	4975	5093	5829	-1986	-1979	-310		8703	3063	15119	9010	6732	12867	6024		6930
20	3824	8173	-1189	2217	4455			4279	5471	3411	5720	-2926		736		8971	2746	13502	7992	6247	12067	5421		6432
21	3577	7540	-1310	2899	3235			4310	4525		7349	-3075				7385	2543	14106	8430	6510	11598			6766
22	4326	7666	-2036	2407	3142			3963	5163		6488	-3193				7225		13842	8712	6373	11657			6017
23	5029	7538	-2270	1410	3219			4044	4728		7743	-3292				7682		13842	8057	6623	10265			5517
24	4040	7900	-2707	1487	4493			4345	4353		7467	-3567				7730		12505	7598	7851	10558			5446
25	3941	8283	-285	2095	3343			4612	5693		6348					7813		10508	6730	7638	10276			5320
26	2374	7596	-1108	1589				4726	5481		5134					9077		11894		7498	11333			5200
27	2563	6620	-949	1902				4726	5541		5350					8504		10987		6395	11021			4771
28	5106	6235	-1174					4927	4854		5460					7375		10731		6869	11600			5279
29	4739	6306	-502					4915	4854		6254					7375		11774		6552	11140			4933
30	5493		-333					4407	5244		6254					6376		11841		6684	10979			4902
31	5518		-740					4165	5495		5327					7191		12703		6825				4744
32	3865							3991	5358		6016					7250		12161		7368				5312
33	4766							4083	5601		6639					6529		12486		6507				5400
34	5506							3535	5776		7542					5649		13026		7122				5396
35	4118							2825	5705		7899					7134		12490		6197				5566
36	3931							3889	5693		7973					6865		12698		6314				4902
37								3620	5432		8018					7229		12803		6418				4874
38								2754	6879		7192					6250		12171		5514				4636
39								2961	6606		7464					7496		12538		5060
40								3601	6263		8490					6744		11669		4427
41								3416	6801		6762					5848		11828		5019
42								3766	7717		7072					6076		10888		4916
43								2935	8353		6914					6749		11948
44								3676	9395		6437					6620		10182
45								3136	11365		6416					7321		10102
46								2577	12005		6421					7640		10717
47								3727	11416		6868					6639		10601
48								2405	10213									9899
49								3230	10832									10420
50								2703	8230									11506
51								2761										12334
52								3097										12537
53								2693										13727
54								3116										13918
55								3583										12545
56								3355										11948
57								3921										11890
58								3390
59								3746
60								3334
61								3525
62								3119
63								2691
64								2446
65								2559
66								2159
67								1920
68								2624
69
70
71
72
73
74
75
76
77
78
79
80
81
82
83
84
85
86
87
88
89
90
91
92
93
94
95
96
97
98
99
100
101
102
103
104
105
106
107
108
109
110
111
112
113
114
115
116
117
118
119
120
121
122
123
124
125
126
127
128
129
130
131
132
133
134
135
136
137
138
139
140
141
142
143
144
145
146
147
148
149
150
151
152
153
154
155
156
157
158
159
160
161
162
163
164
165
166
167
168
169
170
171
172
173
174
175
176
177
178
179
180
181
182
183
184
185
186
187
188
189
190
191
192
193
194
195
196
197
198
199
200
201
202
203
204
205
206
207
208
209
210
211
212
213
214
215
216
217
218
219
220
221
222
223
224
225
226
227
228
229
230
231
232
233
234
235
236
237
238
239
240
241
242
243
244
245
246
247
248
249
250
251
252
253
254
255
256
257
258
259
260
261
262
263
264
265
266
267
268
269
270
271
272
273
274
275
276
277
278
279
280
281
282
283
284
285
286
287
288
289
290
291
292
293
294
295
296
297
298
299

## Sheet: mCherry-Gem_total_SG2
	Cell 1	Cell 2	Cell 3	Cell 4	Cell 5	Cell 6	Cell 7	Cell 8	Cell 9	Cell 10	Cell 11	Cell 12	Cell 13	Cell 14	Cell 15	Cell 16
0	20466	24129	14665	25886	53320	87671	35210	6870	8186	9951	26578	141260	13840	32551	83656	26523
1	25397	27287	17851	35997	67227	89636	39305	8535	11419	14340	33364	147744	19897	39739	95067	31355
2	30723	36001	23342	46187	83300	99342	41710	11009	14810	17413	39067	158319	23401	43216	109260	37165
3	40046	40507	27448	60340	95979	103644	43725	12880	18601	23961	45868	167770	29582	48715	117265	44922
4	48294	46755	33262	72402	110279	108655	44522	15229	23093	30220	51348	177914	34988	51941	130528	50000
5	55329	52223	36768	83349	120666	112174	49952	16930	35617	37791	56113	180124	39318	55595	139652	55491
6	58941	60091	41518	98109	135252	114024	50395	19470	34894	43899	61522	190119	43138	61240	146496	59882
7	72373	65616	42274	115195	151092	116594	53816	20051	38397	51177	65927	207435	45446	65842	161917	63939
8	75972	70726	46636	115195	163628	122675	54352	21305	44807	56663	71064	214443	47364	69954	178363	70607
9	79577	75293	49161	135975	174665	131500	58940	23919	51554	62966	79548	221332	49619	74479	186981	72740
10	87901	80085	51060	149704	188800	138906	63774	24563	56723	68640	83989	233328	53967	73163	194540	80671
11	89872	89293	56165	164883	199816	133429	68080	28584	60764	77537	90104	239882	58077	78419	199867	89876
12	97780	92855	57285	167778	210226	126907	72575	32134	66362	85258	95340		62184	83066	208812	96037
13	100155	96749	61498	179512	220875		73812	35578	72104	90573	102841		64831	84293	216830	101484
14	104139	106391	65537	188652	232105			35401	75254	96801	107072		64735	87661	228839
15	109364	110396	69660	200086	245188			34091	79057	102419	110346		68412
16	111023	114909	71292	206008	254945			35005	83681	102419	115526		72262
17	109851		74005	230872	266933			35880	87120	115652	120000		73733
18	110849		75037		283036			38517	89798	119782	122700
19	113050		77036		294415				102878	125441
20			79581		288340				99959
21					296959				103133
22					311711
23					128869
24
25
26
27
28
29
30
31
32
33
34
35
36
37
38
39
40
41
42
43
44
45
46
47
48
49
50
51
52
53
54
55
56
57
58
59
60
61
62
63
64
65
66
67
68
69
70
71
72
73
74
75
76
77
78
79
80
81
82
83
84
85
86
87
88
89
90
91
92
93
94
95
96
97
98
99
100
101
102
103
104
105
106
107
108
109
110
111
112
113
114
115
116
117
118
119
120
121
122
123
124
125
126
127
128
129
130
131
132
133
134
135
136
137
138
139
140
141
142
143
144
145
146
147
148
149
150
151
152
153
154
155
156
157
158
159
160
161
162
163
164
165
166
167
168
169
170
171
172
173
174
175
176
177
178
179
180
181
182
183
184
185
186
187
188
189
190
191
192
193
194
195
196
197
198
199
200
201
202
203
204
205
206
207
208
209
210
211
212
213
214
215
216
217
218
219
220
221
222
223
224
225
226
227
228
229
230
231
232
233
234
235
236
237
238
239
240
241
242
243
244
245
246
247
248
249
250
251
252
253
254
255
256
257
258
259
260
261
262
263
264
265
266
267
268
269
270
271
272
273
274
275
276
277
278
279
280
281
282
283
284
285
286
287
288
289
290
291
292
293
294
295
296
297
298
299

## Sheet: Frame_G1(h)
	Cell 1	Cell 2	Cell 3	Cell 4	Cell 5	Cell 6	Cell 7	Cell 8	Cell 9	Cell 10	Cell 11	Cell 12	Cell 13	Cell 14	Cell 15	Cell 16	Cell 17	Cell 18	Cell 19	Cell 20	Cell 21	Cell 22	Cell 23	Cell 24
0	17.6667	22.6667	13.6667	19.6667	21.3333	19	12.6667	10.6667	10	18.3333	9.66667	21.6667	26.6667	23.3333	19.3333	10	19.6667	12	25	18.6667	21	15.3333	18	21.3333
1	18	23	14	20	21.6667	19.3333	13	11	10.3333	18.6667	10	22	27	23.6667	19.6667	10.3333	20	12.3333	25.3333	19	21.3333	15.6667	18.3333	21.6667
2	18.3333	23.3333	14.3333	20.3333	22	19.6667	13.3333	11.3333	10.6667	19	10.3333	22.3333	27.3333	24	20	10.6667	20.3333	12.6667	25.6667	19.3333	21.6667	16	18.6667	22
3	18.6667	23.6667	14.6667	20.6667	22.3333	20	13.6667	11.6667	11	19.3333	10.6667	22.6667	27.6667	24.3333	20.3333	11	20.6667	13	26	19.6667	22	16.3333	19	22.3333
4	19	24	15	21	22.6667	20.3333	14	12	11.3333	19.6667	11	23	28	24.6667	20.6667	11.3333	21	13.3333	26.3333	20	22.3333	16.6667	19.3333	22.6667
5	19.3333	24.3333	15.3333	21.3333	23	20.6667	14.3333	12.3333	11.6667	20	11.3333	23.3333	28.3333	25	21	11.6667	21.3333	13.6667	26.6667	20.3333	22.6667	17	19.6667	23
6	19.6667	24.6667	15.6667	21.6667	23.3333	21	14.6667	12.6667	12	20.3333	11.6667	23.6667	28.6667	25.3333	21.3333	12	21.6667	14	27	20.6667	23	17.3333	20	23.3333
7	20	25	16	22	23.6667	21.3333	15	13	12.3333	20.6667	12	24	29	25.6667	21.6667	12.3333	22	14.3333	27.3333	21	23.3333	17.6667	20.3333	23.6667
8	20.3333	25.3333	16.3333	22.3333	24	21.6667	15.3333	13.3333	12.6667	21	12.3333	24.3333	29.3333	26	22	12.6667	22.3333	14.6667	27.6667	21.3333	23.6667	18	20.6667	24
9	20.6667	25.6667	16.6667	22.6667	24.3333	22	15.6667	13.6667	13	21.3333	12.6667	24.6667	29.6667	26.3333	22.3333	13	22.6667	15	28	21.6667	24	18.3333	21	24.3333
10	21	26	17	23	24.6667	22.3333	16	14	13.3333	21.6667	13	25	30	26.6667	22.6667	13.3333	23	15.3333	28.3333	22	24.3333	18.6667		24.6667
11	21.3333	26.3333	17.3333	23.3333	25	22.6667	16.3333	14.3333	13.6667	22	13.3333	25.3333	30.3333	27	23	13.6667	23.3333	15.6667	28.6667	22.3333	24.6667	19		25
12	21.6667	26.6667	17.6667	23.6667	25.3333	23	16.6667	14.6667	14	22.3333	13.6667	25.6667	30.6667	27.3333	23.3333	14	23.6667	16	29	22.6667	25	19.3333		25.3333
13	22	27	18	24	25.6667	23.3333	17	15	14.3333	22.6667	14	26	31	27.6667	23.6667	14.3333	24	16.3333	29.3333	23	25.3333	19.6667		25.6667
14	22.3333	27.3333	18.3333	24.3333	26	23.6667	17.3333	15.3333	14.6667	23	14.3333	26.3333	31.3333	28	24	14.6667	24.3333	16.6667	29.6667	23.3333	25.6667	20		26
15	22.6667	27.6667	18.6667	24.6667	26.3333	24	17.6667	15.6667	15	23.3333	14.6667	26.6667	31.6667	28.3333	24.3333	15	24.6667	17	30	23.6667	26	20.3333		26.3333
16	23	28	19	25	26.6667	24.3333		16	15.3333	23.6667	15	27	32	28.6667	24.6667	15.3333	25	17.3333	30.3333	24	26.3333	20.6667		26.6667
17	23.3333	28.3333	19.3333	25.3333	27	24.6667		16.3333	15.6667	24	15.3333	27.3333	32.3333	29	25	15.6667	25.3333	17.6667	30.6667	24.3333	26.6667	21		27
18	23.6667	28.6667	19.6667	25.6667	27.3333	25		16.6667	16	24.3333	15.6667	27.6667	32.6667	29.3333		16	25.6667	18	31	24.6667	27	21.3333		27.3333
19	24	29	20	26	27.6667			17	16.3333	24.6667	16	28	33	29.6667		16.3333	26	18.3333	31.3333	25	27.3333	21.6667		27.6667
20	24.3333	29.3333	20.3333	26.3333	28			17.3333	16.6667	25	16.3333	28.3333		30		16.6667	26.3333	18.6667	31.6667	25.3333	27.6667	22		28
21	24.6667	29.6667	20.6667	26.6667	28.3333			17.6667	17		16.6667	28.6667				17	26.6667	19	32	25.6667	28			28.3333
22	25	30	21	27	28.6667			18	17.3333		17	29				17.3333		19.3333	32.3333	26	28.3333			28.6667
23	25.3333	30.3333	21.3333	27.3333	29			18.3333	17.6667		17.3333	29.3333				17.6667		19.6667	32.6667	26.3333	28.6667			29
24	25.6667	30.6667	21.6667	27.6667	29.3333			18.6667	18		17.6667	29.6667				18		20	33	26.6667	29			29.3333
25	26	31	22	28	29.6667			19	18.3333		18					18.3333		20.3333	33.3333	27	29.3333			29.6667
26	26.3333	31.3333	22.3333	28.3333				19.3333	18.6667		18.3333					18.6667		20.6667		27.3333	29.6667			30
27	26.6667	31.6667	22.6667	28.6667				19.6667	19		18.6667					19		21		27.6667	30			30.3333
28	27	32	23					20	19.3333		19					19.3333		21.3333		28	30.3333			30.6667
29	27.3333	32.3333	23.3333					20.3333	19.6667		19.3333					19.6667		21.6667		28.3333	30.6667			31
30	27.6667		23.6667					20.6667	20		19.6667					20		22		28.6667	31			31.3333
31	28		24					21	20.3333		20					20.3333		22.3333		29				31.6667
32	28.3333							21.3333	20.6667		20.3333					20.6667		22.6667		29.3333				32
33	28.6667							21.6667	21		20.6667					21		23		29.6667				32.3333
34	29							22	21.3333		21					21.3333		23.3333		30				32.6667
35	29.3333							22.3333	21.6667		21.3333					21.6667		23.6667		30.3333				33
36	29.6667							22.6667	22		21.6667					22		24		30.6667				33.3333
37								23	22.3333		22					22.3333		24.3333		31				33.6667
38								23.3333	22.6667		22.3333					22.6667		24.6667		31.3333				34
39								23.6667	23		22.6667					23		25		31.6667
40								24	23.3333		23					23.3333		25.3333		32
41								24.3333	23.6667		23.3333					23.6667		25.6667		32.3333
42								24.6667	24		23.6667					24		26		32.6667
43								25	24.3333		24					24.3333		26.3333
44								25.3333	24.6667		24.3333					24.6667		26.6667
45								25.6667	25		24.6667					25		27
46								26	25.3333		25					25.3333		27.3333
47								26.3333	25.6667		25.3333					25.6667		27.6667
48								26.6667	26									28
49								27	26.3333									28.3333
50								27.3333	26.6667									28.6667
51								27.6667										29
52								28										29.3333
53								28.3333										29.6667
54								28.6667										30
55								29										30.3333
56								29.3333										30.6667
57								29.6667										31
58								30
59								30.3333
60								30.6667
61								31
62								31.3333
63								31.6667
64								32
65								32.3333
66								32.6667
67								33
68								33.3333
69
70
71
72
73
74
75
76
77
78
79
80
81
82
83
84
85
86
87
88
89
90
91
92
93
94
95
96
97
98
99
100
101
102
103
104
105
106
107
108
109
110
111
112
113
114
115
116
117
118
119
120
121
122
123
124
125
126
127
128
129
130
131
132
133
134
135
136
137
138
139
140
141
142
143
144
145
146
147
148
149
150
151
152
153
154
155
156
157
158
159
160
161
162
163
164
165
166
167
168
169
170
171
172
173
174
175
176
177
178
179
180
181
182
183
184
185
186
187
188
189
190
191
192
193
194
195
196
197
198
199
200
201
202
203
204
205
206
207
208
209
210
211
212
213
214
215
216
217
218
219
220
221
222
223
224
225
226
227
228
229
230
231
232
233
234
235
236
237
238
239
240
241
242
243
244
245
246
247
248
249
250
251
252
253
254
255
256
257
258
259
260
261
262
263
264
265
266
267
268
269
270
271
272
273
274
275
276
277
278
279
280
281
282
283
284
285
286
287
288
289
290
291
292
293
294
295
296
297
298
299

## Sheet: Frame_SG2(h)
	Cell 1	Cell 2	Cell 3	Cell 4	Cell 5	Cell 6	Cell 7	Cell 8	Cell 9	Cell 10	Cell 11	Cell 12	Cell 13	Cell 14	Cell 15	Cell 16
0	6.66667	24.6667	10.3333	17	25.6667	11.6667	25.6667	12.6667	10	14.3333	29	12.6667	26.3333	10.6667	11	9.66667
1	7	25	10.6667	17.3333	26	12	26	13	10.3333	14.6667	29.3333	13	26.6667	11	11.3333	10
2	7.33333	25.3333	11	17.6667	26.3333	12.3333	26.3333	13.3333	10.6667	15	29.6667	13.3333	27	11.3333	11.6667	10.3333
3	7.66667	25.6667	11.3333	18	26.6667	12.6667	26.6667	13.6667	11	15.3333	30	13.6667	27.3333	11.6667	12	10.6667
4	8	26	11.6667	18.3333	27	13	27	14	11.3333	15.6667	30.3333	14	27.6667	12	12.3333	11
5	8.33333	26.3333	12	18.6667	27.3333	13.3333	27.3333	14.3333	11.6667	16	30.6667	14.3333	28	12.3333	12.6667	11.3333
6	8.66667	26.6667	12.3333	19	27.6667	13.6667	27.6667	14.6667	12	16.3333	31	14.6667	28.3333	12.6667	13	11.6667
7	9	27	12.6667	19.3333	28	14	28	15	12.3333	16.6667	31.3333	15	28.6667	13	13.3333	12
8	9.33333	27.3333	13	19.6667	28.3333	14.3333	28.3333	15.3333	12.6667	17	31.6667	15.3333	29	13.3333	13.6667	12.3333
9	9.66667	27.6667	13.3333	20	28.6667	14.6667	28.6667	15.6667	13	17.3333	32	15.6667	29.3333	13.6667	14	12.6667
10	10	28	13.6667	20.3333	29	15	29	16	13.3333	17.6667	32.3333	16	29.6667	14	14.3333	13
11	10.3333	28.3333	14	20.6667	29.3333	15.3333	29.3333	16.3333	13.6667	18	32.6667	16.3333	30	14.3333	14.6667	13.3333
12	10.6667	28.6667	14.3333	21	29.6667	15.6667	29.6667	16.6667	14	18.3333	33		30.3333	14.6667	15	13.6667
13	11	29	14.6667	21.3333	30		30	17	14.3333	18.6667	33.3333		30.6667	15	15.3333	14
14	11.3333	29.3333	15	21.6667	30.3333			17.3333	14.6667	19	33.6667		31	15.3333	15.6667
15	11.6667	29.6667	15.3333	22	30.6667			17.6667	15	19.3333	34		31.3333
16	12	30	15.6667	22.3333	31			18	15.3333	19.6667	34.3333		31.6667
17	12.3333		16	22.6667	31.3333			18.3333	15.6667	20	34.6667		32
18	12.6667		16.3333		31.6667			18.6667	16	20.3333	35
19	13		16.6667		32				16.3333	20.6667
20			17		32.3333				16.6667
21					32.6667				17
22					33
23					33.3333
24
25
26
27
28
29
30
31
32
33
34
35
36
37
38
39
40
41
42
43
44
45
46
47
48
49
50
51
52
53
54
55
56
57
58
59
60
61
62
63
64
65
66
67
68
69
70
71
72
73
74
75
76
77
78
79
80
81
82
83
84
85
86
87
88
89
90
91
92
93
94
95
96
97
98
99
100
101
102
103
104
105
106
107
108
109
110
111
112
113
114
115
116
117
118
119
120
121
122
123
124
125
126
127
128
129
130
131
132
133
134
135
136
137
138
139
140
141
142
143
144
145
146
147
148
149
150
151
152
153
154
155
156
157
158
159
160
161
162
163
164
165
166
167
168
169
170
171
172
173
174
175
176
177
178
179
180
181
182
183
184
185
186
187
188
189
190
191
192
193
194
195
196
197
198
199
200
201
202
203
204
205
206
207
208
209
210
211
212
213
214
215
216
217
218
219
220
221
222
223
224
225
226
227
228
229
230
231
232
233
234
235
236
237
238
239
240
241
242
243
244
245
246
247
248
249
250
251
252
253
254
255
256
257
258
259
260
261
262
263
264
265
266
267
268
269
270
271
272
273
274
275
276
277
278
279
280
281
282
283
284
285
286
287
288
289
290
291
292
293
294
295
296
297
298
299

## Sheet: Half-life_G1(h)
	Cell 1	Cell 2	Cell 3	Cell 4	Cell 5	Cell 6	Cell 7	Cell 8	Cell 9	Cell 10	Cell 11	Cell 12	Cell 13	Cell 14	Cell 15	Cell 16	Cell 17	Cell 18	Cell 19	Cell 20	Cell 21	Cell 22	Cell 23	Cell 24
0	22.1554	19.869	20.1294	20.1333	13.9129	11.6204	23.983	18.6792	27.1988	15.6796	23.7988	2.70738	11.1373	10.8242	10.7856	25.201	21.7164	23.5441	14.6392	22.2599	25.2096	32.3335	10.5606	30.0412

## Sheet: Half-life_SG2(h)
	Cell 1	Cell 2	Cell 3	Cell 4	Cell 5	Cell 6	Cell 7	Cell 8	Cell 9	Cell 10	Cell 11	Cell 12	Cell 13	Cell 14	Cell 15	Cell 16
0	15.3688	107.526	55.3627	39.3517	20.1771	14.2812	39.2072	18.2643	29.506	79.7845	73.5611	25.2451	13.6334	28.7275	20.582	29.7427
