# Supplementary material for: The G1-S transition is promoted by Rb degradation via the E3 ligase UBR5
Source: Sci Adv. 2024 Oct 23;10(43):eadq6858. doi: 10.1126/sciadv.adq6858 (PMC11498223; doi:10.1126/sciadv.adq6858)
Supplement: Supplementary file 2 — Tables S1 to S36 [file sciadv.adq6858_tables_s1_to_s36.zip › adq6858_table_s26.xlsx]

## Sheet: Clover_total_G1
	Cell 1	Cell 2	Cell 3	Cell 4	Cell 5	Cell 6	Cell 7	Cell 8	Cell 9	Cell 10	Cell 11	Cell 12	Cell 13	Cell 14	Cell 15	Cell 16	Cell 17	Cell 18	Cell 19	Cell 20	Cell 21	Cell 22	Cell 23	Cell 24	Cell 25	Cell 26	Cell 27
0	141727	140591	89758	560846	362919	1178933	182874	483929	235618	216157	290317	413361	155871	848249	832395	609403	1839172	451077	747307	421837	396110	762167	802089	850775	276776	276481	273139
1	133649	144862	97373	554668	352869	1120630	188322	499774	231879	205085	287654	398572	163698	811651	757487	578667	1785774	436155	704307	404808	399951	728898	801340	866295	266774	265793	271891
2	135801	113388	66786	525874	342829	1019155	177042	484597	226148	201121	273096	383510	150031	786405	745672	548408	1675235	440153	718225	397989	382471	709558	776513	848319	266852	267907	269259
3	130302	97776	56901	532706	329438	999720	177669	474094	227757	194322	259923	354959	145254	760402	688028	581396	1574396	437886	685712	379156	384837	684661	747947	829755	258373	254601	273567
4	124665	95443	53255	511663	302650	1010269	169046	478476	211879	186588	234208	352821	131859	732825	680898	598446	1558992	421972	696809	360786	365619	638668	744508	835565	234643	255452	246259
5	113790	96833	56858	489444	296517	925596	164421	490434	216744	174506	225295	322081	124555	710781	641053	616497	1474251	415765	703985	381877	360813	620531	721083	789277	247318	254480	242412
6	95887	76180	38931	478309	293053	812211	162321	463170	226795	166589	211723	318495	125225	703421	641284	488382	1404635	406624	685207	359930	344906	621389	718069	789898	263165	228835	226519
7	84449	82011	34687	487722	275069	854309	170881	471536	209511	162917	201594	294291	109099	671343	602003	436079	1438565	394863	684861	344657	335558	620866	694699	773959	254199	231897	229503
8	81669	75296	38263	454177	269490	864001	162142	463934	200831	156675	196109	283829	107887	654266	596078	410843	1453130	383587	681265	355577	331527	599122	687792	761400	240146	238042	210791
9	67176	80678	48862	406637	267508	808519	160269	440964	188513		187359	270023	116130	596626	563597	366583	1379226	357435	653268	326980	313560	603945	669996	716551	251527	246309	207205
10	54873	74000	55896	432747	264006	858192	145250	444816	169561		170250	244307	108345	582382	507791	349219	1358319	353623	655870	313763	311057	616408	654505	685006	249184	230372	194885
11	53473	61736	46451	430809	252103	848463	149746	424183	174207		168854	228883	91965	571143	516062	385915	1329518	335830	644199	339467	281461	627009	645206	682701	256092	239749	175468
12	51862	55717	40920	427384	232414	815270	142528	441626	171390		162515	204362	80961	575347	467738	370431	1271220	323053	604941	325431	273700	614857	629862	676081	248573	237592	161555
13	35229	58293	48136	396398	232459	785307	138735	442004	165550		152903	180262	80268	586589		337829	1195239	278184	622983	345557	268119	587850	596693	639489	234905	243503	157676
14	23934	49102	38220	394877	222327	464791	129745	426359	167731			181865	76590	599586		321550	1225228	283597	619123	340204	260157	588506	580638	627108	247742	239969	146620
15	21005	68259	42719	400500		681609	130509	415274	187910			194437	72941	583080		330351	1215883	279325	598466	308490	247410	583009	566771	606083	231364	231738	137337
16		70466		413990		518713	124814	415650	194941				56395	567919		332743	1180482	282912	603069	294853	237799	535270	539709	576391	211115	230020	136290
17				397110		566337	115342	393839	185483				47671	538331		339437	1168393	294802	578720	254162	222346	521753	533877	572928	218404	222364	120724
18				368574		661911		382847	183613				45232	528806		341315	1147751	279929	579683	284613		499413	517901	543092	194410	225183	115788
19				360223		664219		384896	179893				34540	514476		353156	1098328	292042	578594	262687		504312	494295	509464	181818	229399	90929
20				394892		637017		368712	179793				30261	496964		327711	1034806	302406	564569	299884		512963	491452	516660	182181	212492
21				407806		269608		365650	181569				27795	426263		307526	1030425	311029	550968	231123		494338	477433	493226	178068	212118
22				386947		614765			179856					397210		303039	1050997	301092	544117	273381		474981	486985	493185	167500	209965
23				347371		598966			170085					372034		287514	1002092	302669	523371	239649		461194	484031	499286	167898	203022
24				337073		586550			172868					327998		281337	1002092	302150	515613	225321		465176	474799	499474		213271
25				326824		538751			156933					306758		303809	881986	290540	511944	235674		480727	464862	473078		200668
26				332426		545532			155322					329595		297608	851066	273091	468642	254787		462901	443080	461149		180588
27				318393		551766			153553					360013		293466	868275	254059	460493	204550		429098	436815	442892		170235
28				321762		531504			149650					346389		309979	866057	253378	542384	248323		420708	406128	415057
29				326014		523926			150933					403574		309670	807875	237258	460364	213664		436184	403155	420188
30						503753			154236					397877		299047	772674	225426	455680	243252		414433	357565	380105
31						496541			136197					380281		277328	686855	215276	454919	238035		393534	358799	348992
32						468850			141558					372566		274580	637694	200434	452004	222912		387835	365528	351839
33						456854			147043					363862		263710	690808	182405	427973	218062		394868	403777	335738
34						449596			131491					363126		245231	666154	181366	428901	209896		381131	379928	303789
35						440159			132590					369689		241641	618284	186951	414745	226876			398600	326596
36						430231			128963					346151		225026	534343	182259	405821	185029			385690	314235
37						422352			117334					365511		216261	512989	184719	396073	186617			389271	322374
38						427118			117505					366232		210228	533106	179494	389612				386703	318525
39						412485			108794					397918		199624	542411	164313	370836				379001	296169
40						409958			98642					385266		197036	522319	158323	364519				369170	289232
41						402808								374963		191543	509429	157515	357856				360499	288918
42						385221								364168			514452	154403	359656				344439	284248
43														374792			478919	154778	351308				361596	279731
44														369305			492210	148596	347079					270517
45														360449			469334	142735	338003					264536
46														357247			447560	134204	329876
47														341739			511397	130325	318068
48														331368			486875	114353	310130
49														329753			462449		309808
50														306426			435956		298434
51														294379			430043		280496
52														284707			412529		273196
53														279536			399165		271616
54														264378			387385		253997
55														257878			358113		252550
56														242857			351808
57														236693			331483
58														219954
59														216541
60														204614
61														190531
62														168883
63
64
65
66
67
68
69
70
71
72
73
74
75
76
77
78
79
80
81
82
83
84
85
86
87
88
89
90
91
92
93
94
95
96
97
98
99
100
101
102
103
104
105
106
107
108
109
110
111
112
113
114
115
116
117
118
119
120
121
122
123
124
125
126
127
128
129
130
131
132
133
134
135
136
137
138
139
140
141
142
143
144
145
146
147
148
149
150
151
152
153
154
155
156
157
158
159
160
161
162
163
164
165
166
167
168
169
170
171
172
173
174
175
176
177
178
179
180
181
182
183
184
185
186
187
188
189
190
191
192
193
194
195
196
197
198
199
200
201
202
203
204
205
206
207
208
209
210
211
212
213
214
215
216
217
218
219
220
221
222
223
224
225
226
227
228
229
230
231
232
233
234
235
236
237
238
239
240
241
242
243
244
245
246
247
248
249
250
251
252
253
254
255
256
257
258
259
260
261
262
263
264
265
266
267
268
269
270
271
272
273
274
275
276
277
278
279
280
281
282
283
284
285
286
287
288
289
290
291
292
293
294
295
296
297
298
299

## Sheet: Clover_total_SG2
	Cell 1	Cell 2	Cell 3	Cell 4	Cell 5	Cell 6	Cell 7	Cell 8	Cell 9	Cell 10	Cell 11	Cell 12	Cell 13	Cell 14	Cell 15	Cell 16	Cell 17	Cell 18	Cell 19	Cell 20	Cell 21	Cell 22	Cell 23	Cell 24	Cell 25	Cell 26	Cell 27	Cell 28	Cell 29	Cell 30	Cell 31	Cell 32	Cell 33
0	235177	710587	640610	544307	438311	500677	492762	269264	704768	125294	226262	1272885	2671303	815509	476340	265981	1578320	325297	302694	561097	887028	272668	592582	1538591	271804	261558	844243	1268925	2332093	559687	772848	664403	769675
1	237686	710297	645239	534265	417117	492053	475799	267222	711337	116532	224348	1282587	2705978	820025	485979	251974	1557812	301309	292999	552014	825714	268697	588132	1543754	256626	263227	818266	1275376	2260675	560953	738214	675743	745417
2	245105	667359	618371	494954	416844	485919	457356	289451	677859	105307	212593	1252287	2663699	776415	493699	249693	1502200	300225	282965	544000	799629	260657	564626	1508951	245032	264571	828786	1245800	2231390	533189	749153	656388	731625
3	230230	660059	585552	489108	378783	451534	431071	282602	682995	110491	212386	1225989	2546122	789108	477610	240064	1425265	270528	288222	553841	766231	254490	544457	1476584	243706	261951	833041	1258571	2175984	541967	747579	633015	707332
4	244173	603751	573045	446703	368559	450379	418630	271025	676421	112449	218657	1218632	2565291	752889	495737	233239	1423847	271092	285682	530591	719074	243481	549665	1513120	230537	254181	810878	1219158	2172041	516229	731354	655571	710557
5	253267	602426	557664	445941	345065	409784	382339	261493	667948	103794	211522	1162016	2541238	750029	493276	211907	1316218	262567	279635	511071	732966	235262	529984	1486009	223931	253900	829132	1211055	2092500	528088	706529	627318	680193
6	230537	563935	579471	444609	347741	405594	384650	254792	643393	99197	208975	1186354	2504627	721614	471107	214004	1306615	231769	275168	508842	664733	235136	583024	1475301	235700	254704	801819	1183553	2115878	518069	699857	633457	680690
7	225659	557391	566654	423402	332568	372527	390054	260534	647551	96680	200207	1150443	2487375	702750	459335	208538	1193693	227810	283102	518639	639305	225819	547859	1481639	236681	253568	794678	1161815	2063192	500923	692853	615958	669268
8	221780	540670	508606	429629	323626	368197	376457	256091	624116	90126	202976	1067984	2469053	733641	435409	196033	1168632	226256	269137	512488	581940	220222	541044	1446995	250615	243309	796877	1165902	1987172	513136	669968	597612	654270
9	204294	514560	515263	428438	323393	357066	387257	250383	565926	90126	209256	1101898	2436907	735265	407111	194623	1103799	206629	275293	500127	564454	221450	555531	1411076	226029	230729	791975	1129128	1966262	516847	660618	597391	652415
10	211170	506513	515252	406878	324871	342379	383769	257031	537653	83863	201492	1080520	2389456	711491	394697	194404	1033186	209048	278733	475309	543340		551702	1377228	226029	232445	769543	1139818	1894700	493884	650775	577385	651183
11	208205	497308	450308	407901	293593	327469	368934	275195	551826	87823	205755	1060028	2362192		379418	183564		213078	261035	460698	507806		526420	1383804	218135	233833	764789	1116438	1830596	478737	659691	583370	630903
12	196217	475440	440475	408219	293562	344192	367833	267108	551826	87823	191965	1063938	2328606		391940	180232		209369		457619	484127		520548	1400324	212571	227712	734097	1095488	1769328	478562	665036	578275	621078
13	195824	485433	422538	372169	296648	322799	364754	258116		71365	191480	1093910	2255314		377841			223669		485556	443070		506706	1364343	212233	215327	745676	1114509	1725780	495281	653662	557865
14	177678	486673	381296	361138	272872	320286	329630	263756			194366	998176	2235238		368481			210098		482427				1351901	195141	214858	739641	1092960	1673388	470712	628744	554857
15	158369	451075	371234	350007	258985	317020	326749	259471				978743			352058			199865		474293				1313402	191464	217349	666030	1073340	1637041	459283		543573
16	144539	435100	356506	322332	252231	275948	328455	259006				1007914			350744			199217		459694					189964	210627	682674	1038974	1584259	444192		522863
17		425314	381769	321017		276902	300992	253502				987367			326117					440540					183418	213818	692491	1022197		424453		514052
18		398993	407253	313946		279618	307265								327042										179170	211155	706070			435709
19			396024				289855								329171										174278	199975	651570			439913
20			420228				311981								302223										182932		666753			451120
21							322401								299869										184358		674610			449341
22															311974										182068		665544			431699
23															311605										181964					410757
24																									197548
25																									194992
26
27
28
29
30
31
32
33
34
35
36
37
38
39
40
41
42
43
44
45
46
47
48
49
50
51
52
53
54
55
56
57
58
59
60
61
62
63
64
65
66
67
68
69
70
71
72
73
74
75
76
77
78
79
80
81
82
83
84
85
86
87
88
89
90
91
92
93
94
95
96
97
98
99
100
101
102
103
104
105
106
107
108
109
110
111
112
113
114
115
116
117
118
119
120
121
122
123
124
125
126
127
128
129
130
131
132
133
134
135
136
137
138
139
140
141
142
143
144
145
146
147
148
149
150
151
152
153
154
155
156
157
158
159
160
161
162
163
164
165
166
167
168
169
170
171
172
173
174
175
176
177
178
179
180
181
182
183
184
185
186
187
188
189
190
191
192
193
194
195
196
197
198
199
200
201
202
203
204
205
206
207
208
209
210
211
212
213
214
215
216
217
218
219
220
221
222
223
224
225
226
227
228
229
230
231
232
233
234
235
236
237
238
239
240
241
242
243
244
245
246
247
248
249
250
251
252
253
254
255
256
257
258
259
260
261
262
263
264
265
266
267
268
269
270
271
272
273
274
275
276
277
278
279
280
281
282
283
284
285
286
287
288
289
290
291
292
293
294
295
296
297
298
299

## Sheet: mCherry-Gem_total_G1
	Cell 1	Cell 2	Cell 3	Cell 4	Cell 5	Cell 6	Cell 7	Cell 8	Cell 9	Cell 10	Cell 11	Cell 12	Cell 13	Cell 14	Cell 15	Cell 16	Cell 17	Cell 18	Cell 19	Cell 20	Cell 21	Cell 22	Cell 23	Cell 24	Cell 25	Cell 26	Cell 27
0	976	123	-756	7295	35206	10393	2095	2024	3870	2106	3764	3976	602	6414	2643	3010	8931	4512	17380	4786	7897	3835	10764	12273	8864	7081	3251
1	1653	-1179	-770	8508	30462	9976	2521	2528	3668	1939	4415	4344	1480	6080	2031	2041	9083	5847	15392	4453	7453	3591	12228	13013	8377	6801	3891
2	1777	-1382	-1050	7183	23648	6944	1994	2654	4075	1720	4237	4168	646	6440	2237	2553	9491	5910	14379	4830	7990	3224	11123	13917	8472	7231	4500
3	1521	-699	-166	7627	18488	10953	2446	2657	3904	1631	3421	4136	56	6418	2384	7230	7680	6387	12223	4766	7019	3915	11532	13719	9030	7865	4330
4	2358	-866	-1735	6335	13794	8749	2474	2744	4247	1796	3690	4621	658	5825	2159	5244	8101	6796	11899	4958	6949	3301	11370	13317	8314	8193	3983
5	450	-1019	-1212	6764	10651	7611	2835	1436	3910	1642	3894	5152	409	5539	1371	8998	8291	7871	11137	5559	7022	3779	12684	12913	8709	8917	4320
6	699	-1010	-994	6717	8178	6173	2444	2361	4765	1533	3744	4307	914	6279	1841	4558	7997	7682	11416	5376	6669	4183	12982	12561	9801	9057	4533
7	1203	-691	-1471	6779	6815	7290	3013	1616	4465	1606	3194	4563	951	5774	2536	4670	10247	9268	11632	4663	7164	5104	13318	13335	10503	10080	4364
8	823	-1236	-1909	6631	5988	7693	2734	1635	4755	1694	3671	4217	2033	6513	2120	5100	10570	8782	11378	6299	7584	6329	13630	13543	11019	10162	3845
9	249	-969	-762	5606	5504	7852	2653	2183	3619		3694	4282	1810	5246	833	4795	11006	7980	11889	5712	7411	7305	14296	12319	11869	11500	3852
10	-456	-725	-508	8488	4541	10911	3390	2636	3160		3496	3954	1380	5194	-1069	5154	10860	7673	12187	5335	7492	7739	14501	11874	12731	12721	3560
11	-35	-962	-1359	8219	3777	11320	4109	3089	3762		3624	3057	2089	4742	-1139	5969	11461	8792	11588	5833	6991	8634	15371	12389	13733	14095	3939
12	-658	-1317	-1656	8723	3742	10331	3390	1694	4800		3742	2838	1897	4552	-817	4846	10884	8616	11766	5582	6013	9293	14977	12282	13167	14831	3606
13	3	-1430	-1033	7580	3341	9788	4345	1689	5272		4572	2414	2126	5198		4122	10592	6263	13089	6794	5930	9014	14286	11837	13089	14496	3239
14	-1251	-1626	-840	7561	2536	4132	4073	1460	5953			2329	2134	5759		3556	11968	6176	13363	7461	5894	9580	13114	13051	14315	14030	3930
15	-1090	-529	-776	8337		6462	5367	795	5874			2145	236	6149		4196	11505	8243	13412	5551	5615	8968	13636	12012	14154	14073	3672
16		-1013		8762		4368	5347	931	6316				-590	6405		5593	9738	7666	14218	5518	6820	6372	13686	11920	11785	13612	3736
17				10557		5063	5307	2715	6833				-1254	5505		6032	9985	7533	13223	4238	5649	5567	13263	11929	11571	13018	3400
18				9668		6805		2782	7124				-1987	5877		5088	11128	7601	12055	4912		5467	12545	11179	12238	13034	2476
19				9565		7248		2668	7766				-2099	5962		5877	10945	7821	11978	4281		4671	12541	9966	11069	14025	2647
20				11027		6455		1628	6550				-1666	5093		4782	9544	7103	11301	6264		5438	11925	11011	10488	12983
21				11125		2523		1778	7728				-1811	4359		5434	10421	6673	11869	4472		5652	11425	11162	11085	13276
22				10615		6564			8199					6098		5642	12287	7681	11173	6973		3908	12548	11682	10049	13352
23				10239		5973			8301					5678		4731	10884	6870	11902	5459		4577	12709	11194	9146	12347
24				10291		5431			8060					5314		4863	10884	6833	12192	5155		5086	11962	11196		12678
25				8552		5566			7870					5831		6150	9595	7473	12175	5991		5607	12894	11033		10625
26				10198		5614			7509					5425		5453	10000	6545	12211	6777		4734	11423	11346		9055
27				8341		5641			9035					4580		3533	9892	5807	12600	4655		4028	12374	10229		8892
28				9332		6030			8349					3299		4694	9365	5789	16850	6650		4594	11629	9552
29				10008		6613			9094					5178		3644	10703	5177	11521	5710		4904	10943	9957
30						5876			9150					4722		4529	8920	4626	11691	6172		5150	9791	9194
31						5217			7288					4023		4541	7814	4804	12235	6634		3957	10781	8691
32						5434			7968					4115		6875	7373	3714	12376	5406		4969	10645	9405
33						4993			8801					4917		7053	9166	3628	11374	5357		5556	13354	8437
34						5235			7106					5526		6250	6363	3788	11516	5629		4691	12211	9038
35						4631			7391					4887		6075	5654	3506	11710	6555			12167	11847
36						4230			6263					5282		5330	5743	3372	11614	5204			12707	12193
37						5304			7092					5542		5097	3985	4763	11855	3995			12675	11685
38						6257			6210					5853		5097	6340	4168	10085				13024	11214
39						6519			6636					7740		5363	5082	4124	9560				14856	11383
40						6302			6297					7761		5425	6024	4207	9736				16359	11895
41						5443								6608		5319	6701	4932	8657				17733	12440
42						5210								7855			6912	3898	8340				16741	11255
43														8099			6092	4769	8495				18462	10421
44														8010			9212	4199	10403					10585
45														7775			7728	3941	10616					12145
46														7892			8112	3926	11589
47														8910			9592	3175	12280
48														8529			10597	2909	11708
49														8036			9898		10509
50														7492			8801		10790
51														7203			8230		9944
52														7397			7664		10200
53														7829			7934		8980
54														7217			7368		7641
55														7846			7741		8030
56														6802			8113
57														7613			6752
58														6815
59														7041
60														7068
61														5528
62														4651
63
64
65
66
67
68
69
70
71
72
73
74
75
76
77
78
79
80
81
82
83
84
85
86
87
88
89
90
91
92
93
94
95
96
97
98
99
100
101
102
103
104
105
106
107
108
109
110
111
112
113
114
115
116
117
118
119
120
121
122
123
124
125
126
127
128
129
130
131
132
133
134
135
136
137
138
139
140
141
142
143
144
145
146
147
148
149
150
151
152
153
154
155
156
157
158
159
160
161
162
163
164
165
166
167
168
169
170
171
172
173
174
175
176
177
178
179
180
181
182
183
184
185
186
187
188
189
190
191
192
193
194
195
196
197
198
199
200
201
202
203
204
205
206
207
208
209
210
211
212
213
214
215
216
217
218
219
220
221
222
223
224
225
226
227
228
229
230
231
232
233
234
235
236
237
238
239
240
241
242
243
244
245
246
247
248
249
250
251
252
253
254
255
256
257
258
259
260
261
262
263
264
265
266
267
268
269
270
271
272
273
274
275
276
277
278
279
280
281
282
283
284
285
286
287
288
289
290
291
292
293
294
295
296
297
298
299

## Sheet: mCherry-Gem_total_SG2
	Cell 1	Cell 2	Cell 3	Cell 4	Cell 5	Cell 6	Cell 7	Cell 8	Cell 9	Cell 10	Cell 11	Cell 12	Cell 13	Cell 14	Cell 15	Cell 16	Cell 17	Cell 18	Cell 19	Cell 20	Cell 21	Cell 22	Cell 23	Cell 24	Cell 25	Cell 26	Cell 27	Cell 28	Cell 29	Cell 30	Cell 31	Cell 32	Cell 33
0	1193	2926	17152	8274	3930	1453	3279	8448	61489	8088	48992	37351	113569	49071	15887	5127	76247	8069	9395	13158	45803	20310	35309	51772	18090	11837	32534	73850	56089	5500	82428	46904	59414
1	1829	5051	19687	10734	6125	3108	4556	8483	65804	11912	56789	43728	125296	57435	20283	5454	81713	8948	12138	16218	49082	20418	39722	58794	22650	16865	36997	84439	63351	6625	86040	58125	70814
2	3387	6555	22077	12176	7832	4534	4865	13776	72518	13492	61659	50591	141158	61871	24268	7747	84557	12115	15394	18684	53295	22507	45405	61042	28221	23713	40914	93884	71688	7593	96546	68088	82589
3	4459	9341	24411	13960	8518	5754	6990	15651	79099	18028	70711	56588	147292	70477	28485	9127	87655	13268	20228	22079	56969	23126	47827	66542	34945	30811	47148	103492	80175	10003	103435	78562	92266
4	5726	9877	26351	16125	10789	8382	8549	19487	81922	21342	79233	63216	159723	75703	34775	10769	96795	15654	25521	25374	58155	23431	54841	74599	39033	35884	52623	107669	89523	12451	107370	92626	106234
5	7188	13181	28379	18406	12452	10505	9623	23292	86852	23358	82959	67152	170711	82062	40636	11143	96871	17948	30810	26812	67280	24689	58941	78159	46555	42849	59556	115311	96741	16936	111428	103783	112790
6	9139	15460	32728	20594	15540	12954	12226	28162	94032	25532	91717	75640	178777	88136	44425	13820	105504	18377	34417	30330	65913	26085	67765	82758	54712	51803	64308	124510	107068	19616	118263	116368	126738
7	11063	17615	34694	22741	17200	14631	14186	33110	103617	27502	95462	83520	194640	92287	49079	14780	103410	21715	41356	33497	68992	26949	71665	89990	63330	57696	72498	131271	114338	22327	128666	128610	137453
8	13446	19291	33643	25248	19760	16048	17242	37067	107610	29840	101178	87268	210085	102260	51964	15421	108438	23082	45227	35997	68682	25656	77116	96811	71865	62745	83326	143902	121478	26098	131936	137712	148864
9	16181	21655	40376	29533	23136	19422	18985	41113	102983	29840	110361	96967	220249	111389	55069	17880	110759	24486	52146	38540	71811	27756	85301	100592	77801	67663	92463	146618	130137	30676	137506	153241	163739
10	18668	23825	41744	30831	26086	20800	21806	46941	106054	33263	118176	104205	229074	115036	57304	19088	109738	27310	58496	38862	77837		92936	101656	77801	75193	100245	158542	131149	32328	145401	160253	181307
11	22276	27313	38246	33526	27169	23592	23588	53312	114976	38807	122721	110612	233154		59116	20025		32195	59956	39254	79251		93968	109977	92373	83269	112354	166004	138792	34853	149536	174751	189563
12	26993	29357	40729	37160	29793	27048	24815	57971	114976	38807	126359	118489	246948		62227	22837		34653		42708	83642		98083	115357	98190	85905	117751	173853	144101	39445	156649	183420	200209
13	29355	32972	41347	36547	33396	28946	27754	62067		40424	132587	126710	255077		66682			40547		47115	81833		102871	121388	105163	90251	128700	182302	148049	44815	169014	191822
14	31961	36912	39048	37483	33929	31785	27654	69465			145897	129027	262938		66844			39957		49649				126421	108747	95688	131278	190444	151439	46096	171709	205407
15	31963	36422	41821	39572	35089	34769	30560	73910				134376			69676			42562		50485				130827	116514	103845	131778	202192	157970	48929		216342
16	33112	38628	44839	40530	37120	34699	31718	78968				143696			72426			45155		51469					124747	109061	150440	208452	159546	51518		220708
17		40402	50823	43342		38904	32747	82084				146275			74001					51544					129522	115665	160893	208695		53703		241548
18		42276	55768	45394		43482	34858								75767										134761	123091	174287			57321
19			59550				34477								78273										138878	126766	177774			62555
20			64615				41500								77559										149601		191385			69441
21							47455								81452										159244		207953			73154
22															84418										168943		219423			72766
23															86993										173631					73316
24																									191856
25																									194914
26
27
28
29
30
31
32
33
34
35
36
37
38
39
40
41
42
43
44
45
46
47
48
49
50
51
52
53
54
55
56
57
58
59
60
61
62
63
64
65
66
67
68
69
70
71
72
73
74
75
76
77
78
79
80
81
82
83
84
85
86
87
88
89
90
91
92
93
94
95
96
97
98
99
100
101
102
103
104
105
106
107
108
109
110
111
112
113
114
115
116
117
118
119
120
121
122
123
124
125
126
127
128
129
130
131
132
133
134
135
136
137
138
139
140
141
142
143
144
145
146
147
148
149
150
151
152
153
154
155
156
157
158
159
160
161
162
163
164
165
166
167
168
169
170
171
172
173
174
175
176
177
178
179
180
181
182
183
184
185
186
187
188
189
190
191
192
193
194
195
196
197
198
199
200
201
202
203
204
205
206
207
208
209
210
211
212
213
214
215
216
217
218
219
220
221
222
223
224
225
226
227
228
229
230
231
232
233
234
235
236
237
238
239
240
241
242
243
244
245
246
247
248
249
250
251
252
253
254
255
256
257
258
259
260
261
262
263
264
265
266
267
268
269
270
271
272
273
274
275
276
277
278
279
280
281
282
283
284
285
286
287
288
289
290
291
292
293
294
295
296
297
298
299

## Sheet: Frame_G1(h)
	Cell 1	Cell 2	Cell 3	Cell 4	Cell 5	Cell 6	Cell 7	Cell 8	Cell 9	Cell 10	Cell 11	Cell 12	Cell 13	Cell 14	Cell 15	Cell 16	Cell 17	Cell 18	Cell 19	Cell 20	Cell 21	Cell 22	Cell 23	Cell 24	Cell 25	Cell 26	Cell 27
0	24.6667	19.3333	19.3333	17	15	18.3333	24.3333	13.3333	15.6667	17.3333	15.6667	10	17.6667	12	13	17	11.6667	14	11.3333	11.6667	23	18.6667	10	10	18.6667	18	9.66667
1	25	19.6667	19.6667	17.3333	15.3333	18.6667	24.6667	13.6667	16	17.6667	16	10.3333	18	12.3333	13.3333	17.3333	12	14.3333	11.6667	12	23.3333	19	10.3333	10.3333	19	18.3333	10
2	25.3333	20	20	17.6667	15.6667	19	25	14	16.3333	18	16.3333	10.6667	18.3333	12.6667	13.6667	17.6667	12.3333	14.6667	12	12.3333	23.6667	19.3333	10.6667	10.6667	19.3333	18.6667	10.3333
3	25.6667	20.3333	20.3333	18	16	19.3333	25.3333	14.3333	16.6667	18.3333	16.6667	11	18.6667	13	14	18	12.6667	15	12.3333	12.6667	24	19.6667	11	11	19.6667	19	10.6667
4	26	20.6667	20.6667	18.3333	16.3333	19.6667	25.6667	14.6667	17	18.6667	17	11.3333	19	13.3333	14.3333	18.3333	13	15.3333	12.6667	13	24.3333	20	11.3333	11.3333	20	19.3333	11
5	26.3333	21	21	18.6667	16.6667	20	26	15	17.3333	19	17.3333	11.6667	19.3333	13.6667	14.6667	18.6667	13.3333	15.6667	13	13.3333	24.6667	20.3333	11.6667	11.6667	20.3333	19.6667	11.3333
6	26.6667	21.3333	21.3333	19	17	20.3333	26.3333	15.3333	17.6667	19.3333	17.6667	12	19.6667	14	15	19	13.6667	16	13.3333	13.6667	25	20.6667	12	12	20.6667	20	11.6667
7	27	21.6667	21.6667	19.3333	17.3333	20.6667	26.6667	15.6667	18	19.6667	18	12.3333	20	14.3333	15.3333	19.3333	14	16.3333	13.6667	14	25.3333	21	12.3333	12.3333	21	20.3333	12
8	27.3333	22	22	19.6667	17.6667	21	27	16	18.3333	20	18.3333	12.6667	20.3333	14.6667	15.6667	19.6667	14.3333	16.6667	14	14.3333	25.6667	21.3333	12.6667	12.6667	21.3333	20.6667	12.3333
9	27.6667	22.3333	22.3333	20	18	21.3333	27.3333	16.3333	18.6667		18.6667	13	20.6667	15	16	20	14.6667	17	14.3333	14.6667	26	21.6667	13	13	21.6667	21	12.6667
10	28	22.6667	22.6667	20.3333	18.3333	21.6667	27.6667	16.6667	19		19	13.3333	21	15.3333	16.3333	20.3333	15	17.3333	14.6667	15	26.3333	22	13.3333	13.3333	22	21.3333	13
11	28.3333	23	23	20.6667	18.6667	22	28	17	19.3333		19.3333	13.6667	21.3333	15.6667	16.6667	20.6667	15.3333	17.6667	15	15.3333	26.6667	22.3333	13.6667	13.6667	22.3333	21.6667	13.3333
12	28.6667	23.3333	23.3333	21	19	22.3333	28.3333	17.3333	19.6667		19.6667	14	21.6667	16	17	21	15.6667	18	15.3333	15.6667	27	22.6667	14	14	22.6667	22	13.6667
13	29	23.6667	23.6667	21.3333	19.3333	22.6667	28.6667	17.6667	20		20	14.3333	22	16.3333		21.3333	16	18.3333	15.6667	16	27.3333	23	14.3333	14.3333	23	22.3333	14
14	29.3333	24	24	21.6667	19.6667	23	29	18	20.3333			14.6667	22.3333	16.6667		21.6667	16.3333	18.6667	16	16.3333	27.6667	23.3333	14.6667	14.6667	23.3333	22.6667	14.3333
15	29.6667	24.3333	24.3333	22		23.3333	29.3333	18.3333	20.6667			15	22.6667	17		22	16.6667	19	16.3333	16.6667	28	23.6667	15	15	23.6667	23	14.6667
16		24.6667		22.3333		23.6667	29.6667	18.6667	21				23	17.3333		22.3333	17	19.3333	16.6667	17	28.3333	24	15.3333	15.3333	24	23.3333	15
17				22.6667		24	30	19	21.3333				23.3333	17.6667		22.6667	17.3333	19.6667	17	17.3333	28.6667	24.3333	15.6667	15.6667	24.3333	23.6667	15.3333
18				23		24.3333		19.3333	21.6667				23.6667	18		23	17.6667	20	17.3333	17.6667		24.6667	16	16	24.6667	24	15.6667
19				23.3333		24.6667		19.6667	22				24	18.3333		23.3333	18	20.3333	17.6667	18		25	16.3333	16.3333	25	24.3333	16
20				23.6667		25		20	22.3333				24.3333	18.6667		23.6667	18.3333	20.6667	18	18.3333		25.3333	16.6667	16.6667	25.3333	24.6667
21				24		25.3333		20.3333	22.6667				24.6667	19		24	18.6667	21	18.3333	18.6667		25.6667	17	17	25.6667	25
22				24.3333		25.6667			23					19.3333		24.3333	19	21.3333	18.6667	19		26	17.3333	17.3333	26	25.3333
23				24.6667		26			23.3333					19.6667		24.6667	19.3333	21.6667	19	19.3333		26.3333	17.6667	17.6667	26.3333	25.6667
24				25		26.3333			23.6667					20		25	19.6667	22	19.3333	19.6667		26.6667	18	18		26
25				25.3333		26.6667			24					20.3333		25.3333	20	22.3333	19.6667	20		27	18.3333	18.3333		26.3333
26				25.6667		27			24.3333					20.6667		25.6667	20.3333	22.6667	20	20.3333		27.3333	18.6667	18.6667		26.6667
27				26		27.3333			24.6667					21		26	20.6667	23	20.3333	20.6667		27.6667	19	19		27
28				26.3333		27.6667			25					21.3333		26.3333	21	23.3333	20.6667	21		28	19.3333	19.3333
29				26.6667		28			25.3333					21.6667		26.6667	21.3333	23.6667	21	21.3333		28.3333	19.6667	19.6667
30						28.3333			25.6667					22		27	21.6667	24	21.3333	21.6667		28.6667	20	20
31						28.6667			26					22.3333		27.3333	22	24.3333	21.6667	22		29	20.3333	20.3333
32						29			26.3333					22.6667		27.6667	22.3333	24.6667	22	22.3333		29.3333	20.6667	20.6667
33						29.3333			26.6667					23		28	22.6667	25	22.3333	22.6667		29.6667	21	21
34						29.6667			27					23.3333		28.3333	23	25.3333	22.6667	23		30	21.3333	21.3333
35						30			27.3333					23.6667		28.6667	23.3333	25.6667	23	23.3333			21.6667	21.6667
36						30.3333			27.6667					24		29	23.6667	26	23.3333	23.6667			22	22
37						30.6667			28					24.3333		29.3333	24	26.3333	23.6667	24			22.3333	22.3333
38						31			28.3333					24.6667		29.6667	24.3333	26.6667	24				22.6667	22.6667
39						31.3333			28.6667					25		30	24.6667	27	24.3333				23	23
40						31.6667			29					25.3333		30.3333	25	27.3333	24.6667				23.3333	23.3333
41						32								25.6667		30.6667	25.3333	27.6667	25				23.6667	23.6667
42						32.3333								26			25.6667	28	25.3333				24	24
43														26.3333			26	28.3333	25.6667				24.3333	24.3333
44														26.6667			26.3333	28.6667	26					24.6667
45														27			26.6667	29	26.3333					25
46														27.3333			27	29.3333	26.6667
47														27.6667			27.3333	29.6667	27
48														28			27.6667	30	27.3333
49														28.3333			28		27.6667
50														28.6667			28.3333		28
51														29			28.6667		28.3333
52														29.3333			29		28.6667
53														29.6667			29.3333		29
54														30			29.6667		29.3333
55														30.3333			30		29.6667
56														30.6667			30.3333
57														31			30.6667
58														31.3333
59														31.6667
60														32
61														32.3333
62														32.6667
63
64
65
66
67
68
69
70
71
72
73
74
75
76
77
78
79
80
81
82
83
84
85
86
87
88
89
90
91
92
93
94
95
96
97
98
99
100
101
102
103
104
105
106
107
108
109
110
111
112
113
114
115
116
117
118
119
120
121
122
123
124
125
126
127
128
129
130
131
132
133
134
135
136
137
138
139
140
141
142
143
144
145
146
147
148
149
150
151
152
153
154
155
156
157
158
159
160
161
162
163
164
165
166
167
168
169
170
171
172
173
174
175
176
177
178
179
180
181
182
183
184
185
186
187
188
189
190
191
192
193
194
195
196
197
198
199
200
201
202
203
204
205
206
207
208
209
210
211
212
213
214
215
216
217
218
219
220
221
222
223
224
225
226
227
228
229
230
231
232
233
234
235
236
237
238
239
240
241
242
243
244
245
246
247
248
249
250
251
252
253
254
255
256
257
258
259
260
261
262
263
264
265
266
267
268
269
270
271
272
273
274
275
276
277
278
279
280
281
282
283
284
285
286
287
288
289
290
291
292
293
294
295
296
297
298
299

## Sheet: Frame_SG2(h)
	Cell 1	Cell 2	Cell 3	Cell 4	Cell 5	Cell 6	Cell 7	Cell 8	Cell 9	Cell 10	Cell 11	Cell 12	Cell 13	Cell 14	Cell 15	Cell 16	Cell 17	Cell 18	Cell 19	Cell 20	Cell 21	Cell 22	Cell 23	Cell 24	Cell 25	Cell 26	Cell 27	Cell 28	Cell 29	Cell 30	Cell 31	Cell 32	Cell 33
0	23	10.3333	11.6667	11	10.6667	10	10.6667	17	11	17.3333	12.6667	10.3333	10.3333	11	13.3333	10.6667	10	11.3333	23.3333	10.3333	9.66667	13.6667	10.6667	9.66667	26.6667	27	15	10.3333	10.6667	12.3333	13.6667	10	10.6667
1	23.3333	10.6667	12	11.3333	11	10.3333	11	17.3333	11.3333	17.6667	13	10.6667	10.6667	11.3333	13.6667	11	10.3333	11.6667	23.6667	10.6667	10	14	11	10	27	27.3333	15.3333	10.6667	11	12.6667	14	10.3333	11
2	23.6667	11	12.3333	11.6667	11.3333	10.6667	11.3333	17.6667	11.6667	18	13.3333	11	11	11.6667	14	11.3333	10.6667	12	24	11	10.3333	14.3333	11.3333	10.3333	27.3333	27.6667	15.6667	11	11.3333	13	14.3333	10.6667	11.3333
3	24	11.3333	12.6667	12	11.6667	11	11.6667	18	12	18.3333	13.6667	11.3333	11.3333	12	14.3333	11.6667	11	12.3333	24.3333	11.3333	10.6667	14.6667	11.6667	10.6667	27.6667	28	16	11.3333	11.6667	13.3333	14.6667	11	11.6667
4	24.3333	11.6667	13	12.3333	12	11.3333	12	18.3333	12.3333	18.6667	14	11.6667	11.6667	12.3333	14.6667	12	11.3333	12.6667	24.6667	11.6667	11	15	12	11	28	28.3333	16.3333	11.6667	12	13.6667	15	11.3333	12
5	24.6667	12	13.3333	12.6667	12.3333	11.6667	12.3333	18.6667	12.6667	19	14.3333	12	12	12.6667	15	12.3333	11.6667	13	25	12	11.3333	15.3333	12.3333	11.3333	28.3333	28.6667	16.6667	12	12.3333	14	15.3333	11.6667	12.3333
6	25	12.3333	13.6667	13	12.6667	12	12.6667	19	13	19.3333	14.6667	12.3333	12.3333	13	15.3333	12.6667	12	13.3333	25.3333	12.3333	11.6667	15.6667	12.6667	11.6667	28.6667	29	17	12.3333	12.6667	14.3333	15.6667	12	12.6667
7	25.3333	12.6667	14	13.3333	13	12.3333	13	19.3333	13.3333	19.6667	15	12.6667	12.6667	13.3333	15.6667	13	12.3333	13.6667	25.6667	12.6667	12	16	13	12	29	29.3333	17.3333	12.6667	13	14.6667	16	12.3333	13
8	25.6667	13	14.3333	13.6667	13.3333	12.6667	13.3333	19.6667	13.6667	20	15.3333	13	13	13.6667	16	13.3333	12.6667	14	26	13	12.3333	16.3333	13.3333	12.3333	29.3333	29.6667	17.6667	13	13.3333	15	16.3333	12.6667	13.3333
9	26	13.3333	14.6667	14	13.6667	13	13.6667	20	14	20.3333	15.6667	13.3333	13.3333	14	16.3333	13.6667	13	14.3333	26.3333	13.3333	12.6667	16.6667	13.6667	12.6667	29.6667	30	18	13.3333	13.6667	15.3333	16.6667	13	13.6667
10	26.3333	13.6667	15	14.3333	14	13.3333	14	20.3333	14.3333	20.6667	16	13.6667	13.6667	14.3333	16.6667	14	13.3333	14.6667	26.6667	13.6667	13		14	13	30	30.3333	18.3333	13.6667	14	15.6667	17	13.3333	14
11	26.6667	14	15.3333	14.6667	14.3333	13.6667	14.3333	20.6667	14.6667	21	16.3333	14	14		17	14.3333		15	27	14	13.3333		14.3333	13.3333	30.3333	30.6667	18.6667	14	14.3333	16	17.3333	13.6667	14.3333
12	27	14.3333	15.6667	15	14.6667	14	14.6667	21	15	21.3333	16.6667	14.3333	14.3333		17.3333	14.6667		15.3333		14.3333	13.6667		14.6667	13.6667	30.6667	31	19	14.3333	14.6667	16.3333	17.6667	14	14.6667
13	27.3333	14.6667	16	15.3333	15	14.3333	15	21.3333		21.6667	17	14.6667	14.6667		17.6667			15.6667		14.6667	14		15	14	31	31.3333	19.3333	14.6667	15	16.6667	18	14.3333
14	27.6667	15	16.3333	15.6667	15.3333	14.6667	15.3333	21.6667			17.3333	15	15		18			16		15				14.3333	31.3333	31.6667	19.6667	15	15.3333	17	18.3333	14.6667
15	28	15.3333	16.6667	16	15.6667	15	15.6667	22				15.3333			18.3333			16.3333		15.3333				14.6667	31.6667	32	20	15.3333	15.6667	17.3333		15
16	28.3333	15.6667	17	16.3333	16	15.3333	16	22.3333				15.6667			18.6667			16.6667		15.6667					32	32.3333	20.3333	15.6667	16	17.6667		15.3333
17		16	17.3333	16.6667		15.6667	16.3333	22.6667				16			19					16					32.3333	32.6667	20.6667	16		18		15.6667
18		16.3333	17.6667	17		16	16.6667								19.3333										32.6667	33	21			18.3333
19			18				17								19.6667										33	33.3333	21.3333			18.6667
20			18.3333				17.3333								20										33.3333		21.6667			19
21							17.6667								20.3333										33.6667		22			19.3333
22															20.6667										34		22.3333			19.6667
23															21										34.3333					20
24																									34.6667
25																									35
26
27
28
29
30
31
32
33
34
35
36
37
38
39
40
41
42
43
44
45
46
47
48
49
50
51
52
53
54
55
56
57
58
59
60
61
62
63
64
65
66
67
68
69
70
71
72
73
74
75
76
77
78
79
80
81
82
83
84
85
86
87
88
89
90
91
92
93
94
95
96
97
98
99
100
101
102
103
104
105
106
107
108
109
110
111
112
113
114
115
116
117
118
119
120
121
122
123
124
125
126
127
128
129
130
131
132
133
134
135
136
137
138
139
140
141
142
143
144
145
146
147
148
149
150
151
152
153
154
155
156
157
158
159
160
161
162
163
164
165
166
167
168
169
170
171
172
173
174
175
176
177
178
179
180
181
182
183
184
185
186
187
188
189
190
191
192
193
194
195
196
197
198
199
200
201
202
203
204
205
206
207
208
209
210
211
212
213
214
215
216
217
218
219
220
221
222
223
224
225
226
227
228
229
230
231
232
233
234
235
236
237
238
239
240
241
242
243
244
245
246
247
248
249
250
251
252
253
254
255
256
257
258
259
260
261
262
263
264
265
266
267
268
269
270
271
272
273
274
275
276
277
278
279
280
281
282
283
284
285
286
287
288
289
290
291
292
293
294
295
296
297
298
299

## Sheet: Half-life_G1(h)
	Cell 1	Cell 2	Cell 3	Cell 4	Cell 5	Cell 6	Cell 7	Cell 8	Cell 9	Cell 10	Cell 11	Cell 12	Cell 13	Cell 14	Cell 15	Cell 16	Cell 17	Cell 18	Cell 19	Cell 20	Cell 21	Cell 22	Cell 23	Cell 24	Cell 25	Cell 26	Cell 27
0	2.67287	6.1879	7.52387	17.8536	9.67404	13.8828	12.8643	23.5102	19.8974	8.12286	6.4577	5.70526	4.13518	16.9961	7.73656	13.6737	11.3654	12.8323	17.3878	16.6335	9.61007	17.7732	16.237	11.6961	16.6244	27.1944	6.12746

## Sheet: Half-life_SG2(h)
	Cell 1	Cell 2	Cell 3	Cell 4	Cell 5	Cell 6	Cell 7	Cell 8	Cell 9	Cell 10	Cell 11	Cell 12	Cell 13	Cell 14	Cell 15	Cell 16	Cell 17	Cell 18	Cell 19	Cell 20	Cell 21	Cell 22	Cell 23	Cell 24	Cell 25	Cell 26	Cell 27	Cell 28	Cell 29	Cell 30	Cell 31	Cell 32	Cell 33
0	12.1283	10.9683	11.2552	11.7215	10.3976	9.79033	15.2472	88.664	13.7245	9.75449	31.6676	20.5641	25.755	23.4607	13.6019	10.2596	7.81723	11.474	35.89	25.8128	6.50058	12.9286	39.259	33.1049	21.608	22.2474	27.1572	26.6264	13.9794	27.0005	24.5719	21.9149	20.1507
