# Supplementary material for: The G1-S transition is promoted by Rb degradation via the E3 ligase UBR5
Source: Sci Adv. 2024 Oct 23;10(43):eadq6858. doi: 10.1126/sciadv.adq6858 (PMC11498223; doi:10.1126/sciadv.adq6858)
Supplement: Supplementary file 2 — Tables S1 to S36 [file sciadv.adq6858_tables_s1_to_s36.zip › adq6858_table_s27.xlsx]

## Sheet: Clover_total_G1
	Cell 1	Cell 2	Cell 3	Cell 4	Cell 5	Cell 6	Cell 7	Cell 8	Cell 9	Cell 10	Cell 11	Cell 12	Cell 13	Cell 14	Cell 15	Cell 16	Cell 17	Cell 18	Cell 19	Cell 20	Cell 21	Cell 22	Cell 23	Cell 24	Cell 25	Cell 26	Cell 27	Cell 28	Cell 29	Cell 30	Cell 31	Cell 32	Cell 33	Cell 34	Cell 35	Cell 36	Cell 37	Cell 38	Cell 39	Cell 40	Cell 41	Cell 42	Cell 43	Cell 44	Cell 45	Cell 46	Cell 47	Cell 48	Cell 49
0	679059	289372	818332	456948	970587	1391875	2899547	226116	1277084	799607	1039792	860751	769683	838572	784111	497651	630760	1123948	784286	335183	1695296	1193193	513196	991440	620589	2829861	758791	1010602	813115	1155544	1471048	932234	963389	1015679	1117073	666096	1302812	626716	829702	716415	1420025	1797534	1089304	1622033	1075452	857977	1553382	1702936	1110986
1	612890	303624	786722	436465	981198	1377645	2809623	205341	1237778	751155	1020588	822902	665986	782525	758170	456141	610492	1138488	751690	319054	1658169	1209580	496512	922344	628904	2830822	669136	986762	766508	1072560	1390647	857961	875470	968700	1111247	615138	1331607	617373	837813	648772	1422106	1823855	1018593	1600898	1050092	825520	1493169	1614916	1064223
2	610432	279637	718308	398402	949149	1358292	2577631	186604	1155561	725813	919887	773469	612087	758347	699762	427871	588429	1103828	732913	340207	1655588	1069099	437032	911885	597929	2634580	664313	856026	719581	967158	1317561	762411	863481	949228	1070365	563182	1291910	532884	808516	641596	1271257	1720736	998426	1496346	1029963	772801	1458475	1595778	1054731
3	566019	283811	632974	396527	926402	1296093	2471721	168034	1097234	655582	877823	765167	624119	722033	691588	442499	541967	1088355	705615	314678	1586399	1121040	399989	890808	594969	2608679	649616	906814	659655	938430	1293943	708622	792970	846670	1029723	518966	1236810	444486	770984	609856	1254424	1611923	963610	1403766	1013394	682261	1464107	1541042	1029760
4	517702	282084	651809	350282	874879	1270861	2393122	153632	1016148	616376	860127	738206	598079	735198	619216	436983	590540	1040020	687450	307511	1524694	1045106	386998	817073	570980	2616785	620416	869806	620611	940338	1285580	667159	726834	813245	1076763	490685	1171389	394660	732120	606198	1134507	1498425	944024	1319760	912660	595775	1358559	1558869	979479
5	432319	258401	700660	330664	841334	1264466	2357791	171554	900436	595348	856360	710714	589604	685810	637960	419618	594496	994898	636795	280276	1409393	1077337	372046	764164	541035	2393023	590971	869509	597745	853247	1280699	679124	669128	797589	1024503	482968	1135134	355135	679807	555036	1094355	1424699	912139	1229363	911726	513601	1362894	1501459	939487
6	367600	232726	694881	284820	823276	1257227	2226561	163081	862248	555824	773240	689085	535252	554388	570495	421450	587565	961442	588939	278097	1368156	943458	352256	780037	513241	2255909	570615	865426	577049	748721	1223209	671818	717787	824661	977607	473777	1095200	331649	657243	499489	1071672	1331729	865787	1237337	870894	477267	1327058	1441640	939499
7	310770	218799	642528	290340	818763	1179494	2158998	154818	809944	541156	713375	700074	484321	536980	617012	399203	482580	936895	569130	267105	1323712	901011	364154	813601	489943	2211590	536250	867233	582675	739432	1103273	630756	737883	766066	924425	469520	1010648	307189	637269	454114	1050285	1263223	843919	1202822	784518	428355	1289731	1368227	847838
8	252316	208038	610628	285273	777532	1094389	2182072	148385	755590	481646	691019	655261	446470	574805	553555	330622	520730	917042	546444	271858	1248513	886021	342465	805829	476492	2274544	523346	854871	577202	732258	1028332	622992	766665	732867	903458	438747	953387	317675	598065	440940	1006207	1253831	778799	1140140	561323	387817	1257923	1307280	805476
9	281323	213471	591259	283239	719164	1065715	2115593	141956	710560	482814	653494	649760	427513	613972	552478	333336	456334	882251	520488	282073	1169684	838720	315474	742584	475400	2224449	546192	841287	550521	678954	992721	558760	734679	646043	855482	461726	944012	294450	574773	423148	955978	1194264	740529	1117200	594256	371202	1146594	1226050	782171
10	316860	211531	531814	281700	652673	1036264	2239810	141530	710560	457991	623370	655352	456959	600555	527371	372053	429023	874922	514827	278775	1103893	833942	306831	721615	463069	2280378	488213	835063	511931	714430	1025838	573921	691891	581142	797346	436957	860506	263381	560855	437223	918230	1147353	695258	1095360	625327	374507	1071334	1158505	799265
11	345588	202544	528218	302418	596003	1039363	2110942	134941	710560	447271	607948	677615	460755	591220	483309	407814	508732	855720	513482	246003	1071188	784340	278720	650962	435657	2288999	472452	769823	471795	688386	1023164	592433	679566	597642	774248	442075	835389	222247	587745	424280	890446	1207297	654496	1086817	619706	390359	928427	1165814	773167
12	340731	203358	479322	295619	558980	989436	2012519	119325	667897	411795	549398	669994	445708	610731	442257	390507	493176	810798	491894	243258	973029	744937	254275	560830	422510	2272083	462907	729020	449806	703136	963310	565582	661605	588613	752326	437861	792906	181744	577404	385078	867066	1211823	625525	1071440	576815	308867	847410	1125476	736420
13	346625	201306	490040	279056	492521	950110	1882739	112268	671298	357259	516365	610322	416930	619910	465534	341904	423117	792811	481890	239482	909948	750136	233352	522070	399806	2182230	468150	708925	425341	633792	921501	536979	680511	563902	750718	466009	748042	197809	502741	362549	877491	1171643	622551	1042955	554620	260602	857106	1032003	667055
14	345921	193214	532265	254222	438251	903955	1740628	98420	658072		501742	577952	380463	586787	405840	341941	378934	765631	480092	227025	815152	657068	213132	459836	382302	2050878	442704	710934	412739	574753	846754	521194	654899	516877	740045	450897	749063	165315	522987	370853	874464	1161850	677719	1023783	563807	183649	910860	1055502	684787
15	346923	176110	495100	252226	376764	854029	1643829	105082	642180		488486	560200	349119	507208	403464	320712	368731	760576	448827	207416	699486	631507	179560	431608	365743	1974343	427109	689702	392289	540080	786356	533522	610431	473438	698378	454007	727375	139485	533385	375100	852606	1100264	632084	956998	549367	91390	811762	1013063	646761
16	339115	165425	459462	249044	328408	805690	1500352	111097	629046		476153	521903	388599	478778	379519	309893	423969	729444	426545	194848	638289	629908	179611	386108	359581	1855840	423259	679040	378124	552440	722140	533299	578081	432422	638906	472213	687082	140921	509227	370481	815040	1059945	623558	965686	534348	66656	679654	970952	655477
17	323196	149352	409896	237352	283639	759110	1433717	115121	593119		454380	453610	412544	484188	372754	261298	377921	688494	420853	206166	667118	583990	145171	307048	349307	1763010	394316	636464	345690	562238	690892	527064	571377	380087	581536	465723	629036	134676	493717	348645	813255	1015571	565248	926118	525251	70009	634106	905209	618082
18	308506	132901	380565	226052	268537	701716	1299548		559513		437266	430673	400904	490085	370961	243200	344205	663362	411652	201334	710570	541145	117831	300594	344427	1638765	363090	611723	333412	542482	716707	553141	542347	338546	556303	441432	597892	112900	462176	369016	796722	916672	520797	884170	480011	57975	539812	890597	615837
19	311375	122972	359735	202444	281070	667406	1277932		519665		409377	469315	371883	482965	309241	231943	310475	647242	416683	201965	714371	507846	94149	261920	328938	1582055	342238	572777	312128	548023	724660	549517	489396	295529	572266	439095	581442	83176	450785	341913	771734	869199	532608	892674	444132	53403	401870	860520	608465
20	313098	118791	369964	185271	328629	633215	1292703		501971		385045	466686	334142	386045	294497	252139	318946	648109	391919	197936	740512	481430	67424	188218	306938	1547709	330741	548480	264029	516185	700881	579823	398092	284447	575845	419211	585905	62676	428868	369469	750866	852681	514109	895533	410462	45531	384516	795811	534439
21	310990	112857	374728	176161	323570	624623	1241547		506572		369618	444782	282136	381900	296235	223959	343883	636198	374602	188982	748384	452115	52700	163520	297407	1498019	320028	531794	249654	501882	665915	553051	335063	270703	529498	423789	576152	58105	414699	367269	741381	827421	496464	862055	420041	43878	342887	701666	541302
22	298288	114662	386618	167577	325226	617480	1188311		499798		345552	407691	247941	360177	289532	214810	372573	601754	364512	188867	764182	419405		185617	281862	1440692	299915	522210	233942	477439	617941	531993	302249	267557	520873	410887	521417	52398	345746	355508	719115	807228	467940	831985	416542	617	316526	605536	458630
23	256101	95668	360645	158835	325230	581551	1147002		468033		323341	400899	217001	370961	327702	189439	354241	558451	323337	171240	724029	378224		178803	257722	1385279	271809	498928	217698	423145	591329	499045	240929	205533	494930	397056	506433	30429	305587	363693	649231	802817	428453	792957	327685	575	257848	630154	421527
24	229159	79719	359762	159556	323055	521512	1093904		423996		330977	404770	179255	359549	295230	187515	317567	583899	306204	159757	712593	309710		147998		1293070	265163	489211	197962	441625	518023	483664	215829	157904	434389	381460	484315	22320		346856	634701	768433	431789	749920	297037	-33306	168865	599954	437186
25	229238		345355	152386	326221	462267	1047476		397528		328564	437736	178387	324129	270777	180976	270402	554956	304470	163760	676276	296366		131734		1233760	262261	488020	186358	425667	483995	461396	195324	130895	409910	387655	464851	32010		326901	642575	765560	427318	719552	287794		229401	543120	414419
26	237390		339856	159177	343825	425870	986961		397528		304236	443214	141775	285649	259681	173698	223001	545175	292690	162656	652397	280755		78492		1239462	244302	451870		404805	439830		143005	174451	413782	362577	456693	32595		349944	615039	718418	408198	715799	285532		267783	449643	425088
27	218952		345214	144391	324739	403349	944505		397528		297224	377308	139557	243308	227267	161935	189120	538054	289652	166151	651571	323497		13139		1201515	219046	462266		370569	428213		117172	186707	390398	339297	433313	23442		349470	596917	716718	379350	680296	313928		272740	437822	426318
28	214671		342059	134798	319133	345991	880968		396155		284325	319822	119781	243756	170633	162372	218559	537565	279709	164425	647806	309971		13620		1115735	222857	471658		356388	412508		104386	189833	379225	326729	422775	60818		317736	570553	671555	368469	664305	305697		275903	447372	399314
29	230668		321147		292979	282046	863573		374202		260674	340983	106110	206499	209953	145975	184889	520588	265095	141802	643218	289511		7839		1072636	213449	460363		332854	412076		53984	209726	397035	321878	391136			311139	531548	636407	363767	652045	284348		275419	513298	385215
30	245305		299640		282974	228598	870505		353942		240148	336503	91184	227620	214015	148868	144421	536754	256828	131836	615385	257909		15377		1069540	196331	450600		328202	389386		110681	208463	388830	313951	376650			274635	496469	620159	366611	616981	248319		319208	462745	368568
31	245940		251982		271770	203621	789881		349946		246159	285883	85380	215643	211337	137340	112613	500724		124575	630859	277306		66374		1028269		455481		309944	394360		105168	237218	403867	323458	340770			290675	470820	603387	343694	610452	209397		314515	534317	358159
32	256343		221288		272960	163650	756774		330538		227606	300324	59867	284454	232531		125978	510789		110046	573919	255999		54735		927187		419233		260795	366848		68922	226504	382465	276019	349956			270329	432192	566007	342820	568642	210793		281261	541503	336296
33	262741		231417		290856	146963	772231		340296		231188	317243	72922	268767	214969		163559	531212		121672	592190	232017		73780		924412		447527		259547	383029		79211	228701	372754	286032	332860			252571	420318	567651	340161	565096	237076		344870	545615	312839
34	259157		225303		305601	145269	742632		321140		224465	316017	107141	228668	202935		130948	510164		119832	585841	222173		80651		840173		448017		251045	365543		79737	209279	363477	266860	347634				434124	545499	324295	538559	206254		332014	520092	308594
35	237858		222306		320019		700374		309764		216168	309382	127588	115574	214852		119447			113127	576136	191534		81553		781435		456722		246031	360668		68556	198714	328157	266487	330513				398749	547578	289641	553602	165940		287550	467247	305955
36	225847		226459		280624		651206		310423		208183	299033	124508	121439	217490		93859			115813	574676	187768		60239		742265		436810		224401	362245		47437	193513	340288	269167	314528				392236	547070	303925	548466	149249		266563	487409	307287
37	196196		211594		242752		639307		305867		190069	288521	78078							115813	535605	113050				638844		415628		188499	345721		19904	173608	345180	245833	309320				389894	511106	289250	523226	144157		240704	452136	312201
38	204555		204261		229088		613981		317270			271376	61806							115813	547344	92927				644658		401845		170645	340050		71412	171118	304360	244002	305517				370570	522347	293200	531192	149535		327433	438234	306811
39	178817		201377		227457		602462		313440				60032							108889	538764	89699				614655		409049		195998	342060		72473	179906	277790	239862	283883				363667	523097	305293	502832	151409		302175	426307	301372
40	162384		206467		225871		555277		279710				59490							102958	531519	123822				568753		395917						178114	277097	218999	277197				346961	479391	285892	477062	157402		248925	441961	288571
41	149573		213760		233370		521695						67579							89860	516882	99262				538010								190510	256100	217294	258719				349983	481975	285892	481876	159269		181247	405909	278017
42	158560		209571		228250		479616													87888	509796	92285				513865								202046	261874	212018	262496				345479	440495	267886	462203	141215		145672	377386	280636
43	139454		207900		231284		454427														480955	71900				548865									256251	207654	249588				327567	454120		442853	123522		134262	355454	273386
44	126953		207688		226273																471753	58274				564961									249341	190644	213139				298525	451841		457958			164252	363873	269773
45	117424		189833		239004																457637	9635				543457									260869	188866	207344				299148	441659		436889			153201	387659	253579
46	108625		183946		219048																	28687				575224									246488	174738	194456				299658	433531		423829			138411	387035
47	129356		167327		189949																	-9061				554031									233540	175372					304033	429125		416977				376901
48	123820		158190		175311																	-8375				564612									228544						272323			394570				362607
49	119706		146290		163562																					593504									225875						254624							367529
50	119238		113941		147372																														220822						272139							362168
51					141741																														202450						266768							357189
52					157590																																				257815							357456
53																																									213178							362168
54																																									209759							355188
55																																									212135							343210
56																																									215005							333372
57																																									223184							311030
58																																									225403							341428
59																																									217159							318532
60																																																307798
61																																																308249
62
63
64
65
66
67
68
69
70
71
72
73
74
75
76
77
78
79
80
81
82
83
84
85
86
87
88
89
90
91
92
93
94
95
96
97
98
99
100
101
102
103
104
105
106
107
108
109
110
111
112
113
114
115
116
117
118
119
120
121
122
123
124
125
126
127
128
129
130
131
132
133
134
135
136
137
138
139
140
141
142
143
144
145
146
147
148
149
150
151
152
153
154
155
156
157
158
159
160
161
162
163
164
165
166
167
168
169
170
171
172
173
174
175
176
177
178
179
180
181
182
183
184
185
186
187
188
189
190
191
192
193
194
195
196
197
198
199
200
201
202
203
204
205
206
207
208
209
210
211
212
213
214
215
216
217
218
219
220
221
222
223
224
225
226
227
228
229
230
231
232
233
234
235
236
237
238
239
240
241
242
243
244
245
246
247
248
249
250
251
252
253
254
255
256
257
258
259
260
261
262
263
264
265
266
267
268
269
270
271
272
273
274
275
276
277
278
279
280
281
282
283
284
285
286
287
288
289
290
291
292
293
294
295
296
297
298
299
[truncated: 5 more columns]

## Sheet: Clover_total_SG2
0
1
2
3
4
5
6
7
8
9
10
11
12
13
14
15
16
17
18
19
20
21
22
23
24
25
26
27
28
29
30
31
32
33
34
35
36
37
38
39
40
41
42
43
44
45
46
47
48
49
50
51
52
53
54
55
56
57
58
59
60
61
62
63
64
65
66
67
68
69
70
71
72
73
74
75
76
77
78
79
80
81
82
83
84
85
86
87
88
89
90
91
92
93
94
95
96
97
98
99
100
101
102
103
104
105
106
107
108
109
110
111
112
113
114
115
116
117
118
119
120
121
122
123
124
125
126
127
128
129
130
131
132
133
134
135
136
137
138
139
140
141
142
143
144
145
146
147
148
149
150
151
152
153
154
155
156
157
158
159
160
161
162
163
164
165
166
167
168
169
170
171
172
173
174
175
176
177
178
179
180
181
182
183
184
185
186
187
188
189
190
191
192
193
194
195
196
197
198
199
200
201
202
203
204
205
206
207
208
209
210
211
212
213
214
215
216
217
218
219
220
221
222
223
224
225
226
227
228
229
230
231
232
233
234
235
236
237
238
239
240
241
242
243
244
245
246
247
248
249
250
251
252
253
254
255
256
257
258
259
260
261
262
263
264
265
266
267
268
269
270
271
272
273
274
275
276
277
278
279
280
281
282
283
284
285
286
287
288
289
290
291
292
293
294
295
296
297
298
299

## Sheet: mCherry-Gem_total_G1
	Cell 1	Cell 2	Cell 3	Cell 4	Cell 5	Cell 6	Cell 7	Cell 8	Cell 9	Cell 10	Cell 11	Cell 12	Cell 13	Cell 14	Cell 15	Cell 16	Cell 17	Cell 18	Cell 19	Cell 20	Cell 21	Cell 22	Cell 23	Cell 24	Cell 25	Cell 26	Cell 27	Cell 28	Cell 29	Cell 30	Cell 31	Cell 32	Cell 33	Cell 34	Cell 35	Cell 36	Cell 37	Cell 38	Cell 39	Cell 40	Cell 41	Cell 42	Cell 43	Cell 44	Cell 45	Cell 46	Cell 47	Cell 48	Cell 49
0	2424	2566	2972	4691	3744	4680	2358	3217	1986	1853	4224	5394	3083	4028	7105	-497	-550	5442	2720	2039	5568	1488	1986	1239	1473	5965	2527	3170	1735	2614	3592	3459	6647	4788	3907	2144	4800	2819	4506	6396	5503	8592	9623	12775	4495	6114	5527	5546	5400
1	1751	3069	2914	4327	4204	4114	2016	2501	2121	1040	3421	5089	2021	5001	6480	4	-1361	5627	2834	2245	5889	2491	1622	1861	1993	8550	3432	3222	1882	3069	3759	3167	6002	3727	3926	1897	4908	2295	4511	5209	6232	8963	9562	12516	4933	7054	5370	4605	5206
2	1488	3139	2500	4373	4053	5045	2181	2860	2451	1242	3601	5729	2265	4678	6628	-689	-1298	5443	1957	1200	5705	1193	1154	911	1619	7762	2685	3317	1913	1827	3106	903	6319	4283	2937	1138	5105	1335	4930	6225	3695	7774	9675	11771	3993	6556	4079	3936	5132
3	2449	3453	2117	4832	3976	4862	2233	2290	1272	754	3067	5262	2761	5690	6243	237	-1192	6106	2864	1674	5946	1604	677	1403	1295	7012	3468	4333	2293	2808	3094	1387	5922	3077	2669	1872	5700	570	4995	6644	4566	7313	9328	12206	4239	6214	4660	4600	5069
4	1737	4166	2304	4391	4867	4417	1991	1411	-184	1036	3669	4424	3077	5573	5822	-538	-1066	5488	3010	1731	5280	1141	1114	1479	1610	5807	3061	4644	1513	2538	3379	1829	5215	4019	4020	1282	4879	-286	3716	5114	2827	7446	8498	11770	3964	4288	5444	4350	3810
5	2034	3052	2353	4007	4048	5145	4299	3158	377	446	2515	5005	2951	5807	6680	-316	-392	6413	3234	2749	5380	1274	2104	1874	1672	5861	3406	3031	1112	2444	4422	2821	5222	3456	4301	1663	5589	-182	4541	5504	3480	7430	8715	11632	4730	4222	5705	5301	4500
6	1315	3514	2824	4419	3782	6400	3657	3043	1302	686	3062	4324	3906	4449	4935	-124	62	7641	3422	2101	6472	1433	1415	1595	2645	5978	3022	3214	1822	1507	4543	3377	6194	4074	3745	2325	6093	529	4391	5098	4979	7852	8328	12867	5606	5225	6343	5621	4459
7	1066	3320	3786	4185	4107	6837	2349	1827	2263	943	3574	3678	3298	3619	5760	-365	-204	6844	3290	1911	6279	1793	2096	2876	2695	7100	3970	3344	6436	1875	3480	3052	6332	5062	4138	2045	5989	215	5200	4423	4807	6838	8266	13118	4316	2595	6235	6227	4572
8	614	2506	2392	3216	3983	5732	3102	1761	1838	858	2986	4081	2799	3876	5564	-586	19	6556	5017	1547	6044	2038	1475	2468	2058	8217	3394	3440	1825	2299	2987	3609	7757	3879	4648	1386	6304	1513	4102	4163	4544	7138	6922	11560	7141	978	4987	5676	3177
9	863	3837	2806	3932	4277	6590	3056	1164	1582	935	2902	4859	3588	4768	5379	-891	-93	11424	5025	1943	6215	1382	2156	2229	2253	8412	3522	2685	1555	1824	4215	3799	7492	4108	4536	1981	10863	661	5041	5203	4810	7833	7182	11311	8320	1489	4496	5779	3393
10	989	2800	2667	3884	3938	5017	3156	1233	1582	315	2641	4628	3263	4689	5908	-1017	-678	6562	13852	8330	18426	4681	4195	7730	7057	15705	9773	10534	1150	18814	12108	14013	8679	4805	3260	1793	6243	194	5484	5590	4805	6495	7061	11838	8324	513	3968	5369	3761
11	797	2520	2151	3538	3489	5191	3745	1667	1582	584	2309	6053	3538	6273	4282	297	-292	6567	3253	1266	5994	882	1304	2093	1997	6610	2768	2866	1147	2578	5101	3727	8029	4080	4405	2004	5681	-131	5468	6529	3936	7567	7081	11591	7101	1141	3648	4525	3829
12	674	3659	2117	4661	4323	5761	4231	2411	2867	1112	2869	7290	3778	5551	3341	597	387	6408	2526	1633	5691	1557	722	1390	1407	7403	2953	3064	2573	3096	4918	4240	5972	3305	4022	865	6246	-1082	4726	6058	3715	8867	6884	11353	6383	-898	3237	4242	4995
13	1448	4105	2530	3993	4859	5842	3525	2111	2269	886	3047	6192	3554	6250	4650	94	156	6310	2361	1586	6327	1428	-377	924	1557	7591	2976	2780	2272	2843	4082	4256	7289	3960	5161	2158	5348	-546	3827	6269	4416	8753	7767	11607	6565	-1359	3545	4101	4174
14	1012	3233	4901	4145	4204	5432	2871	1415	2215		3409	5248	3329	5846	4539	338	-519	7226	2911	1044	6087	846	-729	-544	1778	7044	3022	3247	1490	1981	3088	4008	7564	2322	4839	2549	4926	-1418	4207	6453	4255	9604	10403	12691	7083	-1879	4989	5042	5070
15	1669	3212	3231	4871	3594	6763	2879	1435	773		2805	6188	3472	6473	4238	-706	-244	6922	2984	3086	5399	1188	-243	-80	3169	8752	3372	4001	900	2639	3355	5494	6561	2227	4265	3608	4696	-1554	5131	7742	5055	9240	9306	11408	6338	-3921	4821	4214	3520
16	1647	2701	3063	3773	2788	4911	2259	1480	724		2526	4514	2963	5981	4221	-158	-6	7083	3835	4018	6030	1964	-232	-1035	3722	9078	3434	4659	716	3105	3003	6433	6503	1717	3705	4139	3636	-1050	4329	6387	5108	9308	10950	12760	6572	-5653	3105	4748	3330
17	1512	2808	2603	5012	3212	5216	1934	2350	2351		3121	3569	4132	6000	4681	-120	391	6410	2802	1669	5472	1232	-1621	-2709	1428	7443	3048	3049	-1345	3688	2891	5723	6664	1065	4591	3606	2499	-961	5831	6908	5694	8998	9993	13111	6934	-4802	3098	3815	3654
18	2225	1998	2354	3866	3111	4196	1812		2679		3278	5095	5134	6127	4407	-533	-480	6043	2647	1557	6182	853	-2378	-2624	1280	7921	2577	2834	-1132	3224	4057	7102	6890	-627	4280	3918	4274	-121	4593	7863	6425	8311	9571	13170	6612	-4617	791	4481	4335
19	2324	1693	1864	3752	4161	4222	2087		1128		3247	4480	4715	6482	2861	-438	-516	6318	2066	1616	7883	-459	-2598	-3048	574	8313	2643	3101	-1043	3629	4639	7340	7428	-1472	4669	4127	4352	-2273	4473	7274	6238	8399	11032	14529	7406	-4773	-570	3989	3715
20	2158	2499	2355	3935	5442	4299	1690		1541		2824	4790	4336	5065	3485	-456	-300	6004	1214	2008	7140	265	-2692	-3047	1983	9041	2910	2549	-1808	3396	4921	9772	5714	-1227	4286	4160	4299	-1518	4182	8340	6445	9799	11674	15163	7758	-4771	-1104	3571	4052
21	1818	1650	2461	2505	5521	3633	2497		869		2259	5392	3336	4148	3610	-221	152	6073	1672	2157	6846	686	-3196	-4175	1748	7167	2550	3489	-2775	3340	4426	8612	5869	-840	4885	5547	3754	-2059	4180	9027	6369	9241	10845	15061	7786	-4348	-1243	3127	4206
22	3003	1869	4168	3199	4752	5337	2730		2808		3610	3584	2870	4957	4308	-415	2363	6804	1459	2407	6034	-134		-3836	-202	6668	2571	2804	-1300	3228	4077	8729	4974	-117	5020	4803	3031	-1732	2210	9723	6634	10462	9347	15301	7999	-6286	-1197	2570	4805
23	1408	987	3230	3103	4564	4374	2744		3371		2759	4378	2740	6154	4079	-991	2351	7364	850	2496	7044	15		-3024	-76	6938	2876	3267	-1184	2592	4091	9296	3888	-1345	4754	5345	3371	-2443	334	9643	5886	12278	10347	14345	5795	-5202	-2234	2578	4919
24	1271	284	3652	3638	5584	3675	2675		2707		2391	4045	2511	5444	4567	-425	1378	7045	965	1769	7523	-1008		-4219		6171	3147	3243	-1133	3672	2749	8606	3932	-2365	6304	5032	2630	-2692		9871	6405	12186	11202	14989	5780	-6863	-3398	3359	5847
25	1496		3929	2778	5486	3245	3568		5425		2952	5904	2363	4270	4658	-574	942	7456	869	2534	6934	-1230		-3657		5359	3365	4401	-2337	3470	1969	7597	2504	-2279	6183	5476	2549	-831		8623	6181	12924	13321	15208	6978		-2079	3340	4625
26	1756		4749	3637	3738	3228	2190		5425		3008	7023	374	5278	2827	-574	579	8626	130	1583	7458	-1357		-4821		7200	3870	3471		3435	2136		298	-1235	5162	5487	2593	-626		9549	6460	12554	12096	15093	7614		-484	1096	5515
27	1939		4250	3142	3643	4236	2151		5425		3010	4354	165	4209	3488	-1226	-817	7334	-35	2579	8725	780		-6752		6996	3408	4474		3909	2485		-155	-256	4860	5079	3650	-1699		10308	6104	12441	10140	14793	8522		-293	302	5517
28	888		3930	2942	4186	2171	1957		1776		2488	3251	-91	4075	1761	-924	315	9515	1108	1555	8674	893		-6377		5923	4773	4445		3152	2108		-1044	-140	6403	4979	3671	575		9909	4765	10998	10916	15207	8326		-269	1327	4761
29	2066		3954		6292	2640	1711		4282		3481	4912	-514	2437	2772	-1280	-237	9151	1168	2839	10635	1370		-4874		6375	5179	5023		4211	3099		-2487	-349	5419	4918	2688			9608	4442	12501	12368	15941	9974		1224	2973	5405
30	2690		3212		5898	836	1362		4053		2585	3875	-1011	4262	3932	-1808	-1328	8818	49	3136	9232	159		-5964		6768	5101	4371		3453	2743		-450	319	5636	5285	3736			9595	3942	12515	11591	14791	10106		3427	2165	6170
31	2626		2489		5171	683	1087		3602		1863	3337	-1661	3708	3977	-1436	-1830	9597		3141	9720	111		-4437		6167		4912		1934	2688		16	1829	6287	5658	3060			9255	4568	12884	12846	14853	7839		5074	3598	6977
32	3126		2249		4706	707	1753		4602		2452	4226	-2321	6126	4900		-1614	9218		2823	10282	726		-4179		6018		5182		2172	3593		-2028	1484	6093	4825	3103			9799	3625	11973	12655	13381	9921		5076	4322	5750
33	3791		3253		4480	765	1868		5407		2989	4886	-1264	6362	5199		498	10459		3589	11191	-353		-4424		4275		5699		1646	4448		-1613	1503	7157	4609	3797			8399	3634	12869	12994	12949	12309		5168	4071	5966
34	3598		2935		5532	-486	2586		2612		2314	4441	-700	6460	4629		-1090	10396		4622	10781	-644		-4331		4961		6073		976	3367		-906	1836	7342	5473	1828				4735	11647	12737	12640	11521		6004	4311	5497
35	2878		3397		5473		2587		1899		3865	4143	1287	2618	5241		-80			4673	11285	-1472		-3908		3887		7845		2398	4477		-787	1958	6708	5919	1532				3910	13734	10532	15061	10640		5502	5039	5545
36	3573		4416		4774		2001		1044		3977	4264	2401	3206	5971		339			4533	10352	-1274		-4851		4232		7680		1257	4359		-1480	1877	7157	5879	3792				3726	11928	11625	14986	9823		3818	3859	5710
37	3186		3608		3826		1738		2192		3651	4507	-206							4533	9984	-2402				4131		7170		1642	4486		-1652	1216	8731	5733	4097				5740	11543	9134	15493	12803		4533	5951	6898
38	2680		2972		6246		1767		533			4221	-1390							4533	9979	-3710				3635		7023		457	4077		205	1477	6488	6277	3757				3490	13277	9605	15757	14181		6007	5511	6163
39	2028		3310		4826		2029		-787				-1273							4224	10502	-2484				3062		6527		803	4520		2370	2385	4717	5775	3520				5481	12803	10964	15303	15044		5679	5485	6360
40	1767		3996		4264		1188		2459				-124							4199	9358	-1650				3456		5937						2547	3940	4809	3554				4696	12009	10252	14068	17855		3844	6950	6778
41	1929		4298		4350		1667						770							3400	9356	-2601				2983								3530	3253	5449	4176				4694	11515	10252	13688	17571		744	5088	7743
42	2956		4641		4494		2191													4129	9171	-1660				4154								3033	3351	5017	6043				4586	10119	11422	12737	16546		-719	5519	8539
43	1854		5308		4890		1189														7451	-2615				3207									4059	6374	5343				4370	11373		13142	15706		-332	4604	7225
44	1054		4963		4142																5751	-2431				3639									3690	4940	4646				3928	10809		14125			531	4463	6684
45	1726		4777		5016																6735	-3089				4206									5744	4663	3904				3623	11424		13699			1412	6766	6186
46	1288		5753		5431																	-3548				4993									5725	5291	3217				4309	10120		13331			247	6128
47	2307		4907		4544																	-4268				4339									5143	6053					5015	11245		10577				6786
48	2227		4281		4293																	-4260				4196									5992						4711			11593				7937
49	1617		3318		4662																					5594									5535						3575							7731
50	1572		2760		6605																														6266						5409							6355
51					5849																														6503						5025							5528
52					4091																																				5407							5633
53																																									3695							6418
54																																									3880							6411
55																																									4280							5799
56																																									4293							7162
57																																									3926							3601
58																																									5734							6270
59																																									4918							6084
60																																																5467
61																																																7049
62
63
64
65
66
67
68
69
70
71
72
73
74
75
76
77
78
79
80
81
82
83
84
85
86
87
88
89
90
91
92
93
94
95
96
97
98
99
100
101
102
103
104
105
106
107
108
109
110
111
112
113
114
115
116
117
118
119
120
121
122
123
124
125
126
127
128
129
130
131
132
133
134
135
136
137
138
139
140
141
142
143
144
145
146
147
148
149
150
151
152
153
154
155
156
157
158
159
160
161
162
163
164
165
166
167
168
169
170
171
172
173
174
175
176
177
178
179
180
181
182
183
184
185
186
187
188
189
190
191
192
193
194
195
196
197
198
199
200
201
202
203
204
205
206
207
208
209
210
211
212
213
214
215
216
217
218
219
220
221
222
223
224
225
226
227
228
229
230
231
232
233
234
235
236
237
238
239
240
241
242
243
244
245
246
247
248
249
250
251
252
253
254
255
256
257
258
259
260
261
262
263
264
265
266
267
268
269
270
271
272
273
274
275
276
277
278
279
280
281
282
283
284
285
286
287
288
289
290
291
292
293
294
295
296
297
298
299
[truncated: 5 more columns]

## Sheet: mCherry-Gem_total_SG2
0
1
2
3
4
5
6
7
8
9
10
11
12
13
14
15
16
17
18
19
20
21
22
23
24
25
26
27
28
29
30
31
32
33
34
35
36
37
38
39
40
41
42
43
44
45
46
47
48
49
50
51
52
53
54
55
56
57
58
59
60
61
62
63
64
65
66
67
68
69
70
71
72
73
74
75
76
77
78
79
80
81
82
83
84
85
86
87
88
89
90
91
92
93
94
95
96
97
98
99
100
101
102
103
104
105
106
107
108
109
110
111
112
113
114
115
116
117
118
119
120
121
122
123
124
125
126
127
128
129
130
131
132
133
134
135
136
137
138
139
140
141
142
143
144
145
146
147
148
149
150
151
152
153
154
155
156
157
158
159
160
161
162
163
164
165
166
167
168
169
170
171
172
173
174
175
176
177
178
179
180
181
182
183
184
185
186
187
188
189
190
191
192
193
194
195
196
197
198
199
200
201
202
203
204
205
206
207
208
209
210
211
212
213
214
215
216
217
218
219
220
221
222
223
224
225
226
227
228
229
230
231
232
233
234
235
236
237
238
239
240
241
242
243
244
245
246
247
248
249
250
251
252
253
254
255
256
257
258
259
260
261
262
263
264
265
266
267
268
269
270
271
272
273
274
275
276
277
278
279
280
281
282
283
284
285
286
287
288
289
290
291
292
293
294
295
296
297
298
299

## Sheet: Frame_G1(h)
	Cell 1	Cell 2	Cell 3	Cell 4	Cell 5	Cell 6	Cell 7	Cell 8	Cell 9	Cell 10	Cell 11	Cell 12	Cell 13	Cell 14	Cell 15	Cell 16	Cell 17	Cell 18	Cell 19	Cell 20	Cell 21	Cell 22	Cell 23	Cell 24	Cell 25	Cell 26	Cell 27	Cell 28	Cell 29	Cell 30	Cell 31	Cell 32	Cell 33	Cell 34	Cell 35	Cell 36	Cell 37	Cell 38	Cell 39	Cell 40	Cell 41	Cell 42	Cell 43	Cell 44	Cell 45	Cell 46	Cell 47	Cell 48	Cell 49
0	0	0	0	0	1.66667	0	0.333333	0.333333	0	0	0	1.33333	0	1	1.33333	0.333333	0	0.333333	0	0	0	0	0	0	0	0	0	0	1	0	0	0	0	0	0.666667	0	0.333333	1	0	2.33333	0	0	2	0	0	0.333333	0	0	2.33333
1	0.333333	0.333333	0.333333	0.333333	2	0.333333	0.666667	0.666667	0.333333	0.333333	0.333333	1.66667	0.333333	1.33333	1.66667	0.666667	0.333333	0.666667	0.333333	0.333333	0.333333	0.333333	0.333333	0.333333	0.333333	0.333333	0.333333	0.333333	1.33333	0.333333	0.333333	0.333333	0.333333	0.333333	1	0.333333	0.666667	1.33333	0.333333	2.66667	0.333333	0.333333	2.33333	0.333333	0.333333	0.666667	0.333333	0.333333	2.66667
2	0.666667	0.666667	0.666667	0.666667	2.33333	0.666667	1	1	0.666667	0.666667	0.666667	2	0.666667	1.66667	2	1	0.666667	1	0.666667	0.666667	0.666667	0.666667	0.666667	0.666667	0.666667	0.666667	0.666667	0.666667	1.66667	0.666667	0.666667	0.666667	0.666667	0.666667	1.33333	0.666667	1	1.66667	0.666667	3	0.666667	0.666667	2.66667	0.666667	0.666667	1	0.666667	0.666667	3
3	1	1	1	1	2.66667	1	1.33333	1.33333	1	1	1	2.33333	1	2	2.33333	1.33333	1	1.33333	1	1	1	1	1	1	1	1	1	1	2	1	1	1	1	1	1.66667	1	1.33333	2	1	3.33333	1	1	3	1	1	1.33333	1	1	3.33333
4	1.33333	1.33333	1.33333	1.33333	3	1.33333	1.66667	1.66667	1.33333	1.33333	1.33333	2.66667	1.33333	2.33333	2.66667	1.66667	1.33333	1.66667	1.33333	1.33333	1.33333	1.33333	1.33333	1.33333	1.33333	1.33333	1.33333	1.33333	2.33333	1.33333	1.33333	1.33333	1.33333	1.33333	2	1.33333	1.66667	2.33333	1.33333	3.66667	1.33333	1.33333	3.33333	1.33333	1.33333	1.66667	1.33333	1.33333	3.66667
5	1.66667	1.66667	1.66667	1.66667	3.33333	1.66667	2	2	1.66667	1.66667	1.66667	3	1.66667	2.66667	3	2	1.66667	2	1.66667	1.66667	1.66667	1.66667	1.66667	1.66667	1.66667	1.66667	1.66667	1.66667	2.66667	1.66667	1.66667	1.66667	1.66667	1.66667	2.33333	1.66667	2	2.66667	1.66667	4	1.66667	1.66667	3.66667	1.66667	1.66667	2	1.66667	1.66667	4
6	2	2	2	2	3.66667	2	2.33333	2.33333	2	2	2	3.33333	2	3	3.33333	2.33333	2	2.33333	2	2	2	2	2	2	2	2	2	2	3	2	2	2	2	2	2.66667	2	2.33333	3	2	4.33333	2	2	4	2	2	2.33333	2	2	4.33333
7	2.33333	2.33333	2.33333	2.33333	4	2.33333	2.66667	2.66667	2.33333	2.33333	2.33333	3.66667	2.33333	3.33333	3.66667	2.66667	2.33333	2.66667	2.33333	2.33333	2.33333	2.33333	2.33333	2.33333	2.33333	2.33333	2.33333	2.33333	3.33333	2.33333	2.33333	2.33333	2.33333	2.33333	3	2.33333	2.66667	3.33333	2.33333	4.66667	2.33333	2.33333	4.33333	2.33333	2.33333	2.66667	2.33333	2.33333	4.66667
8	2.66667	2.66667	2.66667	2.66667	4.33333	2.66667	3	3	2.66667	2.66667	2.66667	4	2.66667	3.66667	4	3	2.66667	3	2.66667	2.66667	2.66667	2.66667	2.66667	2.66667	2.66667	2.66667	2.66667	2.66667	3.66667	2.66667	2.66667	2.66667	2.66667	2.66667	3.33333	2.66667	3	3.66667	2.66667	5	2.66667	2.66667	4.66667	2.66667	2.66667	3	2.66667	2.66667	5
9	3	3	3	3	4.66667	3	3.33333	3.33333	3	3	3	4.33333	3	4	4.33333	3.33333	3	3.33333	3	3	3	3	3	3	3	3	3	3	4	3	3	3	3	3	3.66667	3	3.33333	4	3	5.33333	3	3	5	3	3	3.33333	3	3	5.33333
10	3.33333	3.33333	3.33333	3.33333	5	3.33333	3.66667	3.66667	3.33333	3.33333	3.33333	4.66667	3.33333	4.33333	4.66667	3.66667	3.33333	3.66667	3.33333	3.33333	3.33333	3.33333	3.33333	3.33333	3.33333	3.33333	3.33333	3.33333	4.33333	3.33333	3.33333	3.33333	3.33333	3.33333	4	3.33333	3.66667	4.33333	3.33333	5.66667	3.33333	3.33333	5.33333	3.33333	3.33333	3.66667	3.33333	3.33333	5.66667
11	3.66667	3.66667	3.66667	3.66667	5.33333	3.66667	4	4	3.66667	3.66667	3.66667	5	3.66667	4.66667	5	4	3.66667	4	3.66667	3.66667	3.66667	3.66667	3.66667	3.66667	3.66667	3.66667	3.66667	3.66667	4.66667	3.66667	3.66667	3.66667	3.66667	3.66667	4.33333	3.66667	4	4.66667	3.66667	6	3.66667	3.66667	5.66667	3.66667	3.66667	4	3.66667	3.66667	6
12	4	4	4	4	5.66667	4	4.33333	4.33333	4	4	4	5.33333	4	5	5.33333	4.33333	4	4.33333	4	4	4	4	4	4	4	4	4	4	5	4	4	4	4	4	4.66667	4	4.33333	5	4	6.33333	4	4	6	4	4	4.33333	4	4	6.33333
13	4.33333	4.33333	4.33333	4.33333	6	4.33333	4.66667	4.66667	4.33333	4.33333	4.33333	5.66667	4.33333	5.33333	5.66667	4.66667	4.33333	4.66667	4.33333	4.33333	4.33333	4.33333	4.33333	4.33333	4.33333	4.33333	4.33333	4.33333	5.33333	4.33333	4.33333	4.33333	4.33333	4.33333	5	4.33333	4.66667	5.33333	4.33333	6.66667	4.33333	4.33333	6.33333	4.33333	4.33333	4.66667	4.33333	4.33333	6.66667
14	4.66667	4.66667	4.66667	4.66667	6.33333	4.66667	5	5	4.66667		4.66667	6	4.66667	5.66667	6	5	4.66667	5	4.66667	4.66667	4.66667	4.66667	4.66667	4.66667	4.66667	4.66667	4.66667	4.66667	5.66667	4.66667	4.66667	4.66667	4.66667	4.66667	5.33333	4.66667	5	5.66667	4.66667	7	4.66667	4.66667	6.66667	4.66667	4.66667	5	4.66667	4.66667	7
15	5	5	5	5	6.66667	5	5.33333	5.33333	5		5	6.33333	5	6	6.33333	5.33333	5	5.33333	5	5	5	5	5	5	5	5	5	5	6	5	5	5	5	5	5.66667	5	5.33333	6	5	7.33333	5	5	7	5	5	5.33333	5	5	7.33333
16	5.33333	5.33333	5.33333	5.33333	7	5.33333	5.66667	5.66667	5.33333		5.33333	6.66667	5.33333	6.33333	6.66667	5.66667	5.33333	5.66667	5.33333	5.33333	5.33333	5.33333	5.33333	5.33333	5.33333	5.33333	5.33333	5.33333	6.33333	5.33333	5.33333	5.33333	5.33333	5.33333	6	5.33333	5.66667	6.33333	5.33333	7.66667	5.33333	5.33333	7.33333	5.33333	5.33333	5.66667	5.33333	5.33333	7.66667
17	5.66667	5.66667	5.66667	5.66667	7.33333	5.66667	6	6	5.66667		5.66667	7	5.66667	6.66667	7	6	5.66667	6	5.66667	5.66667	5.66667	5.66667	5.66667	5.66667	5.66667	5.66667	5.66667	5.66667	6.66667	5.66667	5.66667	5.66667	5.66667	5.66667	6.33333	5.66667	6	6.66667	5.66667	8	5.66667	5.66667	7.66667	5.66667	5.66667	6	5.66667	5.66667	8
18	6	6	6	6	7.66667	6	6.33333		6		6	7.33333	6	7	7.33333	6.33333	6	6.33333	6	6	6	6	6	6	6	6	6	6	7	6	6	6	6	6	6.66667	6	6.33333	7	6	8.33333	6	6	8	6	6	6.33333	6	6	8.33333
19	6.33333	6.33333	6.33333	6.33333	8	6.33333	6.66667		6.33333		6.33333	7.66667	6.33333	7.33333	7.66667	6.66667	6.33333	6.66667	6.33333	6.33333	6.33333	6.33333	6.33333	6.33333	6.33333	6.33333	6.33333	6.33333	7.33333	6.33333	6.33333	6.33333	6.33333	6.33333	7	6.33333	6.66667	7.33333	6.33333	8.66667	6.33333	6.33333	8.33333	6.33333	6.33333	6.66667	6.33333	6.33333	8.66667
20	6.66667	6.66667	6.66667	6.66667	8.33333	6.66667	7		6.66667		6.66667	8	6.66667	7.66667	8	7	6.66667	7	6.66667	6.66667	6.66667	6.66667	6.66667	6.66667	6.66667	6.66667	6.66667	6.66667	7.66667	6.66667	6.66667	6.66667	6.66667	6.66667	7.33333	6.66667	7	7.66667	6.66667	9	6.66667	6.66667	8.66667	6.66667	6.66667	7	6.66667	6.66667	9
21	7	7	7	7	8.66667	7	7.33333		7		7	8.33333	7	8	8.33333	7.33333	7	7.33333	7	7	7	7	7	7	7	7	7	7	8	7	7	7	7	7	7.66667	7	7.33333	8	7	9.33333	7	7	9	7	7	7.33333	7	7	9.33333
22	7.33333	7.33333	7.33333	7.33333	9	7.33333	7.66667		7.33333		7.33333	8.66667	7.33333	8.33333	8.66667	7.66667	7.33333	7.66667	7.33333	7.33333	7.33333	7.33333		7.33333	7.33333	7.33333	7.33333	7.33333	8.33333	7.33333	7.33333	7.33333	7.33333	7.33333	8	7.33333	7.66667	8.33333	7.33333	9.66667	7.33333	7.33333	9.33333	7.33333	7.33333	7.66667	7.33333	7.33333	9.66667
23	7.66667	7.66667	7.66667	7.66667	9.33333	7.66667	8		7.66667		7.66667	9	7.66667	8.66667	9	8	7.66667	8	7.66667	7.66667	7.66667	7.66667		7.66667	7.66667	7.66667	7.66667	7.66667	8.66667	7.66667	7.66667	7.66667	7.66667	7.66667	8.33333	7.66667	8	8.66667	7.66667	10	7.66667	7.66667	9.66667	7.66667	7.66667	8	7.66667	7.66667	10
24	8	8	8	8	9.66667	8	8.33333		8		8	9.33333	8	9	9.33333	8.33333	8	8.33333	8	8	8	8		8		8	8	8	9	8	8	8	8	8	8.66667	8	8.33333	9		10.3333	8	8	10	8	8	8.33333	8	8	10.3333
25	8.33333		8.33333	8.33333	10	8.33333	8.66667		8.33333		8.33333	9.66667	8.33333	9.33333	9.66667	8.66667	8.33333	8.66667	8.33333	8.33333	8.33333	8.33333		8.33333		8.33333	8.33333	8.33333	9.33333	8.33333	8.33333	8.33333	8.33333	8.33333	9	8.33333	8.66667	9.33333		10.6667	8.33333	8.33333	10.3333	8.33333	8.33333		8.33333	8.33333	10.6667
26	8.66667		8.66667	8.66667	10.3333	8.66667	9		8.66667		8.66667	10	8.66667	9.66667	10	9	8.66667	9	8.66667	8.66667	8.66667	8.66667		8.66667		8.66667	8.66667	8.66667		8.66667	8.66667		8.66667	8.66667	9.33333	8.66667	9	9.66667		11	8.66667	8.66667	10.6667	8.66667	8.66667		8.66667	8.66667	11
27	9		9	9	10.6667	9	9.33333		9		9	10.3333	9	10	10.3333	9.33333	9	9.33333	9	9	9	9		9		9	9	9		9	9		9	9	9.66667	9	9.33333	10		11.3333	9	9	11	9	9		9	9	11.3333
28	9.33333		9.33333	9.33333	11	9.33333	9.66667		9.33333		9.33333	10.6667	9.33333	10.3333	10.6667	9.66667	9.33333	9.66667	9.33333	9.33333	9.33333	9.33333		9.33333		9.33333	9.33333	9.33333		9.33333	9.33333		9.33333	9.33333	10	9.33333	9.66667	10.3333		11.6667	9.33333	9.33333	11.3333	9.33333	9.33333		9.33333	9.33333	11.6667
29	9.66667		9.66667		11.3333	9.66667	10		9.66667		9.66667	11	9.66667	10.6667	11	10	9.66667	10	9.66667	9.66667	9.66667	9.66667		9.66667		9.66667	9.66667	9.66667		9.66667	9.66667		9.66667	9.66667	10.3333	9.66667	10			12	9.66667	9.66667	11.6667	9.66667	9.66667		9.66667	9.66667	12
30	10		10		11.6667	10	10.3333		10		10	11.3333	10	11	11.3333	10.3333	10	10.3333	10	10	10	10		10		10	10	10		10	10		10	10	10.6667	10	10.3333			12.3333	10	10	12	10	10		10	10	12.3333
31	10.3333		10.3333		12	10.3333	10.6667		10.3333		10.3333	11.6667	10.3333	11.3333	11.6667	10.6667	10.3333	10.6667		10.3333	10.3333	10.3333		10.3333		10.3333		10.3333		10.3333	10.3333		10.3333	10.3333	11	10.3333	10.6667			12.6667	10.3333	10.3333	12.3333	10.3333	10.3333		10.3333	10.3333	12.6667
32	10.6667		10.6667		12.3333	10.6667	11		10.6667		10.6667	12	10.6667	11.6667	12		10.6667	11		10.6667	10.6667	10.6667		10.6667		10.6667		10.6667		10.6667	10.6667		10.6667	10.6667	11.3333	10.6667	11			13	10.6667	10.6667	12.6667	10.6667	10.6667		10.6667	10.6667	13
33	11		11		12.6667	11	11.3333		11		11	12.3333	11	12	12.3333		11	11.3333		11	11	11		11		11		11		11	11		11	11	11.6667	11	11.3333			13.3333	11	11	13	11	11		11	11	13.3333
34	11.3333		11.3333		13	11.3333	11.6667		11.3333		11.3333	12.6667	11.3333	12.3333	12.6667		11.3333	11.6667		11.3333	11.3333	11.3333		11.3333		11.3333		11.3333		11.3333	11.3333		11.3333	11.3333	12	11.3333	11.6667				11.3333	11.3333	13.3333	11.3333	11.3333		11.3333	11.3333	13.6667
35	11.6667		11.6667		13.3333		12		11.6667		11.6667	13	11.6667	12.6667	13		11.6667			11.6667	11.6667	11.6667		11.6667		11.6667		11.6667		11.6667	11.6667		11.6667	11.6667	12.3333	11.6667	12				11.6667	11.6667	13.6667	11.6667	11.6667		11.6667	11.6667	14
36	12		12		13.6667		12.3333		12		12	13.3333	12	13	13.3333		12			12	12	12		12		12		12		12	12		12	12	12.6667	12	12.3333				12	12	14	12	12		12	12	14.3333
37	12.3333		12.3333		14		12.6667		12.3333		12.3333	13.6667	12.3333							12.3333	12.3333	12.3333				12.3333		12.3333		12.3333	12.3333		12.3333	12.3333	13	12.3333	12.6667				12.3333	12.3333	14.3333	12.3333	12.3333		12.3333	12.3333	14.6667
38	12.6667		12.6667		14.3333		13		12.6667			14	12.6667							12.6667	12.6667	12.6667				12.6667		12.6667		12.6667	12.6667		12.6667	12.6667	13.3333	12.6667	13				12.6667	12.6667	14.6667	12.6667	12.6667		12.6667	12.6667	15
39	13		13		14.6667		13.3333		13				13							13	13	13				13		13		13	13		13	13	13.6667	13	13.3333				13	13	15	13	13		13	13	15.3333
40	13.3333		13.3333		15		13.6667		13.3333				13.3333							13.3333	13.3333	13.3333				13.3333		13.3333						13.3333	14	13.3333	13.6667				13.3333	13.3333	15.3333	13.3333	13.3333		13.3333	13.3333	15.6667
41	13.6667		13.6667		15.3333		14						13.6667							13.6667	13.6667	13.6667				13.6667								13.6667	14.3333	13.6667	14				13.6667	13.6667	15.6667	13.6667	13.6667		13.6667	13.6667	16
42	14		14		15.6667		14.3333													14	14	14				14								14	14.6667	14	14.3333				14	14	16	14	14		14	14	16.3333
43	14.3333		14.3333		16		14.6667														14.3333	14.3333				14.3333									15	14.3333	14.6667				14.3333	14.3333		14.3333	14.3333		14.3333	14.3333	16.6667
44	14.6667		14.6667		16.3333																14.6667	14.6667				14.6667									15.3333	14.6667	15				14.6667	14.6667		14.6667			14.6667	14.6667	17
45	15		15		16.6667																15	15				15									15.6667	15	15.3333				15	15		15			15	15	17.3333
46	15.3333		15.3333		17																	15.3333				15.3333									16	15.3333	15.6667				15.3333	15.3333		15.3333			15.3333	15.3333
47	15.6667		15.6667		17.3333																	15.6667				15.6667									16.3333	15.6667					15.6667	15.6667		15.6667				15.6667
48	16		16		17.6667																	16				16									16.6667						16			16				16
49	16.3333		16.3333		18																					16.3333									17						16.3333							16.3333
50	16.6667		16.6667		18.3333																														17.3333						16.6667							16.6667
51					18.6667																														17.6667						17							17
52					19																																				17.3333							17.3333
53																																									17.6667							17.6667
54																																									18							18
55																																									18.3333							18.3333
56																																									18.6667							18.6667
57																																									19							19
58																																									19.3333							19.3333
59																																									19.6667							19.6667
60																																																20
61																																																20.3333
62
63
64
65
66
67
68
69
70
71
72
73
74
75
76
77
78
79
80
81
82
83
84
85
86
87
88
89
90
91
92
93
94
95
96
97
98
99
100
101
102
103
104
105
106
107
108
109
110
111
112
113
114
115
116
117
118
119
120
121
122
123
124
125
126
127
128
129
130
131
132
133
134
135
136
137
138
139
140
141
142
143
144
145
146
147
148
149
150
151
152
153
154
155
156
157
158
159
160
161
162
163
164
165
166
167
168
169
170
171
172
173
174
175
176
177
178
179
180
181
182
183
184
185
186
187
188
189
190
191
192
193
194
195
196
197
198
199
200
201
202
203
204
205
206
207
208
209
210
211
212
213
214
215
216
217
218
219
220
221
222
223
224
225
226
227
228
229
230
231
232
233
234
235
236
237
238
239
240
241
242
243
244
245
246
247
248
249
250
251
252
253
254
255
256
257
258
259
260
261
262
263
264
265
266
267
268
269
270
271
272
273
274
275
276
277
278
279
280
281
282
283
284
285
286
287
288
289
290
291
292
293
294
295
296
297
298
299
[truncated: 5 more columns]

## Sheet: Frame_SG2(h)
0
1
2
3
4
5
6
7
8
9
10
11
12
13
14
15
16
17
18
19
20
21
22
23
24
25
26
27
28
29
30
31
32
33
34
35
36
37
38
39
40
41
42
43
44
45
46
47
48
49
50
51
52
53
54
55
56
57
58
59
60
61
62
63
64
65
66
67
68
69
70
71
72
73
74
75
76
77
78
79
80
81
82
83
84
85
86
87
88
89
90
91
92
93
94
95
96
97
98
99
100
101
102
103
104
105
106
107
108
109
110
111
112
113
114
115
116
117
118
119
120
121
122
123
124
125
126
127
128
129
130
131
132
133
134
135
136
137
138
139
140
141
142
143
144
145
146
147
148
149
150
151
152
153
154
155
156
157
158
159
160
161
162
163
164
165
166
167
168
169
170
171
172
173
174
175
176
177
178
179
180
181
182
183
184
185
186
187
188
189
190
191
192
193
194
195
196
197
198
199
200
201
202
203
204
205
206
207
208
209
210
211
212
213
214
215
216
217
218
219
220
221
222
223
224
225
226
227
228
229
230
231
232
233
234
235
236
237
238
239
240
241
242
243
244
245
246
247
248
249
250
251
252
253
254
255
256
257
258
259
260
261
262
263
264
265
266
267
268
269
270
271
272
273
274
275
276
277
278
279
280
281
282
283
284
285
286
287
288
289
290
291
292
293
294
295
296
297
298
299

## Sheet: Half-life_G1(h)
	Cell 1	Cell 2	Cell 3	Cell 4	Cell 5	Cell 6	Cell 7	Cell 8	Cell 9	Cell 10	Cell 11	Cell 12	Cell 13	Cell 14	Cell 15	Cell 16	Cell 17	Cell 18	Cell 19	Cell 20	Cell 21	Cell 22	Cell 23	Cell 24	Cell 25	Cell 26	Cell 27	Cell 28	Cell 29	Cell 30	Cell 31	Cell 32	Cell 33	Cell 34	Cell 35	Cell 36	Cell 37	Cell 38	Cell 39	Cell 40	Cell 41	Cell 42	Cell 43	Cell 44	Cell 45	Cell 46	Cell 47	Cell 48	Cell 49
0	11.6936	6.72274	9.9683	8.30023	10.1687	5.25828	7.89148	7.94306	9.20798	5.87012	7.33771	10.932	5.15254	7.52377	8.26141	8.01487	6.84086	12.7362	9.22045	10.7605	12.2328	3.61292	3.03573	8.89825	8.62091	7.82185	13.6376	5.95719	7.76464	8.06025	16.9973	3.87153	7.17309	9.71612	13.6887	8.20278	2.85858	9.20461	13.5324	10.1205	10.6732	9.85609	11.8409	6.60468	6.27707	11.5243	9.71576	10.2646	7.42797
[truncated: 2 more columns]

## Sheet: Half-life_SG2(h)
0
