# Supplementary material for: The G1-S transition is promoted by Rb degradation via the E3 ligase UBR5
Source: Sci Adv. 2024 Oct 23;10(43):eadq6858. doi: 10.1126/sciadv.adq6858 (PMC11498223; doi:10.1126/sciadv.adq6858)
Supplement: Supplementary file 2 — Tables S1 to S36 [file sciadv.adq6858_tables_s1_to_s36.zip › adq6858_table_s28.xlsx]

## Sheet: Clover_total_G1
	Cell 1	Cell 2	Cell 3	Cell 4	Cell 5	Cell 6	Cell 7	Cell 8	Cell 9	Cell 10	Cell 11	Cell 12	Cell 13	Cell 14	Cell 15	Cell 16	Cell 17	Cell 18	Cell 19	Cell 20	Cell 21	Cell 22	Cell 23	Cell 24	Cell 25	Cell 26	Cell 27
0	711620	536022	931279	749830	1470216	1249606	377645	1002673	1041361	426665	494266	775252	435471	481846	185291	285749	419349	261535	1169346	1517949	1131815	1029047	501926	2208483	197688	773119	1023197
1	687211	520503	912871	743007	1478099	1241696	372952	992380	1036426	414717	490315	799177	407395	476721	174733	288270	413584	252930	1160898	1503611	1083697	1015504	497796	2174958	178039	748270	1017595
2	689998	515876	913605	706591	1465715	1230837	375460	972870	1031986	427105	482059	791539	391603	459148	163091	275009	398987	246550	1147012	1477895	1058370	1030387	486653	2162450	177530	736205	1007635
3	689970	520020	907285	718246	1468951	1188691	361970	971774	1018638	411391	486374	742929	376240	446846	145433	276103	406903	243390	1066449	1447705	1028134	1008001	458347	2057222	174963	722723	995916
4	644458	504215	884629	709302	1419409	1180408	370418	935330	1006411	408546	481409	727680	376297	436451	132713	271968	396585	229017	1059868	1354202	1009612	1016325	422275	1979178	168731	726342	977952
5	626906	498073	888040	677874	1414590	1163902	365035	929000	1009583	397432	478562	740447	376862	422734	120043	263154	400850	233608	1019876	1340185	991738	956476	406247	1867304	166645	699390	967927
6	605128	482679	887180	664702	1398641	1169480	354840	910157	997792	386839	484379	678476	370207	407507	115584	251444	397101	227842	991166	1295878	1006604	934279	391381	1858905	165226	697084	938710
7	578081	485621	869798	660754	1387688	1155336	347426	883650	982474	375278	481657	673827	363815	393628	108653	251623	393662	231233	949130	1269337	971881	947713	377586	1822265	168619	680131	962006
8	556414	470889	869351	653426	1400993	1152951	346404	866936	981650	358915	477859	633617	354324	384499	86602	253887	398768	226277	913821	1251421	973629	938982	364631	1696068	160899	668794	916351
9	519672	472155	860295	644957	1313193	1111041	348037	856332	967904	344340	473564	619192	354237	367004	82049	221715	397326	221998	886891	1220763	954448	930312	364230	1649279	159831	626096	888704
10	463002	457091	892068	635470	1330384	1085221	336901	822899	927984	329720	460668	616978	371478	343832	86045	238948	381191	210733	833784	1199052	955743	917273	340186	1520753	151186	588909	853056
11	443975	430839	891535	593255	1319779	1059497	334986	804600	907001	325812	453858	617674	354459	340161	80399	231979	373730	206313	806392	1149967	962309	908595	358040	1444666	146040	601899	840422
12	443354	436438	822656	593874	1304405	1050813	332541	789744	910294	309699	429735	608405	332854	322382	78337	219531	374171	195191	761027	1098720	964047	893732	328923	1390103	135964	581821	811094
13	435780	420187	792722	589115	1307647	993915	337819	767016	875063	303811	425700	579673	333339	319740	80662	215351	370102	192230	748404	1087249	946603	890567	300486	1360406	127362	567664	783507
14	425601	407002	801948	606484	1291861	965073	341611	750350	859495		420455	586078	320669	319114	68987	220533	367196	190765	752305	1063084	916957	874061	286325	1360763	127618	517191	785639
15		391947	795637	591715	1260309	891638	326391	720135	836336			562808	328741	310758	64140	224862	373095	194658	751287	1089993	903324	870131	278053	1288602	124119	519837	786126
16		387294	933468	569181	1234066	842670	324661	721489	802687			571145	347232	314166	61975	222548	369530	192279	706786	1115257	876218	859216	291836	1257867	120386	505282	782255
17		397686	758421	515812	1222776	818814	305869	716201	788949			559818	331195		53417	220428	360023		694051	1042569	863723	869871	282267	1156685	118996	507397	740435
18		400714	624809	501000	1208089	798249	300987	689506	752126			538435	318458		52017	224891	365141		665856	1013762	841150	879842	260491	1162189	115315	503528	741804
19		393491	725375	498739	1179574	756200	293614	679832	705214			523382	295943		43630	231192	369149		673527	980558	888952	888571	261101		103269	511873	699719
20		388797	720049	503078	1160211		290329	629744	699539			539395			34305	238256	364027		625717	966024	835098	884210	251335		93754	516955	657574
21		380498	710446	564245	1140744		282320	619335	708069			554579			35514	235954	353636		602748	904334	879615	857331	250104		83683	505881
22		374526	731847	534819	1124858		272507	577242	717554						27042	239981	353093		570392	901106	866109	852877	267444			503192
23		378580	688472	519627	1078828			566011	695970						26080	225354	354558		553484	881564	872533	940102	282120			504241
24		384806	656818	507062	1116132			549370	687487						42260	226405	347594		524778	884547	874095	834995	273383			504391
25		375604	665281	501264	1107332			529670	676483							220471	351056		477643	874902	862913	909638	260142
26		373903	624629	481677	1081942			519925	664335							213112	350084		455945	839941	884934	907322	270439
27		380422	632206	476704	1075754			492101	677797							220916	339475		402708	752749	869999	879984	245882
28		368580	647283		1084645			467319	688084							218532	327451		378675	681550	816715	862934	264793
29			617537		1096785			453389	667698							215024	330773		351070	691797	799451	879499	245322
30			617448		1078348			457058	699644							214648	329121		373142	692221	812594	852758	247485
31			638795		1045788			418168	688651							216373	328629			663298	812812	851637	251434
32			627530		1022433			408337	664025							203562				677353	824768	846868	237222
33			635182		988460			398834	668147							202531				686038	814832	825671	231962
34			595197		979433			377454	671619							202572				684791	819743	818383	214048
35			606337		947880			346748	665578							200302				678708	806388	808478
36			615943		904642			327095	642874							199285				696737	811490	781430
37			579987		874658			301700	623670							214650				703062	801894	774589
38			630252		836582			280874	628957							196066				705048	786219	758901
39			608249		820724			266392	627857							199932				717741	776337	755811
40					799935			256350	643485							191671					784531	771461
41					773022			239665	641606							210672					784114	763688
42					765967			233605	637549							209081					783754	746037
43					768936			230517	623599							202021					767932	723468
44					753181			237852	629864							201560					753419	746118
45					748121			214609	618786												729992	714122
46					726557			198621	637899												760799	724435
47					704374			196128	642478												758930	725168
48					692478			198896	631339												757025	697493
49					677512			193612	605737												742298	691435
50								182416	609337												738262	717429
51								147550	596402												726457	711730
52								119558	597065												704514	691051
53									567251												701357	670148
54									561423												688390	672796
55									570380												690472	672796
56									547936												676526	676525
57									542685												662227	662379
58									523345												654132	654669
59									519204												654586	647024
60									505909												664771	640247
61									487017												661794	634784
62									479260												626400	616771
63									477773												630010	606654
64									466605												612161
65									457528												617341
66									429925												623108
67									430165												597827
68									424431												610924
69									419522												589747
70									416473												566902
71									429403												566138
72									427099												566121
73									425241
74									425886
75									428110
76									418252
77									428768
78									420076
79									421742
80
81
82
83
84
85
86
87
88
89
90
91
92
93
94
95
96
97
98
99
100
101
102
103
104
105
106
107
108
109
110
111
112
113
114
115
116
117
118
119
120
121
122
123
124
125
126
127
128
129
130
131
132
133
134
135
136
137
138
139
140
141
142
143
144
145
146
147
148
149
150
151
152
153
154
155
156
157
158
159
160
161
162
163
164
165
166
167
168
169
170
171
172
173
174
175
176
177
178
179
180
181
182
183
184
185
186
187
188
189
190
191
192
193
194
195
196
197
198
199
200
201
202
203
204
205
206
207
208
209
210
211
212
213
214
215
216
217
218
219
220
221
222
223
224
225
226
227
228
229
230
231
232
233
234
235
236
237
238
239
240
241
242
243
244
245
246
247
248
249
250
251
252
253
254
255
256
257
258
259
260
261
262
263
264
265
266
267
268
269
270
271
272
273
274
275
276
277
278
279
280
281
282
283
284
285
286
287
288
289
290
291
292
293
294
295
296
297
298
299

## Sheet: Clover_total_SG2
	Cell 1	Cell 2	Cell 3	Cell 4	Cell 5	Cell 6	Cell 7	Cell 8	Cell 9	Cell 10	Cell 11	Cell 12	Cell 13	Cell 14	Cell 15	Cell 16
0	1294132	1191389	291009	783095	641406	1210922	927824	1355919	1928112	580622	925690	773633	1142557	501189	3376066	705731
1	1260090	1195731	294598	772177	634104	1190628	902805	1330858	1859006	582307	914654	765932	1130041	511786	3289350	715862
2	1262275	1260988	294943	746963	641928	1176558	835289	1318082	1813812	575019	895635	731422	1103102	513362	3291901	708287
3	1245094	1212732	293638	741956	631184	1168390	842039	1322166	1755194	556567	885561	730340	1072952	501566	3258020	705978
4	1278674	1215055	302782	751430	632176	1139156	857755	1322022	1690567	547649	859752	733897	1075710	495069	3174984	707006
5	1265715	1176996	297513	725832	619717	1115114	883588	1293166	1627616	499769	855134	726892	1064750	506082	3160166	704527
6	1257065	1219682	295254	709164	604556	1103156	888526	1288477	1604944	499065	847037	716002	1054131	513013	3080441	694860
7	1256751	1152161	301236	687593	604422	1050696	896578	1256019	1550954	506577	824826	698885	1031330	512666	3042938	699102
8	1229053	1145058	289155	661563	604602	1066457	895422	1242638	1501207	520800	812039	683727	999493	510792	3087016	698406
9	1178753	1158071	280628	633197	602719	1001421	891087	1222609	1484605	504170	818987	654564	969618	511995	2972649	698531
10	1159896	1138957	267710	601328	610570	963800	853362	1231980	1420208	496399	772887	626047	938424	500786	2937090	704376
11	1153536	1131891	254244	596133	595747	956771	876017	1213703	1362535	495814	740436	620033	885625	478740	2894663	698817
12	1133147	1182604	247483	582607	596572	942429	849545	1188409	1330881	502682	710476	610976	862397	488171	2895764	685914
13	1148737	1119957	236909	537954	581456	936501	816860	1182553	1254478	507766	687849	597161	838019	462555	2846681	704150
14	1170482	1129201	232510	525579	572957	896045	855279	1169337	1214577	500519	644590	593874	836500	473753	2822897	681540
15	1140851	1106347	233966	519391	566540	862029	796300	1149096	1177560	495570	613541	556388		464491	2817920	681791
16	1120103	1112084	228752	499985	563842		819553	1138094		479155		537038		468431	2765994	698057
17	1132613	1120431	221168	463766	559012		818424	1104638		467454				459909		691765
18	1085329	1098384	217299		558864					468024				446091		690058
19	1067526	1088181	213819		546042									435540		685986
20	1045356													433302		655790
21	1051436													433302
22	1049622
23
24
25
26
27
28
29
30
31
32
33
34
35
36
37
38
39
40
41
42
43
44
45
46
47
48
49
50
51
52
53
54
55
56
57
58
59
60
61
62
63
64
65
66
67
68
69
70
71
72
73
74
75
76
77
78
79
80
81
82
83
84
85
86
87
88
89
90
91
92
93
94
95
96
97
98
99
100
101
102
103
104
105
106
107
108
109
110
111
112
113
114
115
116
117
118
119
120
121
122
123
124
125
126
127
128
129
130
131
132
133
134
135
136
137
138
139
140
141
142
143
144
145
146
147
148
149
150
151
152
153
154
155
156
157
158
159
160
161
162
163
164
165
166
167
168
169
170
171
172
173
174
175
176
177
178
179
180
181
182
183
184
185
186
187
188
189
190
191
192
193
194
195
196
197
198
199
200
201
202
203
204
205
206
207
208
209
210
211
212
213
214
215
216
217
218
219
220
221
222
223
224
225
226
227
228
229
230
231
232
233
234
235
236
237
238
239
240
241
242
243
244
245
246
247
248
249
250
251
252
253
254
255
256
257
258
259
260
261
262
263
264
265
266
267
268
269
270
271
272
273
274
275
276
277
278
279
280
281
282
283
284
285
286
287
288
289
290
291
292
293
294
295
296
297
298
299

## Sheet: mCherry-Gem_total_G1
	Cell 1	Cell 2	Cell 3	Cell 4	Cell 5	Cell 6	Cell 7	Cell 8	Cell 9	Cell 10	Cell 11	Cell 12	Cell 13	Cell 14	Cell 15	Cell 16	Cell 17	Cell 18	Cell 19	Cell 20	Cell 21	Cell 22	Cell 23	Cell 24	Cell 25	Cell 26	Cell 27
0	3941	5911	7148	5876	4242	4519	2193	6439	3594	4194	4796	4829	3048	1776	1976	2590	6971	3136	6044	4847	5859	8414	3170	7770	3448	4021	4268
1	3307	4935	6770	5087	5218	4893	1979	7095	3216	4533	4791	4983	1621	1563	-231	3124	6075	2917	6639	5667	6241	7097	3080	7549	3856	5035	4153
2	2622	5549	7094	5790	5830	4317	1873	6844	3007	4352	4228	3787	2249	689	137	2292	6475	3135	6608	4951	5605	7380	3160	8379	3114	5545	4462
3	2560	5796	7158	5694	5381	4359	1335	8144	4204	3701	4679	5184	2415	1709	-388	2680	6508	3311	5285	5264	5489	6600	3535	7328	2499	4306	4541
4	3086	6037	6771	5910	5698	4992	2164	7954	4369	3989	4732	5101	1887	1182	-356	2902	5989	2198	6515	4466	5034	8010	3770	6441	2216	5016	4535
5	2298	5092	7461	5089	6087	4843	3010	8788	4545	4047	4761	4937	1726	826	-781	2423	6273	2511	5737	5856	4930	7441	3947	6262	4133	4961	3607
6	724	5034	6486	5416	5961	5332	1919	7290	4273	3411	5216	3385	2222	661	-623	2094	6224	2609	5599	6029	4411	7117	4231	5528	2790	5142	3970
7	1937	5038	6939	5683	6806	5001	2465	8048	4336	3416	4280	4793	2382	546	-1080	2223	7073	2930	4764	5868	4753	7901	3708	6915	3189	4272	3751
8	906	5360	6482	4106	6219	3972	2326	8036	4837	2881	5049	4530	2973	673	-1771	1462	7466	2932	5308	5603	5286	7239	3738	5551	3670	4464	3575
9	1627	6238	7025	5321	4507	3750	2457	8413	4921	2312	3946	4836	2258	43	-1639	2827	6822	2328	4564	5672	4996	7616	3982	5662	2895	5603	4073
10	616	5048	10307	4685	6132	3604	2213	8110	3907	1915	4320	4152	2930	92	-1678	2547	6361	2197	4238	5441	5029	7441	2782	4612	2059	3655	3315
11	-1401	4435	11014	4802	4585	2913	1669	7878	3747	2068	4523	5413	3140	439	-1770	1602	6126	2659	4175	7369	6845	6892	5184	5666	2107	4503	2645
12	-294	5058	5412	5735	4815	3956	1399	9002	4806	831	4385	5900	2547	322	-2650	2291	6033	2108	4663	7990	6152	6600	4293	6404	2370	4103	2230
13	246	5178	4603	6670	6395	1824	1499	8719	4289	-16	5438	5072	2849	714	-1870	2207	6352	2255	4194	8893	6361	6156	3756	6299	1872	4534	1846
14	-962	5114	6896	5353	6400	1704	2636	8752	3908		4531	5007	2389	-941	-1970	1842	6656	2233	4807	8567	5978	6752	3929	4985	2716	3985	1462
15		5067	6412	5887	5205	2196	2555	6269	2807			4988	2017	-382	-2571	2125	7144	2619	5000	7651	6209	8198	4150	4143	2155	4009	1795
16		4601	12771	5585	5692	4191	2893	8064	4043			5908	2655	-796	-2233	2146	7017	2113	4419	6445	6819	7723	2694	4204	2247	3362	2430
17		4440	6666	4596	5369	4416	1607	7712	3761			6405	2830		-2785	1835	7124		4629	7046	5415	3844	3964	3649	3294	3894	1646
18		5312	4569	4982	5327	4528	1607	7439	2993			5281	1990		-2413	2266	7143		4150	6398	5279	3780	4753	3436	2471	3782	-317
19		5126	5988	4968	6250	4306	2787	7083	2929			4444	1782		-3151	1934	6439		5780	6352	4853	4043	3244		2295	3995	1391
20		4773	4928	3950	6054		1821	5704	3191			5170			-3243	2143	7217		4088	5967	5562	4205	4558		2383	5667	1859
21		5056	5856	5632	4974		1071	6629	2782			5487			-3081	1699	7408		3913	7675	6026	4810	3795		2918	4720
22		4485	7115	5302	5047		1736	5456	3862						-3445	2703	6367		4429	7337	5794	4551	3932			5469
23		4248	5129	4767	4805			5020	3293						-2998	2938	6751		5077	7857	6909	5018	5258			5518
24		5245	6258	5840	4866			5094	2676						-2245	2961	7317		5471	6320	6444	5054	5898			5050
25		4883	5925	6161	5536			5393	3170							1873	7466		4988	7040	5864	5999	4495
26		4523	5859	5856	4939			5950	3104							2619	7888		4113	7786	7077	6195	5782
27		5582	5883	5502	5203			7102	2474							2975	7097		3770	6787	6754	5696	3664
28		4971	5643		5093			4828	3749							2908	6988		3161	6959	6763	6884	5391
29			5477		5869			4852	2906							2580	7803		4898	5761	5682	5868	5984
30			5664		5316			5953	3076							2486	8533		4972	7090	6441	5013	6405
31			6227		5689			4712	2605							2232	10371			6143	6075	6078	7959
32			6336		4656			5000	3338							2729				8434	7044	5685	5775
33			6757		5098			5748	3588							2314				8029	7356	5615	5786
34			6197		4119			6002	3472							2021				7930	7686	5619	4930
35			6148		5275			4534	2951							1922				8656	6599	6089
36			7573		4071			4127	2826							1993				8444	6996	7010
37			6630		4460			4586	2830							2316				9282	7264	5449
38			7452		3199			3889	3128							2135				7983	8253	5608
39			6625		4099			3050	2777							2476				5314	7130	5172
40					2887			2773	3182							1853					7835	5772
41					3004			2578	4208							2800					7496	5818
42					3547			3146	3138							3627					8545	5012
43					3226			1989	3159							2919					8060	5042
44					2501			2200	2990							2957					9518	4528
45					3963			2323	3858												8944	4593
46					3101			1210	4259												9342	4605
47					3808			1394	3865												10706	5886
48					3530			2262	5172												9791	5095
49					3697			2335	4584												9868	6397
50								1412	2993												10397	5661
51								-1622	3823												10786	5817
52								-1672	3860												9130	3621
53									3474												10419	2673
54									3020												8496	2360
55									3652												9567	2360
56									3272												10423	2749
57									3714												9832	3440
58									3303												10751	4289
59									3764												10593	5038
60									3704												10897	6350
61									3726												12412	4483
62									3923												11582	4362
63									3858												12342	3156
64									3691												11444
65									3381												11224
66									3080												13145
67									3539												11623
68									2660												13110
69									2952												12276
70									3359												11043
71									3269												11370
72									3832												10274
73									3352
74									3477
75									3858
76									4971
77									4643
78									4194
79									4814
80
81
82
83
84
85
86
87
88
89
90
91
92
93
94
95
96
97
98
99
100
101
102
103
104
105
106
107
108
109
110
111
112
113
114
115
116
117
118
119
120
121
122
123
124
125
126
127
128
129
130
131
132
133
134
135
136
137
138
139
140
141
142
143
144
145
146
147
148
149
150
151
152
153
154
155
156
157
158
159
160
161
162
163
164
165
166
167
168
169
170
171
172
173
174
175
176
177
178
179
180
181
182
183
184
185
186
187
188
189
190
191
192
193
194
195
196
197
198
199
200
201
202
203
204
205
206
207
208
209
210
211
212
213
214
215
216
217
218
219
220
221
222
223
224
225
226
227
228
229
230
231
232
233
234
235
236
237
238
239
240
241
242
243
244
245
246
247
248
249
250
251
252
253
254
255
256
257
258
259
260
261
262
263
264
265
266
267
268
269
270
271
272
273
274
275
276
277
278
279
280
281
282
283
284
285
286
287
288
289
290
291
292
293
294
295
296
297
298
299

## Sheet: mCherry-Gem_total_SG2
	Cell 1	Cell 2	Cell 3	Cell 4	Cell 5	Cell 6	Cell 7	Cell 8	Cell 9	Cell 10	Cell 11	Cell 12	Cell 13	Cell 14	Cell 15	Cell 16
0	6004	37710	23911	3576	5020	4671	14053	35218	22382	30998	41121	7260	3001	7927	12348	14688
1	7104	45089	29283	4643	7408	4557	17026	40191	24604	35547	47435	10761	3169	12503	16415	19420
2	8539	49995	34290	5915	8920	4444	17597	45631	26864	39875	51915	13747	3934	16516	22446	23149
3	11070	58268	39944	7724	9551	5096	21483	49910	30134	44544	58873	17794	2365	19659	28551	28035
4	14619	61517	44882	11240	10392	4102	26296	56084	32740	50254	61884	23156	3931	22179	34760	34664
5	18079	63531	49847	14452	11605	4281	28817	62333	33453	50531	66191	27278	4009	24641	41698	41017
6	21544	71046	55204	15854	13593	3937	33751	66564	34668	55388	70950	32193	3937	30879	47342	45091
7	27507	74702	60535	18351	14322	3972	36975	69535	36875	60334	74982	35996	3501	33129	53942	51476
8	31956	80093	63358	20061	15729	4700	40326	74646	39259	65824	80138	41275	3249	37554	62744	56653
9	31218	86225	66758	21085	19617	2996	46012	77569	41133	67147	89840	44905	3924	39735	65493	62432
10	33661	90509	71236	22702	21137	3781	47765	83017	42834	70751	89541	49426	4993	42382	70384	69047
11	35508	95586	72304	24387	21981	3154	52429	85244	43763	77176	92256	52970	6870	45487	77175	69944
12	40701	108197	77402	25561	22847	3000	57546	88671	46394	82284	92417	56616	5355	48619	81790	75479
13	41340	107086	76182	26144	23674	3674	56129	93848	44718	86648	94252	60464	5187	50875	88914	83120
14	47404	109659	81216	26629	24792	3424	64137	98437	46606	89310	92174	64764	4407	54208	96347	82519
15	48799	114171	83644	29969	26411	2592	64523	101731	46257	91939	93224	63711		57589	101292	88624
16	51569	120499	87228	29472	25930		69751	104463		95048		63782		62851	103114	94470
17	53825	126808	91068	29848	29398		72308	103039		97995				65015		98946
18	53711	128626	93807		30249					97849				65694		104883
19	57505	133907	98363		31468									68645		110604
20	59502													71414		108060
21	61549													71414
22	61839
23
24
25
26
27
28
29
30
31
32
33
34
35
36
37
38
39
40
41
42
43
44
45
46
47
48
49
50
51
52
53
54
55
56
57
58
59
60
61
62
63
64
65
66
67
68
69
70
71
72
73
74
75
76
77
78
79
80
81
82
83
84
85
86
87
88
89
90
91
92
93
94
95
96
97
98
99
100
101
102
103
104
105
106
107
108
109
110
111
112
113
114
115
116
117
118
119
120
121
122
123
124
125
126
127
128
129
130
131
132
133
134
135
136
137
138
139
140
141
142
143
144
145
146
147
148
149
150
151
152
153
154
155
156
157
158
159
160
161
162
163
164
165
166
167
168
169
170
171
172
173
174
175
176
177
178
179
180
181
182
183
184
185
186
187
188
189
190
191
192
193
194
195
196
197
198
199
200
201
202
203
204
205
206
207
208
209
210
211
212
213
214
215
216
217
218
219
220
221
222
223
224
225
226
227
228
229
230
231
232
233
234
235
236
237
238
239
240
241
242
243
244
245
246
247
248
249
250
251
252
253
254
255
256
257
258
259
260
261
262
263
264
265
266
267
268
269
270
271
272
273
274
275
276
277
278
279
280
281
282
283
284
285
286
287
288
289
290
291
292
293
294
295
296
297
298
299

## Sheet: Frame_G1(h)
	Cell 1	Cell 2	Cell 3	Cell 4	Cell 5	Cell 6	Cell 7	Cell 8	Cell 9	Cell 10	Cell 11	Cell 12	Cell 13	Cell 14	Cell 15	Cell 16	Cell 17	Cell 18	Cell 19	Cell 20	Cell 21	Cell 22	Cell 23	Cell 24	Cell 25	Cell 26	Cell 27
0	9.66667	23	9.66667	23.6667	16.3333	10	25.6667	9.66667	9.66667	29.6667	26.3333	12.6667	21	10	21	16.3333	23.3333	28.3333	9.66667	10	12.6667	11.3333	10.3333	10.6667	28.6667	24.6667	10
1	10	23.3333	10	24	16.6667	10.3333	26	10	10	30	26.6667	13	21.3333	10.3333	21.3333	16.6667	23.6667	28.6667	10	10.3333	13	11.6667	10.6667	11	29	25	10.3333
2	10.3333	23.6667	10.3333	24.3333	17	10.6667	26.3333	10.3333	10.3333	30.3333	27	13.3333	21.6667	10.6667	21.6667	17	24	29	10.3333	10.6667	13.3333	12	11	11.3333	29.3333	25.3333	10.6667
3	10.6667	24	10.6667	24.6667	17.3333	11	26.6667	10.6667	10.6667	30.6667	27.3333	13.6667	22	11	22	17.3333	24.3333	29.3333	10.6667	11	13.6667	12.3333	11.3333	11.6667	29.6667	25.6667	11
4	11	24.3333	11	25	17.6667	11.3333	27	11	11	31	27.6667	14	22.3333	11.3333	22.3333	17.6667	24.6667	29.6667	11	11.3333	14	12.6667	11.6667	12	30	26	11.3333
5	11.3333	24.6667	11.3333	25.3333	18	11.6667	27.3333	11.3333	11.3333	31.3333	28	14.3333	22.6667	11.6667	22.6667	18	25	30	11.3333	11.6667	14.3333	13	12	12.3333	30.3333	26.3333	11.6667
6	11.6667	25	11.6667	25.6667	18.3333	12	27.6667	11.6667	11.6667	31.6667	28.3333	14.6667	23	12	23	18.3333	25.3333	30.3333	11.6667	12	14.6667	13.3333	12.3333	12.6667	30.6667	26.6667	12
7	12	25.3333	12	26	18.6667	12.3333	28	12	12	32	28.6667	15	23.3333	12.3333	23.3333	18.6667	25.6667	30.6667	12	12.3333	15	13.6667	12.6667	13	31	27	12.3333
8	12.3333	25.6667	12.3333	26.3333	19	12.6667	28.3333	12.3333	12.3333	32.3333	29	15.3333	23.6667	12.6667	23.6667	19	26	31	12.3333	12.6667	15.3333	14	13	13.3333	31.3333	27.3333	12.6667
9	12.6667	26	12.6667	26.6667	19.3333	13	28.6667	12.6667	12.6667	32.6667	29.3333	15.6667	24	13	24	19.3333	26.3333	31.3333	12.6667	13	15.6667	14.3333	13.3333	13.6667	31.6667	27.6667	13
10	13	26.3333	13	27	19.6667	13.3333	29	13	13	33	29.6667	16	24.3333	13.3333	24.3333	19.6667	26.6667	31.6667	13	13.3333	16	14.6667	13.6667	14	32	28	13.3333
11	13.3333	26.6667	13.3333	27.3333	20	13.6667	29.3333	13.3333	13.3333	33.3333	30	16.3333	24.6667	13.6667	24.6667	20	27	32	13.3333	13.6667	16.3333	15	14	14.3333	32.3333	28.3333	13.6667
12	13.6667	27	13.6667	27.6667	20.3333	14	29.6667	13.6667	13.6667	33.6667	30.3333	16.6667	25	14	25	20.3333	27.3333	32.3333	13.6667	14	16.6667	15.3333	14.3333	14.6667	32.6667	28.6667	14
13	14	27.3333	14	28	20.6667	14.3333	30	14	14	34	30.6667	17	25.3333	14.3333	25.3333	20.6667	27.6667	32.6667	14	14.3333	17	15.6667	14.6667	15	33	29	14.3333
14	14.3333	27.6667	14.3333	28.3333	21	14.6667	30.3333	14.3333	14.3333		31	17.3333	25.6667	14.6667	25.6667	21	28	33	14.3333	14.6667	17.3333	16	15	15.3333	33.3333	29.3333	14.6667
15		28	14.6667	28.6667	21.3333	15	30.6667	14.6667	14.6667			17.6667	26	15	26	21.3333	28.3333	33.3333	14.6667	15	17.6667	16.3333	15.3333	15.6667	33.6667	29.6667	15
16		28.3333	15	29	21.6667	15.3333	31	15	15			18	26.3333	15.3333	26.3333	21.6667	28.6667	33.6667	15	15.3333	18	16.6667	15.6667	16	34	30	15.3333
17		28.6667	15.3333	29.3333	22	15.6667	31.3333	15.3333	15.3333			18.3333	26.6667		26.6667	22	29		15.3333	15.6667	18.3333	17	16	16.3333	34.3333	30.3333	15.6667
18		29	15.6667	29.6667	22.3333	16	31.6667	15.6667	15.6667			18.6667	27		27	22.3333	29.3333		15.6667	16	18.6667	17.3333	16.3333	16.6667	34.6667	30.6667	16
19		29.3333	16	30	22.6667	16.3333	32	16	16			19	27.3333		27.3333	22.6667	29.6667		16	16.3333	19	17.6667	16.6667		35	31	16.3333
20		29.6667	16.3333	30.3333	23		32.3333	16.3333	16.3333			19.3333			27.6667	23	30		16.3333	16.6667	19.3333	18	17		35.3333	31.3333	16.6667
21		30	16.6667	30.6667	23.3333		32.6667	16.6667	16.6667			19.6667			28	23.3333	30.3333		16.6667	17	19.6667	18.3333	17.3333		35.6667	31.6667
22		30.3333	17	31	23.6667		33	17	17						28.3333	23.6667	30.6667		17	17.3333	20	18.6667	17.6667			32
23		30.6667	17.3333	31.3333	24			17.3333	17.3333						28.6667	24	31		17.3333	17.6667	20.3333	19	18			32.3333
24		31	17.6667	31.6667	24.3333			17.6667	17.6667						29	24.3333	31.3333		17.6667	18	20.6667	19.3333	18.3333			32.6667
25		31.3333	18	32	24.6667			18	18							24.6667	31.6667		18	18.3333	21	19.6667	18.6667
26		31.6667	18.3333	32.3333	25			18.3333	18.3333							25	32		18.3333	18.6667	21.3333	20	19
27		32	18.6667	32.6667	25.3333			18.6667	18.6667							25.3333	32.3333		18.6667	19	21.6667	20.3333	19.3333
28		32.3333	19		25.6667			19	19							25.6667	32.6667		19	19.3333	22	20.6667	19.6667
29			19.3333		26			19.3333	19.3333							26	33		19.3333	19.6667	22.3333	21	20
30			19.6667		26.3333			19.6667	19.6667							26.3333	33.3333		19.6667	20	22.6667	21.3333	20.3333
31			20		26.6667			20	20							26.6667	33.6667			20.3333	23	21.6667	20.6667
32			20.3333		27			20.3333	20.3333							27				20.6667	23.3333	22	21
33			20.6667		27.3333			20.6667	20.6667							27.3333				21	23.6667	22.3333	21.3333
34			21		27.6667			21	21							27.6667				21.3333	24	22.6667	21.6667
35			21.3333		28			21.3333	21.3333							28				21.6667	24.3333	23
36			21.6667		28.3333			21.6667	21.6667							28.3333				22	24.6667	23.3333
37			22		28.6667			22	22							28.6667				22.3333	25	23.6667
38			22.3333		29			22.3333	22.3333							29				22.6667	25.3333	24
39			22.6667		29.3333			22.6667	22.6667							29.3333				23	25.6667	24.3333
40					29.6667			23	23							29.6667					26	24.6667
41					30			23.3333	23.3333							30					26.3333	25
42					30.3333			23.6667	23.6667							30.3333					26.6667	25.3333
43					30.6667			24	24							30.6667					27	25.6667
44					31			24.3333	24.3333							31					27.3333	26
45					31.3333			24.6667	24.6667												27.6667	26.3333
46					31.6667			25	25												28	26.6667
47					32			25.3333	25.3333												28.3333	27
48					32.3333			25.6667	25.6667												28.6667	27.3333
49					32.6667			26	26												29	27.6667
50								26.3333	26.3333												29.3333	28
51								26.6667	26.6667												29.6667	28.3333
52								27	27												30	28.6667
53									27.3333												30.3333	29
54									27.6667												30.6667	29.3333
55									28												31	29.6667
56									28.3333												31.3333	30
57									28.6667												31.6667	30.3333
58									29												32	30.6667
59									29.3333												32.3333	31
60									29.6667												32.6667	31.3333
61									30												33	31.6667
62									30.3333												33.3333	32
63									30.6667												33.6667	32.3333
64									31												34
65									31.3333												34.3333
66									31.6667												34.6667
67									32												35
68									32.3333												35.3333
69									32.6667												35.6667
70									33												36
71									33.3333												36.3333
72									33.6667												36.6667
73									34
74									34.3333
75									34.6667
76									35
77									35.3333
78									35.6667
79									36
80
81
82
83
84
85
86
87
88
89
90
91
92
93
94
95
96
97
98
99
100
101
102
103
104
105
106
107
108
109
110
111
112
113
114
115
116
117
118
119
120
121
122
123
124
125
126
127
128
129
130
131
132
133
134
135
136
137
138
139
140
141
142
143
144
145
146
147
148
149
150
151
152
153
154
155
156
157
158
159
160
161
162
163
164
165
166
167
168
169
170
171
172
173
174
175
176
177
178
179
180
181
182
183
184
185
186
187
188
189
190
191
192
193
194
195
196
197
198
199
200
201
202
203
204
205
206
207
208
209
210
211
212
213
214
215
216
217
218
219
220
221
222
223
224
225
226
227
228
229
230
231
232
233
234
235
236
237
238
239
240
241
242
243
244
245
246
247
248
249
250
251
252
253
254
255
256
257
258
259
260
261
262
263
264
265
266
267
268
269
270
271
272
273
274
275
276
277
278
279
280
281
282
283
284
285
286
287
288
289
290
291
292
293
294
295
296
297
298
299

## Sheet: Frame_SG2(h)
	Cell 1	Cell 2	Cell 3	Cell 4	Cell 5	Cell 6	Cell 7	Cell 8	Cell 9	Cell 10	Cell 11	Cell 12	Cell 13	Cell 14	Cell 15	Cell 16
0	10.3333	11	23.3333	9.66667	10.6667	12.6667	20.6667	13.3333	9.66667	10	11.3333	11	10.3333	20	12.6667	25
1	10.6667	11.3333	23.6667	10	11	13	21	13.6667	10	10.3333	11.6667	11.3333	10.6667	20.3333	13	25.3333
2	11	11.6667	24	10.3333	11.3333	13.3333	21.3333	14	10.3333	10.6667	12	11.6667	11	20.6667	13.3333	25.6667
3	11.3333	12	24.3333	10.6667	11.6667	13.6667	21.6667	14.3333	10.6667	11	12.3333	12	11.3333	21	13.6667	26
4	11.6667	12.3333	24.6667	11	12	14	22	14.6667	11	11.3333	12.6667	12.3333	11.6667	21.3333	14	26.3333
5	12	12.6667	25	11.3333	12.3333	14.3333	22.3333	15	11.3333	11.6667	13	12.6667	12	21.6667	14.3333	26.6667
6	12.3333	13	25.3333	11.6667	12.6667	14.6667	22.6667	15.3333	11.6667	12	13.3333	13	12.3333	22	14.6667	27
7	12.6667	13.3333	25.6667	12	13	15	23	15.6667	12	12.3333	13.6667	13.3333	12.6667	22.3333	15	27.3333
8	13	13.6667	26	12.3333	13.3333	15.3333	23.3333	16	12.3333	12.6667	14	13.6667	13	22.6667	15.3333	27.6667
9	13.3333	14	26.3333	12.6667	13.6667	15.6667	23.6667	16.3333	12.6667	13	14.3333	14	13.3333	23	15.6667	28
10	13.6667	14.3333	26.6667	13	14	16	24	16.6667	13	13.3333	14.6667	14.3333	13.6667	23.3333	16	28.3333
11	14	14.6667	27	13.3333	14.3333	16.3333	24.3333	17	13.3333	13.6667	15	14.6667	14	23.6667	16.3333	28.6667
12	14.3333	15	27.3333	13.6667	14.6667	16.6667	24.6667	17.3333	13.6667	14	15.3333	15	14.3333	24	16.6667	29
13	14.6667	15.3333	27.6667	14	15	17	25	17.6667	14	14.3333	15.6667	15.3333	14.6667	24.3333	17	29.3333
14	15	15.6667	28	14.3333	15.3333	17.3333	25.3333	18	14.3333	14.6667	16	15.6667	15	24.6667	17.3333	29.6667
15	15.3333	16	28.3333	14.6667	15.6667	17.6667	25.6667	18.3333	14.6667	15	16.3333	16		25	17.6667	30
16	15.6667	16.3333	28.6667	15	16		26	18.6667		15.3333		16.3333		25.3333	18	30.3333
17	16	16.6667	29	15.3333	16.3333		26.3333	19		15.6667				25.6667		30.6667
18	16.3333	17	29.3333		16.6667					16				26		31
19	16.6667	17.3333	29.6667		17									26.3333		31.3333
20	17													26.6667		31.6667
21	17.3333													27
22	17.6667
23
24
25
26
27
28
29
30
31
32
33
34
35
36
37
38
39
40
41
42
43
44
45
46
47
48
49
50
51
52
53
54
55
56
57
58
59
60
61
62
63
64
65
66
67
68
69
70
71
72
73
74
75
76
77
78
79
80
81
82
83
84
85
86
87
88
89
90
91
92
93
94
95
96
97
98
99
100
101
102
103
104
105
106
107
108
109
110
111
112
113
114
115
116
117
118
119
120
121
122
123
124
125
126
127
128
129
130
131
132
133
134
135
136
137
138
139
140
141
142
143
144
145
146
147
148
149
150
151
152
153
154
155
156
157
158
159
160
161
162
163
164
165
166
167
168
169
170
171
172
173
174
175
176
177
178
179
180
181
182
183
184
185
186
187
188
189
190
191
192
193
194
195
196
197
198
199
200
201
202
203
204
205
206
207
208
209
210
211
212
213
214
215
216
217
218
219
220
221
222
223
224
225
226
227
228
229
230
231
232
233
234
235
236
237
238
239
240
241
242
243
244
245
246
247
248
249
250
251
252
253
254
255
256
257
258
259
260
261
262
263
264
265
266
267
268
269
270
271
272
273
274
275
276
277
278
279
280
281
282
283
284
285
286
287
288
289
290
291
292
293
294
295
296
297
298
299

## Sheet: Half-life_G1(h)
	Cell 1	Cell 2	Cell 3	Cell 4	Cell 5	Cell 6	Cell 7	Cell 8	Cell 9	Cell 10	Cell 11	Cell 12	Cell 13	Cell 14	Cell 15	Cell 16	Cell 17	Cell 18	Cell 19	Cell 20	Cell 21	Cell 22	Cell 23	Cell 24	Cell 25	Cell 26	Cell 27
0	7.93813	23.4916	25.6103	19.9308	20.9033	12.9243	24.6507	8.82216	28.8201	11.846	31.1322	16.4963	23.1483	10.8392	4.41809	47.6188	45.3056	16.5411	8.6781	14.6366	41.968	44.7125	15.2138	8.63066	9.83361	16.1677	15.7226

## Sheet: Half-life_SG2(h)
	Cell 1	Cell 2	Cell 3	Cell 4	Cell 5	Cell 6	Cell 7	Cell 8	Cell 9	Cell 10	Cell 11	Cell 12	Cell 13	Cell 14	Cell 15	Cell 16
0	33.5949	55.511	16.6629	10.8381	40.2001	14.6584	64.9572	29.5407	10.3339	31.0121	13.1228	15.1812	14.0886	40.1281	27.0672	142.55
