# Supplementary material for: The G1-S transition is promoted by Rb degradation via the E3 ligase UBR5
Source: Sci Adv. 2024 Oct 23;10(43):eadq6858. doi: 10.1126/sciadv.adq6858 (PMC11498223; doi:10.1126/sciadv.adq6858)
Supplement: Supplementary file 2 — Tables S1 to S36 [file sciadv.adq6858_tables_s1_to_s36.zip › adq6858_table_s29.xlsx]

## Sheet: Clover_total_G1
	Cell 1	Cell 2	Cell 3	Cell 4	Cell 5	Cell 6	Cell 7	Cell 8	Cell 9	Cell 10	Cell 11	Cell 12	Cell 13	Cell 14	Cell 15	Cell 16	Cell 17	Cell 18	Cell 19	Cell 20	Cell 21	Cell 22	Cell 23	Cell 24	Cell 25	Cell 26	Cell 27	Cell 28	Cell 29	Cell 30	Cell 31	Cell 32	Cell 33	Cell 34	Cell 35	Cell 36	Cell 37
0	556783	673174	506578	343943	793977	111264	998626	390562	941977	387825	1124247	1878053	733793	1334982	1400413	342016	88287	839636	328694	523520	202989	1037180	549038	159142	623338	397902	1095138	1451384	214824	843015	767068	331967	293366	359080	483795	246116	381874
1	539923	647253	475345	357648	766553	114525	949946	376004	916630	383834	1093801	1838649	711438	1302405	1364985	345560	93662	811728	332825	511833	190584	1002310	527014	152757	609797	387223	1037758	1397366	211718	817079	752562	311164	293351	352107	485359	248988	376949
2	544864	622157	449318	348229	718749	107481	945796	361958	914957	381291	1059576	1809533	692683	1280019	1367494	323622	83467	788286	318301	501701	176777	972601	517290	153890	602949	380347	989125	1319730	205538	824465	737877	303803	285692	345928	486586	239874	342633
3	538505	615768	413942	341023	673961	97906	924711	346917	880106	350325	1040687	1795971	675072	1258931	1320996	316992	61140	761441	309819	492289	158926	945300	505083	157096	586302	373267	954980	1255691	217152	803437	731587	308236	283092	330044	474779	234132	351859
4	534168	606996	390783	329693	643019	94487	890146	369856	869037	346369	997736	1737900	653153	1225447	1276415	304820	61859	719706	303017	474188	148661	916086	486913	146122	581869	351934	929884	1230157	196023	797725	723824	302181	279982	321310	475018	223044	324431
5	509000	595474	377619	319816	618247	87499	884053	346112	843277	348858	993223	1727025	644045	1203313	1244242	277406	62074	700985	293796	471458	135424	906697	472144	136350	577611	340404	920761	1217000	191266	779319	711312	292369	278332	313293	458462	224621	321972
6	496141	592253	360167	308486	598073	86970	864624	311340	833535	343628	980787	1679112	637041	1159524	1233838	277829	54326	678802	292034	462252	132029	904998	459748	127836	565814	333911	892561	1198097	192005	784084	690460	289401	271265	304608	451355	211681	310498
7	495145	558799	372536	291711	579239	85316	792838	297466	838810	330613	953696	1639003	608150	1165074	1193684	281304	45208	655271	287709	447256	122597	866943	445037	126705	550526	322011	869130	1155737	187810	772894	691900	281232	260085	287716	443543	208430	302279
8	557588	548648	387913	298002	568631	84856	740176	317577	833700	322742	919573	1634274	597341	1134827	1177997	288432	31290	632674	277075	443593	115637	845174	435132	135056	544947	313304	850307	1119267	189204	755994	676537	275046	262699	281880	425230	207813	267004
9	514895	559269	362582	292703	568122	75325	764729	288376	819192	312891	914432	1608240	561806	1094699	1150249	282174	12576	622854	248504	441820	105902	836738	412461	129240	527637	310660	823588	1085431	187786	735154	678765	295547	259304	279306	403572	208948	266398
10	514895	507022	349773	280415	558902	76627	815305	273845	817820	314167	912068	1610525	574868	1095635	1134687	276870	13426	586402	260052	432337	97288	813313	395937	129227	513378	297292	809188	1053715	175900	735672	674489	286893	271814	271571	385134	209330	266398
11	477480	490604	326820	283000	527684	70738	756914	262428	788448	315624	892446	1583675	559651	1089046	1081163	259831	23798	568855	257504	433084	91830	770137	370540	127772	501326	288261	776336	1069490	179420	692098	675791	288624	264580	259587	368630	198822	244819
12	539648	528677	291016	276460	512814	68914	732479	252392	755973	313073	871903	1573230	537538	1057477	1055940	254518	21984	544482	245913	436478	82603	755460	358555	123782	507054	274696	771512	1035241	174615	717221	655042	270623	258268	257680	349767	200047	239913
13	467731	495727	267729	284659	492460	54977	722918	249160	738733	294891	850761	1535296	514588	1024359	1029869	241228	33631	531315	246430	431155	71483	715211	341348	107678	502643	266402	754890	1032998	178703	689509	638622	266647	261228	253657	345331	196315	248946
14	454849	468943	240520	281743	476509	47915	671255	216509	737656	278392	830624	1490554	505203	1018395	1018385	232843	16458	517781	241429	418283	62433	700924	339718	110060	492749	256338	739672	1013102	175138		623903	262209	256274	243041	346763	182119	257374
15	447727	470674	254145	270787	452884		600813	186107	711235	267229	805861	1450213	493853	986243	923478	229819	9112	488614	249167	417925	47783	707733	325254	113871	489565	243007	717081	991865	171606		612186	255780	263908	226486	334693	196222	257374
16	434086	481645	226326	257436	425829		610127	163540	710214	265811	787020	1412592	492144	956939	925976	213888	-3373	476845	246831	407736	40216	678936	319351	98927	483660	233103	698113	958818	176895		618895	240911	264175	227738	317645	187272	257374
17	409247	477902	201413	251222	386401		650040	147877	701851	266964	792699	1374436	485482	932873	891274	204210	-28321	460037	239867	389200	41996	688121	329333	114198	446893	217109	700520	980364	177753		623389	244788	231027	216444	291982	185605
18	399396	466797	156522	228340			653926	133406	693672	247445	774376	1310002	493327	914735	851538	195355	-8313	443945	242537	370752		686371	318185	114303	443305	205696	695567	964579			598351	219947	235109	208905	290530	187832
19	405618	465152	100680				633393	106584	680681	246849	762146	1297151	476526	911245	865490	182550	-20237	420756	241387	364225		677536	311348	102767	423782	199934	673617	947196			584719	225326	237179	219455	266500	183082
20	392995	441401	57913				611083	78551	664603	244915	735225	1252649	477737	887424	828391	172328		410520	238240	359619		677128	294972	93842	411025	181872	671006	924520			576860	211031	244651	216161	251059	192099
21	367364	432752	69142				599269	73388	666303	237924	729055	1232412	445534	871323	825704	164735		380171	223975	345487		655470	275188	86408	400066	189623	653050	912745			568318	184649	228409	221905	264950
22	359941	437356	60139				579573	60066	653314	244749	686825	1199868	422692	839705	817094	153859		362157	214654	330553		626275	264495	85500	368546	174430	624011	866192			563036	184649	218956	218474
23	357888		60096				546025	150992	651375	234312	683904	1170025	424829	819780	801955	146501		339370	205060	289514		611115	248604	89914	354041	173023	601298	834210			547515	184649	218956	203049
24			39945				524291	122449	613845	240013	675440	1134876	423524	809602	774585	138331		322629	198220	309765		587001	231259	91673	341112	161781	576463	806588			515511	186520	223513	198358
25			18383				555143	102628	590907	227073	664424	1115318	422237	790205	762026	127254		313408	197476	312153		555924	214755	91673	323320	151976	560721	765431			543212	171170	207247	187948
26			18462				637765	94990		219892	646945	1058933	420853	771145	742862	143308		295738	202752	299314		520826	192979	97775	311960	138556	545497	777513			538042	166388	206234	195872
27							521668	77165		216885	606030	989701	418052	751146	745128	141266		277047	197030	290003		483118	187866	89774	300323	125113	529126	742297			528370	158466	204080	185374
28							497879	100111		209597	574660	981619	420589	697118	718062	139667		269544	197687	268240		463251	171646	84217	260998	113263	529661	727725			528370		210190	180853
29							495041	72714		223330	579184	985469	400866	691664	718999	121686		232170	196048	278180		431365	158881	87222	241107	99994	476464	672602			528370		202455	156143
30							523395	56919		218472	590499	935159	401887	698778	711013	137894		236500	192118	278429		450301	159066				490825	704618			520315		196964	159569
31							468951	48876		214723	600953	946151	376178	691076	697741	126836		225429	189004	279716		429678	145455				496302	705376					192467	146435
32							449567	36287		221469	567620	925060	359869	678302	704507	135222		224079	187415	284501			134628				473707	671476						144240
33							434290	24931		219995	558162	925660	342013	673338	690148	138483		205133	171606	281274			113120				455339	652389						118879
34							424575	16879		219097	543581	910218			676711	132659		206814	174147	271869			110757				450432	635354						122778
35							481264	2345		214402	520190	876453			642248	134953		197237	179531	252598			96476				451213	626790						124164
36							402929	-2328			511789	857555			654007			200907	179151	258931			87771				454252	603406
37							398951				484644	840222			663925			186246	168820	281255			75554				434162	600896
38							385163				468247	807689			637486			183877	157395	263775			58039				433107	598664
39							354326				456254	786507			637045			174187	156869	272687			47857				408217	595350
40							343157				438904	761337			601988			177482	151176	268561			50008				407454	597580
41							343491				415333	718534			595860			160649	138218	238629			44766				392657	615299
42							338865				411269	729344			581793			149042	127151	229856							391940	582767
43							342742				396730	715718						137773	124787	229856							385107	574709
44							338266				381450	707152						132097	119389								386414	580610
45							324738				379917	718675						135638	120568								380148	573639
46							303596				369339	694407							111575								385008	559361
47							299974				354617	707254															377403	560874
48							306939				344195	696305															377037	554144
49							291758				327839	662749															365882	544652
50							293577				320369	652625															361594	543998
51							291745				312041																344790	538742
52							269625				299775																329302	527001
53							264027				296243																305257	503067
54							254517				305145																295210	494274
55							260211				300781																304179	513787
56							242102				292868																317831	666651
57							228268				287713																314571	594997
58							227652				274925																291182	485638
59							221564				287666																284591	485020
60							212615				287027																278099	464863
61																											270881	459917
62																											256746
63																											247585
64																											236734
65																											224339
66																											208839
67																											197782
68																											176443
69																											165574
70																											147758
71																											140039
72																											124365
73																											104149
74																											94083
75																											93299
76																											86178
77																											92045
78																											60437
79																											68455
80
81
82
83
84
85
86
87
88
89
90
91
92
93
94
95
96
97
98
99
100
101
102
103
104
105
106
107
108
109
110
111
112
113
114
115
116
117
118
119
120
121
122
123
124
125
126
127
128
129
130
131
132
133
134
135
136
137
138
139
140
141
142
143
144
145
146
147
148
149
150
151
152
153
154
155
156
157
158
159
160
161
162
163
164
165
166
167
168
169
170
171
172
173
174
175
176
177
178
179
180
181
182
183
184
185
186
187
188
189
190
191
192
193
194
195
196
197
198
199
200
201
202
203
204
205
206
207
208
209
210
211
212
213
214
215
216
217
218
219
220
221
222
223
224
225
226
227
228
229
230
231
232
233
234
235
236
237
238
239
240
241
242
243
244
245
246
247
248
249
250
251
252
253
254
255
256
257
258
259
260
261
262
263
264
265
266
267
268
269
270
271
272
273
274
275
276
277
278
279
280
281
282
283
284
285
286
287
288
289
290
291
292
293
294
295
296
297
298
299

## Sheet: Clover_total_SG2
	Cell 1	Cell 2	Cell 3	Cell 4	Cell 5	Cell 6	Cell 7	Cell 8	Cell 9	Cell 10	Cell 11	Cell 12	Cell 13	Cell 14	Cell 15	Cell 16	Cell 17	Cell 18	Cell 19	Cell 20	Cell 21	Cell 22	Cell 23	Cell 24	Cell 25	Cell 26	Cell 27
0	1379230	220588	259086	319756	334315	1132906	234902	356068	1233002	553349	550917	659416	194219	269456	447950	843015	310661	731544	822636	764907	763486	225312	910427	806223	1124429	691346	919924
1	1365826	219780	260349	315013	332827	1090561	214272	349665	1169337	541476	554466	642767	188548	273812	459789	817079	318297	714871	804973	752538	752315	227223	887694	806250	1128120	666795	911639
2	1322656	214846	262242	311021	322220	1019082	200972	339441	1182544	525579	528593	640477	180917	261835	453323	824465	315825	704331	780586	754719	752653	228920	896610	787111	1081003	654590	857872
3	1292499	211195	249826	307649	313408	970652	212192	336777	1146139	525361	526904	650549	178476	247533	444258	803437	314893	671498	744512	723967	730846	224853	882326	755559	1059533	637140	860073
4	1250288	206790	244794	299148	307816	954745	208598	336854	1106762	519138	525998	648597	160164	254397	426422	797725	318273	676363	719327	708325	713954	221492	876528	733816	1032320	618180	820141
5	1258727	203923	246397	294157	288211	901769	216679	329918	1114218	513129	505594	637857	169031	254680	423043	779319	308583	674724	720438	709671	691629	220568	827995	701219	1021616	594006	826789
6	1227601	195636	249582	316596	278078	861491	220040	324864	1103150	493591	513037	633712	162037	247907	411513	784084	287239	679919	708198	693754	669941	220819	818715	687234	1004956	586376	819313
7	1195466	193483	239365	307551	269443	864944	221604	321878	1098533	506597	491153	631229	154000	245000	402864	772894	276314	671127	727640	698665	661101	213596	804201	675411	1005541	578905	834923
8	1195389	177566	237301	312383	268732	873382	213164	322703	1074284	501890	483026	633938	149642	245980	397105	755994	275619	658131	715376	682262	651190	212875	813551	667265	987557	572474	831952
9	1174716	173481	235787	302066	264129	870393	203536	313937	1096543	491149	453202	630130	142983	234578	388833	735154	274094	650211	709831	676951	655585	212417	811183	635239	975362	562637	836876
10	1123997	156589	244366	276956	257435	868723	203141	321185	1079909	497535	455300	604470	135816	235353	384447	735672	268790	603085	672902	667976	635591	209670	802627	635922	961969	566534	852686
11	1093931	160722	236958	278672		798482	171230	321606	1051774	490339	424525	602021	128621	227509	367601	692098	276649	596661	653356	649958	618111	203759	792307	627332	946335	560993	838227
12		159132	235320	259674		765198	180845	321767	1012706	479274	412821	590119	132280	213344	362668	717221	281164	588940		618117	598814	207601	792556	636865	949840	558987	833801
13		158145	223180	246202		737791	164774	311652	1019738	480110	439178	568918	124683	230716	362926	689509	281618	565344			589370	200802	777696	623683	938628	552623	858878
14		154496	212235			735284	171015	298238	999419		422674	570988	120084		354738		277490	550155			584176	197917	766489	622579	918895	529551	832485
15		155355	223098			686971	187900	291403	981400		412129	565457	113134		347580		301024				570559	199397	770835	607664	904012	527603	803915
16		151914	226135				145025	289645	976158			555592	108998		331081		274440				562473	180073	752999	618877	894567	534014	776026
17		141524	220332				137976	288759	911840			551962	102289		322787		264477				537033		714576		909980	532043	769528
18		140121	217340				123830	283728	921791			542841	98889				247528				528125		693232			523595	761671
19		138127	213811				130081	276144	917108			527962	88456				256183						689988			512220
20			206189				136109	266928	849519				82202				276571						693427			509331
21							130148						82529				248823						694715			509331
22							121380										238612						698794
23																	238612						688006
24																							678708
25																							688299
26																							666382
27																							658195
28																							644308
29
30
31
32
33
34
35
36
37
38
39
40
41
42
43
44
45
46
47
48
49
50
51
52
53
54
55
56
57
58
59
60
61
62
63
64
65
66
67
68
69
70
71
72
73
74
75
76
77
78
79
80
81
82
83
84
85
86
87
88
89
90
91
92
93
94
95
96
97
98
99
100
101
102
103
104
105
106
107
108
109
110
111
112
113
114
115
116
117
118
119
120
121
122
123
124
125
126
127
128
129
130
131
132
133
134
135
136
137
138
139
140
141
142
143
144
145
146
147
148
149
150
151
152
153
154
155
156
157
158
159
160
161
162
163
164
165
166
167
168
169
170
171
172
173
174
175
176
177
178
179
180
181
182
183
184
185
186
187
188
189
190
191
192
193
194
195
196
197
198
199
200
201
202
203
204
205
206
207
208
209
210
211
212
213
214
215
216
217
218
219
220
221
222
223
224
225
226
227
228
229
230
231
232
233
234
235
236
237
238
239
240
241
242
243
244
245
246
247
248
249
250
251
252
253
254
255
256
257
258
259
260
261
262
263
264
265
266
267
268
269
270
271
272
273
274
275
276
277
278
279
280
281
282
283
284
285
286
287
288
289
290
291
292
293
294
295
296
297
298
299

## Sheet: mCherry-Gem_total_G1
	Cell 1	Cell 2	Cell 3	Cell 4	Cell 5	Cell 6	Cell 7	Cell 8	Cell 9	Cell 10	Cell 11	Cell 12	Cell 13	Cell 14	Cell 15	Cell 16	Cell 17	Cell 18	Cell 19	Cell 20	Cell 21	Cell 22	Cell 23	Cell 24	Cell 25	Cell 26	Cell 27	Cell 28	Cell 29	Cell 30	Cell 31	Cell 32	Cell 33	Cell 34	Cell 35	Cell 36	Cell 37
0	2150	1480	9227	5685	5149	2295	3653	-1314	6590	4488	6630	12552	7045	7834	7843	2651	-628	4124	3239	2476	3816	3691	5662	1509	6467	3143	3435	4699	2750	87294	3863	5926	5538	3272	4712	5767	11755
1	2111	2206	8428	5838	5621	3834	2744	-1331	8040	5092	6992	13702	7381	7587	7222	2893	-1237	3958	2537	2866	4809	3770	6244	1852	6248	3698	3565	3500	2989	92119	3153	5008	4624	2721	5370	7601	12247
2	2298	1640	7596	6413	4536	3029	3127	-1474	7834	5723	6373	13141	7666	7424	8329	2418	-1036	3465	2805	2721	4406	3175	5502	2109	5605	3550	3108	3385	2204	98981	3435	5859	4487	2217	4435	6726	12040
3	1999	1671	7334	5775	4080	2329	3177	-1302	7965	4732	6637	15070	7070	7998	7857	2536	-1794	3520	2558	2702	4135	3200	6868	2335	6799	3284	2410	3844	3182	105187	3986	6305	5492	3090	5182	7308	13328
4	3029	1248	7623	5672	5085	2242	2969	-509	9066	5406	6609	14940	6585	7166	8938	2370	-987	3766	3104	3062	3146	2203	6673	1469	6778	1884	2730	3595	2142	112283	3572	6035	5299	2590	4674	6165	12098
5	2457	1290	6673	5739	5706	1994	3308	-461	9703	5026	7241	16130	7070	7558	6961	2304	-1311	3314	2358	2660	3183	2432	5610	1890	7115	2237	3108	3379	2913	116483	4287	6631	6174	2523	4983	6495	11698
6	1983	2230	7611	4907	4763	1709	3424	-213	8927	4374	7894	16459	7061	7198	9045	2487	-1635	3164	2287	3460	1990	2431	6288	1318	7083	2992	2923	3625	2257	125050	4148	6154	6040	1974	5482	6176	12077
7	2402	2550	6676	6513	4854	1592	2606	-1357	7465	5471	7783	17330	6624	7611	8301	2318	-1698	3443	3910	2740	3289	2106	6204	1784	6797	2657	3905	3473	2579	132487	4117	5135	4959	2838	6102	6690	12892
8	10845	2049	6907	6668	4922	2138	2429	-140	6868	5358	7511	18607	5773	7680	8782	2540	-2454	3866	3173	3540	3163	2815	6215	2209	7551	2530	3020	2564	2448	139110	3156	6781	5608	2970	6132	6384	10708
9	7380	1460	6271	6297	6191	1643	2240	-778	7330	5095	7667	20513	5351	7083	9739	2701	-1770	3251	3002	2756	2618	2343	5721	2229	8408	3376	2415	3144	2640	139184	4089	6917	5748	2605	6640	6557	11669
10	7380	708	6180	6229	6384	1944	3566	-636	7696	6281	7752	22403	4940	8078	10152	2969	-2367	3960	2869	3050	2835	2957	5894	2293	7622	2405	2945	3112	2078	150125	3952	7578	5932	2111	5921	6336	11669
11	2864	1321	5133	7484	4843	435	2933	-935	7430	6679	7885	23074	5849	9002	8491	3491	-1758	4188	3131	3443	1861	2681	5362	2541	6666	2348	2910	3724	2899	157451	4552	7941	7048	2595	6152	5534	11598
12	5759	2407	4075	7011	5461	1253	3000	-1174	7406	7089	7951	26693	6802	9368	7419	2925	-1965	3796	3468	3625	2271	2505	5423	2337	6694	2645	3464	3966	2758	164875	3762	7634	7953	2239	5836	6978	11834
13	2410	901	3197	7685	5181	1265	3097	-504	7031	6561	8124	26123	6092	7395	6949	2437	-2128	3320	2796	3495	1118	2063	5544	1452	6586	3267	3168	3558	2878	165317	4524	7039	7698	1926	4872	5669	13009
14	2635	2323	2890	8550	5108	-263	2891	-1370	6641	5775	8501	27249	5197	8224	8206	2644	-2836	4097	3728	2809	1919	2812	5377	2841	7649	2324	3613	3446	2270		4159	8425	7117	2921	5288	6016	13376
15	2125	2439	2736	8729	5367		2648	-1214	6489	5658	8578	25250	4854	7733	6503	2736	-3186	3120	3461	3563	1904	1890	6706	1542	7473	1889	3004	3718	3041		4171	8430	8841	2182	4877	7132	13376
16	3226	2148	3032	9017	3318		2316	-2816	5879	5365	8168	26964	5616	7811	7768	1536	-1890	3690	3684	3601	1294	2034	6923	1912	7421	2341	2994	4519	2629		4483	7044	8241	2642	4200	7351	13376
17	2251	1943	796	9422	1242		2903	-2319	4618	5745	7835	27671	5160	7033	7899	1854	-3845	3555	4022	3229	711	2632	7546	1454	6383	1575	2828	4330	3300		5199	9799	7491	3276	4497	5312
18	2737	1467	-1691	8556			3409	-2536	4896	4687	7819	26596	5611	8178	7705	1901	-3485	3331	3739	2787		2097	7462	2486	6954	3268	4211	5126			5358	6843	8159	2171	4185	6152
19	2715	2174	-3932				2835	-2405	4556	4606	8613	28231	4768	8308	9230	2024	-3865	2955	3828	3597		2020	7072	2378	6313	1297	3730	3504			3966	7874	7734	2698	4107	6806
20	2950	2333	-7286				3301	-3810	5084	6361	7870	26604	5039	7006	7772	1677		3456	3128	2535		3758	7363	2392	7261	1634	4034	5498			4199	6136	8248	2281	4304	7784
21	2717	1799	-4131				3286	-3463	4149	5043	8221	26640	5101	8453	7770	1992		2699	2843	4746		3133	6667	2031	6234	823	3423	4535			4244	5614	7882	2834	4349
22	2447	2197	-4564				2913	-3540	3324	5579	8162	24544	5520	7975	8254	2268		3200	3634	3019		3284	6535	2362	6615	834	3885	3910			4918	5614	7987	2931
23	3603		-4367				2827	-1178	3570	5194	8266	23038	5840	7120	8744	1229		2535	3503	2834		3033	6489	2483	6926	1709	3327	4940			5207	5614	7987	2755
24			-4062				2511	-1064	2710	6403	8006	23314	6035	7026	7253	1179		3655	3233	2918		2060	5152	3216	6907	194	3165	4732			4918	6761	8915	2229
25			-5166				2925	-1185	2865	4998	7818	23060	5910	7332	8192	629		3474	3019	4000		2256	5084	3216	6523	1427	3230	3063			5179	5668	8350	3401
26			-5927				11660	-1695		5536	7884	21000	6271	7791	7993	1130		3281	3351	3288		1279	4050	2718	6057	1693	2942	3814			4663	5340	8449	2924
27							3678	-2077		5557	7161	16256	6768	7000	7910	684		4435	2597	3312		2539	5550	2397	7372	776	3610	5646			4395	4973	8563	1812
28							2792	-1587		5346	5492	17862	6844	5919	8869	-431		3968	3475	3062		2011	4257	2863	5389	899	3783	4458			4395		8433	2968
29							3344	-1179		5943	5837	18196	6376	5509	8070	58		3023	3388	3016		1917	5801	3218	6958	1134	3477	5164			4395		8381	3163
30							4346	-2769		5452	5546	18931	7054	5458	8240	81		3768	2744	3434		727	4583				2470	4426			2979		7827	4991
31							3421	-1718		5762	5793	21059	6439	6249	8065	-609		4669	2480	4200		888	5673				3518	4859					7840	5112
32							3489	-1757		6663	6713	19817	5705	6781	8508	315		5769	4232	4116			6099				4831	4904						5025
33							3474	-2534		6672	8104	18247	4982	7378	8695	318		4323	3077	3589			3677				3183	3917						4398
34							3391	-2501		5595	6730	19848			7974	-235		4439	3522	2572			3515				2885	4361						3473
35							6699	-3359		5604	7039	18478			6222	976		4639	2526	2712			3468				4164	4098						4923
36							3603	-3481			7758	19971			8308			4701	3602	3843			2960				3827	2272
37							2963				7758	19179			9255			5534	2882	4994			3298				3886	4632
38							3533				7328	17758			9061			5226	3088	4368			2724				4072	4113
39							1924				6473	18115			6871			4197	3616	3852			1330				2854	4861
40							2655				5961	19503			6610			4617	3273	3008			1032				3023	3084
41							2661				6163	17970			7385			4178	2947	3863			479				2559	5110
42							2668				7155	18967			6536			4495	4689	4061							4569	5817
43							2609				8206	17537						4105	3463	4061							4185	5907
44							2850				7686	18057						3528	3544								3484	5925
45							3016				6961	19562						4052	5007								3739	5266
46							3138				7421	19854							4585								3291	4492
47							3650				7913	23639															3787	4291
48							2218				6738	21662															4660	6764
49							2298				7216	19405															4072	5256
50							4353				6703	20017															3223	4309
51							3984				6505																2944	5174
52							2877				5955																3461	6569
53							3722				6597																3607	6291
54							2928				6865																4370	5403
55							3218				7691																2383	4604
56							1324				6713																4259	14662
57							1825				6197																4988	10716
58							2908				6006																3693	5796
59							2268				7520																4006	6314
60							2411				6940																3372	5463
61																											4193	5897
62																											4155
63																											4246
64																											4586
65																											4402
66																											3920
67																											4156
68																											3368
69																											3468
70																											3312
71																											2445
72																											2651
73																											2211
74																											2627
75																											1735
76																											1218
77																											1907
78																											601
79																											1296
80
81
82
83
84
85
86
87
88
89
90
91
92
93
94
95
96
97
98
99
100
101
102
103
104
105
106
107
108
109
110
111
112
113
114
115
116
117
118
119
120
121
122
123
124
125
126
127
128
129
130
131
132
133
134
135
136
137
138
139
140
141
142
143
144
145
146
147
148
149
150
151
152
153
154
155
156
157
158
159
160
161
162
163
164
165
166
167
168
169
170
171
172
173
174
175
176
177
178
179
180
181
182
183
184
185
186
187
188
189
190
191
192
193
194
195
196
197
198
199
200
201
202
203
204
205
206
207
208
209
210
211
212
213
214
215
216
217
218
219
220
221
222
223
224
225
226
227
228
229
230
231
232
233
234
235
236
237
238
239
240
241
242
243
244
245
246
247
248
249
250
251
252
253
254
255
256
257
258
259
260
261
262
263
264
265
266
267
268
269
270
271
272
273
274
275
276
277
278
279
280
281
282
283
284
285
286
287
288
289
290
291
292
293
294
295
296
297
298
299

## Sheet: mCherry-Gem_total_SG2
	Cell 1	Cell 2	Cell 3	Cell 4	Cell 5	Cell 6	Cell 7	Cell 8	Cell 9	Cell 10	Cell 11	Cell 12	Cell 13	Cell 14	Cell 15	Cell 16	Cell 17	Cell 18	Cell 19	Cell 20	Cell 21	Cell 22	Cell 23	Cell 24	Cell 25	Cell 26	Cell 27
0	65698	18365	16802	34395	44559	53588	6490	13283	29575	9089	49738	206017	6314	6265	40494	87294	10479	59487	77733	79135	31957	23064	5867	35062	9789	30002	97569
1	68201	19426	22011	37623	47946	58085	7122	14495	33514	10578	55142	215580	7246	8393	47918	92119	14584	64205	84697	88181	36741	26789	6066	40366	11991	33838	113673
2	73043	20701	26108	40463	49399	60727	12078	16325	38689	11997	58870	229019	9114	8801	52057	98981	20152	75091	89839	96267	42516	30523	7243	44341	14969	38796	122106
3	74022	23291	30218	42150	51727	62613	17840	18137	45758	14256	64290	258536	7439	11158	58864	105187	25526	79156	94871	103315	45506	33975	8631	49608	19342	43293	138314
4	78482	24694	33342	44646	55933	66533	19882	20837	49951	17651	74122	280244	8003	12411	62819	112283	31265	86057	100082	110748	50609	38451	11524	51267	26523	45475	148936
5	86205	27461	39217	49587	56267	68823	17761	22469	56423	19940	82197	297458	10299	13927	68451	116483	36694	95745	109289	120574	54515	42532	15282	54324	34073	49180	162828
6	89059	26966	44743	55794	59964	70679	20663	24852	61461	24073	86992	316825	10814	15551	71713	125050	42202	105659	112950	130310	57946	46136	19507	56829	43955	52639	175706
7	91768	30233	49805	58861	63094	77743	25128	25737	68726	27549	94083	334430	12834	17685	76673	132487	45816	112414	124761	139868	61334	48440	24820	60300	53188	57408	196564
8	97696	29370	53769	63056	66249	87474	27676	28929	73373	30261	98215	357336	13376	20072	82940	139110	51673	118786	132813	149640	66430	53442	33130	66448	62396	61948	211702
9	102085	30303	58058	64314	68597	91062	29136	30382	77936	34199	101642	377992	15425	19567	86203	139184	57590	125242	142486	159527	70774	55625	37580	69504	69274	65449	232148
10	103228	30672	66698	65555	68668	97082	33180	32881	84807	37874	110362	387938	15654	22292	91074	150125	61693	127534	144055	169336	74148	59018	44333	72926	78611	70176	249609
11	104136	32680	69172	70159		96231	30668	35222	90597	39668	114334	406784	16306	23017	92791	157451	65515	135169	148619	176856	79086	61932	49391	79081	85384	76383	265889
12		32948	74391	70150		96065	34146	38617	92484	42382	116178	416501	19350	23025	100187	164875	74512	143175		182349	81528	64160	55474	87102	96366	81646	287914
13		35257	76413	71410		97500	34701	37587	100707	46701	129349	429851	20292	26229	102315	165317	79581	145958			84176	67267	60406	90049	103334	85545	304058
14		36959	78491			106806	39774	38547	104205		128994	449795	19792		105698		85158	150649			89397	67826	67686	97803	110174	85959	321151
15		37074	84437			100108	47352	40518	106625		132860	469795	20366		113726		94113				92152	70946	73928	101609	119033	91315	324563
16		37166	90764				42785	42153	113818			473414	22361		114958		95720				96263	70935	80357	107382	126676	96938	338407
17		37533	94896				43800	45404	113784			490333	22833		117668		99005				97448		80246		135810	98980	349331
18		38152	96688				43853	45617	120107			506297	23800				97922				94943		84553			99994	371210
19		37101	98235				50042	45746	125475			521665	23123				102829						90057			99946
20			100067				52182	22794	112985				24240				111837						96282			59497
21							54333						24740				115369						103133			59497
22							58299										116645						108484
23																	116645						111621
24																							116448
25																							122197
26																							123942
27																							124572
28																							133795
29
30
31
32
33
34
35
36
37
38
39
40
41
42
43
44
45
46
47
48
49
50
51
52
53
54
55
56
57
58
59
60
61
62
63
64
65
66
67
68
69
70
71
72
73
74
75
76
77
78
79
80
81
82
83
84
85
86
87
88
89
90
91
92
93
94
95
96
97
98
99
100
101
102
103
104
105
106
107
108
109
110
111
112
113
114
115
116
117
118
119
120
121
122
123
124
125
126
127
128
129
130
131
132
133
134
135
136
137
138
139
140
141
142
143
144
145
146
147
148
149
150
151
152
153
154
155
156
157
158
159
160
161
162
163
164
165
166
167
168
169
170
171
172
173
174
175
176
177
178
179
180
181
182
183
184
185
186
187
188
189
190
191
192
193
194
195
196
197
198
199
200
201
202
203
204
205
206
207
208
209
210
211
212
213
214
215
216
217
218
219
220
221
222
223
224
225
226
227
228
229
230
231
232
233
234
235
236
237
238
239
240
241
242
243
244
245
246
247
248
249
250
251
252
253
254
255
256
257
258
259
260
261
262
263
264
265
266
267
268
269
270
271
272
273
274
275
276
277
278
279
280
281
282
283
284
285
286
287
288
289
290
291
292
293
294
295
296
297
298
299

## Sheet: Frame_G1(h)
	Cell 1	Cell 2	Cell 3	Cell 4	Cell 5	Cell 6	Cell 7	Cell 8	Cell 9	Cell 10	Cell 11	Cell 12	Cell 13	Cell 14	Cell 15	Cell 16	Cell 17	Cell 18	Cell 19	Cell 20	Cell 21	Cell 22	Cell 23	Cell 24	Cell 25	Cell 26	Cell 27	Cell 28	Cell 29	Cell 30	Cell 31	Cell 32	Cell 33	Cell 34	Cell 35	Cell 36	Cell 37
0	11.3333	23.3333	14.6667	10	9.66667	19.6667	10.3333	9.66667	9.66667	21	9.66667	10.3333	16.3333	9.66667	9.66667	9.66667	15.3333	9.66667	16.3333	11.6667	26.6667	9.66667	9.66667	14	9.66667	12.6667	9.66667	9.66667	12.3333	9.66667	11.3333	16.6667	16.3333	9.66667	9.66667	25	20.6667
1	11.6667	23.6667	15	10.3333	10	20	10.6667	10	10	21.3333	10	10.6667	16.6667	10	10	10	15.6667	10	16.6667	12	27	10	10	14.3333	10	13	10	10	12.6667	10	11.6667	17	16.6667	10	10	25.3333	21
2	12	24	15.3333	10.6667	10.3333	20.3333	11	10.3333	10.3333	21.6667	10.3333	11	17	10.3333	10.3333	10.3333	16	10.3333	17	12.3333	27.3333	10.3333	10.3333	14.6667	10.3333	13.3333	10.3333	10.3333	13	10.3333	12	17.3333	17	10.3333	10.3333	25.6667	21.3333
3	12.3333	24.3333	15.6667	11	10.6667	20.6667	11.3333	10.6667	10.6667	22	10.6667	11.3333	17.3333	10.6667	10.6667	10.6667	16.3333	10.6667	17.3333	12.6667	27.6667	10.6667	10.6667	15	10.6667	13.6667	10.6667	10.6667	13.3333	10.6667	12.3333	17.6667	17.3333	10.6667	10.6667	26	21.6667
4	12.6667	24.6667	16	11.3333	11	21	11.6667	11	11	22.3333	11	11.6667	17.6667	11	11	11	16.6667	11	17.6667	13	28	11	11	15.3333	11	14	11	11	13.6667	11	12.6667	18	17.6667	11	11	26.3333	22
5	13	25	16.3333	11.6667	11.3333	21.3333	12	11.3333	11.3333	22.6667	11.3333	12	18	11.3333	11.3333	11.3333	17	11.3333	18	13.3333	28.3333	11.3333	11.3333	15.6667	11.3333	14.3333	11.3333	11.3333	14	11.3333	13	18.3333	18	11.3333	11.3333	26.6667	22.3333
6	13.3333	25.3333	16.6667	12	11.6667	21.6667	12.3333	11.6667	11.6667	23	11.6667	12.3333	18.3333	11.6667	11.6667	11.6667	17.3333	11.6667	18.3333	13.6667	28.6667	11.6667	11.6667	16	11.6667	14.6667	11.6667	11.6667	14.3333	11.6667	13.3333	18.6667	18.3333	11.6667	11.6667	27	22.6667
7	13.6667	25.6667	17	12.3333	12	22	12.6667	12	12	23.3333	12	12.6667	18.6667	12	12	12	17.6667	12	18.6667	14	29	12	12	16.3333	12	15	12	12	14.6667	12	13.6667	19	18.6667	12	12	27.3333	23
8	14	26	17.3333	12.6667	12.3333	22.3333	13	12.3333	12.3333	23.6667	12.3333	13	19	12.3333	12.3333	12.3333	18	12.3333	19	14.3333	29.3333	12.3333	12.3333	16.6667	12.3333	15.3333	12.3333	12.3333	15	12.3333	14	19.3333	19	12.3333	12.3333	27.6667	23.3333
9	14.3333	26.3333	17.6667	13	12.6667	22.6667	13.3333	12.6667	12.6667	24	12.6667	13.3333	19.3333	12.6667	12.6667	12.6667	18.3333	12.6667	19.3333	14.6667	29.6667	12.6667	12.6667	17	12.6667	15.6667	12.6667	12.6667	15.3333	12.6667	14.3333	19.6667	19.3333	12.6667	12.6667	28	23.6667
10	14.6667	26.6667	18	13.3333	13	23	13.6667	13	13	24.3333	13	13.6667	19.6667	13	13	13	18.6667	13	19.6667	15	30	13	13	17.3333	13	16	13	13	15.6667	13	14.6667	20	19.6667	13	13	28.3333	24
11	15	27	18.3333	13.6667	13.3333	23.3333	14	13.3333	13.3333	24.6667	13.3333	14	20	13.3333	13.3333	13.3333	19	13.3333	20	15.3333	30.3333	13.3333	13.3333	17.6667	13.3333	16.3333	13.3333	13.3333	16	13.3333	15	20.3333	20	13.3333	13.3333	28.6667	24.3333
12	15.3333	27.3333	18.6667	14	13.6667	23.6667	14.3333	13.6667	13.6667	25	13.6667	14.3333	20.3333	13.6667	13.6667	13.6667	19.3333	13.6667	20.3333	15.6667	30.6667	13.6667	13.6667	18	13.6667	16.6667	13.6667	13.6667	16.3333	13.6667	15.3333	20.6667	20.3333	13.6667	13.6667	29	24.6667
13	15.6667	27.6667	19	14.3333	14	24	14.6667	14	14	25.3333	14	14.6667	20.6667	14	14	14	19.6667	14	20.6667	16	31	14	14	18.3333	14	17	14	14	16.6667	14	15.6667	21	20.6667	14	14	29.3333	25
14	16	28	19.3333	14.6667	14.3333	24.3333	15	14.3333	14.3333	25.6667	14.3333	15	21	14.3333	14.3333	14.3333	20	14.3333	21	16.3333	31.3333	14.3333	14.3333	18.6667	14.3333	17.3333	14.3333	14.3333	17		16	21.3333	21	14.3333	14.3333	29.6667	25.3333
15	16.3333	28.3333	19.6667	15	14.6667		15.3333	14.6667	14.6667	26	14.6667	15.3333	21.3333	14.6667	14.6667	14.6667	20.3333	14.6667	21.3333	16.6667	31.6667	14.6667	14.6667	19	14.6667	17.6667	14.6667	14.6667	17.3333		16.3333	21.6667	21.3333	14.6667	14.6667	30	25.6667
16	16.6667	28.6667	20	15.3333	15		15.6667	15	15	26.3333	15	15.6667	21.6667	15	15	15	20.6667	15	21.6667	17	32	15	15	19.3333	15	18	15	15	17.6667		16.6667	22	21.6667	15	15	30.3333	26
17	17	29	20.3333	15.6667	15.3333		16	15.3333	15.3333	26.6667	15.3333	16	22	15.3333	15.3333	15.3333	21	15.3333	22	17.3333	32.3333	15.3333	15.3333	19.6667	15.3333	18.3333	15.3333	15.3333	18		17	22.3333	22	15.3333	15.3333	30.6667
18	17.3333	29.3333	20.6667	16			16.3333	15.6667	15.6667	27	15.6667	16.3333	22.3333	15.6667	15.6667	15.6667	21.3333	15.6667	22.3333	17.6667		15.6667	15.6667	20	15.6667	18.6667	15.6667	15.6667			17.3333	22.6667	22.3333	15.6667	15.6667	31
19	17.6667	29.6667	21				16.6667	16	16	27.3333	16	16.6667	22.6667	16	16	16	21.6667	16	22.6667	18		16	16	20.3333	16	19	16	16			17.6667	23	22.6667	16	16	31.3333
20	18	30	21.3333				17	16.3333	16.3333	27.6667	16.3333	17	23	16.3333	16.3333	16.3333		16.3333	23	18.3333		16.3333	16.3333	20.6667	16.3333	19.3333	16.3333	16.3333			18	23.3333	23	16.3333	16.3333	31.6667
21	18.3333	30.3333	21.6667				17.3333	16.6667	16.6667	28	16.6667	17.3333	23.3333	16.6667	16.6667	16.6667		16.6667	23.3333	18.6667		16.6667	16.6667	21	16.6667	19.6667	16.6667	16.6667			18.3333	23.6667	23.3333	16.6667	16.6667
22	18.6667	30.6667	22				17.6667	17	17	28.3333	17	17.6667	23.6667	17	17	17		17	23.6667	19		17	17	21.3333	17	20	17	17			18.6667	24	23.6667	17
23	19		22.3333				18	17.3333	17.3333	28.6667	17.3333	18	24	17.3333	17.3333	17.3333		17.3333	24	19.3333		17.3333	17.3333	21.6667	17.3333	20.3333	17.3333	17.3333			19	24.3333	24	17.3333
24			22.6667				18.3333	17.6667	17.6667	29	17.6667	18.3333	24.3333	17.6667	17.6667	17.6667		17.6667	24.3333	19.6667		17.6667	17.6667	22	17.6667	20.6667	17.6667	17.6667			19.3333	24.6667	24.3333	17.6667
25			23				18.6667	18	18	29.3333	18	18.6667	24.6667	18	18	18		18	24.6667	20		18	18	22.3333	18	21	18	18			19.6667	25	24.6667	18
26			23.3333				19	18.3333		29.6667	18.3333	19	25	18.3333	18.3333	18.3333		18.3333	25	20.3333		18.3333	18.3333	22.6667	18.3333	21.3333	18.3333	18.3333			20	25.3333	25	18.3333
27							19.3333	18.6667		30	18.6667	19.3333	25.3333	18.6667	18.6667	18.6667		18.6667	25.3333	20.6667		18.6667	18.6667	23	18.6667	21.6667	18.6667	18.6667			20.3333	25.6667	25.3333	18.6667
28							19.6667	19		30.3333	19	19.6667	25.6667	19	19	19		19	25.6667	21		19	19	23.3333	19	22	19	19			20.6667		25.6667	19
29							20	19.3333		30.6667	19.3333	20	26	19.3333	19.3333	19.3333		19.3333	26	21.3333		19.3333	19.3333	23.6667	19.3333	22.3333	19.3333	19.3333			21		26	19.3333
30							20.3333	19.6667		31	19.6667	20.3333	26.3333	19.6667	19.6667	19.6667		19.6667	26.3333	21.6667		19.6667	19.6667				19.6667	19.6667			21.3333		26.3333	19.6667
31							20.6667	20		31.3333	20	20.6667	26.6667	20	20	20		20	26.6667	22		20	20				20	20					26.6667	20
32							21	20.3333		31.6667	20.3333	21	27	20.3333	20.3333	20.3333		20.3333	27	22.3333			20.3333				20.3333	20.3333						20.3333
33							21.3333	20.6667		32	20.6667	21.3333	27.3333	20.6667	20.6667	20.6667		20.6667	27.3333	22.6667			20.6667				20.6667	20.6667						20.6667
34							21.6667	21		32.3333	21	21.6667			21	21		21	27.6667	23			21				21	21						21
35							22	21.3333		32.6667	21.3333	22			21.3333	21.3333		21.3333	28	23.3333			21.3333				21.3333	21.3333						21.3333
36							22.3333	21.6667			21.6667	22.3333			21.6667			21.6667	28.3333	23.6667			21.6667				21.6667	21.6667
37							22.6667				22	22.6667			22			22	28.6667	24			22				22	22
38							23				22.3333	23			22.3333			22.3333	29	24.3333			22.3333				22.3333	22.3333
39							23.3333				22.6667	23.3333			22.6667			22.6667	29.3333	24.6667			22.6667				22.6667	22.6667
40							23.6667				23	23.6667			23			23	29.6667	25			23				23	23
41							24				23.3333	24			23.3333			23.3333	30	25.3333			23.3333				23.3333	23.3333
42							24.3333				23.6667	24.3333			23.6667			23.6667	30.3333	25.6667							23.6667	23.6667
43							24.6667				24	24.6667						24	30.6667	26							24	24
44							25				24.3333	25						24.3333	31								24.3333	24.3333
45							25.3333				24.6667	25.3333						24.6667	31.3333								24.6667	24.6667
46							25.6667				25	25.6667							31.6667								25	25
47							26				25.3333	26															25.3333	25.3333
48							26.3333				25.6667	26.3333															25.6667	25.6667
49							26.6667				26	26.6667															26	26
50							27				26.3333	27															26.3333	26.3333
51							27.3333				26.6667																26.6667	26.6667
52							27.6667				27																27	27
53							28				27.3333																27.3333	27.3333
54							28.3333				27.6667																27.6667	27.6667
55							28.6667				28																28	28
56							29				28.3333																28.3333	28.3333
57							29.3333				28.6667																28.6667	28.6667
58							29.6667				29																29	29
59							30				29.3333																29.3333	29.3333
60							30.3333				29.6667																29.6667	29.6667
61																											30	30
62																											30.3333
63																											30.6667
64																											31
65																											31.3333
66																											31.6667
67																											32
68																											32.3333
69																											32.6667
70																											33
71																											33.3333
72																											33.6667
73																											34
74																											34.3333
75																											34.6667
76																											35
77																											35.3333
78																											35.6667
79																											36
80
81
82
83
84
85
86
87
88
89
90
91
92
93
94
95
96
97
98
99
100
101
102
103
104
105
106
107
108
109
110
111
112
113
114
115
116
117
118
119
120
121
122
123
124
125
126
127
128
129
130
131
132
133
134
135
136
137
138
139
140
141
142
143
144
145
146
147
148
149
150
151
152
153
154
155
156
157
158
159
160
161
162
163
164
165
166
167
168
169
170
171
172
173
174
175
176
177
178
179
180
181
182
183
184
185
186
187
188
189
190
191
192
193
194
195
196
197
198
199
200
201
202
203
204
205
206
207
208
209
210
211
212
213
214
215
216
217
218
219
220
221
222
223
224
225
226
227
228
229
230
231
232
233
234
235
236
237
238
239
240
241
242
243
244
245
246
247
248
249
250
251
252
253
254
255
256
257
258
259
260
261
262
263
264
265
266
267
268
269
270
271
272
273
274
275
276
277
278
279
280
281
282
283
284
285
286
287
288
289
290
291
292
293
294
295
296
297
298
299

## Sheet: Frame_SG2(h)
	Cell 1	Cell 2	Cell 3	Cell 4	Cell 5	Cell 6	Cell 7	Cell 8	Cell 9	Cell 10	Cell 11	Cell 12	Cell 13	Cell 14	Cell 15	Cell 16	Cell 17	Cell 18	Cell 19	Cell 20	Cell 21	Cell 22	Cell 23	Cell 24	Cell 25	Cell 26	Cell 27
0	9.66667	10	10.6667	10	10	10.3333	15.6667	11	10.3333	24	21.6667	9.66667	18	15.3333	12	9.66667	15.6667	9.66667	9.66667	9.66667	9.66667	11.6667	9.66667	11.3333	10.6667	11.3333	10.3333
1	10	10.3333	11	10.3333	10.3333	10.6667	16	11.3333	10.6667	24.3333	22	10	18.3333	15.6667	12.3333	10	16	10	10	10	10	12	10	11.6667	11	11.6667	10.6667
2	10.3333	10.6667	11.3333	10.6667	10.6667	11	16.3333	11.6667	11	24.6667	22.3333	10.3333	18.6667	16	12.6667	10.3333	16.3333	10.3333	10.3333	10.3333	10.3333	12.3333	10.3333	12	11.3333	12	11
3	10.6667	11	11.6667	11	11	11.3333	16.6667	12	11.3333	25	22.6667	10.6667	19	16.3333	13	10.6667	16.6667	10.6667	10.6667	10.6667	10.6667	12.6667	10.6667	12.3333	11.6667	12.3333	11.3333
4	11	11.3333	12	11.3333	11.3333	11.6667	17	12.3333	11.6667	25.3333	23	11	19.3333	16.6667	13.3333	11	17	11	11	11	11	13	11	12.6667	12	12.6667	11.6667
5	11.3333	11.6667	12.3333	11.6667	11.6667	12	17.3333	12.6667	12	25.6667	23.3333	11.3333	19.6667	17	13.6667	11.3333	17.3333	11.3333	11.3333	11.3333	11.3333	13.3333	11.3333	13	12.3333	13	12
6	11.6667	12	12.6667	12	12	12.3333	17.6667	13	12.3333	26	23.6667	11.6667	20	17.3333	14	11.6667	17.6667	11.6667	11.6667	11.6667	11.6667	13.6667	11.6667	13.3333	12.6667	13.3333	12.3333
7	12	12.3333	13	12.3333	12.3333	12.6667	18	13.3333	12.6667	26.3333	24	12	20.3333	17.6667	14.3333	12	18	12	12	12	12	14	12	13.6667	13	13.6667	12.6667
8	12.3333	12.6667	13.3333	12.6667	12.6667	13	18.3333	13.6667	13	26.6667	24.3333	12.3333	20.6667	18	14.6667	12.3333	18.3333	12.3333	12.3333	12.3333	12.3333	14.3333	12.3333	14	13.3333	14	13
9	12.6667	13	13.6667	13	13	13.3333	18.6667	14	13.3333	27	24.6667	12.6667	21	18.3333	15	12.6667	18.6667	12.6667	12.6667	12.6667	12.6667	14.6667	12.6667	14.3333	13.6667	14.3333	13.3333
10	13	13.3333	14	13.3333	13.3333	13.6667	19	14.3333	13.6667	27.3333	25	13	21.3333	18.6667	15.3333	13	19	13	13	13	13	15	13	14.6667	14	14.6667	13.6667
11	13.3333	13.6667	14.3333	13.6667		14	19.3333	14.6667	14	27.6667	25.3333	13.3333	21.6667	19	15.6667	13.3333	19.3333	13.3333	13.3333	13.3333	13.3333	15.3333	13.3333	15	14.3333	15	14
12		14	14.6667	14		14.3333	19.6667	15	14.3333	28	25.6667	13.6667	22	19.3333	16	13.6667	19.6667	13.6667		13.6667	13.6667	15.6667	13.6667	15.3333	14.6667	15.3333	14.3333
13		14.3333	15	14.3333		14.6667	20	15.3333	14.6667	28.3333	26	14	22.3333	19.6667	16.3333	14	20	14			14	16	14	15.6667	15	15.6667	14.6667
14		14.6667	15.3333			15	20.3333	15.6667	15		26.3333	14.3333	22.6667		16.6667		20.3333	14.3333			14.3333	16.3333	14.3333	16	15.3333	16	15
15		15	15.6667			15.3333	20.6667	16	15.3333		26.6667	14.6667	23		17		20.6667				14.6667	16.6667	14.6667	16.3333	15.6667	16.3333	15.3333
16		15.3333	16				21	16.3333	15.6667			15	23.3333		17.3333		21				15	17	15	16.6667	16	16.6667	15.6667
17		15.6667	16.3333				21.3333	16.6667	16			15.3333	23.6667		17.6667		21.3333				15.3333		15.3333		16.3333	17	16
18		16	16.6667				21.6667	17	16.3333			15.6667	24				21.6667				15.6667		15.6667			17.3333	16.3333
19		16.3333	17				22	17.3333	16.6667			16	24.3333				22						16			17.6667
20			17.3333				22.3333	17.6667	17				24.6667				22.3333						16.3333			18
21							22.6667						25				22.6667						16.6667			18.3333
22							23										23						17
23																	23.3333						17.3333
24																							17.6667
25																							18
26																							18.3333
27																							18.6667
28																							19
29
30
31
32
33
34
35
36
37
38
39
40
41
42
43
44
45
46
47
48
49
50
51
52
53
54
55
56
57
58
59
60
61
62
63
64
65
66
67
68
69
70
71
72
73
74
75
76
77
78
79
80
81
82
83
84
85
86
87
88
89
90
91
92
93
94
95
96
97
98
99
100
101
102
103
104
105
106
107
108
109
110
111
112
113
114
115
116
117
118
119
120
121
122
123
124
125
126
127
128
129
130
131
132
133
134
135
136
137
138
139
140
141
142
143
144
145
146
147
148
149
150
151
152
153
154
155
156
157
158
159
160
161
162
163
164
165
166
167
168
169
170
171
172
173
174
175
176
177
178
179
180
181
182
183
184
185
186
187
188
189
190
191
192
193
194
195
196
197
198
199
200
201
202
203
204
205
206
207
208
209
210
211
212
213
214
215
216
217
218
219
220
221
222
223
224
225
226
227
228
229
230
231
232
233
234
235
236
237
238
239
240
241
242
243
244
245
246
247
248
249
250
251
252
253
254
255
256
257
258
259
260
261
262
263
264
265
266
267
268
269
270
271
272
273
274
275
276
277
278
279
280
281
282
283
284
285
286
287
288
289
290
291
292
293
294
295
296
297
298
299

## Sheet: Half-life_G1(h)
	Cell 1	Cell 2	Cell 3	Cell 4	Cell 5	Cell 6	Cell 7	Cell 8	Cell 9	Cell 10	Cell 11	Cell 12	Cell 13	Cell 14	Cell 15	Cell 16	Cell 17	Cell 18	Cell 19	Cell 20	Cell 21	Cell 22	Cell 23	Cell 24	Cell 25	Cell 26	Cell 27	Cell 28	Cell 29	Cell 30	Cell 31	Cell 32	Cell 33	Cell 34	Cell 35
0	17.2553	17.166	2.90479	16.2217	9.14423	6.31665	13.3896	19.5164	18.1928	13.5862	14.6748	16.0953	15.4449	15.869	10.3831	7.88617	16.2379	17.3867	3.58672	12.4756	5.90315	14.9978	11.6297	7.64637	11.7572	19.1888	25.5544	22.46	24.6609	12.9494	25.3993	11.7593	9.99511	22.3979	11.5882

## Sheet: Half-life_SG2(h)
	Cell 1	Cell 2	Cell 3	Cell 4	Cell 5	Cell 6	Cell 7	Cell 8	Cell 9	Cell 10	Cell 11	Cell 12	Cell 13	Cell 14	Cell 15	Cell 16	Cell 17	Cell 18	Cell 19	Cell 20	Cell 21	Cell 22	Cell 23	Cell 24	Cell 25	Cell 26	Cell 27
0	16.7739	12.452	30.9966	21.5204	11.5312	11.4949	11.2545	27.1197	21.9903	33.6211	15.6006	29.2189	8.24523	21.9735	16.4129	22.46	30.5295	17.878	19.0873	21.7319	16.2718	28.618	27.8318	17.9456	25.2741	25.0671	49.3553
