# Supplementary material for: The G1-S transition is promoted by Rb degradation via the E3 ligase UBR5
Source: Sci Adv. 2024 Oct 23;10(43):eadq6858. doi: 10.1126/sciadv.adq6858 (PMC11498223; doi:10.1126/sciadv.adq6858)
Supplement: Supplementary file 2 — Tables S1 to S36 [file sciadv.adq6858_tables_s1_to_s36.zip › adq6858_table_s3.xlsx]

## Sheet: Clover-Rb_total_G1
	Cell 1	Cell 2	Cell 3	Cell 4	Cell 5	Cell 6	Cell 7	Cell 8	Cell 9	Cell 10	Cell 11	Cell 12	Cell 13	Cell 14	Cell 15	Cell 16	Cell 17	Cell 18	Cell 19	Cell 20	Cell 21	Cell 22	Cell 23	Cell 24	Cell 25	Cell 26	Cell 27	Cell 28	Cell 29	Cell 30	Cell 31	Cell 32	Cell 33	Cell 34	Cell 35	Cell 36	Cell 37	Cell 38	Cell 39	Cell 40	Cell 41	Cell 42	Cell 43	Cell 44	Cell 45	Cell 46	Cell 47	Cell 48	Cell 49
0	249528	206958	113877	243823	236103	268464	151358	160669	303148	141360	445430	668906	578691	343239	304957	168172	378876	358039	164630	160174	262630	445432	131698	369911	131503	320140	566258	558453	293916	504823	120515	171664	598731	267159	306251	351707	321617	263683	547807	323257	369057	432770	211733	532008	157512	433581	385891	499524	254267
1	245561	189369	107570	239874	218930	259718	151229	164589	286065	143292	429125	683145	565982	323245	295401	172162	349080	334187	163886	152766	261028	413357	124817	352654	128261	312975	551094	541993	294410	486766	117475	165254	569504	261707	295449	331798	307061	240652	523226	309520	347229	414235	203425	513826	145142	402737	387413	474339	249548
2	240990	178688	105502	238652	205305	242308	140651	159735	285152	133796	428323	661683	531516	341682	269690	167645	334447	322401	166457	149621	249418	392939	123284	324136	121414	315621	488422	517074	293200	455731	129634	149473	547191	255421	277602	312493	291091	231013	519427	294338	324818	390120	206182	519755	125072	410135	383893	416707	231697
3	226527	170734	96320	240748	181361	240797	142442	157390	244399	126405	419776	657558	513538	339277	254034	162443	327031	299600	155388	147725	245793	363795	116498	296273	114812	282272	458303	457416	284180	418809	104916	127592	541182	246089	265582	291898	273851	214321	453751	270916	276215	331375	195245	479092	114479	384214	363427	434502	217972
4	222922	159682	100402	232448	164431	243840	137332	146630	249471	130356	390247	626152	500546	332590	245619	166984	312427	287028	143274	149148	246235	339006	114552	272040	107918	279909	422427	436215	282075	403437	94933	122422	525009	237740	249330	255148	259726	205761	442170	260621	248551	300640	199192	464071	102513	372096	366174	417134	206889
5	214654	153671	98170	215992	157153	236367	138071	137804	233083	123961	386119	578429	482455	331054	229647	161839	279656	276136	150128	142552	243001	310539	109697	243687	104779	284597	399201	420095	314739	379884	89264	116210	513051	225775	233433	245600	252917	191656	421602	255038	234521	287781	190977	451878	92079	344104	365640	392080	195217
6	203144	152110	97423	202490	153360	220022	133324	139723	218674	118808	384081	544165	469519	322631	203087	165469	252680	275412	150946	131369	232711	287855	107761	222629	98488	272454	359860	392356	247173	364528	83321	105725	511105	215241	236752	229567	242614	182116	405256	237318	225643	271858	195165	426440	80537	306613	348572	373558	191760
7	189274	135054	92569	190854	145860	213652	124569	138898	201259	117921	385775	527816	456833		193755	158929	250162	255462	149477	139207	237817	267402	103114	203490	92296	251820	328834	365808	265368	337441	76277	98121	489474	200900	225467	207729	238261	172434	373833	235840	209296	248949	191305	403990	74494	310414	331946	388204	190940
8	185075		89411	174648	135118	215110	119520	138278	185506	114709	375090	513040	421598		179897		249182	236174	150612	138559		247717	98929	187260	85808	237042	302612	336852	264090	312578	76277	93812	474500	188948	213098	192380	228116	164244	339398	236617	178810	220128	181702	398197	69272	325453	299509	377351	178042
9	181182		78916	159906	128783	211625	122480	131077	172237	113000	362476	477049	383822		165544		229987	222058	146854	132533		216608	92934	165268	82914	226945	306994	315144	264475	300373	68094	88753	454504	190626	203508	191719	215360	144376	327903	232895	164855	207918	184393	380808	63361	315618	292273	366917	165710
10	168467		74967	131094	126461	206255	125929	129877	162809	107504	352007	460444	370865		142531		214707	212461	149414	130961		197214	92188	150832	77038	226245	279528	313342	264475	294864	62462	86868	426428	166439	200466	208180	218266	139833	331197	221104	164401	198988	177291	337172	59658	303636	280563	351861	137132
11	154560		70488	138348	122318	196485	116118	131726	153715	104736	346349	439825	360648		140709		201937	201719		124878		184061	89415	119682	74917	215808	254952	300955	249604	274156	60315		396580	139962	187011	207470	209550	119708	314300	203181	153752	190293	172720	296976	55902	290644	264820	327195	144727
12	144918		65439	126883	106129	190390	118500	130323	142747	95683	340359	414203	350829		133956		189028	188629		125315		167254		130544	65644	211047	244686	285766	247383	253362	52277		388135	145465	174025	198383		117802	277988	194138	135270	169285	180059	273541	52437	281278	258177	326174	131917
13	132567		62196	115912	103859	193107	116541	122777	135132	90282	310872	395216	339045		129237		173701	186902		123080		157408		112469	67373	205065	235930	265581	241102	232358	46315		354680	140733	167223	191057		108413	251693	185171	137494	159599	171619	262012	47389	273531	254766	315499	120766
14	118234		54775	104056	98170	192879	116238		123213	83589	302598	368777	337229		122581		168724	168294				139851		106688	62537	195998	228016	253555	234447	219543			322239	131163	154357	179401		98597	244715	193238	128955	159599	172597	249312	46266	257908	250874	292219	107963
15	103570		50703	89033	95754	175110	105102		110783	77229	290047	342862	318858		116438		160231	154421				122731		105143		189964	222992	233264	229936	207787			315542	131163	145293	165863		98597	293606	174000	123924	149897	166083	221184		239066	241089	284474	97186
16	99519		50678	84310	85853	180031	105449		103092	73512	281053	349430	326782		117909		150721	146113				117369		96381		186231	219821	218251		196204			298451	120427	135816	157381		89862	263877	174000	124596	136041		203982		219102	229518	266610	91470
17	92110		43143	76405	92898	179530	87091		101028	70959	255618	326543	318261		111712		133521	139874				102759		95822		190105	214146	215155		184701			335368	118240	122962	144361		81299	253098	153667	133365	148369		191691		208963	217522	275223
18	86925		48148	69991	76297	180951	92639		90976	69193	258435	309403	312182		110141		128715	132648						90776		183708	209073	195194		173685			335368	112222	116507	134658		74985	236355	143552	106444	134389		184014		195392	205232	233044
19	76536		41740	68834	78375	163168	90087		87833		232695	289403	309671		106823		117367	120621						86632		179883	202836	182231		165688			268572	103693	111468	121040		67527	227752	137235	91860	130350		168089		182231	197916	237052
20	71286			68884	70390	171669	91139		77504		244722	271938	293755		104504		107041	110252						84176		177153	192209	170488		159074			248959	101744	104563	116500		59628	192654	125805	86377	130550		151742		178406	198370	224135
21	64382			68433	68897	151467	89509		70211		239131	249746	291337		101348		103454	102094						83553		167709	189524	158222		141860			233433	96324	97761	117387			157466	120983	80520			147831		169192	181176	181894
22	65255			53629	67894	159580	90446		70097		233259	234726	273779		95644		98562	91860						81507		160221	186263	147541		139531			232429	89075	90501	100655			145263	114023				141937		158900	174235	168826
23	60190			64572	73023	155319	93078		58716		233492	231398	260004		92422		94779	87550						77456		157510	183951	143454		135265			228400	85039	86896	97324			147536	109168				130493		145637	169880	156642
24				55807	74701	156110	92305		59704		228670	216819	242733		87130			85025						74740		145861	171086	138530		130954			196551	83239	86782	160503			139486	105197				127836		135294	159878	152189
25				55148	74208	155958			55894		231414	208943	227497					82383						68771		133598	166971	137686		125428			182893	83483	82562	88672			135588	99361				127836		127722	152912	143398
26				51890	68927	152802			49247			199838	210757											69840		126117	158339	128974					203600		91644	87451			132848	100002				126527		121611	141815
27					67694	152041						179370	199723											68452		120049	152160	123972					204818		79959	83324			129127					121253		120230	138679
28					66770							162111	191190													114559	147452	121142					167138		79838	88294			126864					108643		102958	140280
29					67467							159874	191333													108028	138190	122698					155967		73788	80136			106931					109264		87935	142458
30					61055							142282	183320													101120	125563	101540					144369			79128			123452					101298		96474	132505
31					63729							135067	177652													88713	129388	94494					140200			65995			103399					103908		88160	132505
32					59450							127463	173857													89186	133650	83903					134334			69827			107896					105856		88941
33					55641							118020	168203													89442	130486	84577					129286			68761								103304		78054
34					54060							115541	167816													95590	127146	93503								67062								104668		71291
35					51201							110186	161785													91153																		111423		70895
36					50517								163420													87773																		115128
37					49160								160352													87336
38																										88101
39																										87319
40																										93568
41																										99103
42
43
44
45
46
47
48
49
50
51
52
53
54
55
56
57
58
59
60
61
62
63
64
65
66
67
68
69
70
71
72
73
74
75
76
77
78
79
80
81
82
83
84
85
86
87
88
89
90
91
92
93
94
95
96
97
98
99
100
101
102
103
104
105
106
107
108
109
110
111
112
113
114
115
116
117
118
119
120
121
122
123
124
125
126
127
128
129
130
131
132
133
134
135
136
137
138
139
140
141
142
143
144
145
146
147
148
149
150
151
152
153
154
155
156
157
158
159
160
161
162
163
164
165
166
167
168
169
170
171
172
173
174
175
176
177
178
179
180
181
182
183
184
185
186
187
188
189
190
191
192
193
194
195
196
197
198
199
200
201
202
203
204
205
206
207
208
209
210
211
212
213
214
215
216
217
218
219
220
221
222
223
224
225
226
227
228
229
230
231
232
233
234
235
236
237
238
239
240
241
242
243
244
245
246
247
248
249
250
251
252
253
254
255
256
257
258
259
260
261
262
263
264
265
266
267
268
269
270
271
272
273
274
275
276
277
278
279
280
281
282
283
284
285
286
287
288
289
290
291
292
293
294
295
296
297
298
299
[truncated: 2 more columns]

## Sheet: Clover-Rb_total_SG2
	Cell 1	Cell 2	Cell 3	Cell 4	Cell 5	Cell 6	Cell 7	Cell 8	Cell 9	Cell 10	Cell 11	Cell 12	Cell 13	Cell 14	Cell 15	Cell 16	Cell 17	Cell 18	Cell 19	Cell 20	Cell 21	Cell 22	Cell 23	Cell 24	Cell 25	Cell 26	Cell 27	Cell 28	Cell 29	Cell 30	Cell 31	Cell 32	Cell 33	Cell 34	Cell 35	Cell 36	Cell 37	Cell 38	Cell 39	Cell 40	Cell 41	Cell 42	Cell 43	Cell 44	Cell 45	Cell 46	Cell 47	Cell 48	Cell 49
0	95777	147995	291779	149676	93158	124334	690681	391570	209017	867673	262125	279186	232974	752017	365334	855080	207334	287818	144670	410991	214259	1036549	367736	282321	334823	200562	130725	101859	437206	273856	215635	117197	410956	73421	213594	321664	304423	351208	236223	875911	667322	769493	370390	526195	718913	152517	253481	707394	346777
1	92877	138933	289683	139427	85900	124334	732410	385803	198065	870977	262747	275128	239520	745151	366644	821167	208937	289734	141415	412620	209819	1046551	368350	280685	330678	195372	138567	102435	432544	273923	216649	110246	411377	72294	213504	319535	318989	343488	243123	868282	652087	730702	368703	503543	721642	147539	245632	719389	343442
2	89859	142411	288203	131119	82374	114693	732533	390903	203118	854483	257915	271143	235402	742851	351520	800480	208940	287491	143517	387034	207987	1053545	371532	278168	324546	195651	129883	103384	439873	272190	211687	112173	407582	69372	209978	321079	320769	341235	236675	857606	645517	734584	368546	487903	727855	145704	232454	739579	347910
3	92454	141147	282391	130614	85970	114259	704415	394998	199683	882199	255666	262076	231110	741745	344874	806482	210930	277693	137101	400088	194645	1005318	364402	266583	319802	195080	127106	98754	431615	268945	215830	102597	395753	67248	209978	316527	323913	336337	240792	850038	641145	722217	361709	487174	679163	148779	240378	719662	338170
4	92987	138001	268887	126647	82099	115004	716119	380478	202096	848359	253009	268618	226091	732721	343989	801854	207491	287439	141975	402104	194514	996922	371047	261305	317373	193209	125227	99453	417606	269435	210074	107309	387829	67772	214184	308973	320844	337827	236560	842580	628373	728046	357526	494368	686043	153813	234486	674560	331979
5	91007	135513	275176	128749	81906	113102	700584	384658	194907	821297	253344	259480	228409	717322	341332	774568	209525	278960	129405	404000	195849	1007789	339413	283149	313170	184765	122462	101902	422465	262040	210592	103867	385118	71837	217450	313957	314821	333818	224253	838575	607872	711301	346425	490216	680888	140522	242471	693790	333225
6	92778	138587	274162	125410	75065	112706	689477	392618	193740	814953	251452	255839	225641	701790	338462	776827	207586	271935	136274	385644	200260	1001066	362469	273561	300344	186060	126170	94950	390613	264470	206660	105207	382484	68515	220656	309009	312101	331573	236216	813070	595865	715107	343177	459016	688990	137853	236203	736911	332242
7	92100	138018	266226	126285	74340	112591	663817	394567	195848	824982	246439	257660	222570	714184	338205	768365	205207	270850	134497	380046	199035	962641	367625	264361	302081	180919	125608	99130	420344	258969	196872	105207	359594	73678	216666	309676	307793	328917	230184	800336	594198	702909	341164	469230	695100	141808	239565	748552	332122
8	90637	139111	262672	123159	74313	112211	663320	377733	185410	800525	241328	255530	219866	708459	337077	799927	202539	262493	129097	379812	201471	950738	361865	251474	305867	180404	122912	103767	425860	257988	201451	106093	356067	74164	207516	304130	307793	316912	220415	789478	589189	730260	341582	477928	666949	140567	230798	713626	324801
9	88954	138915	254636	119225	72640	114862	656176	386684	190923	778357	236724	252263	211912	696339	332895	785190	208811	263574	134783	410204	187600	938292	371571	259789	305945	178056	119800	108812	421273	257021	194889		355167	71080	207764	299465	305120	313963	225513	782978	577347	717396	325522	462608	650331	140956	222237	716050	326716
10	89958	117211	250580	123968	74160	113864	639599	339668	183772	799397	238291	253579	216336	682100	324787	793844	203410	261583	128375	402347	196399	994942	359518	267070	309224	179115		106875	422801	275145	189234		355296	70324	200825	299465	315659	311475	215967	774135	553699	696631	318510	471290	686446	131022	233513	718975	328412
11	89537	123347	242079	120856	70049	117696		371435	184198	815811	244556	249753	208321	678244	309430		206638	260840	125060	393904	195722	985400	368485	261445	298297	176388		107185	408568	250489	193871		351634	74105	205578	290642	287148	313461	225266	739786	554506	690745	302180	471290	680513	133815	223400	715777	326616
12	88258		236414	116962	61712	111832		360421	189126	788214	234262	244688	205220	678647	314569		206608	251232	130372	395933	195349	958556	354277	259242	294939	174872		99210	405032	232967	189154		348149	72230	199929	294694	276582	310210	222445	740860	549380	687631	316500	459242	639732	130744	210659	708587	313694
13	90160		233092	124994	63771	104966		371373	184280	789815	219657	235802	208958	661797	307922		208911	245330	124589	395873	195913		357922	259737	296236	171949		101503	390686	247898			337755	70666	201035	290384	297242	307955	211318	734611	541324	683696	308926	461337	634238	130556	217581	672895	313694
14			235539	121525		96079		366259	188718	791660	234479	233672	203502		336403		206054	243259	127158	386863	197331		350847	262786	296331	167002		104306	387708	240837			323650	70666	196031	284758	298345	304887	217681	723997	532422	663356	303434	454651	634038	133101		676482	309595
15			241330	120068		96850		366852	184630	764538	231619	231174	198485		331216		204072	246806	126222	368174	197363		351288	259306	292575	169727			377569	238342			306455		196583	283963	289456	308717	208139		527943	638625	303434	440782	642642	133101		679997	304735
16			222466					366165	180189	764708	232816	240433	194813		324282		208860	237172	122664	381838	192467		355852		291488	167101			375309	238342					201088	270264		294718	213534		527483	644184	289103	450216	649325	134770		678961	307969
17								361777	187905		237537	223955	193890		307421				125190	361138	206852		350818						358052	233710					200417	271366		296566	207968		527623	628739	297962	441715		134314		631676	292733
18								358779	184253			204055	193989						121350		198984		344806						353615	230336					207201	266942		291035	199250		494795	617149	286065	443222		130310			288179
19								356075	181187			223964	184104						126387				348981						343880	223511					203620	291308		291034	201324		511667	592202	280745	431291					295253
20								359452	174983			224713	183583						121459																203793	258260		295157	191141		484886	595718	266283						287343
21								350592	174450			239778	183583						117071																200478			295379	197628			594348							286649
22								334552				235162	183583						122239																198115				193551
23								315128																															196473
24								316176
25
26
27
28
29
30
31
32
33
34
35
36
37
38
39
40
41
42
43
44
45
46
47
48
49
50
51
52
53
54
55
56
57
58
59
60
61
62
63
64
65
66
67
68
69
70
71
72
73
74
75
76
77
78
79
80
81
82
83
84
85
86
87
88
89
90
91
92
93
94
95
96
97
98
99
100
101
102
103
104
105
106
107
108
109
110
111
112
113
114
115
116
117
118
119
120
121
122
123
124
125
126
127
128
129
130
131
132
133
134
135
136
137
138
139
140
141
142
143
144
145
146
147
148
149
150
151
152
153
154
155
156
157
158
159
160
161
162
163
164
165
166
167
168
169
170
171
172
173
174
175
176
177
178
179
180
181
182
183
184
185
186
187
188
189
190
191
192
193
194
195
196
197
198
199
200
201
202
203
204
205
206
207
208
209
210
211
212
213
214
215
216
217
218
219
220
221
222
223
224
225
226
227
228
229
230
231
232
233
234
235
236
237
238
239
240
241
242
243
244
245
246
247
248
249
250
251
252
253
254
255
256
257
258
259
260
261
262
263
264
265
266
267
268
269
270
271
272
273
274
275
276
277
278
279
280
281
282
283
284
285
286
287
288
289
290
291
292
293
294
295
296
297
298
299
[truncated: 5 more columns]

## Sheet: mCherry-Gem_total_G1
	Cell 1	Cell 2	Cell 3	Cell 4	Cell 5	Cell 6	Cell 7	Cell 8	Cell 9	Cell 10	Cell 11	Cell 12	Cell 13	Cell 14	Cell 15	Cell 16	Cell 17	Cell 18	Cell 19	Cell 20	Cell 21	Cell 22	Cell 23	Cell 24	Cell 25	Cell 26	Cell 27	Cell 28	Cell 29	Cell 30	Cell 31	Cell 32	Cell 33	Cell 34	Cell 35	Cell 36	Cell 37	Cell 38	Cell 39	Cell 40	Cell 41	Cell 42	Cell 43	Cell 44	Cell 45	Cell 46	Cell 47	Cell 48	Cell 49
0	2409	-345	-360	1784	2264	1811	1617	4520	700	2204	2594	2462	3810	3134	2750	2091	4241	2724	3516	2524	3425	2458	2235	2260	2308	4665	4395	7303	8092	4199	2320	1712	12171	8525	2749	4197	2840	3326	6363	7177	8518	8825	2137	2608	1742	1483	1376	7590	4373
1	3255	20	-643	2177	1625	1388	1701	2265	962	2138	1872	11373	11792	2348	3101	1919	3889	3063	1889	2424	3894	5544	2604	1376	3131	4578	5133	7294	4792	4919	2077	1426	1623	11448	2170	3897	2716	3092	6302	3661	7573	8005	1882	1654	584	2073	1792	11599	4309
2	3073	-194	-728	2151	1418	1170	2036	1481	1159	1370	1971	3344	3197	2896	2866	1322	3883	3181	7286	1446	3300	1744	2944	691	3523	5254	5208	6271	3362	4293	15275	277	1307	13376	3193	4075	3665	3070	6683	14288	6166	6931	1500	2177	559	2083	1818	7358	2913
3	2384	-414	-2550	1587	571	1325	1963	1223	671	188	1204	3456	2856	2684	3844	1455	4481	2667	1220	826	3400	1636	3372	1095	3419	2879	5164	6920	3036	4908	3137	-175	1022	14581	2376	4881	4226	3869	6904	2606	5221	6241	1317	1493	1437	2735	2199	6537	2699
4	2865	-792	-1643	1900	-3224	1443	1581	723	1285	1074	1584	3832	3292	1461	4028	2160	4544	4032	1718	10172	3515	2082	4114	1432	3938	3783	5388	7369	9180	5270	3626	-217	108	14560	3051	4819	4072	3416	6659	1740	5033	5445	1262	1578	480	2340	3004	6104	2044
5	1533	-951	-1640	1621	492	1557	1521	-2867	1834	1046	1985	3110	2282	3216	4321	2686	3917	4559	856	1803	3990	2113	3128	1721	4719	4427	5790	7462	4586	4540	2641	167	668	14105	3362	4447	4189	4014	7603	2849	4575	5513	1222	1593	899	2490	2663	5877	1842
6	2221	-1184	-507	1241	501	1401	1947	1013	1638	1289	973	3232	3140	3067	4035	2913	3990	5108	1080	2098	3665	2207	2984	2269	5700	3886	4802	10089	2752	4917	3312	643	-57	13708	3509	4913	3849	3923	7108	2982	4869	4859	1708	1491	739	2046	3056	5163	2406
7	2877	-15660	-496	1276	1548	-3538	915	1056	1753	1345	957	4012	3406		3272	3842	5859	5320	1532	3042	12486	1546	3645	2521	5421	3056	4978	10246	1879	5759	3336	371	1035	12232	4223	4160	3567	4480	6916	2631	4269	5000	1784	1943	726	2086	2919	5405	3445
8	3476		-517	977	992	2188	1287	870	2132	1862	1256	3656	3146		3516		5397	5108	1185	2445		1752	3306	1419	5997	3188	5988	10898	3306	14809	3336	475	1168	11003	2912	2617	4479	4357	6620	2009	4490	4688	1905	2512	1060	1842	3794	7089	8685
9	3696		-711	547	1219	2328	1946	763	1616	1904	1586	4237	4372		3302		5319	5571	3086	3519		1342	3455	4656	6485	4122	6184	10487	2539	8300	2440	449	635	25111	3206	1893	4823	-2339	6527	2378	4359	4533	1916	3483	1425	1369	2960	5657	3697
10	3322		-178	-16478	1320	1993	1652	717	2697	2690	1262	4965	4038		615		5393	6114	4188	2954		714	4219	2722	6480	4724	4596	12102	2539	4443	3412	912	1734	8369	2895	2686	4733	4128	7071	2376	4292	4696	3020	2979	1473	1127	2906	6422	2685
11	2703		-278	526	493	1984	2075	1889	3015	2989	1090	4646	3894		3180		4860	7095		4438		1427	4618	2336	6470	4401	4582	13793	2286	5574	3448		1454	6609	2679	4622	4283	4621	7833	1984	4746	4837	1493	2137	1871	2501	3058	6012	3811
12	3154		-504	279	1192	1600	2112	1291	2584	2988	1720	4996	4657		5221		4228	8161		4772		1744		2144	6048	4799	3991	13337	4206	4753	2434		7820	4633	3105	3722		3051	6361	1654	4444	5344	1935	3287	2064	1667	2781	8031	3309
13	2802		-168	722	2103	2285	1715	2137	3612	2312	1862	14659	13933		4969		3483	19242		4992		3359		2093	6438	4247	3550	13562	4210	4314	2966		2497	4827	9506	3502		3794	6311	2775	5141	5477	1289	2349	2962	1984	3009	12918	3928
14	2349		9	236	1807	2354	2494		3146	3432	2218	4850	5676		4950		3656	9061				2026		2178	6234	4972	3761	12708	4069	3958			2471	4158	3825	3863		4045	6942	18920	6247	5477	2979	3392	2336	2856	3048	4459	2867
15	2049		1129	-858	1604	1584	755		2611	2274	1702	4115	4891		4982		13922	8633				1887		1987		4524	3423	12298	4319	3933			1687	4158	4211	3219		4045	12268	2054	5943	6543	2497	3710		4110	2650	5878	3761
16	1186		1722	-289	-4484	2691	1916		2303	3050	1542	4686	5368		6588		3252	7943				1406		3444		3382	7099	11711		4302			2289	1926	4042	2977		4732	10832	2054	5768	5750		4517		3346	3537	5157	5437
17	-2884		704	-2274	1973	2234	762		2410	3823	1640	4402	5277		6486		2958	7996				1394		4069		9353	3933	21741		6306			6584	4491	3600	5584		3676	28985	3654	19551	21150		3892		3410	5817	24508
18	1913		756	-1432	1580	1926	1775		2452	3696	2209	4147	4693		7228		2955	7413						4502		4928	3933	12594		4411			6584	4502	3662	2727		4376	12351	3500	5848	8554		3518		4196	4129	3728
19	1202		694	-435	2373	-4433	1485		2698		1663	4513	5527		8256		1819	6161						4604		4402	5434	12301		3190			3287	4224	3942	1248		2848	11948	3825	3559	6658		2800		4481	3148	4526
20	1637			372	1844	1890	1298		2913		2323	4619	5372		7409		2278	5339						4069		3775	4880	11755		3720			3550	4713	3723	906		2369	9842	3690	3975	8636		4316		4844	3812	5573
21	492			1387	1694	1820	1339		2054		2969	5126	5665		7347		2247	5264						5060		4338	5127	11778		3300			4458	3822	2772	2656			6576	4957	4325			4384		4801	3825	3580
22	1143			-12354	1811	1451	2381		2610		1897	5299	5689		6403		1871	4308						5090		4646	5087	10721		3351			5599	4129	2590	710			6554	5491				4850		5103	3499	4043
23	1572			2158	2530	2945	2459		1872		2425	5837	6115		7308		2325	4151						5195		4358	5192	10278		3160			6574	4293	1466	828			6348	5325				1729		4576	3934	3901
24				800	2905	1636	3575		2404		2617	5270	5645		6511			3793						4947		3962	4970	9549		2594			3120	4943	2441	8325			6580	5737				4539		4630	4778	4308
25				1648	3804	1725			2930		2619	6646	6435					4636						5148		3140	3455	10283		2735			4151	5595	-524	936			5760	6690				4539		4690	3837	3479
26				1353	2631	1902			1908			6568	6271											4847		3276	2889	9070					6582		3255	861			6146	7661				5537		4873	2875
27					2459	2060						5358	5474											5927		3134	2219	9397					7510		3466	1027			6705					5030		13661	2425
28					3238							4806	5081													3170	5142	9700					5851		3580	1624			6730					4744		3849	4065
29					3072							4494	5180													3715	2033	18929					4677		3624	-5646			16062					5630		3704	12773
30					1877							3489	4612													3507	2234	5643					4799			1483			5611					6016		4727	2283
31					2389							4569	4488													1822	1859	6333					4985			1268			5500					6828		4272	2283
32					2586							4403	4288													2161	2269	4274					5766			596			5788					7918		4539
33					1414							5014	4422													3071	2621	5347					5349			1505								7966		4448
34					2214							5268	4637													3742	1999	6766								922								9253		5196
35					2093							5131	4153													2690																		11341		5095
36					3788								5219													3013																		11214
37					5281								5117													3372
38																										4142
39																										3911
40																										4126
41																										5173
42
43
44
45
46
47
48
49
50
51
52
53
54
55
56
57
58
59
60
61
62
63
64
65
66
67
68
69
70
71
72
73
74
75
76
77
78
79
80
81
82
83
84
85
86
87
88
89
90
91
92
93
94
95
96
97
98
99
100
101
102
103
104
105
106
107
108
109
110
111
112
113
114
115
116
117
118
119
120
121
122
123
124
125
126
127
128
129
130
131
132
133
134
135
136
137
138
139
140
141
142
143
144
145
146
147
148
149
150
151
152
153
154
155
156
157
158
159
160
161
162
163
164
165
166
167
168
169
170
171
172
173
174
175
176
177
178
179
180
181
182
183
184
185
186
187
188
189
190
191
192
193
194
195
196
197
198
199
200
201
202
203
204
205
206
207
208
209
210
211
212
213
214
215
216
217
218
219
220
221
222
223
224
225
226
227
228
229
230
231
232
233
234
235
236
237
238
239
240
241
242
243
244
245
246
247
248
249
250
251
252
253
254
255
256
257
258
259
260
261
262
263
264
265
266
267
268
269
270
271
272
273
274
275
276
277
278
279
280
281
282
283
284
285
286
287
288
289
290
291
292
293
294
295
296
297
298
299
[truncated: 2 more columns]

## Sheet: mCherry-Gem_total_SG2
	Cell 1	Cell 2	Cell 3	Cell 4	Cell 5	Cell 6	Cell 7	Cell 8	Cell 9	Cell 10	Cell 11	Cell 12	Cell 13	Cell 14	Cell 15	Cell 16	Cell 17	Cell 18	Cell 19	Cell 20	Cell 21	Cell 22	Cell 23	Cell 24	Cell 25	Cell 26	Cell 27	Cell 28	Cell 29	Cell 30	Cell 31	Cell 32	Cell 33	Cell 34	Cell 35	Cell 36	Cell 37	Cell 38	Cell 39	Cell 40	Cell 41	Cell 42	Cell 43	Cell 44	Cell 45	Cell 46	Cell 47	Cell 48	Cell 49
0	3249	1457	5085	14042	4131	8769	70510	3939	9835	121587	16054	2620	11785	125860	28045	67727	9751	16143	12086	52815	14648	29470	10656	17141	10547	11080	8892	9253	17598	12455	8899	6774	81258	3382	16756	10380	9884	37796	10317	77646	22644	15303	11367	7776	20719	14584	8985	7634	20208
1	7072	4247	8645	16961	5636	8769	83581	6824	13399	129054	22793	3629	18426	132965	32927	71975	15591	21043	17010	59044	19027	38045	15830	22843	15112	16922	15127	12401	21411	17112	13379	2911	89350	5711	22736	13912	14964	47230	14634	88344	26444	17205	16814	13025	25984	20523	12929	11985	25537
2	10325	7674	12650	21142	8368	16538	90042	10544	19704	137608	30746	6284	22508	143933	37603	78996	21084	29116	22970	61242	23226	45985	21623	28484	21332	17480	19856	16700	27185	23716	19198	12544	98498	9063	26935	18586	22169	56139	19557	96861	30718	22845	23479	17088	30848	24368	17173	15342	32788
3	14763	11575	16795	27095	12212	20635	95876	15426	24992	151449	37320	9480	26919	155961	43818	84538	26729	32971	27358	73764	27161	50263	34349	36309	25183	21492	25664	21731	34055	29490	27279	16138	105855	11575	26935	23493	27609	64509	25136	102282	35283	25326	30460	21466	34539	29524	23006	19794	39468
4	21012	16669	12294	30695	16278	24507	107695	21073	31958	153062	44573	24968	31994	165083	49448	91777	32602	48067	34559	79074	32127	58601	34144	42845	30837	26733	34791	29057	40960	36842	34172	20503	112805	16604	38256	28607	33347	73730	30603	109563	40767	31010	39326	27913	39712	37160	27687	23706	45110
5	28347	21883	27243	36609	20921	28950	115271	28037	38207	156438	50851	19895	37531	167980	55663	95799	39187	45568	37827	89137	37339	66629	40083	52269	38271	29520	39464	34406	47119	43484	42993	25384	117811	20916	47188	34858	41567	83300	37471	119031	45685	33961	46670	33929	45062	41045	36813	30788	49948
6	35834	27178	31466	40871	24528	33555	120519	34040	44014	160727	59158	23660	43193	169546	63149	103540	48697	50568	45423	93399	43905	72926	48168	57416	43508	34583	48296	38444	53001	51660	49880	31008	127988	25645	52420	38264	49382	89297	45839	122237	43943	39387	54455	37083	50458	46501	41939	39692	59412
7	42314	33880	37993	47480	30811	41429	126533	41856	50939	173305	64597	28690	46817	194369	67920	110430	55466	56263	52426	99458	55725	76396	54201	60375	50002	39486	55834	47063	62420	57033	55094	31008	127696	29544	58923	44107	56138	98599	51871	125414	54300	43340	60632	43315	57700	53490	48745	47143	63815
8	51713	39953	43433	52414	36443	46317	130047	45787	53552	176998	72966	35180	52187	205432	75006	121117	64553	61784	57347	106320	57150	80393	58539	63923	57855	45629	64779	55382	70447	63816	66050	43138	134653	36360	63147	49926	56138	103541	55772	134958	57586	48208	68038	50562	62103	58116	55258	51329	69699
9	60547	45912	48552	56193	43539	52677	136024	53351	64886	181975	77624	41229	55639	212121	81964	128831	74638	68924	63915	119355	61003	86334	65332	73511	64757	49781	71252	65110	76904	71957	75135		139998	37997	69355	55401	71918	111312	62882	138585	62456	50373	66808	55991	64787	63220	58619	57162	74083
10	68682	34961	52680	63228	47924	58216	135138	53502	65055	201262	85700	48969	62842	220734	88356	140129	78777	74644	68597	124746	70263	97372	72572	82633	72250	53935		73846	84230	96118	79487		151724	42568	70592	60069	91160	117890	67725	143212	65577	55578	79201	58140	73246	66529	70896	65885	82042
11	76157	55446	56421	69255	51446	66962		65467	72502	212816	96562	54318	69173	231947	93677		88210	79585	72578	130790	74848	102779	81473	87756	74735	60726		80076	91441	87030	90791		156681	47299	81617	65294	85948	129305	74656	148729	71483	58446	82525	58140	77698	74738	73735	72278	92233
12	81617		61951	71575	58168	73230		71497	78367	213780	96642	60594	72758	245210	99967		97178	83602	82909	136919	78834	108260	84227	93687	82149	64271		84596	98404	90319	96068		161239	51382	87181	69233	89614	137707	80909	155110	77468	63910	93148	68934	77411	80458	75552	76877	90141
13	92119		64952	80503	63455	77687		76217	84895	226548	97998	66003	80866	244849	108551		104739	87355	87804	143347	84295		93199	100400	87921	67478		94727	100876	102119			165000	56331	93075	75733	105147	144743	84421	160843	83343	67968	97360	73867	81353	80148	84649	75141	90141
14			73232	86453		79895		84481	93165	235940	115359	72122	85856		119737		114340	91884	93374	148058	91637		100456	106242	95498	71777		106511	110366	105773			165947	56331	97416	78532	112722	153347	92028	165025	87301	71309	101994	76290	85475	92926		88693	102337
15			81528	93083		86193		89853	99938	242779	124200	79521	89129		124790		121290	96534	99131	151916	99794		107857	112958	103178	74987			115236	110520			172407		102254	86035	116790	167666	93342		95720	68401	101994	80665	92420	92926		93394	106607
16			66287					96309	104559	251607	126021	94007	93440		133827		131474	94377	103051	168864	102943		119787		109319	78285			121469	110520					113228	86857		161355	99436		102686	80749	109183	89823	97972	110655		100215	113989
17								103761	115348		131132	86909	95923		137420				109838	164188	112820		128952						122024	122557					118727	91633		181192	105496		110975	82259	116702	93890		113429		101872	116422
18								112407	121686			88597	104197						116708		114010		137038						133081	130180					129139	96942		189775	105648		92341	85729	118424	101193		116340			121402
19								119141	127611			102721	103640						123643				146606						137926	136783					136010	100775		195907	110388		119462	90742	126339	106588					131874
20								131241	131260			113858	116184						128427																144033	104278		212974	114405		123553	96442	126922						136626
21								133220	136157			130507	116184						130344																152500			219100	122236			101741							143323
22								139998				133489	116184						135820																156843				126264
23								141482																															133271
24								149657
25
26
27
28
29
30
31
32
33
34
35
36
37
38
39
40
41
42
43
44
45
46
47
48
49
50
51
52
53
54
55
56
57
58
59
60
61
62
63
64
65
66
67
68
69
70
71
72
73
74
75
76
77
78
79
80
81
82
83
84
85
86
87
88
89
90
91
92
93
94
95
96
97
98
99
100
101
102
103
104
105
106
107
108
109
110
111
112
113
114
115
116
117
118
119
120
121
122
123
124
125
126
127
128
129
130
131
132
133
134
135
136
137
138
139
140
141
142
143
144
145
146
147
148
149
150
151
152
153
154
155
156
157
158
159
160
161
162
163
164
165
166
167
168
169
170
171
172
173
174
175
176
177
178
179
180
181
182
183
184
185
186
187
188
189
190
191
192
193
194
195
196
197
198
199
200
201
202
203
204
205
206
207
208
209
210
211
212
213
214
215
216
217
218
219
220
221
222
223
224
225
226
227
228
229
230
231
232
233
234
235
236
237
238
239
240
241
242
243
244
245
246
247
248
249
250
251
252
253
254
255
256
257
258
259
260
261
262
263
264
265
266
267
268
269
270
271
272
273
274
275
276
277
278
279
280
281
282
283
284
285
286
287
288
289
290
291
292
293
294
295
296
297
298
299
[truncated: 5 more columns]

## Sheet: Frame_G1(h)
	Cell 1	Cell 2	Cell 3	Cell 4	Cell 5	Cell 6	Cell 7	Cell 8	Cell 9	Cell 10	Cell 11	Cell 12	Cell 13	Cell 14	Cell 15	Cell 16	Cell 17	Cell 18	Cell 19	Cell 20	Cell 21	Cell 22	Cell 23	Cell 24	Cell 25	Cell 26	Cell 27	Cell 28	Cell 29	Cell 30	Cell 31	Cell 32	Cell 33	Cell 34	Cell 35	Cell 36	Cell 37	Cell 38	Cell 39	Cell 40	Cell 41	Cell 42	Cell 43	Cell 44	Cell 45	Cell 46	Cell 47	Cell 48	Cell 49
0	13.6667	13	22	12	14	13	14.3333	13.6667	19	26.6667	13.6667	15	15	19.6667	16	26.6667	10.3333	11	18.6667	18	13	15	21.3333	16.3333	21.6667	9.66667	10	9.66667	18	9.66667	18.6667	11.3333	15.3333	16.3333	11	9.66667	21.3333	16.3333	9.66667	14.6667	9.66667	9.66667	24	11.6667	22.3333	10.3333	9.66667	15	16.6667
1	14	13.3333	22.3333	12.3333	14.3333	13.3333	14.6667	14	19.3333	27	14	15.3333	15.3333	20	16.3333	27	10.6667	11.3333	19	18.3333	13.3333	15.3333	21.6667	16.6667	22	10	10.3333	10	18.3333	10	19	11.6667	15.6667	16.6667	11.3333	10	21.6667	16.6667	10	15	10	10	24.3333	12	22.6667	10.6667	10	15.3333	17
2	14.3333	13.6667	22.6667	12.6667	14.6667	13.6667	15	14.3333	19.6667	27.3333	14.3333	15.6667	15.6667	20.3333	16.6667	27.3333	11	11.6667	19.3333	18.6667	13.6667	15.6667	22	17	22.3333	10.3333	10.6667	10.3333	18.6667	10.3333	19.3333	12	16	17	11.6667	10.3333	22	17	10.3333	15.3333	10.3333	10.3333	24.6667	12.3333	23	11	10.3333	15.6667	17.3333
3	14.6667	14	23	13	15	14	15.3333	14.6667	20	27.6667	14.6667	16	16	20.6667	17	27.6667	11.3333	12	19.6667	19	14	16	22.3333	17.3333	22.6667	10.6667	11	10.6667	19	10.6667	19.6667	12.3333	16.3333	17.3333	12	10.6667	22.3333	17.3333	10.6667	15.6667	10.6667	10.6667	25	12.6667	23.3333	11.3333	10.6667	16	17.6667
4	15	14.3333	23.3333	13.3333	15.3333	14.3333	15.6667	15	20.3333	28	15	16.3333	16.3333	21	17.3333	28	11.6667	12.3333	20	19.3333	14.3333	16.3333	22.6667	17.6667	23	11	11.3333	11	19.3333	11	20	12.6667	16.6667	17.6667	12.3333	11	22.6667	17.6667	11	16	11	11	25.3333	13	23.6667	11.6667	11	16.3333	18
5	15.3333	14.6667	23.6667	13.6667	15.6667	14.6667	16	15.3333	20.6667	28.3333	15.3333	16.6667	16.6667	21.3333	17.6667	28.3333	12	12.6667	20.3333	19.6667	14.6667	16.6667	23	18	23.3333	11.3333	11.6667	11.3333	19.6667	11.3333	20.3333	13	17	18	12.6667	11.3333	23	18	11.3333	16.3333	11.3333	11.3333	25.6667	13.3333	24	12	11.3333	16.6667	18.3333
6	15.6667	15	24	14	16	15	16.3333	15.6667	21	28.6667	15.6667	17	17	21.6667	18	28.6667	12.3333	13	20.6667	20	15	17	23.3333	18.3333	23.6667	11.6667	12	11.6667	20	11.6667	20.6667	13.3333	17.3333	18.3333	13	11.6667	23.3333	18.3333	11.6667	16.6667	11.6667	11.6667	26	13.6667	24.3333	12.3333	11.6667	17	18.6667
7	16	15.3333	24.3333	14.3333	16.3333	15.3333	16.6667	16	21.3333	29	16	17.3333	17.3333		18.3333	29	12.6667	13.3333	21	20.3333	15.3333	17.3333	23.6667	18.6667	24	12	12.3333	12	20.3333	12	21	13.6667	17.6667	18.6667	13.3333	12	23.6667	18.6667	12	17	12	12	26.3333	14	24.6667	12.6667	12	17.3333	19
8	16.3333		24.6667	14.6667	16.6667	15.6667	17	16.3333	21.6667	29.3333	16.3333	17.6667	17.6667		18.6667		13	13.6667	21.3333	20.6667		17.6667	24	19	24.3333	12.3333	12.6667	12.3333	20.6667	12.3333	21.3333	14	18	19	13.6667	12.3333	24	19	12.3333	17.3333	12.3333	12.3333	26.6667	14.3333	25	13	12.3333	17.6667	19.3333
9	16.6667		25	15	17	16	17.3333	16.6667	22	29.6667	16.6667	18	18		19		13.3333	14	21.6667	21		18	24.3333	19.3333	24.6667	12.6667	13	12.6667	21	12.6667	21.6667	14.3333	18.3333	19.3333	14	12.6667	24.3333	19.3333	12.6667	17.6667	12.6667	12.6667	27	14.6667	25.3333	13.3333	12.6667	18	19.6667
10	17		25.3333	15.3333	17.3333	16.3333	17.6667	17	22.3333	30	17	18.3333	18.3333		19.3333		13.6667	14.3333	22	21.3333		18.3333	24.6667	19.6667	25	13	13.3333	13	21.3333	13	22	14.6667	18.6667	19.6667	14.3333	13	24.6667	19.6667	13	18	13	13	27.3333	15	25.6667	13.6667	13	18.3333	20
11	17.3333		25.6667	15.6667	17.6667	16.6667	18	17.3333	22.6667	30.3333	17.3333	18.6667	18.6667		19.6667		14	14.6667		21.6667		18.6667	25	20	25.3333	13.3333	13.6667	13.3333	21.6667	13.3333	22.3333		19	20	14.6667	13.3333	25	20	13.3333	18.3333	13.3333	13.3333	27.6667	15.3333	26	14	13.3333	18.6667	20.3333
12	17.6667		26	16	18	17	18.3333	17.6667	23	30.6667	17.6667	19	19		20		14.3333	15		22		19		20.3333	25.6667	13.6667	14	13.6667	22	13.6667	22.6667		19.3333	20.3333	15	13.6667		20.3333	13.6667	18.6667	13.6667	13.6667	28	15.6667	26.3333	14.3333	13.6667	19	20.6667
13	18		26.3333	16.3333	18.3333	17.3333	18.6667	18	23.3333	31	18	19.3333	19.3333		20.3333		14.6667	15.3333		22.3333		19.3333		20.6667	26	14	14.3333	14	22.3333	14	23		19.6667	20.6667	15.3333	14		20.6667	14	19	14	14	28.3333	16	26.6667	14.6667	14	19.3333	21
14	18.3333		26.6667	16.6667	18.6667	17.6667	19		23.6667	31.3333	18.3333	19.6667	19.6667		20.6667		15	15.6667				19.6667		21	26.3333	14.3333	14.6667	14.3333	22.6667	14.3333			20	21	15.6667	14.3333		21	14.3333	19.3333	14.3333	14.3333	28.6667	16.3333	27	15	14.3333	19.6667	21.3333
15	18.6667		27	17	19	18	19.3333		24	31.6667	18.6667	20	20		21		15.3333	16				20		21.3333		14.6667	15	14.6667	23	14.6667			20.3333	21.3333	16	14.6667		21.3333	14.6667	19.6667	14.6667	14.6667	29	16.6667		15.3333	14.6667	20	21.6667
16	19		27.3333	17.3333	19.3333	18.3333	19.6667		24.3333	32	19	20.3333	20.3333		21.3333		15.6667	16.3333				20.3333		21.6667		15	15.3333	15		15			20.6667	21.6667	16.3333	15		21.6667	15	20	15	15		17		15.6667	15	20.3333	22
17	19.3333		27.6667	17.6667	19.6667	18.6667	20		24.6667	32.3333	19.3333	20.6667	20.6667		21.6667		16	16.6667				20.6667		22		15.3333	15.6667	15.3333		15.3333			21	22	16.6667	15.3333		22	15.3333	20.3333	15.3333	15.3333		17.3333		16	15.3333	20.6667
18	19.6667		28	18	20	19	20.3333		25	32.6667	19.6667	21	21		22		16.3333	17						22.3333		15.6667	16	15.6667		15.6667			21.3333	22.3333	17	15.6667		22.3333	15.6667	20.6667	15.6667	15.6667		17.6667		16.3333	15.6667	21
19	20		28.3333	18.3333	20.3333	19.3333	20.6667		25.3333		20	21.3333	21.3333		22.3333		16.6667	17.3333						22.6667		16	16.3333	16		16			21.6667	22.6667	17.3333	16		22.6667	16	21	16	16		18		16.6667	16	21.3333
20	20.3333			18.6667	20.6667	19.6667	21		25.6667		20.3333	21.6667	21.6667		22.6667		17	17.6667						23		16.3333	16.6667	16.3333		16.3333			22	23	17.6667	16.3333		23	16.3333	21.3333	16.3333	16.3333		18.3333		17	16.3333	21.6667
21	20.6667			19	21	20	21.3333		26		20.6667	22	22		23		17.3333	18						23.3333		16.6667	17	16.6667		16.6667			22.3333	23.3333	18	16.6667			16.6667	21.6667	16.6667			18.6667		17.3333	16.6667	22
22	21			19.3333	21.3333	20.3333	21.6667		26.3333		21	22.3333	22.3333		23.3333		17.6667	18.3333						23.6667		17	17.3333	17		17			22.6667	23.6667	18.3333	17			17	22				19		17.6667	17	22.3333
23	21.3333			19.6667	21.6667	20.6667	22		26.6667		21.3333	22.6667	22.6667		23.6667		18	18.6667						24		17.3333	17.6667	17.3333		17.3333			23	24	18.6667	17.3333			17.3333	22.3333				19.3333		18	17.3333	22.6667
24				20	22	21	22.3333		27		21.6667	23	23		24			19						24.3333		17.6667	18	17.6667		17.6667			23.3333	24.3333	19	17.6667			17.6667	22.6667				19.6667		18.3333	17.6667	23
25				20.3333	22.3333	21.3333			27.3333		22	23.3333	23.3333					19.3333						24.6667		18	18.3333	18		18			23.6667	24.6667	19.3333	18			18	23				20		18.6667	18	23.3333
26				20.6667	22.6667	21.6667			27.6667			23.6667	23.6667											25		18.3333	18.6667	18.3333					24		19.6667	18.3333			18.3333	23.3333				20.3333		19	18.3333
27					23	22						24	24											25.3333		18.6667	19	18.6667					24.3333		20	18.6667			18.6667					20.6667		19.3333	18.6667
28					23.3333							24.3333	24.3333													19	19.3333	19					24.6667		20.3333	19			19					21		19.6667	19
29					23.6667							24.6667	24.6667													19.3333	19.6667	19.3333					25		20.6667	19.3333			19.3333					21.3333		20	19.3333
30					24							25	25													19.6667	20	19.6667					25.3333			19.6667			19.6667					21.6667		20.3333	19.6667
31					24.3333							25.3333	25.3333													20	20.3333	20					25.6667			20			20					22		20.6667	20
32					24.6667							25.6667	25.6667													20.3333	20.6667	20.3333					26			20.3333			20.3333					22.3333		21
33					25							26	26													20.6667	21	20.6667					26.3333			20.6667								22.6667		21.3333
34					25.3333							26.3333	26.3333													21	21.3333	21								21								23		21.6667
35					25.6667							26.6667	26.6667													21.3333																		23.3333		22
36					26								27													21.6667																		23.6667
37					26.3333								27.3333													22
38																										22.3333
39																										22.6667
40																										23
41																										23.3333
42
43
44
45
46
47
48
49
50
51
52
53
54
55
56
57
58
59
60
61
62
63
64
65
66
67
68
69
70
71
72
73
74
75
76
77
78
79
80
81
82
83
84
85
86
87
88
89
90
91
92
93
94
95
96
97
98
99
100
101
102
103
104
105
106
107
108
109
110
111
112
113
114
115
116
117
118
119
120
121
122
123
124
125
126
127
128
129
130
131
132
133
134
135
136
137
138
139
140
141
142
143
144
145
146
147
148
149
150
151
152
153
154
155
156
157
158
159
160
161
162
163
164
165
166
167
168
169
170
171
172
173
174
175
176
177
178
179
180
181
182
183
184
185
186
187
188
189
190
191
192
193
194
195
196
197
198
199
200
201
202
203
204
205
206
207
208
209
210
211
212
213
214
215
216
217
218
219
220
221
222
223
224
225
226
227
228
229
230
231
232
233
234
235
236
237
238
239
240
241
242
243
244
245
246
247
248
249
250
251
252
253
254
255
256
257
258
259
260
261
262
263
264
265
266
267
268
269
270
271
272
273
274
275
276
277
278
279
280
281
282
283
284
285
286
287
288
289
290
291
292
293
294
295
296
297
298
299
[truncated: 2 more columns]

## Sheet: Frame_SG2(h)
	Cell 1	Cell 2	Cell 3	Cell 4	Cell 5	Cell 6	Cell 7	Cell 8	Cell 9	Cell 10	Cell 11	Cell 12	Cell 13	Cell 14	Cell 15	Cell 16	Cell 17	Cell 18	Cell 19	Cell 20	Cell 21	Cell 22	Cell 23	Cell 24	Cell 25	Cell 26	Cell 27	Cell 28	Cell 29	Cell 30	Cell 31	Cell 32	Cell 33	Cell 34	Cell 35	Cell 36	Cell 37	Cell 38	Cell 39	Cell 40	Cell 41	Cell 42	Cell 43	Cell 44	Cell 45	Cell 46	Cell 47	Cell 48	Cell 49
0	27	16	14	23.6667	23.6667	19.6667	12.6667	16.6667	24	9.66667	15.6667	14	13.6667	13.3333	20.6667	10.3333	21.6667	14	24	10	17	9.66667	18.3333	14	13	22	23.3333	31.3333	18	16	24.3333	19	9.66667	16.6667	20.3333	28	16	10	25	13	13.3333	10.3333	16.3333	16.3333	9.66667	15	23.6667	11	15.6667
1	27.3333	16.3333	14.3333	24	24	20	13	17	24.3333	10	16	14.3333	14	13.6667	21	10.6667	22	14.3333	24.3333	10.3333	17.3333	10	18.6667	14.3333	13.3333	22.3333	23.6667	31.6667	18.3333	16.3333	24.6667	19.3333	10	17	20.6667	28.3333	16.3333	10.3333	25.3333	13.3333	13.6667	10.6667	16.6667	16.6667	10	15.3333	24	11.3333	16
2	27.6667	16.6667	14.6667	24.3333	24.3333	20.3333	13.3333	17.3333	24.6667	10.3333	16.3333	14.6667	14.3333	14	21.3333	11	22.3333	14.6667	24.6667	10.6667	17.6667	10.3333	19	14.6667	13.6667	22.6667	24	32	18.6667	16.6667	25	19.6667	10.3333	17.3333	21	28.6667	16.6667	10.6667	25.6667	13.6667	14	11	17	17	10.3333	15.6667	24.3333	11.6667	16.3333
3	28	17	15	24.6667	24.6667	20.6667	13.6667	17.6667	25	10.6667	16.6667	15	14.6667	14.3333	21.6667	11.3333	22.6667	15	25	11	18	10.6667	19.3333	15	14	23	24.3333	32.3333	19	17	25.3333	20	10.6667	17.6667	21.3333	29	17	11	26	14	14.3333	11.3333	17.3333	17.3333	10.6667	16	24.6667	12	16.6667
4	28.3333	17.3333	15.3333	25	25	21	14	18	25.3333	11	17	15.3333	15	14.6667	22	11.6667	23	15.3333	25.3333	11.3333	18.3333	11	19.6667	15.3333	14.3333	23.3333	24.6667	32.6667	19.3333	17.3333	25.6667	20.3333	11	18	21.6667	29.3333	17.3333	11.3333	26.3333	14.3333	14.6667	11.6667	17.6667	17.6667	11	16.3333	25	12.3333	17
5	28.6667	17.6667	15.6667	25.3333	25.3333	21.3333	14.3333	18.3333	25.6667	11.3333	17.3333	15.6667	15.3333	15	22.3333	12	23.3333	15.6667	25.6667	11.6667	18.6667	11.3333	20	15.6667	14.6667	23.6667	25	33	19.6667	17.6667	26	20.6667	11.3333	18.3333	22	29.6667	17.6667	11.6667	26.6667	14.6667	15	12	18	18	11.3333	16.6667	25.3333	12.6667	17.3333
6	29	18	16	25.6667	25.6667	21.6667	14.6667	18.6667	26	11.6667	17.6667	16	15.6667	15.3333	22.6667	12.3333	23.6667	16	26	12	19	11.6667	20.3333	16	15	24	25.3333	33.3333	20	18	26.3333	21	11.6667	18.6667	22.3333	30	18	12	27	15	15.3333	12.3333	18.3333	18.3333	11.6667	17	25.6667	13	17.6667
7	29.3333	18.3333	16.3333	26	26	22	15	19	26.3333	12	18	16.3333	16	15.6667	23	12.6667	24	16.3333	26.3333	12.3333	19.3333	12	20.6667	16.3333	15.3333	24.3333	25.6667	33.6667	20.3333	18.3333	26.6667	21.3333	12	19	22.6667	30.3333	18.3333	12.3333	27.3333	15.3333	15.6667	12.6667	18.6667	18.6667	12	17.3333	26	13.3333	18
8	29.6667	18.6667	16.6667	26.3333	26.3333	22.3333	15.3333	19.3333	26.6667	12.3333	18.3333	16.6667	16.3333	16	23.3333	13	24.3333	16.6667	26.6667	12.6667	19.6667	12.3333	21	16.6667	15.6667	24.6667	26	34	20.6667	18.6667	27	21.6667	12.3333	19.3333	23	30.6667	18.6667	12.6667	27.6667	15.6667	16	13	19	19	12.3333	17.6667	26.3333	13.6667	18.3333
9	30	19	17	26.6667	26.6667	22.6667	15.6667	19.6667	27	12.6667	18.6667	17	16.6667	16.3333	23.6667	13.3333	24.6667	17	27	13	20	12.6667	21.3333	17	16	25	26.3333	34.3333	21	19	27.3333		12.6667	19.6667	23.3333	31	19	13	28	16	16.3333	13.3333	19.3333	19.3333	12.6667	18	26.6667	14	18.6667
10	30.3333	19.3333	17.3333	27	27	23	16	20	27.3333	13	19	17.3333	17	16.6667	24	13.6667	25	17.3333	27.3333	13.3333	20.3333	13	21.6667	17.3333	16.3333	25.3333		34.6667	21.3333	19.3333	27.6667		13	20	23.6667	31.3333	19.3333	13.3333	28.3333	16.3333	16.6667	13.6667	19.6667	19.6667	13	18.3333	27	14.3333	19
11	30.6667	19.6667	17.6667	27.3333	27.3333	23.3333		20.3333	27.6667	13.3333	19.3333	17.6667	17.3333	17	24.3333		25.3333	17.6667	27.6667	13.6667	20.6667	13.3333	22	17.6667	16.6667	25.6667		35	21.6667	19.6667	28		13.3333	20.3333	24	31.6667	19.6667	13.6667	28.6667	16.6667	17	14	20	20	13.3333	18.6667	27.3333	14.6667	19.3333
12	31		18	27.6667	27.6667	23.6667		20.6667	28	13.6667	19.6667	18	17.6667	17.3333	24.6667		25.6667	18	28	14	21	13.6667	22.3333	18	17	26		35.3333	22	20	28.3333		13.6667	20.6667	24.3333	32	20	14	29	17	17.3333	14.3333	20.3333	20.3333	13.6667	19	27.6667	15	19.6667
13	31.3333		18.3333	28	28	24		21	28.3333	14	20	18.3333	18	17.6667	25		26	18.3333	28.3333	14.3333	21.3333		22.6667	18.3333	17.3333	26.3333		35.6667	22.3333	20.3333			14	21	24.6667	32.3333	20.3333	14.3333	29.3333	17.3333	17.6667	14.6667	20.6667	20.6667	14	19.3333	28	15.3333	20
14			18.6667	28.3333		24.3333		21.3333	28.6667	14.3333	20.3333	18.6667	18.3333		25.3333		26.3333	18.6667	28.6667	14.6667	21.6667		23	18.6667	17.6667	26.6667		36	22.6667	20.6667			14.3333	21.3333	25	32.6667	20.6667	14.6667	29.6667	17.6667	18	15	21	21	14.3333	19.6667		15.6667	20.3333
15			19	28.6667		24.6667		21.6667	29	14.6667	20.6667	19	18.6667		25.6667		26.6667	19	29	15	22		23.3333	19	18	27			23	21			14.6667		25.3333	33	21	15	30		18.3333	15.3333	21.3333	21.3333	14.6667	20		16	20.6667
16			19.3333					22	29.3333	15	21	19.3333	19		26		27	19.3333	29.3333	15.3333	22.3333		23.6667		18.3333	27.3333			23.3333	21.3333					25.6667	33.3333		15.3333	30.3333		18.6667	15.6667	21.6667	21.6667	15	20.3333		16.3333	21
17								22.3333	29.6667		21.3333	19.6667	19.3333		26.3333				29.6667	15.6667	22.6667		24						23.6667	21.6667					26	33.6667		15.6667	30.6667		19	16	22	22		20.6667		16.6667	21.3333
18								22.6667	30			20	19.6667						30		23		24.3333						24	22					26.3333	34		16	31		19.3333	16.3333	22.3333	22.3333		21			21.6667
19								23	30.3333			20.3333	20						30.3333				24.6667						24.3333	22.3333					26.6667	34.3333		16.3333	31.3333		19.6667	16.6667	22.6667	22.6667					22
20								23.3333	30.6667			20.6667	20.3333						30.6667																27	34.6667		16.6667	31.6667		20	17	23						22.3333
21								23.6667	31			21	20.6667						31																27.3333			17	32			17.3333							22.6667
22								24				21.3333	21						31.3333																27.6667				32.3333
23								24.3333																															32.6667
24								24.6667
25
26
27
28
29
30
31
32
33
34
35
36
37
38
39
40
41
42
43
44
45
46
47
48
49
50
51
52
53
54
55
56
57
58
59
60
61
62
63
64
65
66
67
68
69
70
71
72
73
74
75
76
77
78
79
80
81
82
83
84
85
86
87
88
89
90
91
92
93
94
95
96
97
98
99
100
101
102
103
104
105
106
107
108
109
110
111
112
113
114
115
116
117
118
119
120
121
122
123
124
125
126
127
128
129
130
131
132
133
134
135
136
137
138
139
140
141
142
143
144
145
146
147
148
149
150
151
152
153
154
155
156
157
158
159
160
161
162
163
164
165
166
167
168
169
170
171
172
173
174
175
176
177
178
179
180
181
182
183
184
185
186
187
188
189
190
191
192
193
194
195
196
197
198
199
200
201
202
203
204
205
206
207
208
209
210
211
212
213
214
215
216
217
218
219
220
221
222
223
224
225
226
227
228
229
230
231
232
233
234
235
236
237
238
239
240
241
242
243
244
245
246
247
248
249
250
251
252
253
254
255
256
257
258
259
260
261
262
263
264
265
266
267
268
269
270
271
272
273
274
275
276
277
278
279
280
281
282
283
284
285
286
287
288
289
290
291
292
293
294
295
296
297
298
299
[truncated: 5 more columns]

## Sheet: Half-life_G1(h)
	Cell 1	Cell 2	Cell 3	Cell 4	Cell 5	Cell 6	Cell 7	Cell 8	Cell 9	Cell 10	Cell 11	Cell 12	Cell 13	Cell 14	Cell 15	Cell 16	Cell 17	Cell 18	Cell 19	Cell 20	Cell 21	Cell 22	Cell 23	Cell 24	Cell 25	Cell 26	Cell 27	Cell 28	Cell 29	Cell 30	Cell 31	Cell 32	Cell 33	Cell 34	Cell 35	Cell 36	Cell 37	Cell 38	Cell 39	Cell 40	Cell 41	Cell 42	Cell 43	Cell 44	Cell 45	Cell 46	Cell 47	Cell 48	Cell 49
0	4.96142	6.08331	6.08111	4.83651	8.60706	15.6856	13.8756	15.6344	4.71465	8.03667	11.1381	6.11381	9.19459	56.5721	6.35365	41.6582	5.42202	5.50447	29.3493	17.4504	20.8138	3.84609	9.42441	5.11528	6.03496	9.4961	7.8965	5.9642	19.5892	5.73524	4.45081	4.60542	6.97069	6.50442	6.41948	6.91851	8.58266	4.65962	6.21034	7.22342	4.91994	5.27708	22.4027	6.30809	3.72923	6.28357	8.6123	7.14861	5.26627
[truncated: 2 more columns]

## Sheet: Half-life_SG2(h)
	Cell 1	Cell 2	Cell 3	Cell 4	Cell 5	Cell 6	Cell 7	Cell 8	Cell 9	Cell 10	Cell 11	Cell 12	Cell 13	Cell 14	Cell 15	Cell 16	Cell 17	Cell 18	Cell 19	Cell 20	Cell 21	Cell 22	Cell 23	Cell 24	Cell 25	Cell 26	Cell 27	Cell 28	Cell 29	Cell 30	Cell 31	Cell 32	Cell 33	Cell 34	Cell 35	Cell 36	Cell 37	Cell 38	Cell 39	Cell 40	Cell 41	Cell 42	Cell 43	Cell 44	Cell 45	Cell 46	Cell 47	Cell 48	Cell 49
0	83.7035	25.3686	20.1726	31.0242	12.669	28.2711	28.6858	45.4998	49.779	40.655	40.7947	33.067	26.1542	34.7073	40.509	53.814	425.381	26.4711	41.3393	74.9737	146.2	45.0382	115.383	62.4241	41.6865	29.2076	29.9485	29.403	32.1881	26.9935	30.5606	18.7937	89.0519	34.2194	48.0541	37.3564	33.2375	23.0763	22.2556	29.2096	21.2281	42.2183	43.1557	40.0481	32.7052	68.6902	35.4549	41.3949	39.9857
[truncated: 2 more columns]
