# Supplementary material for: The G1-S transition is promoted by Rb degradation via the E3 ligase UBR5
Source: Sci Adv. 2024 Oct 23;10(43):eadq6858. doi: 10.1126/sciadv.adq6858 (PMC11498223; doi:10.1126/sciadv.adq6858)
Supplement: Supplementary file 2 — Tables S1 to S36 [file sciadv.adq6858_tables_s1_to_s36.zip › adq6858_table_s30.xlsx]

## Sheet: Clover_total_G1
	Cell 1	Cell 2	Cell 3	Cell 4	Cell 5	Cell 6	Cell 7	Cell 8	Cell 9	Cell 10	Cell 11	Cell 12	Cell 13	Cell 14	Cell 15	Cell 16	Cell 17	Cell 18	Cell 19	Cell 20	Cell 21	Cell 22	Cell 23	Cell 24	Cell 25	Cell 26	Cell 27	Cell 28	Cell 29	Cell 30	Cell 31	Cell 32	Cell 33	Cell 34	Cell 35	Cell 36	Cell 37	Cell 38	Cell 39	Cell 40	Cell 41	Cell 42	Cell 43	Cell 44	Cell 45
0	636546	800231	602522	327956	685995	1503615	692458	671122	152333	554085	920372	223168	262264	180707	477450	2619171	198318	379318	258797	753930	428634	526688	752655	323529	170415	181103	286042	237407	540617	200306	441869	198669	172695	144526	483394	648826	867632	451888	177831	543656	249744	434158	161167	274681	187335
1	617007	767308	584688	311441	675484	1483663	673632	627514	145642	551688	873864	213486	270761	170729	455642	2495567	195157	367336	247477	742334	415253	521323	740928	324297	167090	179053	257228	226514	550073	188290	410418	195613	171115	141966	468671	653134	822683	454153	175123	548624	245475	406624	156693	303235	188394
2	572995	749776	560998	292923	664752	1471372	645987	600137	143166	532117	823910	203153	264065	166716	440990	2307462	194354	354336	228761	728526	377876	506231	745452	321649	158490	176278	234223	216369	544543	181192	376763	183873	169229	134746	457702	647866	785832	453975	161150	543916	232914	373374	150545	266302	177221
3	530687	728126	511440	287901	659066	1458412	636621	564748	135159	532459	791513	203031	257006	164107	420363	2175230	185785	358896	226932	695738	367088	514456	736600	316191	155223	175843	214264	207515	526899	161708	357722	173540	170292	129027	432076	624954	767170	451513	150812	533570	212849	354792	137186	273008	160886
4	486409	698120	480382	273594	640684	1430592	589395	553260	132532	527107	742617	197469	242286	152469	401588	1976582	176605	344054	217400	659193	338935	506685	724367	308231	151649	171160	204310	203142	515878	154464	327354	161172	162361	119676	416690	611301	738552	428816	143125	527592	207162	324858	129759	262603	142335
5	455018	665372	435822	257997	610829	1394748	569537	513346	133977	515768	694273	181037	242280	150000	385909	1797676	160649	333715	207628	619524	313308	499471	711905	295830	147038	160108	199460	205607	500527	149646	304635	160438	155194	111106	396082	599721	723405	406006	133215	520918	193723	297158	120781	262471	141459
6	421805	634272	404637	235603	608286	1330579	524338	492280	128842	503370	664580	175186	231966	156503	362541	1675506	158963	319946	197841	568400	297249	467253	703911	280099	143978	155234	192381	193908	476460	144669	287905	153708	148736	106505	374484	577715	689666	389578	125634	508573	180965	285158	119979	256377	139768
7	382636	606697	377258	223120	593178	1289805	479925	444053	130870	510400	629818	163463	220646	141058	342259	1518179	147394	327866		538618	289858	449058	671120	273053	135731	147583	178929	180631	466223	145878	268989	146122	146692	105599	353855	564266	690826	375483	123621	502448	169534	258245	111701	267310	126827
8	356589	581872	345681	212915	570100	1287940	442567	408486	127149	499109	575641	148887	207327	144622	325157	1394228	136109	330128		502431	281754	433723	636847	262032	129022	140909	171312	163942		143832	255315	142503	143894	93683	330926	532629	666521	357595	111266	477013	169534	236480	98648	250580	111815
9	326637	556216	327896	198355	543134	1241328	424123	372055		485168	553537	148148	209957	145375	308666	1288756	137753	319662		467670	272245	409701	615057	244046	123990	138211	153374	160000		141311	238400	141110	147150	85660	300328	499779	661262	342969	111064	458731	169103	220840	96626	240438	103918
10	302098	532545	298733	185952	547000		395381	335915			512302	138733	189685	148785	293143	1198250	125213	294782		452829	248637	382102	601415	234709	122240	133469	140839	146192		142200	222948	136866	150049	83662	281262	454107	642491	331710	110069	433009	161707	207825	91793	243588	98881
11	292644	523256	285297	175428	521287		368280	310513			485362	128854	172159	145140	274138	1113176	118047	292391		436595	236753	350903	581799	223017	115992	126157	132596	133381		133596	200715	131291	150353		272205	442449		315536	109226	431364	153138		81536	243014	93072
12	278615	507152	265077	165670	503659		347783	289686			451665	114331	165291	147122	270370	1034141		275428		424171	218231	337270		207690	107042	121035	121216	121913		129807	198859	127375	149059		246050	420899		308783	108850	403701	157267		81270	229029	91730
13	271108	492322	239519	152820	480958		319448	279941			419470	106413	153620	143990	246818	972852		261524		403614	200812	325176		196358	101826	116448	112324	121376		120487	190539	121955	148669		222271	418628		292700		399887			81270	228705	91962
14	263495	475203	223399	146314	477539		309642	269202			390446	92449	134693	139446	235945	892344				390495	176604	309672		194513	97091	110850	108416	117209		113795	191221	114305	150609		216612	404824		270595		376342			77342	219268	90537
15	260938	451794	213285	139281	469804		293473	267030			372298	83535	147143	131009	231391	840436				369884	171012			188099	86979	109947	110187	113162		106433	171638	110691	139979		202574	401875		261605		368167				209016
16	253308	439257	203490	129415	446176		272680	266336			352445	82211	115928	129044	218028	776936				358724	160359			175806	76569	104154	99471	104487		103896	161491	103611	139872		185832	384437		245405		373105				197284
17	239726	441884	188061		448990		256128	258831			332071	68209	104184	127861	205100	731069					146824			174954	73254	105770	92286	98424		98818	150550	98700	139872		173236	386525		228754		367971				196141
18	223073	429120	178636		437968		240794	264023			307668	63702	94792		202258	678422					134684			166544	70974		90418	93870		95789	138779	90657	127306		162882	382814								183688
19	207347	421399	162584		421038		228720	258146			292183	62186	82996		199825	636247								157868	68412		83429	89214		99242	135278	98208	122965		152260	374615								176980
20	203872		160779		415322		219148	293441			284689		77569		192747	592137								143423	59986		80471	85426		93963	128575		121026			366478								167331
21	200452		148854		406203		204599	265593			268025		73549		188488	560788								140506	56111			86109		90447	118810					355627								165742
22	193488		146587		395624		190731	264636			252496		83064		175841	521114									50533			81674		95837	119220													155827
23	190716		141719		398376		185140	250898			233845		83431		175372	489049														89769	113091													147430
24	191832		135620		364967		174286	239615			220708		76690		163211	457153															108693													142390
25	186967				346333		165204	231988			206620		71768		149896	434022															110938													136908
26	176460				330341		162119	218333			199095				149896	403880															100139													134025
27	168622				309944		153145	196968			181817				133378	373136																												131177
28					293339			190773			178918				136419	386336																												128677
29					272406			172453			166810				131467	327896
30					261068			154751			163630				124021	307229
31					252732			143892			151149				117607	291648
32					244873			141539								257444
33					239772			128886								241048
34					231900											226378
35					224630
36					219631
37					210311
38					205501
39					195110
40					196091
41					192999
42					193152
43
44
45
46
47
48
49
50
51
52
53
54
55
56
57
58
59
60
61
62
63
64
65
66
67
68
69
70
71
72
73
74
75
76
77
78
79
80
81
82
83
84
85
86
87
88
89
90
91
92
93
94
95
96
97
98
99
100
101
102
103
104
105
106
107
108
109
110
111
112
113
114
115
116
117
118
119
120
121
122
123
124
125
126
127
128
129
130
131
132
133
134
135
136
137
138
139
140
141
142
143
144
145
146
147
148
149
150
151
152
153
154
155
156
157
158
159
160
161
162
163
164
165
166
167
168
169
170
171
172
173
174
175
176
177
178
179
180
181
182
183
184
185
186
187
188
189
190
191
192
193
194
195
196
197
198
199
200
201
202
203
204
205
206
207
208
209
210
211
212
213
214
215
216
217
218
219
220
221
222
223
224
225
226
227
228
229
230
231
232
233
234
235
236
237
238
239
240
241
242
243
244
245
246
247
248
249
250
251
252
253
254
255
256
257
258
259
260
261
262
263
264
265
266
267
268
269
270
271
272
273
274
275
276
277
278
279
280
281
282
283
284
285
286
287
288
289
290
291
292
293
294
295
296
297
298
299

## Sheet: Clover_total_SG2
	Cell 1	Cell 2	Cell 3	Cell 4	Cell 5	Cell 6	Cell 7	Cell 8	Cell 9	Cell 10	Cell 11	Cell 12	Cell 13	Cell 14	Cell 15	Cell 16	Cell 17	Cell 18	Cell 19	Cell 20	Cell 21	Cell 22	Cell 23	Cell 24	Cell 25	Cell 26	Cell 27	Cell 28	Cell 29	Cell 30	Cell 31	Cell 32	Cell 33	Cell 34	Cell 35	Cell 36	Cell 37	Cell 38	Cell 39	Cell 40	Cell 41	Cell 42	Cell 43	Cell 44	Cell 45	Cell 46	Cell 47	Cell 48	Cell 49
0	384299	767021	1571113	890151	700001	1775424	853670	320298	819716	367867	150208	1124605	241061	331681	267418	277590	260616	409689	548079	449686	737156	1009006	731452	641688	758388	576036	594136	461872	332575	939945	673514	313830	393942	1138016	279312	953979	792679	165423	238216	216532	756654	258204	428074	685961	1498012	429909	664583	767003	624848
1	369919	751386	1554977	896963	707103	1741101	849286	318996	823451	367744	144877	1120932	235602	336436	268060	280562	250385	397642	531289	438048	720945	1031335	733966	632427	768345	564698	590701	462809	333506	925481	669634	321668	381614	1149431	287987	961968	787302	171663	232218	208343	751861	263296	412303	694551	1521358	430249	639876	746448	638737
2	373312	738186	1526055	893395	691611	1743531	828616	312537	814826	363583	143842	1107244	233985	332294	261233	286098	255190	403442	522211	423208	720452	1006835	727205	633606	762433	571525	591785	455537	326973	928568	645672	317577	378390	1129275	283084	951979	779304	162790	240507	210976	750575	264996	414355	681821	1490865	426229	643516	742417	627150
3	365632	724453	1526374	877086	684063	1741593	840624	313140	796952	351509	142402	1098532	233404	341705	261579	282279	254650	390252	535178	418011	722855	988330	721223	628000	761205	573601	582862	447445	334048	923746	648650	312384	371315	1102057	275097	928853	763147	159967	237491	209178	743830	263467	403305	668370	1455559	426152	631399	729964	606655
4	355634	714443	1509793	880499	684750	1692694	825825	311647	783562	361974	137112	1084534	228765	330021	257700	286287	247484	396507	527819	429247	709523	1003977	708047	606843	757120	558846	585133	441081	335335	911427	645275	296902	387702	1117080	276075	935822	752184	156694	231967	206860	748830	253329	392192	682324	1476950	417122	617569	712063	606202
5	355798	708409	1509269	891930	683368	1685983	796015	313193	793733	357051	135685	1075007	226700	323242	261516	283501	245205	394875	511503	422828	705089	985101	700032	599008	747215	563179	578960	448555	337266	882485	630778	307418	376120	1105282	279758	920784	763421	162335	227900	200811	733333	254051	391027	667415	1456071	412583	621623	710373	596929
6	357342	701551	1471188	872506	673735	1669344	791227	304907	786092	354840	128514	1049195	227224	318827	256011	281330	246641	389974	523456	414691	710270	961285	704724	611693	725899	559830	562051	440703	328992	892962	631297	303571	378161	1062965	268065	888552	754982	154822	233789	204668	732891	257133	395228	655795	1446766	402693	618734	703778	584751
7	356465	700566	1491239	840814	659323	1646466	785367	311373	766603	353863	132065	1051363	225733	315082	253448	278320	248374	381924	505605	405377	699334	957166	702958	590619	702059	536207	558251	444539	338038	874352	634004	299779	377907	1060957	262606	863207	744855	152995	227216	198729	720932	256585	396331	649417	1426616	407906	599038	688864	569282
8	369248	694903	1468201	830969	642210	1605816	763563	306909	780171	346349	132885	1045059	223905	317958	252815	280834	244498	397582	512386	408257	681086	964231	702717	582628	707548	529944	548105	437780	337777	870557	618642	293648	368805	1056885	262596	867618	729975	148390	228629	198828	728300	253071	393579	658421	1422617	400073	606212	678851	573090
9	368858	686848	1442216	834601	647347	1629482	753999	304488	758258	347576	130983	1017380	223144	310571	250928	276061	239924	379214	506837	404505	703792	953493	691568	599256	704294	536082	542941	441875	335032	883043	601373	294003	360132	1038967	255331	833617	751509	146084	224329	197510	717540	239931	400873	652944	1424399	394020	600348	682715	547787
10	365137	684765	1452124	812540	639400	1619812	765714	309455	760004	344740	128744	1030651	220301	307819	245191	272416	239943	379856	503831	395043	672931	924698	697680	590839	683924	524537	522606	437830	333966	878537	606323	290656	353429	1001158	262974	812219	762098	137948	226108	192283	707705	242218	389760	631040	1402461	402391		680297	536666
11	358862	666052	1431057	821434	624757		754971	296411	753407	342556	123644	1013600	220084	306107	245339	274006	240614	368285	496290	387154	689529	935934	690368	598203	696611	514217	517019	435641	334382	854522	602070	285259	349944	1006118	257107	823808	753557	133038	223552	194789	715250	234546	388487	655819	1407173	393986		657050
12	358056	668069	1405982	797726	609093		758049	295677	742369	339794	125915	1005994	214169	303777	241295	276356	239710	357399	505233	396377	680416	909668	692476	584805	663749	511635	503347	430343	333694	865469	608483	281732	344589	979757	258542	803181	730040	133468	223124	193399	711098	262529	402320	643876	1367916	406249		672023
13	359256	661670	1386404	794462	618945		751822	304272	736501	336290	118681	999506	216961	305811	241403	271200	231422	370067	496499	389068	663394	930765	679514	567949	684557	494898	499129	439970	322724	831535	605938	279526	333260	1002209	246571	823910	739883	128332	217109	186979	712302	220493	397320	652269	1381069	403573		658200
14	347528	637484		785756	617021		717242	300791	731264	324962	113299	984539	221735	297532	233727	267059	239693	360543	501929	376872	661535	922721	659423	564405	679730	501423	504985	437339	323827	805855	596152	273205	351001	975135	240956		742442	120880	227209	187148	712870	225447	388808	644615	1372354	404620		665627
15	338513	624224		783619	601807		707892	290668	727496	326025	111713	977410	216258	292764	233983	266397	234613	358201	490220	372728	669415	904544	658746	584931	663010	502344	498976	435743	320899		587810	268912	342476		240196		726515	112040	220213	186772	699219	221870	390380	630896		403255		658651
16		630186		766607	582073		703940	290866	718147	315325	107520	962545	216097	281198	229081	264259	230584	355229	483085	373179	656995		644993	578636	644969	496642	497960	418017	326299		585803	265764	340882		235111		714234		216313		698196	211161	388312	627060		403541		654650
17		620134		769029	585465		686435	286314	711375	317803	108671		212613	280023	229147	262009	227077	352307	489621	364760	651700		638928	575241	648129	504379	513369	412547	323049		586989	261854	347912		226921		724672		211818		698749	205140	394665	623816		401600		641795
18		602347		757467	576993			292118		312258			209558	275073	225741	258761	236118	352256	480754	367174	631631		642215	564290	635213	512424	513459	423862	322760		578950	260363	348879		222960		716882		220785			206033	386561			398621		657424
19		604562		745193	564251			290332		315006			209877	273069	220851	260826	232823	340308	471374	349821			638047	550994		515406	507978	422603	328144		573852	260364	347731				705213		215472			200855	382657					646698
20		590082		730414	564938			287140		309914			202514	265789	213687	258599	228186	336418	465836	357391			629644	564277		509211	507182	413195			556470	258420					706195		208663			195662	380438
21		578491		713510	555317			277839		307129			202707	261501	211127	253869	228423	335440	470049	337679			624688	555932		490823	493852	405704			559132	247260					696615		211166			193727
22		577798		715656	550030					300533			200220	255952	206259	252402	231328	335037	465777	342358			619709	549384							559085	241293					688228		209171			194011
23		571059		705316	538857					296313			197407		199492	253608	230069	333414	458514	340945			635703									242565					689912		211061			191331
24		554380		699963	545041					290015			197559		195519	253518		331518	460634	328913			621860									244480					689895		212649			185086
25		538793			547483													332741	457614	322752												232787					682397		210205			186949
26		534523			544594														454391	330960												235250					667255		207798
27		529589			539187														444793	326454																	673071		204731
28		511210			533441																																		201777
29		506423			518623																																		196411
30		492140			521043
31		485931			510592
32					499971
33					485717
34					485481
35
36
37
38
39
40
41
42
43
44
45
46
47
48
49
50
51
52
53
54
55
56
57
58
59
60
61
62
63
64
65
66
67
68
69
70
71
72
73
74
75
76
77
78
79
80
81
82
83
84
85
86
87
88
89
90
91
92
93
94
95
96
97
98
99
100
101
102
103
104
105
106
107
108
109
110
111
112
113
114
115
116
117
118
119
120
121
122
123
124
125
126
127
128
129
130
131
132
133
134
135
136
137
138
139
140
141
142
143
144
145
146
147
148
149
150
151
152
153
154
155
156
157
158
159
160
161
162
163
164
165
166
167
168
169
170
171
172
173
174
175
176
177
178
179
180
181
182
183
184
185
186
187
188
189
190
191
192
193
194
195
196
197
198
199
200
201
202
203
204
205
206
207
208
209
210
211
212
213
214
215
216
217
218
219
220
221
222
223
224
225
226
227
228
229
230
231
232
233
234
235
236
237
238
239
240
241
242
243
244
245
246
247
248
249
250
251
252
253
254
255
256
257
258
259
260
261
262
263
264
265
266
267
268
269
270
271
272
273
274
275
276
277
278
279
280
281
282
283
284
285
286
287
288
289
290
291
292
293
294
295
296
297
298
299
[truncated: 26 more columns]

## Sheet: mCherry-HDHB_ratio_G1
	Cell 1	Cell 2	Cell 3	Cell 4	Cell 5	Cell 6	Cell 7	Cell 8	Cell 9	Cell 10	Cell 11	Cell 12	Cell 13	Cell 14	Cell 15	Cell 16	Cell 17	Cell 18	Cell 19	Cell 20	Cell 21	Cell 22	Cell 23	Cell 24	Cell 25	Cell 26	Cell 27	Cell 28	Cell 29	Cell 30	Cell 31	Cell 32	Cell 33	Cell 34	Cell 35	Cell 36	Cell 37	Cell 38	Cell 39	Cell 40	Cell 41	Cell 42	Cell 43	Cell 44	Cell 45
0	0.400162	0.351347	0.409148	0.442905	0.453463	0.524286	0.40757	0.412187	0.422483	0.429686	0.415571	0.501482	0.45419	0.377986	0.389854	0.475514	0.326504	0.507347	0.173562	0.286877	0.516519	0.417754	0.299705	0.422724	0.568674	0.361747	0.554709	0.365284	0.507673	0.46678	0.348014	0.560491	0.502311	0.685386	1.0632	0.392611	0.766985	0.531396	0.596726	0.504291	0.574371	0.354086	0.549084	0.518	0.508307
1	0.371589	0.386106	0.372183	0.384746	0.489252	0.657825	0.428307	0.368806	0.433307	0.403306	0.38366	0.508037	0.438321	0.317021	0.399905	0.412406	0.267292	0.456069	0.0817971	0.266373	0.484358	0.432836	0.29164	0.497255	0.484586	0.369984	0.478453	0.357726	0.45608	0.44109	0.343797	0.421224	0.567454	0.533132	0.927164	0.384912	0.514714	0.502467	0.513254	0.544591	0.590809	0.355288	0.43885	0.553002	0.380961
2	0.374451	0.359487	0.364211	0.362552	0.485752	0.846757	0.387902	0.34966	0.460685	0.420845	0.373314	0.496237	0.4079	0.363241	0.366293	0.395077	0.253606	0.405261	0.209785	0.262033	0.409164	0.453374	0.304136	0.520576	0.421016	0.351589	0.425756	0.342392	0.394683	0.414176	0.340752	0.363879	0.576586	0.422606	0.910186	0.368658	0.454345	0.46501	0.467126	0.47523	0.466445	0.345155	0.426209	0.41993	0.28619
3	0.352735	0.332334	0.363522	0.341299	0.424878	0.994912	0.373063	0.385254	0.466509	0.488395	0.379651	0.455704	0.412188	0.346856	0.349257	0.396371	0.232948	0.381838	0.135166	0.258872	0.367424	0.446218	0.301518	0.637336	0.42807	0.315887	0.417865	0.364491	0.384787	0.395509	0.337139	0.35853	0.482517	0.360567	0.7499	0.382067	0.353342	0.368674	0.464647	0.482849	0.454075	0.34877	0.358357	0.437195	0.241729
4	0.342549	0.339427	0.342034	0.348762	0.390738	1.04877	0.372596	0.319224	0.45534	0.487274	0.397213	0.425896	0.393632	0.32314	0.379161	0.332625	0.239986	0.392889	0.131581	0.24819	0.358868	0.448065	0.307823	0.470892	0.395157	0.299497	0.393469	0.338891	0.334748	0.367319	0.327104	0.362244	0.447562	0.330073	0.710703	0.363811	0.34437	0.338612	0.434259	0.494811	0.385306	0.33582	0.380524	0.410379	0.262352
5	0.337233	0.352243	0.330712	0.356808	0.39613	1.11067	0.359409	0.362891	0.45446	0.489197	0.377275	0.426894	0.367883	0.382203	0.347454	0.352276	0.248081	0.452171	0.166531	0.241235	0.382406	0.440495	0.308623	0.385531	0.358194	0.263555	0.403537	0.317822	0.325849	0.405483	0.421899	0.340945	0.418775	0.374465	0.578047	0.371669	0.38149	0.299071	0.403385	0.458443	0.401463	0.381235	0.399551	0.375888	0.221598
6	0.341857	0.334147	0.334111	0.388955	0.376915	1.12706	0.339587	0.371902	0.465612	0.524875	0.360853	0.391806	0.358621	0.351853	0.32119	0.332681	0.20317	0.446526	0.103874	0.247013	0.383733	0.421337	0.295149	0.373066	0.337811	0.228894	0.422745	0.344238	0.31898	0.435677	0.377247	0.326844	0.389139	0.321628	0.519828	0.382873	0.367244	0.286446	0.387109	0.438655	0.35413	0.339977	0.373753	0.350295	0.231877
7	0.340398	0.338919	0.349931	0.358153	0.366925	1.25887	0.324793	0.370571	0.494328	0.504195	0.361783	0.394943	0.337868	0.321775	0.370265	0.326909	0.230507	0.41802		0.215655	0.366154	0.41132	0.280661	0.278068	0.299794	0.268425	0.375935	0.337468	0.334961	0.44719	0.357348	0.353877	0.376827	0.336937	0.472153	0.349626	0.412607	0.266043	0.396941	0.434598	0.379897	0.326507	0.418962	0.38031	0.266917
8	0.309906	0.333176	0.36204	0.347889	0.365454	1.31486	0.321611	0.332992	0.450806	0.523036	0.370829	0.388459	0.367021	0.323985	0.357187	0.328607	0.235273	0.442571		0.241555	0.385413	0.359837	0.29061	0.217992	0.292874	0.221968	0.417424	0.315921		0.420814	0.341681	0.390552	0.334909	0.311804	0.457283	0.331584	0.476776	0.26798	0.456695	0.420454	0.379897	0.306039	0.453938	0.356556	0.237609
9	0.355563	0.31863	0.349901	0.368752	0.362696	1.3014	0.3076	0.34565		0.4927	0.348485	0.377053	0.308364	0.315465	0.333604	0.324784	0.203775	0.396953		0.264709	0.357974	0.337478	0.264091	0.205736	0.274739	0.228115	0.36584	0.277661		0.436222	0.344458	0.385771	0.285471	0.317041	0.405259	0.327233	0.489126	0.257548	0.419525	0.394144	0.308648	0.331409	0.486694	0.378383	0.237805
10	0.371496	0.336984	0.373981	0.348481	0.347746		0.311795	0.31851			0.364937	0.363557	0.318616	0.345809	0.374261	0.332657	0.216925	0.375551		0.286964	0.363342	0.344787	0.255937	0.165698	0.292736	0.258651	0.402409	0.287911		0.386612	0.350121	0.38915	0.230177	0.312831	0.399577	0.332725	0.600622	0.244822	0.38297	0.388737	0.360171	0.316342	0.455332	0.398691	0.235948
11	0.369214	0.350437	0.36049	0.322037	0.340005		0.320176	0.325516			0.344324	0.352332	0.324943	0.375737	0.382868	0.322462	0.230534	0.348647		0.331882	0.384136	0.356234	0.34201	0.198606	0.256046	0.207765	0.372167	0.287736		0.356765	0.36566	0.350659	0.21771		0.383706	0.318328		0.250434	0.37874	0.393217	0.381857		0.492983	0.42713	0.218988
12	0.379438	0.344412	0.36684	0.330409	0.34484		0.338693	0.319488			0.340553	0.396479	0.313264	0.415899	0.326502	0.315008		0.319891		0.301945	0.340871	0.330502		0.198802	0.265747	0.243382	0.358584	0.301214		0.340761	0.354715	0.345074	0.201309		0.361288	0.336281		0.241032	0.399395	0.361319	0.496773		0.477739	0.444643	0.208878
13	0.379692	0.371146	0.364447	0.34269	0.360666		0.353081	0.308546			0.349435	0.302777	0.298071	0.337278	0.401958	0.330582		0.254034		0.285888	0.325891	0.328003		0.141546	0.232158	0.240704	0.371535	0.247167		0.353272	0.36274	0.33803	0.192745		0.36537	0.324107		0.271417		0.393873			0.477739	0.451394	0.238164
14	0.40453	0.375567	0.378109	0.332337	0.339668		0.325625	0.317093			0.357597	0.285505	0.318457	0.346364	0.400399	0.313448				0.280778	0.349933	0.326772		0.168376	0.221881	0.226354	0.384028	0.28074		0.345167	0.323592	0.32513	0.163398		0.344659	0.350266		0.27022		0.337653			0.513742	0.463105	0.202693
15	0.391334	0.369451	0.371559	0.353248	0.350456		0.32498	0.358617			0.346495	0.305206	0.312776	0.325048	0.307804	0.340528				0.280872	0.320974			0.157143	0.248274	0.253819	0.356885	0.257359		0.359962	0.309977	0.351032	0.17307		0.348646	0.330982		0.252459		0.366921				0.443714
16	0.392621	0.364291	0.33835	0.365096	0.352448		0.320037	0.37116			0.330187	0.355807	0.309762	0.344199	0.316628	0.332112				0.304484	0.308921			0.217396	0.24486	0.249759	0.327723	0.295266		0.356522	0.332733	0.327699	0.156942		0.353933	0.371872		0.23305		0.391841				0.471613
17	0.375274	0.393504	0.351059		0.34718		0.320781	0.40067			0.343455	0.315353	0.310371	0.302764	0.337901	0.309862					0.290737			0.204655	0.222404	0.228984	0.316171	0.278614		0.307223	0.290104	0.319417	0.156942		0.340921	0.382902		0.269353		0.428049				0.494404
18	0.37406	0.376938	0.356606		0.340544		0.319236	0.411657			0.353565	0.332441	0.288249		0.341999	0.322981					0.314299			0.228207	0.229364		0.304165	0.310378		0.362604	0.278909	0.329387	0.181632		0.337975	0.395487								0.454555
19	0.367633	0.369512	0.376091		0.345958		0.314757	0.530844			0.373949	0.348861	0.267203		0.347109	0.356407								0.286453	0.240964		0.303264	0.310979		0.336479	0.269708	0.314092	0.17024		0.321987	0.389046								0.446533
20	0.366049		0.363814		0.329141		0.327517	0.71394			0.34942		0.284823		0.349423	0.326794								0.248163	0.274893		0.302836	0.3178		0.354317	0.264834		0.158316			0.416126								0.446065
21	0.347065		0.382833		0.366255		0.334999	0.503137			0.335163		0.317226		0.34313	0.323762								0.169854	0.263393			0.29909		0.326849	0.334846					0.443592								0.404194
22	0.347713		0.367004		0.363052		0.31649	0.42411			0.336663		0.3175		0.385339	0.321241									0.220255			0.297197		0.327276	0.30111													0.420878
23	0.375405		0.363834		0.38289		0.299456	0.419633			0.353968		0.328686		0.309542	0.330702														0.339143	0.311924													0.440418
24	0.397874		0.352734		0.345004		0.329242	0.388618			0.353197		0.324598		0.294505	0.347098															0.343537													0.360881
25	0.392123				0.329164		0.351437	0.383405			0.340548		0.300843		0.272389	0.341635															0.483804													0.423088
26	0.419413				0.337937		0.363879	0.382045			0.327824				0.272389	0.308698															0.371035													0.364699
27	0.401934				0.326031		0.364257	0.365549			0.369122				0.471713	0.270053																												0.371177
28					0.314302			0.336143			0.356599				0.343673	0.282264																												0.374615
29					0.314746			0.328695			0.358566				0.261019	0.273766
30					0.303626			0.355376			0.326286				0.273721	0.234738
31					0.333504			0.387704			0.34423				0.289496	0.229081
32					0.324386			0.383409								0.226618
33					0.320383			0.444446								0.221752
34					0.32713											0.209384
35					0.335372
36					0.320066
37					0.318992
38					0.317181
39					0.33282
40					0.30906
41					0.336742
42					0.352142
43
44
45
46
47
48
49
50
51
52
53
54
55
56
57
58
59
60
61
62
63
64
65
66
67
68
69
70
71
72
73
74
75
76
77
78
79
80
81
82
83
84
85
86
87
88
89
90
91
92
93
94
95
96
97
98
99
100
101
102
103
104
105
106
107
108
109
110
111
112
113
114
115
116
117
118
119
120
121
122
123
124
125
126
127
128
129
130
131
132
133
134
135
136
137
138
139
140
141
142
143
144
145
146
147
148
149
150
151
152
153
154
155
156
157
158
159
160
161
162
163
164
165
166
167
168
169
170
171
172
173
174
175
176
177
178
179
180
181
182
183
184
185
186
187
188
189
190
191
192
193
194
195
196
197
198
199
200
201
202
203
204
205
206
207
208
209
210
211
212
213
214
215
216
217
218
219
220
221
222
223
224
225
226
227
228
229
230
231
232
233
234
235
236
237
238
239
240
241
242
243
244
245
246
247
248
249
250
251
252
253
254
255
256
257
258
259
260
261
262
263
264
265
266
267
268
269
270
271
272
273
274
275
276
277
278
279
280
281
282
283
284
285
286
287
288
289
290
291
292
293
294
295
296
297
298
299

## Sheet: mCherry-HDHB_ratio_SG2
	Cell 1	Cell 2	Cell 3	Cell 4	Cell 5	Cell 6	Cell 7	Cell 8	Cell 9	Cell 10	Cell 11	Cell 12	Cell 13	Cell 14	Cell 15	Cell 16	Cell 17	Cell 18	Cell 19	Cell 20	Cell 21	Cell 22	Cell 23	Cell 24	Cell 25	Cell 26	Cell 27	Cell 28	Cell 29	Cell 30	Cell 31	Cell 32	Cell 33	Cell 34	Cell 35	Cell 36	Cell 37	Cell 38	Cell 39	Cell 40	Cell 41	Cell 42	Cell 43	Cell 44	Cell 45	Cell 46	Cell 47	Cell 48	Cell 49
0	0.897414	0.516429	1.44778	1.06953	0.62422	1.57084	1.22079	0.952551	1.24063	0.663778	0.666347	1.45734	0.637054	0.886876	0.562367	0.823248	0.724524	0.96521	0.557521	1.1168	1.29805	1.17963	0.770772	1.23145	1.24269	0.616467	0.877822	0.753384	0.774845	1.10583	2.59257	0.483484	0.85874	1.55343	0.8054	1.1797	0.679501	0.500921	0.454227	0.288481	1.35482	0.819228	1.16722	1.22108	1.36875	1.39603	1.60784	1.33419	1.37544
1	0.977604	0.585609	1.35901	1.28574	0.639389	1.67211	1.28068	1.12872	1.33097	0.844642	0.865919	1.47082	0.683941	0.905205	0.593917	0.9108	0.728611	1.06846	0.643367	1.07291	1.30544	1.30243	0.822433	1.19769	1.26448	0.6697	0.871153	0.97597	0.880283	1.25461	1.1226	0.612123	1.00881	1.49424	1.02723	1.37722	0.690024	0.630481	0.523571	0.319309	1.52253	0.877882	1.22611	1.24826	1.54205	1.83	1.49082	1.38153	1.57175
2	1.14208	0.697348	1.51153	1.26437	0.602213	1.5979	1.22016	1.27098	1.42515	0.905501	1.00238	1.50685	0.715628	1.50888	0.768331	0.918846	0.747051	1.10542	0.774948	1.0983	1.32262	1.26413	0.881064	1.27888	1.33521	0.765253	0.917128	1.08228	1.04408	1.12059	1.39627	0.688082	1.08305	1.41111	1.20637	1.28456	0.754145	0.791964	0.640598	0.29556	1.36973	1.17931	1.18089	1.50783	1.56172	1.56207	1.63398	1.39188	1.68906
3	1.37239	0.909182	1.62068	1.2764	0.717321	1.73627	1.1941	1.20658	1.46824	1.09139	1.07051	1.73185	0.857845	1.35778	0.94268	1.26096	0.824295	1.31224	0.971307	1.13814	1.38227	1.31908	1.0079	1.19143	1.30035	0.915639	1.17621	1.1886	1.09862	1.35438	1.32779	0.808675	1.18365	1.4024	1.51213	1.35237	0.87835	0.884896	0.754958	0.501508	1.58272	1.01066	1.10242	1.51644	1.5969	1.45212	1.53118	1.51346	1.59559
4	1.5987	0.931983	1.60882	1.22324	0.744446	1.73569	1.41244	1.39061	1.43374	1.20645	1.1207	1.54762	1.00305	1.64509	0.976627	1.17034	1.3371	1.36485	1.05398	1.09524	1.49231	1.38561	1.02287	1.27104	1.34238	1.01692	1.26822	1.16683	1.08654	1.61861	2.44604	1.01254	1.13419	1.55131	1.62792	1.4061	0.889269	0.99344	1.00394	0.640061	1.638	0.944804	1.34357	1.7004	1.88185	1.47175	1.52902	1.50217	1.65995
5	1.45637	1.02072	1.40072	1.23873	0.818453	1.60305	1.3181	1.37306	1.44807	1.1823	1.02861	1.50891	1.06861	1.31373	1.49373	1.17875	1.14479	1.25197	1.3025	1.18273	1.3073	1.41964	1.15723	1.17326	1.34669	1.07622	1.20097	1.10938	1.25376	1.62159	1.97992	1.26555	1.24615	1.50647	1.64188	1.47589	0.891226	1.19058	0.958803	0.901878	1.54492	1.21314	1.38268	1.60243	1.79832	1.32377	1.66247	1.55411	1.75222
6	1.38726	1.10589	1.44164	1.30055	0.797397	1.7845	1.35596	1.43479	1.4771	1.25605	1.09578	1.57831	1.30707	1.41954	1.50621	1.23114	1.35062	1.45804	1.26932	1.23781	1.35925	1.50624	1.18431	1.34186	1.30802	1.27401	1.31739	1.18935	1.3693	1.65666	1.4329	1.63637	1.29323	1.48027	1.40064	1.4842	1.07245	1.20119	0.979008	1.26274	1.40708	1.31714	1.35159	1.61316	1.6955	1.4464	1.7121	1.52152	1.68448
7	1.45868	1.20578	1.68164	1.34575	0.788065	1.69033	1.50614	1.40577	1.39837	1.38806	1.11876	1.69547	1.22526	1.37092	1.26981	1.22128	1.33588	1.32019	1.43055	1.31862	1.34396	1.51222	1.28479	1.30536	1.3508	1.23546	1.04471	1.27153	1.28408	1.70797	2.34331	0.98281	1.40132	1.60627	1.39737	1.55289	1.11429	1.42286	1.15674	1.00807	1.71317	1.3589	1.44005	1.73599	1.69008	1.54941	1.53495	1.50967	1.60108
8	1.12271	1.17838	1.53183	1.29986	0.754708	1.73757	1.36575	1.49001	1.79226	1.38794	1.09395	1.57639	1.38447	1.59077	1.2868	1.72429	1.45515	1.43778	1.3816	1.35071	1.43115	1.57315	1.24712	1.34829	1.41972	1.30887	1.34388	1.30714	1.51851	1.46591	1.41701	1.52849	1.56503	1.73332	1.40981	1.73999	1.15471	2.05226	1.04504	1.2651	1.83642	1.47434	1.3964	1.72019	1.65964	1.56966	1.61473	1.6841	1.7146
9	1.30462	1.14748	1.60687	1.53444	0.838257	1.62654	1.65053	1.56653	1.7369	1.42446	1.21008	1.53609	1.33823	1.79617	1.7548	1.19091	1.32192	1.45382	1.33672	1.35908	1.47898	1.54279	1.39808	1.48532	1.42221	1.3447	1.17279	1.356	1.48822	1.69047	1.32058	1.57973	1.42323	1.74282	1.24326	1.713	1.42342	1.7385	1.27152	1.23435	1.66762	1.41069	1.36223	1.7115	1.73559	1.5205	1.91858	1.88328	1.94653
10	1.43131	1.13918	1.44071	1.51902	1.09133	1.71423	1.41364	1.51889	1.80199	1.52088	1.03734	1.65835	1.33852	1.53731	2.23978	1.17737	1.41827	1.37329	1.30625	1.39265	1.27871	1.60041	1.3648	1.30917	1.39059	1.36499	1.17801	1.48996	1.31273	1.34279	1.60806	1.34586	1.57263	1.66856	1.42227	1.55358	1.28105	2.42421	1.4287	1.13291	1.51276	1.48187	1.46606	1.66669	1.72645	1.97252		1.79125	1.71634
11	1.44304	1.26623	1.61079	1.57834	1.10145		1.64264	1.56407	1.76333	1.43978	1.31324	1.71298	1.37468	1.61423	2.17894	1.53186	1.48364	1.48816	1.3249	1.37381	1.61289	1.67791	1.46666	1.48266	1.55091	1.40752	1.18854	1.59697	1.34437	1.53415	1.88858	1.93335	1.91323	1.65302	1.37113	1.40718	1.47418	2.27534	1.39946	0.984325	1.40869	1.18394	1.36135	1.69956	1.7528	1.85479		1.69601
12	1.3451	1.31758	1.52196	1.60043	1.24169		1.54376	1.66789	1.74515	1.5215	1.33552	1.68089	1.40649	1.63117	1.94234	1.52634	1.59532	1.35464	1.42304	1.46613	1.61276	1.60281	1.60547	1.51127	1.3971	1.41863	1.1987	1.62402	1.47997	1.64015	2.33479	2.03163	2.2233	1.71327	1.57358	1.70489	1.46848	3.61572	1.71028	1.47203	1.52881	1.22936	1.28975	1.63857	1.71752	2.03248		1.84436
13	1.41354	1.32552	1.48714	1.64537	1.22109		1.71134	1.65247	1.67503	1.55266	1.4193	1.73717	1.42464	1.79235	1.97109	1.5343	1.56217	1.40258	1.49124	1.45086	1.6624	1.85621	1.59836	1.54941	1.58875	1.27121	1.49289	1.54436	1.527	1.79018	1.7097	2.01028	1.95191	1.89029	1.582	1.85319	1.54205	3.38487	1.48034	1.59576	1.73431	1.44781	1.58313	1.93272	1.69221	2.07415		1.80286
14	1.48693	1.21194		1.96214	1.25677		1.43106	1.80935	1.71538	1.4425	1.49559	1.72711	1.55546	1.64803	2.30549	1.41872	1.56072	1.62883	1.38744	1.46353	1.70752	1.50172	1.24934	1.49854	1.54892	1.54762	1.90036	1.68569	1.5848	1.93747	1.8677	2.26322	1.63531	1.89847	1.54104		1.76677	3.09004	1.7328	1.442	1.76843	1.57457	1.47018	1.82194	1.70572	2.16637		1.7521
15	1.45401	1.26156		1.65033	1.21509		1.53728	1.70188	1.65011	1.63599	1.31956	1.55804	1.79833	1.6495	1.7379	1.82608	1.58487	1.58701	1.29378	1.41912	1.6051	1.78118	1.2931	1.44822	1.48243	1.48037	1.57945	1.79412	1.63747		1.85382	2.36627	1.68051		1.61345		1.82966	2.66088	1.99861	1.22687	1.6932	1.61232	1.52126	1.6913		1.9018		1.80585
16		1.37076		1.55844	1.20253		1.74251	1.73534	1.82556	1.52552	1.36408	1.5268	1.73084	1.69745	1.79938	1.49427	1.58263	1.6588	1.36986	1.40006	1.72405		1.43127	1.55984	1.42387	1.342	1.525	1.7486	1.7874		1.68677	2.32938	1.86394		1.4695		1.73281		1.83405		1.55731	1.71635	1.42425	1.59471		1.94143		1.77565
17		1.34811		1.55797	1.1669		1.68273	1.71249	1.73469	1.55311	1.591		1.58503	1.554	2.58157	1.7662	1.49769	1.65157	1.34695	1.45165	1.66601		1.49362	1.52566	1.47957	1.66289	1.68952	1.70746	1.76304		2.27915	2.13179	2.1257		1.53172		1.44582		2.45309		1.61518	2.03471	1.53397	1.70535		2.11285		1.60498
18		1.32281		1.46969	1.44338			1.78158		1.55193			1.53079	1.65195	1.99099	1.53721	1.54539	1.62481	1.47258	1.39236	1.76692		1.75334	1.46643	1.44223	1.6427	1.60326	1.81634	1.88413		1.79776	2.25722	2.42951		1.61198		1.89729		1.92575			2.52959	1.45423			1.91104		1.91012
19		1.41145		1.48876	1.31132			1.78878		1.62043			1.73517	1.80276	1.85374	1.83282	1.59349	1.54439	1.54263	1.53213			1.7728	1.51727		1.46706	1.63125	1.81291	1.793		1.52895	2.10184	2.27883				1.84864		2.11366			2.24531	1.53839					1.69084
20		1.53502		1.50262	1.55837			1.77724		1.63633			1.93571	1.97096	1.79755	2.00099	1.63015	1.61868	1.75262	1.36955			1.92482	1.61411		1.66768	1.3312	1.84674			2.06371	2.18732					2.09787		3.26203			3.62975	1.63567
21		1.59512		1.60941	1.31159			1.71947		1.76314			1.93176	1.92731	1.97087	1.94632	1.71764	1.49925	1.77198	1.51465			1.95149	1.59716		1.55277	1.46022	1.85595			2.7584	1.6622					1.85863		3.2995			3.07171
22		1.63473		1.74633	1.57779					1.63368			1.73663	2.6528	2.8596	2.15752	1.70953	1.68703	1.70254	1.40441			1.69815	1.60771							2.16779	1.84849					1.96092		2.45353			4.56742
23		1.83607		1.72819	1.66282					1.69621			1.80998		-41.7909	1.74442	1.73878	1.67359	1.69745	1.77927			2.12212									2.26008					2.03354		2.3858			2.70421
24		1.45481		1.77885	1.52428					1.80203			1.85734		-59.8614	1.76174		1.58892	1.7128	1.63718			1.65855									2.04469					1.92779		3.16928			3.31782
25		1.65533			1.75435													1.5983	1.83883	1.675												1.93077					1.73407		3.02518			3.51964
26		1.73202			1.76736														1.80017	1.44572												2.21816					1.59833		3.76442
27		1.71327			1.74668														1.69528	1.57498																	1.76067		2.97494
28		1.55787			1.79201																																		4.81721
29		1.69221			1.64894																																		3.71614
30		1.96046			1.79014
31		1.77681			1.83613
32					1.82674
33					1.8026
34					2.23886
35
36
37
38
39
40
41
42
43
44
45
46
47
48
49
50
51
52
53
54
55
56
57
58
59
60
61
62
63
64
65
66
67
68
69
70
71
72
73
74
75
76
77
78
79
80
81
82
83
84
85
86
87
88
89
90
91
92
93
94
95
96
97
98
99
100
101
102
103
104
105
106
107
108
109
110
111
112
113
114
115
116
117
118
119
120
121
122
123
124
125
126
127
128
129
130
131
132
133
134
135
136
137
138
139
140
141
142
143
144
145
146
147
148
149
150
151
152
153
154
155
156
157
158
159
160
161
162
163
164
165
166
167
168
169
170
171
172
173
174
175
176
177
178
179
180
181
182
183
184
185
186
187
188
189
190
191
192
193
194
195
196
197
198
199
200
201
202
203
204
205
206
207
208
209
210
211
212
213
214
215
216
217
218
219
220
221
222
223
224
225
226
227
228
229
230
231
232
233
234
235
236
237
238
239
240
241
242
243
244
245
246
247
248
249
250
251
252
253
254
255
256
257
258
259
260
261
262
263
264
265
266
267
268
269
270
271
272
273
274
275
276
277
278
279
280
281
282
283
284
285
286
287
288
289
290
291
292
293
294
295
296
297
298
299
[truncated: 26 more columns]

## Sheet: Frame_G1(h)
	Cell 1	Cell 2	Cell 3	Cell 4	Cell 5	Cell 6	Cell 7	Cell 8	Cell 9	Cell 10	Cell 11	Cell 12	Cell 13	Cell 14	Cell 15	Cell 16	Cell 17	Cell 18	Cell 19	Cell 20	Cell 21	Cell 22	Cell 23	Cell 24	Cell 25	Cell 26	Cell 27	Cell 28	Cell 29	Cell 30	Cell 31	Cell 32	Cell 33	Cell 34	Cell 35	Cell 36	Cell 37	Cell 38	Cell 39	Cell 40	Cell 41	Cell 42	Cell 43	Cell 44	Cell 45
0	11	10	10.6667	20.3333	18	10	12.6667	12	24.6667	10.3333	10.6667	21.6667	19.6667	11.6667	9.66667	11.6667	24	16.3333	20.3333	10.3333	16.3333	14.6667	9.66667	19	19	20.6667	14	15.6667	10	12.3333	9.66667	14.3333	28	20.3333	16.6667	10	11.3333	27.6667	14.3333	10	16	9.66667	22.6667	20.3333	24.3333
1	11.3333	10.3333	11	20.6667	18.3333	10.3333	13	12.3333	25	10.6667	11	22	20	12	10	12	24.3333	16.6667	20.6667	10.6667	16.6667	15	10	19.3333	19.3333	21	14.3333	16	10.3333	12.6667	10	14.6667	28.3333	20.6667	17	10.3333	11.6667	28	14.6667	10.3333	16.3333	10	23	20.6667	24.6667
2	11.6667	10.6667	11.3333	21	18.6667	10.6667	13.3333	12.6667	25.3333	11	11.3333	22.3333	20.3333	12.3333	10.3333	12.3333	24.6667	17	21	11	17	15.3333	10.3333	19.6667	19.6667	21.3333	14.6667	16.3333	10.6667	13	10.3333	15	28.6667	21	17.3333	10.6667	12	28.3333	15	10.6667	16.6667	10.3333	23.3333	21	25
3	12	11	11.6667	21.3333	19	11	13.6667	13	25.6667	11.3333	11.6667	22.6667	20.6667	12.6667	10.6667	12.6667	25	17.3333	21.3333	11.3333	17.3333	15.6667	10.6667	20	20	21.6667	15	16.6667	11	13.3333	10.6667	15.3333	29	21.3333	17.6667	11	12.3333	28.6667	15.3333	11	17	10.6667	23.6667	21.3333	25.3333
4	12.3333	11.3333	12	21.6667	19.3333	11.3333	14	13.3333	26	11.6667	12	23	21	13	11	13	25.3333	17.6667	21.6667	11.6667	17.6667	16	11	20.3333	20.3333	22	15.3333	17	11.3333	13.6667	11	15.6667	29.3333	21.6667	18	11.3333	12.6667	29	15.6667	11.3333	17.3333	11	24	21.6667	25.6667
5	12.6667	11.6667	12.3333	22	19.6667	11.6667	14.3333	13.6667	26.3333	12	12.3333	23.3333	21.3333	13.3333	11.3333	13.3333	25.6667	18	22	12	18	16.3333	11.3333	20.6667	20.6667	22.3333	15.6667	17.3333	11.6667	14	11.3333	16	29.6667	22	18.3333	11.6667	13	29.3333	16	11.6667	17.6667	11.3333	24.3333	22	26
6	13	12	12.6667	22.3333	20	12	14.6667	14	26.6667	12.3333	12.6667	23.6667	21.6667	13.6667	11.6667	13.6667	26	18.3333	22.3333	12.3333	18.3333	16.6667	11.6667	21	21	22.6667	16	17.6667	12	14.3333	11.6667	16.3333	30	22.3333	18.6667	12	13.3333	29.6667	16.3333	12	18	11.6667	24.6667	22.3333	26.3333
7	13.3333	12.3333	13	22.6667	20.3333	12.3333	15	14.3333	27	12.6667	13	24	22	14	12	14	26.3333	18.6667		12.6667	18.6667	17	12	21.3333	21.3333	23	16.3333	18	12.3333	14.6667	12	16.6667	30.3333	22.6667	19	12.3333	13.6667	30	16.6667	12.3333	18.3333	12	25	22.6667	26.6667
8	13.6667	12.6667	13.3333	23	20.6667	12.6667	15.3333	14.6667	27.3333	13	13.3333	24.3333	22.3333	14.3333	12.3333	14.3333	26.6667	19		13	19	17.3333	12.3333	21.6667	21.6667	23.3333	16.6667	18.3333		15	12.3333	17	30.6667	23	19.3333	12.6667	14	30.3333	17	12.6667	18.6667	12.3333	25.3333	23	27
9	14	13	13.6667	23.3333	21	13	15.6667	15		13.3333	13.6667	24.6667	22.6667	14.6667	12.6667	14.6667	27	19.3333		13.3333	19.3333	17.6667	12.6667	22	22	23.6667	17	18.6667		15.3333	12.6667	17.3333	31	23.3333	19.6667	13	14.3333	30.6667	17.3333	13	19	12.6667	25.6667	23.3333	27.3333
10	14.3333	13.3333	14	23.6667	21.3333		16	15.3333			14	25	23	15	13	15	27.3333	19.6667		13.6667	19.6667	18	13	22.3333	22.3333	24	17.3333	19		15.6667	13	17.6667	31.3333	23.6667	20	13.3333	14.6667	31	17.6667	13.3333	19.3333	13	26	23.6667	27.6667
11	14.6667	13.6667	14.3333	24	21.6667		16.3333	15.6667			14.3333	25.3333	23.3333	15.3333	13.3333	15.3333	27.6667	20		14	20	18.3333	13.3333	22.6667	22.6667	24.3333	17.6667	19.3333		16	13.3333	18	31.6667		20.3333	13.6667		31.3333	18	13.6667	19.6667		26.3333	24	28
12	15	14	14.6667	24.3333	22		16.6667	16			14.6667	25.6667	23.6667	15.6667	13.6667	15.6667		20.3333		14.3333	20.3333	18.6667		23	23	24.6667	18	19.6667		16.3333	13.6667	18.3333	32		20.6667	14		31.6667	18.3333	14	20		26.6667	24.3333	28.3333
13	15.3333	14.3333	15	24.6667	22.3333		17	16.3333			15	26	24	16	14	16		20.6667		14.6667	20.6667	19		23.3333	23.3333	25	18.3333	20		16.6667	14	18.6667	32.3333		21	14.3333		32		14.3333			27	24.6667	28.6667
14	15.6667	14.6667	15.3333	25	22.6667		17.3333	16.6667			15.3333	26.3333	24.3333	16.3333	14.3333	16.3333				15	21	19.3333		23.6667	23.6667	25.3333	18.6667	20.3333		17	14.3333	19	32.6667		21.3333	14.6667		32.3333		14.6667			27.3333	25	29
15	16	15	15.6667	25.3333	23		17.6667	17			15.6667	26.6667	24.6667	16.6667	14.6667	16.6667				15.3333	21.3333			24	24	25.6667	19	20.6667		17.3333	14.6667	19.3333	33		21.6667	15		32.6667		15				25.3333
16	16.3333	15.3333	16	25.6667	23.3333		18	17.3333			16	27	25	17	15	17				15.6667	21.6667			24.3333	24.3333	26	19.3333	21		17.6667	15	19.6667	33.3333		22	15.3333		33		15.3333				25.6667
17	16.6667	15.6667	16.3333		23.6667		18.3333	17.6667			16.3333	27.3333	25.3333	17.3333	15.3333	17.3333					22			24.6667	24.6667	26.3333	19.6667	21.3333		18	15.3333	20	33.6667		22.3333	15.6667		33.3333		15.6667				26
18	17	16	16.6667		24		18.6667	18			16.6667	27.6667	25.6667		15.6667	17.6667					22.3333			25	25		20	21.6667		18.3333	15.6667	20.3333	34		22.6667	16								26.3333
19	17.3333	16.3333	17		24.3333		19	18.3333			17	28	26		16	18								25.3333	25.3333		20.3333	22		18.6667	16	20.6667	34.3333		23	16.3333								26.6667
20	17.6667		17.3333		24.6667		19.3333	18.6667			17.3333		26.3333		16.3333	18.3333								25.6667	25.6667		20.6667	22.3333		19	16.3333		34.6667			16.6667								27
21	18		17.6667		25		19.6667	19			17.6667		26.6667		16.6667	18.6667								26	26			22.6667		19.3333	16.6667					17								27.3333
22	18.3333		18		25.3333		20	19.3333			18		27		17	19									26.3333			23		19.6667	17													27.6667
23	18.6667		18.3333		25.6667		20.3333	19.6667			18.3333		27.3333		17.3333	19.3333														20	17.3333													28
24	19		18.6667		26		20.6667	20			18.6667		27.6667		17.6667	19.6667															17.6667													28.3333
25	19.3333				26.3333		21	20.3333			19		28		18	20															18													28.6667
26	19.6667				26.6667		21.3333	20.6667			19.3333				18.3333	20.3333															18.3333													29
27	20				27		21.6667	21			19.6667				18.6667	20.6667																												29.3333
28					27.3333			21.3333			20				19	21																												29.6667
29					27.6667			21.6667			20.3333				19.3333	21.3333
30					28			22			20.6667				19.6667	21.6667
31					28.3333			22.3333			21				20	22
32					28.6667			22.6667								22.3333
33					29			23								22.6667
34					29.3333											23
35					29.6667
36					30
37					30.3333
38					30.6667
39					31
40					31.3333
41					31.6667
42					32
43
44
45
46
47
48
49
50
51
52
53
54
55
56
57
58
59
60
61
62
63
64
65
66
67
68
69
70
71
72
73
74
75
76
77
78
79
80
81
82
83
84
85
86
87
88
89
90
91
92
93
94
95
96
97
98
99
100
101
102
103
104
105
106
107
108
109
110
111
112
113
114
115
116
117
118
119
120
121
122
123
124
125
126
127
128
129
130
131
132
133
134
135
136
137
138
139
140
141
142
143
144
145
146
147
148
149
150
151
152
153
154
155
156
157
158
159
160
161
162
163
164
165
166
167
168
169
170
171
172
173
174
175
176
177
178
179
180
181
182
183
184
185
186
187
188
189
190
191
192
193
194
195
196
197
198
199
200
201
202
203
204
205
206
207
208
209
210
211
212
213
214
215
216
217
218
219
220
221
222
223
224
225
226
227
228
229
230
231
232
233
234
235
236
237
238
239
240
241
242
243
244
245
246
247
248
249
250
251
252
253
254
255
256
257
258
259
260
261
262
263
264
265
266
267
268
269
270
271
272
273
274
275
276
277
278
279
280
281
282
283
284
285
286
287
288
289
290
291
292
293
294
295
296
297
298
299

## Sheet: Frame_SG2(h)
	Cell 1	Cell 2	Cell 3	Cell 4	Cell 5	Cell 6	Cell 7	Cell 8	Cell 9	Cell 10	Cell 11	Cell 12	Cell 13	Cell 14	Cell 15	Cell 16	Cell 17	Cell 18	Cell 19	Cell 20	Cell 21	Cell 22	Cell 23	Cell 24	Cell 25	Cell 26	Cell 27	Cell 28	Cell 29	Cell 30	Cell 31	Cell 32	Cell 33	Cell 34	Cell 35	Cell 36	Cell 37	Cell 38	Cell 39	Cell 40	Cell 41	Cell 42	Cell 43	Cell 44	Cell 45	Cell 46	Cell 47	Cell 48	Cell 49
0	18.6667	17.3333	9.66667	10	17	9.66667	9.66667	11.3333	11	12.3333	25.3333	10.3333	32.6667	24.3333	24.3333	29	16.6667	13	11.6667	16	10.6667	10	15.3333	10.6667	10	9.66667	10	11.3333	17.6667	9.66667	10.3333	18.3333	21.3333	10	21	10	17	19.6667	16.6667	26	10	15.3333	10.6667	10	10	10.3333	9.66667	9.66667	10
1	19	17.6667	10	10.3333	17.3333	10	10	11.6667	11.3333	12.6667	25.6667	10.6667	33	24.6667	24.6667	29.3333	17	13.3333	12	16.3333	11	10.3333	15.6667	11	10.3333	10	10.3333	11.6667	18	10	10.6667	18.6667	21.6667	10.3333	21.3333	10.3333	17.3333	20	17	26.3333	10.3333	15.6667	11	10.3333	10.3333	10.6667	10	10	10.3333
2	19.3333	18	10.3333	10.6667	17.6667	10.3333	10.3333	12	11.6667	13	26	11	33.3333	25	25	29.6667	17.3333	13.6667	12.3333	16.6667	11.3333	10.6667	16	11.3333	10.6667	10.3333	10.6667	12	18.3333	10.3333	11	19	22	10.6667	21.6667	10.6667	17.6667	20.3333	17.3333	26.6667	10.6667	16	11.3333	10.6667	10.6667	11	10.3333	10.3333	10.6667
3	19.6667	18.3333	10.6667	11	18	10.6667	10.6667	12.3333	12	13.3333	26.3333	11.3333	33.6667	25.3333	25.3333	30	17.6667	14	12.6667	17	11.6667	11	16.3333	11.6667	11	10.6667	11	12.3333	18.6667	10.6667	11.3333	19.3333	22.3333	11	22	11	18	20.6667	17.6667	27	11	16.3333	11.6667	11	11	11.3333	10.6667	10.6667	11
4	20	18.6667	11	11.3333	18.3333	11	11	12.6667	12.3333	13.6667	26.6667	11.6667	34	25.6667	25.6667	30.3333	18	14.3333	13	17.3333	12	11.3333	16.6667	12	11.3333	11	11.3333	12.6667	19	11	11.6667	19.6667	22.6667	11.3333	22.3333	11.3333	18.3333	21	18	27.3333	11.3333	16.6667	12	11.3333	11.3333	11.6667	11	11	11.3333
5	20.3333	19	11.3333	11.6667	18.6667	11.3333	11.3333	13	12.6667	14	27	12	34.3333	26	26	30.6667	18.3333	14.6667	13.3333	17.6667	12.3333	11.6667	17	12.3333	11.6667	11.3333	11.6667	13	19.3333	11.3333	12	20	23	11.6667	22.6667	11.6667	18.6667	21.3333	18.3333	27.6667	11.6667	17	12.3333	11.6667	11.6667	12	11.3333	11.3333	11.6667
6	20.6667	19.3333	11.6667	12	19	11.6667	11.6667	13.3333	13	14.3333	27.3333	12.3333	34.6667	26.3333	26.3333	31	18.6667	15	13.6667	18	12.6667	12	17.3333	12.6667	12	11.6667	12	13.3333	19.6667	11.6667	12.3333	20.3333	23.3333	12	23	12	19	21.6667	18.6667	28	12	17.3333	12.6667	12	12	12.3333	11.6667	11.6667	12
7	21	19.6667	12	12.3333	19.3333	12	12	13.6667	13.3333	14.6667	27.6667	12.6667	35	26.6667	26.6667	31.3333	19	15.3333	14	18.3333	13	12.3333	17.6667	13	12.3333	12	12.3333	13.6667	20	12	12.6667	20.6667	23.6667	12.3333	23.3333	12.3333	19.3333	22	19	28.3333	12.3333	17.6667	13	12.3333	12.3333	12.6667	12	12	12.3333
8	21.3333	20	12.3333	12.6667	19.6667	12.3333	12.3333	14	13.6667	15	28	13	35.3333	27	27	31.6667	19.3333	15.6667	14.3333	18.6667	13.3333	12.6667	18	13.3333	12.6667	12.3333	12.6667	14	20.3333	12.3333	13	21	24	12.6667	23.6667	12.6667	19.6667	22.3333	19.3333	28.6667	12.6667	18	13.3333	12.6667	12.6667	13	12.3333	12.3333	12.6667
9	21.6667	20.3333	12.6667	13	20	12.6667	12.6667	14.3333	14	15.3333	28.3333	13.3333	35.6667	27.3333	27.3333	32	19.6667	16	14.6667	19	13.6667	13	18.3333	13.6667	13	12.6667	13	14.3333	20.6667	12.6667	13.3333	21.3333	24.3333	13	24	13	20	22.6667	19.6667	29	13	18.3333	13.6667	13	13	13.3333	12.6667	12.6667	13
10	22	20.6667	13	13.3333	20.3333	13	13	14.6667	14.3333	15.6667	28.6667	13.6667	36	27.6667	27.6667	32.3333	20	16.3333	15	19.3333	14	13.3333	18.6667	14	13.3333	13	13.3333	14.6667	21	13	13.6667	21.6667	24.6667	13.3333	24.3333	13.3333	20.3333	23	20	29.3333	13.3333	18.6667	14	13.3333	13.3333	13.6667		13	13.3333
11	22.3333	21	13.3333	13.6667	20.6667		13.3333	15	14.6667	16	29	14	36.3333	28	28	32.6667	20.3333	16.6667	15.3333	19.6667	14.3333	13.6667	19	14.3333	13.6667	13.3333	13.6667	15	21.3333	13.3333	14	22	25	13.6667	24.6667	13.6667	20.6667	23.3333	20.3333	29.6667	13.6667	19	14.3333	13.6667	13.6667	14		13.3333
12	22.6667	21.3333	13.6667	14	21		13.6667	15.3333	15	16.3333	29.3333	14.3333	36.6667	28.3333	28.3333	33	20.6667	17	15.6667	20	14.6667	14	19.3333	14.6667	14	13.6667	14	15.3333	21.6667	13.6667	14.3333	22.3333	25.3333	14	25	14	21	23.6667	20.6667	30	14	19.3333	14.6667	14	14	14.3333		13.6667
13	23	21.6667	14	14.3333	21.3333		14	15.6667	15.3333	16.6667	29.6667	14.6667	37	28.6667	28.6667	33.3333	21	17.3333	16	20.3333	15	14.3333	19.6667	15	14.3333	14	14.3333	15.6667	22	14	14.6667	22.6667	25.6667	14.3333	25.3333	14.3333	21.3333	24	21	30.3333	14.3333	19.6667	15	14.3333	14.3333	14.6667		14
14	23.3333	22		14.6667	21.6667		14.3333	16	15.6667	17	30	15	37.3333	29	29	33.6667	21.3333	17.6667	16.3333	20.6667	15.3333	14.6667	20	15.3333	14.6667	14.3333	14.6667	16	22.3333	14.3333	15	23	26	14.6667	25.6667		21.6667	24.3333	21.3333	30.6667	14.6667	20	15.3333	14.6667	14.6667	15		14.3333
15	23.6667	22.3333		15	22		14.6667	16.3333	16	17.3333	30.3333	15.3333	37.6667	29.3333	29.3333	34	21.6667	18	16.6667	21	15.6667	15	20.3333	15.6667	15	14.6667	15	16.3333	22.6667		15.3333	23.3333	26.3333		26		22	24.6667	21.6667	31	15	20.3333	15.6667	15		15.3333		14.6667
16		22.6667		15.3333	22.3333		15	16.6667	16.3333	17.6667	30.6667	15.6667	38	29.6667	29.6667	34.3333	22	18.3333	17	21.3333	16		20.6667	16	15.3333	15	15.3333	16.6667	23		15.6667	23.6667	26.6667		26.3333		22.3333		22		15.3333	20.6667	16	15.3333		15.6667		15
17		23		15.6667	22.6667		15.3333	17	16.6667	18	31		38.3333	30	30	34.6667	22.3333	18.6667	17.3333	21.6667	16.3333		21	16.3333	15.6667	15.3333	15.6667	17	23.3333		16	24	27		26.6667		22.6667		22.3333		15.6667	21	16.3333	15.6667		16		15.3333
18		23.3333		16	23			17.3333		18.3333			38.6667	30.3333	30.3333	35	22.6667	19	17.6667	22	16.6667		21.3333	16.6667	16	15.6667	16	17.3333	23.6667		16.3333	24.3333	27.3333		27		23		22.6667			21.3333	16.6667			16.3333		15.6667
19		23.6667		16.3333	23.3333			17.6667		18.6667			39	30.6667	30.6667	35.3333	23	19.3333	18	22.3333			21.6667	17		16	16.3333	17.6667	24		16.6667	24.6667	27.6667				23.3333		23			21.6667	17					16
20		24		16.6667	23.6667			18		19			39.3333	31	31	35.6667	23.3333	19.6667	18.3333	22.6667			22	17.3333		16.3333	16.6667	18			17	25					23.6667		23.3333			22	17.3333
21		24.3333		17	24			18.3333		19.3333			39.6667	31.3333	31.3333	36	23.6667	20	18.6667	23			22.3333	17.6667		16.6667	17	18.3333			17.3333	25.3333					24		23.6667			22.3333
22		24.6667		17.3333	24.3333					19.6667			40	31.6667	31.6667	36.3333	24	20.3333	19	23.3333			22.6667	18							17.6667	25.6667					24.3333		24			22.6667
23		25		17.6667	24.6667					20			40.3333		32	36.6667	24.3333	20.6667	19.3333	23.6667			23									26					24.6667		24.3333			23
24		25.3333		18	25					20.3333			40.6667		32.3333	37		21	19.6667	24			23.3333									26.3333					25		24.6667			23.3333
25		25.6667			25.3333													21.3333	20	24.3333												26.6667					25.3333		25			23.6667
26		26			25.6667														20.3333	24.6667												27					25.6667		25.3333
27		26.3333			26														20.6667	25																	26		25.6667
28		26.6667			26.3333																																		26
29		27			26.6667																																		26.3333
30		27.3333			27
31		27.6667			27.3333
32					27.6667
33					28
34					28.3333
35
36
37
38
39
40
41
42
43
44
45
46
47
48
49
50
51
52
53
54
55
56
57
58
59
60
61
62
63
64
65
66
67
68
69
70
71
72
73
74
75
76
77
78
79
80
81
82
83
84
85
86
87
88
89
90
91
92
93
94
95
96
97
98
99
100
101
102
103
104
105
106
107
108
109
110
111
112
113
114
115
116
117
118
119
120
121
122
123
124
125
126
127
128
129
130
131
132
133
134
135
136
137
138
139
140
141
142
143
144
145
146
147
148
149
150
151
152
153
154
155
156
157
158
159
160
161
162
163
164
165
166
167
168
169
170
171
172
173
174
175
176
177
178
179
180
181
182
183
184
185
186
187
188
189
190
191
192
193
194
195
196
197
198
199
200
201
202
203
204
205
206
207
208
209
210
211
212
213
214
215
216
217
218
219
220
221
222
223
224
225
226
227
228
229
230
231
232
233
234
235
236
237
238
239
240
241
242
243
244
245
246
247
248
249
250
251
252
253
254
255
256
257
258
259
260
261
262
263
264
265
266
267
268
269
270
271
272
273
274
275
276
277
278
279
280
281
282
283
284
285
286
287
288
289
290
291
292
293
294
295
296
297
298
299
[truncated: 26 more columns]

## Sheet: Half-life_G1(h)
	Cell 1	Cell 2	Cell 3	Cell 4	Cell 5	Cell 6	Cell 7	Cell 8	Cell 9	Cell 10	Cell 11	Cell 12	Cell 13	Cell 14	Cell 15	Cell 16	Cell 17	Cell 18	Cell 19	Cell 20	Cell 21	Cell 22	Cell 23	Cell 24	Cell 25	Cell 26	Cell 27	Cell 28	Cell 29	Cell 30	Cell 31	Cell 32	Cell 33	Cell 34	Cell 35	Cell 36	Cell 37	Cell 38	Cell 39	Cell 40	Cell 41	Cell 42	Cell 43	Cell 44	Cell 45
0	6.84574	9.35038	5.02559	5.62954	10.0679	14.9676	5.60619	7.67889	15.8316	23.9636	5.60817	4.70386	5.43166	20.3573	7.43045	4.68637	6.70467	13.2067	7.72743	6.57269	5.30502	8.16712	13.5731	7.79282	6.08962	9.15927	5.33156	6.35833	13.8022	9.76998	5.88473	8.48244	22.4907	5.76344	5.21913	10.0985	11.648	7.99024	7.28593	11.9989	7.75962	4.43847	5.86171	10.8969	5.553

## Sheet: Half-life_SG2(h)
	Cell 1	Cell 2	Cell 3	Cell 4	Cell 5	Cell 6	Cell 7	Cell 8	Cell 9	Cell 10	Cell 11	Cell 12	Cell 13	Cell 14	Cell 15	Cell 16	Cell 17	Cell 18	Cell 19	Cell 20	Cell 21	Cell 22	Cell 23	Cell 24	Cell 25	Cell 26	Cell 27	Cell 28	Cell 29	Cell 30	Cell 31	Cell 32	Cell 33	Cell 34	Cell 35	Cell 36	Cell 37	Cell 38	Cell 39	Cell 40	Cell 41	Cell 42	Cell 43	Cell 44	Cell 45	Cell 46	Cell 47	Cell 48	Cell 49
0	75.505	23.778	38.3035	30.3792	30.6628	33.4325	27.3141	58.7801	39.5115	34.7333	18.0615	34.6349	44.6807	27.0397	27.1593	61.8287	64.4722	37.4126	49.7403	28.2368	46.7106	41.053	44.8505	52.9712	30.8257	43.9288	34.4934	66.4344	186.223	37.0737	41.4929	27.1666	45.3507	27.1615	25.7343	21.9289	59.5141	13.4801	58.7462	35.4681	68.5611	20.9897	96.0658	60.8741	47.248	85.4571	32.2482	39.8038	20.2722
[truncated: 26 more columns]
