# Supplementary material for: The G1-S transition is promoted by Rb degradation via the E3 ligase UBR5
Source: Sci Adv. 2024 Oct 23;10(43):eadq6858. doi: 10.1126/sciadv.adq6858 (PMC11498223; doi:10.1126/sciadv.adq6858)
Supplement: Supplementary file 2 — Tables S1 to S36 [file sciadv.adq6858_tables_s1_to_s36.zip › adq6858_table_s31.xlsx]

## Sheet: Clover_total_G1
	Cell 1	Cell 2	Cell 3	Cell 4	Cell 5	Cell 6	Cell 7	Cell 8	Cell 9	Cell 10	Cell 11	Cell 12	Cell 13	Cell 14	Cell 15	Cell 16	Cell 17	Cell 18	Cell 19	Cell 20	Cell 21	Cell 22	Cell 23	Cell 24	Cell 25	Cell 26	Cell 27	Cell 28	Cell 29	Cell 30	Cell 31	Cell 32	Cell 33	Cell 34	Cell 35	Cell 36	Cell 37	Cell 38	Cell 39	Cell 40	Cell 41
0	1986968	1390145	2903892	2188464	622473	12863058	6909382	2774820	2659837	2664168	1630684	1427995	4164738	5403584	3516093	3467789	3503198	2819641	3119617	5264552	4529096	1929557	919441	2230727	2744300	947719	1356932	4369334	5994854	3110924	1122621	1030424	5.97024e+06	1960828	5826879	2178330	3657167	3639388	1136467	1076927	2395945
1	2030047	1425502	2868735	2097726	615195	12368122	6847654	2911187	2627897	2716737	1601579	1415348	4053685	5502734	3350760	3497544	3374220	2755232	2965387	5240762	4394104	1970066	905451	2209996	2883827	973814	1440628	4540300	5992150	3145337	1125563	913243	5725167	1937055	5560612	2059247	3584432	3736891	1189333	1066690	2330179
2	2024390	1308627	2768595	2109003	557886	12228031	6765974	2815084	2633884	2629659	1685760	1446963	4200304	5313731	3451907	3286170	3464281	2767850	2963216	5122888	4295684	2013607	927533	2229632	2831582	917047	1416455	4338808	5939355	3045556	1093187	955068	5849981	1908524	5809327	2141396	3579811	3630638	1186028	1009030	2396211
3	1991846	1284721	2732855	2161745	558753	12795636	6702208	2759065	2646544	2608887	1592921	1446606	4160355	5308523	3369937	3473175	3389812	2752935	2972765	5136723	4326633	1973166	895149	2181064	2746928	991561	1409269	4530606	5854679	3017842	1089855	921384	5724608	1851179	5560817	2085049	3548516	3531381	1158854	1037496	2440436
4	2018549	1228412	2762232	2138893	539626	11980529	6932373	2816349	2764960	2653427	1558157	1440092	3966084	5412193	3404955	3362445	3330403	2720622	2920988	5192399	4296949	1938534	897978	2153298	2844118	892576	1365763	4539147	6052049	2966618	1071841	901677	5706984	1871630	5515768	2028200	3475821	3520067	1155699	1037359	2379357
5	2026695	1187369	2685604	2071473	639985	12227787	6577512	2711978	2643943	2607766	1530793	1351864	4019819	5314064	3285049	3400217	3364807	2735010	2921851	5045115	4177029	1955831	862395	2246852	2781347	932688	1371787	4361655	5793029	3006559	1114023	917907	5802253	1858401	5548465	1981504	3531525	3643682	1131178	1021723	2334366
6	2004280	1145344	2736952	2083467	522025	12175593	6324113	2738402	2687673	2612147	1528872	1376082	4018942	5208675	3129852	3441789	3247530	2727732	2885656	4370380	4301876	1972305	905314	2233370	2751448	991752	1354143	4481125	5825434	3050193	1079304	882621	5618504	1844078	5514582	2029890	3587432	3616614	1184231	1015138	2432517
7	1975027	1149198	2808091	2138563	506139	12065160	6371591	2721373	2641667	2639610	1463767	1419452	4025497	5174471	3080367	3414035	3276265	2701667	2836269	4537137	4235867	1903892	874217	2190116	2829925	953627	1384539	4416066	5495138	3076970	1066568	884446	5452772	1744807	5743895	2066677	3501203	3558360	1136010	961862	2365754
8	1938195	1132652	2792471	2101198	491756	11407974	6.44422e+06	2709586	2668007	2600341	1420257	1409040	3906645	4984694	3027681	3258233	3224493	2697591	2799294	4742239	4172175	1855175	868932	2120286	2711172	923785	1444317	4185758	5505596	2923579	1052523	836146	5730558	1817976	5599563	2049311	3447872	3548015	1119235	957257	2312534
9	2215488	1100640	2763418	2077688	460224	11536831	6472102	2671130	2719804	2486242	1564333	1362298	3824083	5085064	3161544	3189676	3202041	2775881	2747467	4412955	4152161	1799745	842701	2087420	2711374	957287	1396146	4374312	5500170	3089479	1069657	836287	5441884	1780574	5343240	2038156	3451317	3364307	1051462	929937	2421670
10	1890897	1027988	2866939	2105867	465335	11148607	6444424	2702427	2664393	2540873	1529907	1292934	3726059	4938953	3133000	3071653	3129041	2660759	2650157	4556173	4092203	1740909	858168	2059664	2677479	935206	1316734	4248142	5398766	2847273	1050672	805618	5657815	1756496	5347724	2084102	3279630	3350470	1081659	921904	2324859
11	1832484	932920	2674015	2009879		10537935	6.31394e+06	2699356	2659680	2429735	1466199	1223727	3891889	5065930	3146985	3033225	3029728	2738702	2623271	4528540	3943631	1677222	835803	2003890	2710393	896942	1306416	4171160	5443975	2891272	1069384	847931	5589692	1708960	5547139	2036676	3292883	3351783	1079157	932337	2247555
12		893790	2748583	2029670		10952631	6.01402e+06	2602956	2597014	2522028	1415942	1162778	3747507	5053831	3121118	2837200	3124111	2675999	2639706	4414796	3848223	1620346	847843	2042020	2649972	905644	1340871	4006351	5256978	2817554	1046988	823771	5356170	1771072	5554937	2004429	3250426	3207519	1036495	924696	2210218
13			2674560	1991011		10970671	5.89013e+06	2530921	2588911	2440925	1362269	1246080	3726770	5043205	3023993	2905500	3014426	2674110	2711042	4.28699e+06		1677024	798208	1981805		918413	1319288	4205509	5215899	2922333	1043967	779293	5108870	1729924	5279209	2040005	3185732	3384975	1006765	906326	2277018
14			2731949	1997855		10655587	5600692	2495703	2583326	2389862	1339945	1239190	3665304	5048830	3107358	3032399	2813895	2656887	2481541	4294391		1718515	768426	1946210		903008	1289342	3974715	4933172	2846817	1012603	778026	5413049	1702475	5047519	1994634	3123136	3324762	1050210	872956	2179369
15			2580645	2041097		11149545	5414465	2498810	2645207	2379917	1357275	1301437	3481284	4980150	2966964	2932574	3034494	2679853	2567491	4324588		1688146	755787	1953207		818843	1295869	3944490	5151905	2650394	1020993	820054	5163659	1708813	5065303	1941316	3080752	3135103	1029865	873443	2136304
16			2623709	1931800		11446007	5480578	2490975	2506233	2319656	1298868	1210361	3379126	5042379	2962894	2991417	3010603	2665940	2594952	4369691		1696016	750711	1873133		824089	1277387	3873776	5023390	2666989		838169	4999832	1678859	5409617	1886811	3060333	3274393	1009473	870898	2232228
17				1838095		11418646	5366243	2511346	2407088	2350366	1287353	1231009	3394529	4754331	2922523	2942431	2921985		2429882	4351419		1599435	746628	1831321		786844	1303477	3732394	5219601	2723177		806150	4833420	1650935	5300095	1868969	3152316	3521524	955896	849489	2170210
18				1862635		10994495	5298550	2462249	2349267	2329645	1310416	1231060	3541802	4750705	2853472	2956369	2875978		2315681	4163634		1534581	748527	1930866		713595	1330088	3815754	5192282	2749165		798048	4790908	1656837	5164394		3058178	3427788	1000932	863432	2033118
19				1897416		10795750	5148364	2338737	2355871	2281286	1290684	1125423	3514453	4816631	2960387	2905142	2825901		2249255	4243771		1500642	736342	1928252		716180	1337284	3828621	5105796	2772238		756389	5067827	1615790	4947508		2872132	3449641	981877	839353	2185756
20				1759964		10711110	4836078	2380382	2392639	2273710	1202363	1203386	3545987	4821980	2868249	2901007	2835204		2427230	4156026		1472595	718422	1855696		746228	1355523	3711308	5052611	2832909		734504	4918880	1577779	5007695		2886208	3118990	938076		2163236
21				1734373		10331513	5109650	2423411	2282803	2321315	1189038	1145306	3583809	4730875	2773473	2806881	2939127		2398293	4268838		1411200	760933	1889516		711451	1358128	3418296	4856160	2756877		709372	4837495		4779993		3034670	3207258	882743		2123250
22				1760616		10222853	5134080	2296675	2190165	2202737	1133559	1097516	3562075	4710662	2646092	2799669	2775128		2380656	4164093		1396675	703892	1834874		745352	1300587	3554539	4758083	2691644		686684	4756570		4709846		2934203	3186359	952640		2130640
23				1923019		9857278	5073807	2309319	2181603	2072861	1081303	1088582	3402591	4786434	2540777	2698721			2191112	3837355		1475491	688256	1799384		731471	1288346	3388464	4820476	2740571		684142	5029270		4645460		2914617	3143621	897111		2008974
24				1722273		9576540	4874349	2314944	2332460	2152420		1140133	3412204	4654321	2657679	2676537			2208242	3616512		1422676		1794472		722493	1229441	3444951	4846825	2723242			4945476		4894119		2930968	3171427	865530		1888137
25				1781767		9389278	4643687	2372804	2134335	2046788		1043720	3375722	4509148	2761379	2710530			2241821	3664072		1303340		1763320		685988	1162765	3480127	4749193	2715274			4850177		4851004		2813769	3088229	902375		1954003
26				1743718		9181256	4579576	2249452	2052275	1995766		1154379	3411439	4588184	2813007	2717559			2176020	3715501		1343558		1751197		691716	1148063	3344647	4775107	2727142			4495134		4795785		2836121	3035798	867651		1873375
27				1650681		9096111	4284083	2286293	1950222	2124913		1152836	3356900	4557113	2772100	2654328			2037041	3621951		1333199		1765276		661580	1161729	3488989	4804815	2679762			4785114		4744519		2718144	2934146	835912
28				1693299		8944266	4210625	2263373		1907893		1145836	3389671	4522603	2808231	2682593			1984779	3470015		1352567				676498	1272497	3533795	4850546	2652296			4906056		4785223		2664959	2843079	827995
29				1929604			4054346	2130612		1923371		1027273	3275509	4340088	2793172	2669055			1914215	3330564		1234586				723530	1134581	3518347	4811784	2630865			4473561		4579881		2663515	2815719	831810
30				1579794				2122963		1918770		1080469	3215404	4196825	2715372	2603334			2028859	3177034						696801	1173697	3446509	4683973	2542977			4324015		4582784		2677295	2679111	791539
31				1552249				2039224		1960233		1071504	3121324	4169015	2616943	2476990			1966616	3282739						660979	1153395	3409110	4695510				4644230		3972041		2698041	2485201	767178
32				1476124				2062061		1840877		1051741	3194169	4041757	2595289	2474766			1929664	3169339						651605	1151275	3499228	4607735				4521151		4710255		2711371	2663529	772487
33				1565047				2026169		1798014		1100458	3212330	3953162	2668597	2371896			1990871	3203603						646495	1101688	3528164	4594171				4299417		3353334		2711143	2624955
34				1460543				2003975		1753195		1088436		3994926	2717752	2242561			1955828	3282953						613946	1165468	3524472	4462235				4204523		3958079			2786274
35				1483354				1991637		1818729		1083639			2692137	2193139			1918174	3186371						627435		3431814	4268384				4436230		4400494			2649963
36				1433019				1927650		1698375		1066974			2686032	2149956			1848840	3223182						618207		3488983	4322940				4347418		4341021			2560867
37				1429498				1961253		1667663		985885			2617558	2087663			1835695									3236259	4117287				4327431		4242319			2521702
38				1349301				1834548		1664679		982609			2588890				1768213									3068020	4106932				4147603		4514715			2544537
39				1313762				1842733		1586964		916525			2559104				1717717									3182323	3955068				4139862		4398831			2542954
40				1333603				1804518		1527692		860269							1704431									3181398	3813189				4111611		4308938			2571922
41				1340300				1810974		1563899		860269							1782696									3048003	3690926				4029243		4273535			2607723
42				1277136				1849831		1526135		810120							1770810									3100480	3689422				4017567		4342383			2521791
43				1307680				1734507		1482800		858251							1643363									3047175	3894118				4000462		4185516
44				1243823				1703398		1445943		813360																3020950	3869124						4216297
45				1245042				1622247		1446391		832708																2916986	3869205						4261632
46				1179396				1659334		1378875		787939																2985592	3922289						4026634
47				1164945				1642163		1301111		785632																2953721	3522099						3840876
48				1104151				1491027		1377024		754594																2805864	3070673						4073860
49				1065656				1472271		1321181		801483																	3267415						3819628
50				1039191				1464396		1313516		756529																	3617124						3897386
51				990218				1439635		1260423		739905																	3434305						3683636
52								1469439		1247425																			3510760						3523229
53								1379414		1197378																			3564317						3507807
54								1304902																					3495041						3636639
55								1315378																					3360464						3438692
56								1296303																					3309706						3510617
57								1246164																					3358590						3462985
58																													3289045						3468333
59																													3367001						3375590
60																													3248230						3234787
61																													3260543						3352965
62																													3159505						3155444
63																													2979839						3235658
64																													2977251						3222790
65																													3069414						3076405
66																													2869704						3085647
67																													2834524						3003239
68																													2665723						2932591
69																													2504962						2868045
70																													2641282						2950421
71																													2597733						2953731
72																													2474801						2858924
73																													2355374						2699631
74																													2371381						2689128
75																													2463219						2594906
76																													2478185						2550613
77																													2393234						2430815
78																																			2425362
79																																			2499908
80																																			2455918
81																																			2411621
82																																			2419219
83																																			2364406
84																																			2334775
85																																			2361881
86																																			2251325
87
88
89
90
91
92
93
94
95
96
97
98
99
100
101
102
103
104
105
106
107
108
109
110
111
112
113
114
115
116
117
118
119
120
121
122
123
124
125
126
127
128
129
130
131
132
133
134
135
136
137
138
139
140
141
142
143
144
145
146
147
148
149
150
151
152
153
154
155
156
157
158
159
160
161
162
163
164
165
166
167
168
169
170
171
172
173
174
175
176
177
178
179
180
181
182
183
184
185
186
187
188
189
190
191
192
193
194
195
196
197
198
199
200
201
202
203
204
205
206
207
208
209
210
211
212
213
214
215
216
217
218
219
220
221
222
223
224
225
226
227
228
229
230
231
232
233
234
235
236
237
238
239
240
241
242
243
244
245
246
247
248
249
250
251
252
253
254
255
256
257
258
259
260
261
262
263
264
265
266
267
268
269
270
271
272
273
274
275
276
277
278
279
280
281
282
283
284
285
286
287
288
289
290
291
292
293
294
295
296
297
298
299

## Sheet: Clover_total_SG2
	Cell 1	Cell 2	Cell 3	Cell 4	Cell 5	Cell 6	Cell 7	Cell 8	Cell 9	Cell 10	Cell 11	Cell 12	Cell 13	Cell 14	Cell 15	Cell 16	Cell 17	Cell 18	Cell 19	Cell 20	Cell 21	Cell 22	Cell 23	Cell 24	Cell 25	Cell 26	Cell 27	Cell 28	Cell 29	Cell 30	Cell 31	Cell 32	Cell 33	Cell 34	Cell 35	Cell 36	Cell 37	Cell 38	Cell 39	Cell 40	Cell 41	Cell 42	Cell 43	Cell 44	Cell 45	Cell 46	Cell 47
0	1753188	3354144	1294893	1899133	2567338	1623600	3925704	1358183	1343781	2785742	1391972	1356334	3613660	2120267	2422082	8668495	2155314	10996786	2521639	1949204	1920539	4097191	1417146	630622	2359343	1933410	1726803	1844142	1538426	957628	2634645	2743745	1213164	7845424	1043033	1998848	1197183	973658	2180348	1119704	1801258	8331425	3164224	2378159	1789992	1289716	2384939
1	1739013	3307864	1291794	1920698	2517094	1623020	3977764	1334215	1293845	2789560	1369348	1371144	3628293	2168688	2376126	8782230	2212369	10608474	2481745	1922556	1908887	3996730	1398939	631731	2341250	1879383	1694246	1849778	1587850	966389	2604120	2693020	1222507	7993556	1055437	2094665	1185249	981207	2133507	1128477	1790212	8272098	3133032	2305015	1788934	1249995	2332176
2	1798439	3349112	1290007	1877565	2428959	1609523	3884789	1330811	1319485	2751336	1360728	1289478	3537230	2169415	2338682	8749548	2141950	10685482	2456711	1902231	1859752	4053936	1390198	630759	2305880	1888592	1679522	1896239	1570876	967259	2579858	2740691	1266951	7947255	1030224	2130060	1154796	975391	2059737	1115823	1766674	8273511	3145041	2376755	1728785	1216945	2407211
3	1736440	3335317	1283442	1870065	2324771	1631172	3914036	1313670	1319346	2756605	1352218	1323321	3303054	2125142	2364404	8840573	2065889	11075505	2393307	1868709	1865635	3909972	1344893	615633	2357507	1849654	1658670	1829652	1528744	930536	2516297	2666567	1259021	7738558	1037328	2067246	1161014	948840	2085177	1105116	1696686	8035316	2992826	2372597	1700441	1226003	2317510
4	1695102	3221978	1266742	1842560	2323028	1608151	3950070	1237361	1326968	2696530	1335238	1280486	3483512	2182916	2378268	8616146	2080921	10772147	2346547	1852081	1849297	3937365	1336392	591946	2294110	1855888	1681387	1804659	1503521	905395	2541100	2762307	1220936	7.95316e+06	1063861	2093189	1167482	946351	2165586	1106731	1740367	7942481	3007590	2330930	1696081	1211717	2269827
5	1612279	3172679	1289722	1854875	2261359	1544550	3949088	1252962	1274924	2649449	1296947	1265829	3536629	2129628	2329212	8268549	2020449	10476406	2429458	1937662	1779113	4018552	1363331	590352	2344877	1838036	1669387	1796062	1490892	908991	2611246	2616188	1257879	7818398	1066118	2039807	1140468	943921	2117469	1091335	1692070	8211734	2936906	2425539	1649812	1195510	2316672
6	1612701	3139860	1227820	1798082	2243248	1492600	3761813	1256458	1260119	2650398	1262057	1222748	3472413	2143587	2388301	8687368	2062608	10659945	2329535	1876679	1819388	3974091	1313230	604537	2379501	1847456	1661625	1827354	1479980	936500	2532502	2715835	1244166	7663511	1056765	1870247	1099449	939207	2074937	1064827	1679457	8265909	3007626	2395933	1638909	1178406	2326113
7	1551538	3185785	1282030	1791706	2382362	1465173	3686736	1181497	1288680	2573831	1191854	1207922	3361822	2142377	2338985	8495654	2007110	10456739	2296820	1842865	1788122	3924401	1294279	586758	2351818	1807463	1589227	1805102	1493966	958013	2482707	2677178	1196252	7892120	1031706	1903616	1134784	934010	2058326	1070311	1668812	8096696	2931642	2345326	1623752	1192252	2227549
8	1585797	3181574	1236442	1788411	2350123	1476233	3737573	1507994	1256241	2584581	1183444	1210686	3342459	2174564	2311334	8432251	1975435	10434115	2342454	1812681	1738617	3873784	1266219	596433	2341467	1804317	1494288	1765428	1498870	945360	2442588	2708350	1199689	7708106	1000761	1977058	1091659	933188	2095134	1024270	1587669	8205933	2928761	2321008	1621200	1203549	2289030
9	1547698	3114646	1190918	1734167	2157601	1433392	3649773	1219013	1209902	2479639	1165668	1171679	3245674	2113029	2259258	8136845	1931649	10206298	2276101	1788200	1681854	3844919	1269757	594211	2354620	1818800	1536424	1816181	1485555	936179	2511182	2656520	1214608	7821751	1009951	1972528	1074010	916259	2082971	1004461	1599309	8255029	2982144	2330737	1583759	1164276	2275436
10	1587516	3147487	1149282	1646554	2113460	1394151	3652678	1207962	1192762	2420625	1167053	1147436	3172833	2142007	2239698	8468652	1884093	10302768	2304982	1767324	1647254	3876711	1274895	592654	2309694	1763133	1584896	1787506	1519626	950056	2450974	2680037	1184136	7829136	1048732	1939003	1078283	942657	2013856	1003761	1579365	8401864	2930602	2272427	1596739	1188870	2216569
11	1533783	3119509	1246281	1663098	2118841	1413696	3726820	1186819	1166832	2434470	1167063	1185447	3081779	2093561	2173564	8606820	1841176	9748404	2316834	1730404	1727405	3760344	1240891	573842	2316466	1775073	1591218	1776614	1489171	929332	2349706	2600149	1201367	7707906	1043072	1929959	1084443	927673	2021346	1023000	1607288	8462169	2819140	2284725	1594205	1175054	2139800
12	1511627	3089823	1219145		1985809	1408669	3509041	1184202	1335686	2420217	1143348	1173417	3167075	2044518	2113860	8596604	1855585	9803009	2272291	1691983	1673699	3845705	1241027	574927	2313151	1778572	1523516	1780708	1486641	924758	2305213	2587587	1194191	7428388	1017768	1922120	1099807	947743	2059369	986620	1612504	8032891	2731410	2273063	1547036	1136322	2250783
13	1520063	3061908	1190924		2024377	1345236	3428465	1169681	1199989	2379855	1122211	1122829	3172635	2051224	2027741	8532229	1909619	9839378	2145067	1642943	1637207	3846810	1256493	558017	2323439	1762501	1409004	1742717	1490630	909804	2445051	2654587	1141893	7686558	1011959	1920449	1036401	933166	2114479	939190	1628436	7993332	2735861	2280795	1533453	1135171	2163927
14	1518889	2984650	1185381		2039777	1292796	3564164	1101368	1171791	2283881	1097597	1157397	3136252	1970198	2065830	8280362	1879409	9746559	2064915	1670906	1619404		1256792	552978	2275688	1752391	1415048	1734590	1467526	896953	2411651	2589527	1175323		984898	1866300	1066370	939181	2058638	942992	1561075	7814399	2695480	2276193	1551002	1167501
15	1452456	3012269	1217135		1993855		3523918	1109601	1146924	2137428	1088052	1175898	3153825	1880696	2084079	8000741	1889584	9713608	2089743	1669456	1591863		1247545	558754	2249186	1776298	1414443	1739170	1432369	889646	2331983	2590219	1195061		988280	1767178	1064590		2077319	973415	1568110	7999572	2674563	2327664	1495681	1140950
16	1435501	3090218	1198526		1935549		3746926	1117348	1197251	2131387	1030910	1104991	3015928	1910287	2113195	8152845	1858686	9.72758e+06	2063951	1593529	1592905			553431	2221230	1739099	1348732	1729126	1402933	898179	2293562	2641611	1186306		972986	1843940	1041836		2027094	997811	1549460	7919007	2722137	2277750	1479139	1118096
17	1424384	2966899	1146880		1965232		3388220	1074622	1176989	2134039	1006383	1135060	2941505	1922087	2058152	8256367	1861002	9.69121e+06	2105859	1567900	1541783			542390	2298406	1768709	1408029	1723012	1416161	894139	2421723	2574641			970301	1886908	1045914		1981715	1003568	1546745	7681149	2708097	2161652	1468093	1168070
18	1394691	2965863	1145563		1922627		3566367	1047897	1171842	2172546	998519		3050840	1943150	2052734	8190839	1837407		2105151	1460704	1516278			536121	2324625	1806413	1427391	1705831	1409949	876436	2274902	2604666			981881	1753239	1041607		1939030	961670	1591271	7645508	2681225	2266702		1120263
19	1342238	2888232	1153657		1903098		3316913	1048467	1129923	2132426	962442		2995234	1864272	2058087	8212033	1871804		2085470	1505267	1502512			527869	2334279	1800212	1412327	1721058	1365874	865583	2333539	2522552			979589	1829378	1051014			955789	1557821	7749556	2619368	2191040		1092152
20	1320487	2812396	1153086		1924219		3312239	1073173	1113116	2200928			2976977	1836111	2083788	7892489			2100832	1452960	1473988			515728		1785813	1404681	1737093	1404300	887899	2332300				1015823	1853173	1059206			948305	1493983	7678619	2553774	2200128		1110620
21	1262648	2789758	1196876		1907401		3363163	1014980	1139867	2163002			2871859	1840633	2078089	8033242			2164427	1407560	1486962			539022		1775732		1708593	1389846	876158	2277957				992590		1057238			967416	1525606	7968890	2649597	2342738		1079925
22	1238169	2794435	1122279				3299163	1015240	1158966	2103271			2919613	1840696	2065567	7980720			2141507	1449424				521095		1781383		1676430	1391846	852755	2221769										1528322	7946393	2642023	2188256		1074184
23	1295388	2773599	1114881					992402	1147249	2094237				1847343		7899375			2038118	1453635				519858				1692564	1399027		2221652										1486496	7967866	2678974	2132944
24	1265132	2765012	1089111											1839378		8003570			2049632	1536443				522377				1664028	1390744												1522347	7900780		2205897
25	1253956		1086923											1803701					2039230	1491592				516152				1668442	1393964												1428035
26	1214109		1065467											1785300					2033385	1415464								1653467	1381161												1442924
27	1239172		1052990											1859801					1979502	1474109																					1481064
28			1061135																	1438562
29			1030258																	1414295
30																				1353433
31																				1367082
32																				1428038
33																				1420627
34																				1424355
35																				1386098
36																				1364672
37
38
39
40
41
42
43
44
45
46
47
48
49
50
51
52
53
54
55
56
57
58
59
60
61
62
63
64
65
66
67
68
69
70
71
72
73
74
75
76
77
78
79
80
81
82
83
84
85
86
87
88
89
90
91
92
93
94
95
96
97
98
99
100
101
102
103
104
105
106
107
108
109
110
111
112
113
114
115
116
117
118
119
120
121
122
123
124
125
126
127
128
129
130
131
132
133
134
135
136
137
138
139
140
141
142
143
144
145
146
147
148
149
150
151
152
153
154
155
156
157
158
159
160
161
162
163
164
165
166
167
168
169
170
171
172
173
174
175
176
177
178
179
180
181
182
183
184
185
186
187
188
189
190
191
192
193
194
195
196
197
198
199
200
201
202
203
204
205
206
207
208
209
210
211
212
213
214
215
216
217
218
219
220
221
222
223
224
225
226
227
228
229
230
231
232
233
234
235
236
237
238
239
240
241
242
243
244
245
246
247
248
249
250
251
252
253
254
255
256
257
258
259
260
261
262
263
264
265
266
267
268
269
270
271
272
273
274
275
276
277
278
279
280
281
282
283
284
285
286
287
288
289
290
291
292
293
294
295
296
297
298
299

## Sheet: mCherry-HDHB_ratio_G1
	Cell 1	Cell 2	Cell 3	Cell 4	Cell 5	Cell 6	Cell 7	Cell 8	Cell 9	Cell 10	Cell 11	Cell 12	Cell 13	Cell 14	Cell 15	Cell 16	Cell 17	Cell 18	Cell 19	Cell 20	Cell 21	Cell 22	Cell 23	Cell 24	Cell 25	Cell 26	Cell 27	Cell 28	Cell 29	Cell 30	Cell 31	Cell 32	Cell 33	Cell 34	Cell 35	Cell 36	Cell 37	Cell 38	Cell 39	Cell 40	Cell 41
0	0.502904	0.398963	0.360495	0.332638	0.298876	0.366613	0.449053	0.387687	0.299613	0.421922	0.402978	0.402461	0.392024	0.323683	0.310063	0.271191	0.388939	0.600277	0.363766	0.426189	0.369221	0.369428	0.209058	0.37724	0.42366	0.398788	0.390074	0.341935	0.374868	0.336005	0.511759	0.394256	0.412378	0.378858	0.389477	0.47769	0.363544	0.367207	0.438513	0.207868	0.380051
1	0.496041	0.365401	0.345873	0.344579	0.302084	0.366727	0.435377	0.327139	0.306182	0.352357	0.502491	0.314311	0.461541	0.272866	0.260751	0.237682	0.357886	0.597944	0.305826	0.413205	0.39695	0.342874	0.237585	0.363173	0.366177	0.415024	0.334347	0.389272	0.338458	0.299909	0.498118	0.424683	0.444274	0.391232	0.399644	0.551333	0.381497	0.34516	0.390992	0.208274	0.440155
2	0.506487	0.294129	0.370527	0.384956	0.327256	0.365396	0.447	0.307616	0.293626	0.33101	0.603723	0.355435	0.500882	0.304266	0.230954	0.261347	0.299355	0.528055	0.340589	0.426577	0.37756	0.362068	0.24738	0.323827	0.398511	0.405987	0.339677	0.370923	0.33766	0.309077	0.51064	0.33043	0.365519	0.422846	0.368576	0.548231	0.347294	0.328183	0.391588	0.222609	0.375809
3	0.583314	0.255852	0.358647	0.347722	0.262541	0.370577	0.44684	0.309975	0.307264	0.318267	0.61497	0.362926	0.503837	0.343385	0.288441	0.237984	0.305202	0.553526	0.340635	0.437984	0.373505	0.363122	0.307694	0.339383	0.45117	0.373294	0.363356	0.328176	0.359957	0.313036	0.466226	0.305049	0.362813	0.467877	0.399	0.518444	0.375787	0.339943	0.423558	0.177946	0.395284
4	0.583053	0.233002	0.320523	0.343942	0.268185	0.373357	0.432784	0.291536	0.312093	0.350496	0.565501	0.319989	0.527101	0.340837	0.27965	0.239268	0.297555	0.475129	0.311266	0.441	0.371678	0.361514	0.335825	0.360294	0.390432	0.420504	0.346536	0.319017	0.319256	0.328523	0.460684	0.338031	0.380481	0.406558	0.399158	0.513202	0.375997	0.369633	0.440664	0.166835	0.419286
5	0.47	0.236303	0.357983	0.336452	0.374721	0.352305	0.416597	0.316611	0.333056	0.346634	0.613119	0.319783	0.489779	0.290684	0.281736	0.270658	0.251005	0.452766	0.298776	0.478584	0.378975	0.332477	0.316215	0.332108	0.414187	0.376409	0.332027	0.359	0.342529	0.31169	0.400883	0.409581	0.365231	0.378227	0.401158	0.464852	0.324837	0.311245	0.439093	0.0826943	0.464838
6	0.37984	0.200334	0.368768	0.352107	0.219864	0.379583	0.437461	0.323526	0.322798	0.370057	0.42801	0.306267	0.459668	0.326118	0.283231	0.227046	0.252047	0.370867	0.3256	0.482217	0.3843	0.30873	0.167829	0.340474	0.474869	0.377143	0.359768	0.308721	0.29564	0.357382	0.375989	0.228098	0.400059	0.379673	0.433418	0.37675	0.332273	0.325058	0.406825	0.146488	0.453515
7	0.36328	0.207696	0.324712	0.345628	0.183521	0.436914	0.391526	0.288239	0.304961	0.370921	0.44494	0.280223	0.398791	0.304998	0.315026	0.20363	0.261701	0.35407	0.366137	0.455439	0.380797	0.32527	0.223546	0.338827	0.418905	0.348319	0.37658	0.33557	0.313083	0.371685	0.409633	0.254535	0.414035	0.443471	0.416995	0.368485	0.338847	0.388486	0.374851	0.192024	0.545185
8	0.398012	0.210766	0.379496	0.389258	0.173645	0.377397	0.429959	0.291064	0.332179	0.351726	0.424715	0.276703	0.406019	0.286089	0.341058	0.202642	0.227407	0.357157	0.30525	0.46207	0.371556	0.345413	0.147473	0.351027	0.461496	0.323741	0.345588	0.344701	0.326624	0.411153	0.377507	0.142713	0.367789	0.376173	0.402569	0.366005	0.318159	0.375935	0.415473	0.213409	0.662371
9	0.531207	0.265226	0.39425	0.32842	0.132645	0.348632	0.417192	0.316748	0.313584	0.320618	0.342243	0.298311	0.451832	0.264219	0.302401	0.251093	0.238297	0.312265	0.273782	0.442245	0.381459	0.308235	0.146881	0.321544	0.409094	0.375432	0.328083	0.324023	0.330331	0.319548	0.341874	0.195143	0.377387	0.374188	0.424699	0.379795	0.318615	0.406304	0.404753	0.195049	0.668982
10	0.34722	0.264364	0.405423	0.336213	0.185654	0.352277	0.455737	0.298798	0.323722	0.367416	0.265809	0.278644	0.458977	0.267308	0.264187	0.0940596	0.239897	0.306375	0.307849	0.416093	0.365075	0.359256	0.1828	0.307376	0.471959	0.361744	0.308483	0.2986	0.311139	0.345497	0.34664	0.239845	0.341303	0.410539	0.399467	0.323531	0.332691	0.40642	0.368892	0.178709	0.67267
11	0.305271	0.222552	0.451135	0.340166		0.347486	0.470567	0.281377	0.315107	0.350361	0.34145	0.319344	0.401432	0.271782	0.19712	0.246581	0.269635	0.237969	0.316153	0.417623	0.395012	0.356532	0.221231	0.345859	0.48644	0.36731	0.306302	0.339181	0.304586	0.313502	0.339138	0.233681	0.36748	0.434486	0.364772	0.34671	0.357002	0.355131	0.345062	0.172287	0.618799
12		-0.000641458	0.41075	0.335141		0.358981	0.453813	0.312289	0.367395	0.342056	0.296184	0.285682	0.40295	0.299406	0.151214	0.204396	0.20734	0.231745	0.306229	0.392891	0.382092	0.354367	0.147663	0.310281	0.497866	0.329482	0.337075	0.383418	0.325024	0.324413	0.331319	0.257007	0.369211	0.35865	0.354607	0.340782	0.330887	0.411748	0.390916	0.132404	0.529349
13			0.397651	0.326073		0.35719	0.450161	0.303084	0.356459	0.338038	0.321402	0.282751	0.36867	0.279634	0.160437	-0.017357	0.212748	0.22321	0.301918	0.415688		0.315702	0.034219	0.352287		0.360819	0.30374	0.370811	0.317283	0.258122	0.348592	0.19343	0.406585	0.390669	0.385182	0.307422	0.295575	0.332204	0.389999	0.147619	0.442015
14			0.41185	0.344148		0.393511	0.449139	0.31459	0.361625	0.358437	0.223714	0.324457	0.474043	0.314082	0.293789	0.0483008	0.336087	0.216167	0.299624	0.393865		0.2854	0.104194	0.346163		0.335799	0.349229	0.407112	0.338911	0.270458	0.295794	0.155093	0.347199	0.392082	0.377095	0.300694	0.273921	0.39552	0.354887	0.116974	0.407815
15			0.403675	0.469846		0.429534	0.474068	0.293288	0.371423	0.386945	0.290766	0.351119	0.408034	0.302265	0.21737	0.164817	0.176863	0.248895	0.263703	0.404653		0.289321	0.062584	0.345909		0.341505	0.312894	0.437901	0.323682	0.299394	0.319324	0.296741	0.357445	0.356995	0.380373	0.311903	0.27998	0.388949	0.374456	0.119231	0.432704
16			0.39696	0.393075		0.35964	0.432349	0.312265	0.352195	0.355207	0.12613	0.381205	0.32144	0.445485	0.275528	0.013981	0.197369	0.30463	0.252639	0.384708		0.215132	0.104355	0.365585		0.361635	0.327089	0.389896	0.33274	0.284845		0.326655	0.369937	0.359732	0.368262	0.316562	0.304322	0.331693	0.402271	0.105625	0.376232
17				0.334959		0.42367	0.43813	0.344022	0.307902	0.371416	0.0815685	0.32747	0.317122	0.336489	0.188503	0.0816402	0.228423		0.268416	0.33688		0.162927	0.162245	0.289436		0.358915	0.331777	0.448664	0.327346	0.301353		0.311866	0.393534	0.342426	0.384774	0.288523	0.26986	0.281764	0.417682	0.0939776	0.38704
18				0.351578		0.356311	0.473843	0.333085	0.405423	0.405141	0.132447	0.264722	0.318283	0.279216	0.0767352	0.0754123	0.195701		0.259359	0.342955		0.189915	0.213449	0.247879		0.37555	0.275821	0.415092	0.333003	0.277611		0.273783	0.407	0.379643	0.366652		0.256824	0.294344	0.365757	0.0893971	0.384799
19				0.320958		0.358408	0.493597	0.320666	0.351649	0.409862	0.165059	0.30369	0.329996	0.270863	0.0895577	0.0354372	0.206498		0.184691	0.355994		0.0982509	0.105703	0.282503		0.373907	0.321491	0.413021	0.318402	0.359318		0.257686	0.339587	0.345433	0.378511		0.259063	0.305612	0.364068	0.0703946	0.372298
20				0.353408		0.341922	0.480024	0.306113	0.36917	0.347023	0.173463	0.355446	0.354215	0.279917	0.0733553	0.363934	0.230761		0.244107	0.34636		0.0793349	-0.0511982	0.24093		0.369957	0.31343	0.439414	0.306169	0.458122		0.222477	0.369348	0.379899	0.388712		0.239759	0.342931	0.419941		0.39498
21				0.371047		0.312068	0.430141	0.310623	0.341731	0.399482	0.133792	0.335465	0.330861	0.307871	0.0203654	0.64927	0.219333		0.275236	0.358693		0.151877	0.0729581	0.332189		0.363748	0.272827	0.429651	0.299188	0.737857		0.215808	0.387364		0.409648		0.253694	0.312184	0.40706		0.381817
22				0.298089		0.326948	0.468535	0.342912	0.333855	0.363911	0.0334443	0.357343	0.361132	0.272137	0.0806287	0.687919	0.198443		0.26571	0.347263		0.11379	0.0830893	0.28044		0.468388	0.299142	0.415276	0.307748	0.783691		0.242688	0.385576		0.464869		0.241822	0.337588	0.363283		0.36009
23				0.409483		0.272672	0.460912	0.321852	0.342995	0.438149	0.0377839	0.291044	0.327601	0.257437	0.160389	0.440684			0.266928	0.325263		0.0572205	0.118119	0.299655		0.485143	0.305198	0.432138	0.296213	0.753989		0.220934	0.343014		0.465492		0.258073	0.43589	0.392427		0.347533
24				0.367693		0.274179	0.458724	0.282539	0.426766	0.44054		0.451788	0.315173	0.259059	0.0986738	-0.391277			0.23497	0.340519		-0.017749		0.254148		0.436787	0.291369	0.473389	0.316566	0.70604			0.329911		0.429354		0.234937	0.397514	0.442297		0.367364
25				0.331427		0.2689	0.446145	0.345565	0.408744	0.37659		0.274537	0.29516	0.270664	0.103134	-0.489293			0.308643	0.296289		0.0213702		0.229882		0.421784	0.287172	0.450017	0.319522	0.652282			0.340415		0.412922		0.237635	0.313712	0.37077		0.29641
26				0.356788		0.311657	0.445081	0.41603	0.393763	0.390846		0.251782	0.302036	0.28296	0.0791212	-0.405793			0.341703	0.320371		-0.0150234		0.272482		0.442747	0.289674	0.427069	0.324309	0.558923			0.335637		0.412973		0.240635	0.264211	0.366131		0.374401
27				0.392632		0.334629	0.531392	0.351545	0.446613	0.398483		0.272811	0.345187	0.258514	0.0887853	-0.351994			0.466352	0.331185		0.0552047		0.235538		0.42001	0.273855	0.415172	0.29874	0.436182			0.329796		0.435297		0.274849	0.298222	0.380641
28				0.31794		0.382001	0.520899	0.312605		0.351216		0.291299	0.325075	0.252419	0.109541	-0.40481			0.643612	0.305885		0.091188				0.459396	0.43471	0.387194	0.303789	0.458406			0.319033		0.413475		0.237559	0.337434	0.391004
29				0.560089			0.471727	0.33158		0.291955		0.574706	0.243812	0.29777	0.0747712	-0.517262			0.934797	0.267039		0.0441684				0.406858	0.260685	0.385269	0.306646	0.397125			0.322176		0.473795		0.221627	0.326384	0.353945
30				0.258302				0.368471		0.342654		0.373462	0.25358	0.261039	0.0867696	-0.742083			1.35765	0.337917						0.372763	0.272278	0.379064	0.306776	0.371708			0.367247		0.480298		0.249461	0.336883	0.384682
31				0.290373				0.345659		0.329983		0.315197	0.268572	0.248571	0.12459	-0.594349			-8.72399	0.321238						0.320433	0.280728	0.338039	0.303689				0.321676		0.58301		0.255447	0.316813	0.426635
32				0.268586				0.331467		0.292899		0.293384	0.257789	0.254156	0.105029	-0.514336			-0.0228552	0.309427						0.303878	0.308143	0.34914	0.320369				0.326193		0.429335		0.268047	0.29335	0.347726
33				0.303369				0.378294		0.316098		0.317699	0.248428	0.26535	0.0729033	-0.63536			-5.17323	0.278159						0.301394	0.23738	0.31969	0.306263				0.335392		0.603451		0.27504	0.28712
34				0.250144				0.327996		0.321896		0.29292		0.272186	0.066265	-0.853109			-0.309062	0.274402						0.276721	0.26667	0.310047	0.289226				0.375901		0.553068			0.269407
35				0.27013				0.309597		0.314139		0.259002			0.0469602	-0.497275			-3.60604	0.266846						0.304383		0.314596	0.283283				0.333478		0.429752			0.288123
36				0.268271				0.291439		0.293374		0.517774			0.0105607	-0.521563			-2.90014	0.330219						0.375953		0.265722	0.304664				0.354316		0.433208			0.312299
37				0.297209				0.395974		0.31768		0.572644			0.0473787	-0.467094			-1.18867									0.270005	0.295885				0.378982		0.425976			0.304449
38				0.273297				0.352763		0.284292		0.479104			0.00811705				-0.10451									0.308284	0.29511				0.336993		0.400135			0.276122
39				0.274962				0.266007		0.281271		0.426823			0.0429637				0.217142									0.29764	0.313887				0.354774		0.387619			0.290323
40				0.249709				0.30452		0.248795		0.605034							0.267546									0.305701	0.361655				0.347622		0.415259			0.31759
41				0.290762				0.28459		0.305086		0.605034							-0.0569723									0.267213	0.395571				0.348099		0.445755			0.413478
42				0.269745				0.294918		0.257295		0.433431							0.0850306									0.29281	0.462126				0.353581		0.387973			0.488686
43				0.291445				0.264962		0.255188		0.416305							0.332151									0.297531	0.328925				0.382571		0.364866
44				0.256321				0.280699		0.257325		0.30601																0.32045	0.291556						0.388137
45				0.279079				0.336958		0.22659		0.251692																0.287093	0.281481						0.379698
46				0.25696				0.288205		0.196471		0.195207																0.308046	0.306543						0.357065
47				0.247377				0.305797		0.218251		0.211882																0.289504	0.351745						0.363197
48				0.239673				0.369512		0.309857		0.0607374																0.250854	0.427683						0.379042
49				0.187281				0.266256		0.208636		0.152981																	0.328528						0.370551
50				0.203418				0.261721		0.185049		0.133876																	0.330137						0.363343
51				0.242759				0.31047		0.13455		0.188495																	0.300997						0.364473
52								0.314394		0.221631																			0.308207						0.330301
53								0.258512		0.156817																			0.376182						0.3439
54								0.22828																					0.341708						0.37151
55								0.2412																					0.28474						0.325268
56								0.302033																					0.33633						0.351192
57								0.268221																					0.296517						0.330254
58																													0.312877						0.340255
59																													0.378318						0.338995
60																													0.32558						0.351109
61																													0.310367						0.318901
62																													0.282309						0.356945
63																													0.356236						0.372788
64																													0.337337						0.352507
65																													0.334207						0.384128
66																													0.303112						0.385269
67																													0.334388						0.385558
68																													0.332548						0.375018
69																													0.32487						0.380912
70																													0.350574						0.360266
71																													0.339823						0.382826
72																													0.336953						0.430337
73																													0.381134						0.434608
74																													0.344507						0.417951
75																													0.324992						0.388521
76																													0.319712						0.413883
77																													0.294039						0.36073
78																																			0.394238
79																																			0.366449
80																																			0.33428
81																																			0.36662
82																																			0.37149
83																																			0.359801
84																																			0.365704
85																																			0.390943
86																																			0.41123
87
88
89
90
91
92
93
94
95
96
97
98
99
100
101
102
103
104
105
106
107
108
109
110
111
112
113
114
115
116
117
118
119
120
121
122
123
124
125
126
127
128
129
130
131
132
133
134
135
136
137
138
139
140
141
142
143
144
145
146
147
148
149
150
151
152
153
154
155
156
157
158
159
160
161
162
163
164
165
166
167
168
169
170
171
172
173
174
175
176
177
178
179
180
181
182
183
184
185
186
187
188
189
190
191
192
193
194
195
196
197
198
199
200
201
202
203
204
205
206
207
208
209
210
211
212
213
214
215
216
217
218
219
220
221
222
223
224
225
226
227
228
229
230
231
232
233
234
235
236
237
238
239
240
241
242
243
244
245
246
247
248
249
250
251
252
253
254
255
256
257
258
259
260
261
262
263
264
265
266
267
268
269
270
271
272
273
274
275
276
277
278
279
280
281
282
283
284
285
286
287
288
289
290
291
292
293
294
295
296
297
298
299

## Sheet: mCherry-HDHB_ratio_SG2
	Cell 1	Cell 2	Cell 3	Cell 4	Cell 5	Cell 6	Cell 7	Cell 8	Cell 9	Cell 10	Cell 11	Cell 12	Cell 13	Cell 14	Cell 15	Cell 16	Cell 17	Cell 18	Cell 19	Cell 20	Cell 21	Cell 22	Cell 23	Cell 24	Cell 25	Cell 26	Cell 27	Cell 28	Cell 29	Cell 30	Cell 31	Cell 32	Cell 33	Cell 34	Cell 35	Cell 36	Cell 37	Cell 38	Cell 39	Cell 40	Cell 41	Cell 42	Cell 43	Cell 44	Cell 45	Cell 46	Cell 47
0	0.658166	0.830142	0.634246	0.444968	0.492915	0.363074	0.957096	0.399901	0.981069	0.640419	0.544604	1.28356	0.523811	1.12045	2.08773	0.774697	0.034781	1.07713	1.27365	1.08012	0.560886	1.24632	0.861443	1.44638	0.935963	1.20272	1.35802	0.907591	0.340764	1.68142	1.00152	1.13974	1.16622	1.66886	0.548444	0.901168	1.21747	1.3829	1.11184	1.40656	0.505692	0.511312	1.46792	1.40353	0.710128	0.862121	1.02586
1	0.789174	0.894375	0.671836	0.57305	0.665789	0.412423	1.0969	0.527595	1.28557	0.844579	0.720045	1.19838	0.659778	1.36318	2.45586	0.78047	0.522239	1.08652	1.17558	1.20704	0.749249	1.40117	1.03715	0.882429	0.999239	1.14721	1.48713	1.49743	0.483878	1.5325	1.25383	1.34643	1.2646	1.76619	0.658707	1.14686	1.2627	1.40901	1.22497	1.40481	0.714036	0.642218	1.50815	1.23898	0.770787	0.882179	1.07934
2	1.00042	1.11251	0.879589	0.825738	0.907917	0.463473	1.08928	0.635072	1.28618	1.03746	0.712263	1.2109	0.709923	1.23493	2.83547	0.829221	0.267106	1.04046	1.37476	1.58013	0.840616	1.40773	1.08241	1.40465	1.22425	1.05653	1.45427	1.70849	0.709938	1.57329	1.22572	1.46745	1.2935	1.66559	0.910607	1.2239	1.07242	1.41318	1.15534	1.36547	0.906281	0.713478	1.44532	1.2455	0.773422	1.14197	1.15575
3	1.10758	1.05638	0.881814	1.16876	0.978092	0.646325	1.35309	0.639063	1.28385	1.20244	0.519409	1.43667	1.35524	1.35667	2.40085	1.14559	0.111294	1.29729	1.39916	1.64188	0.919359	1.49617	1.09342	-2.65517	1.0809	1.29023	1.48888	1.95473	0.76391	1.96936	1.15431	1.85979	1.33914	1.63629	0.834212	1.24217	1.32496	1.37262	1.32866	1.46212	1.03294	0.792258	1.37242	1.3424	0.874106	1.23681	1.15839
4	1.29404	1.04872	1.01795	1.3875	1.22413	0.69399	1.40547	0.683895	1.198	1.41656	0.835698	1.34768	1.553	1.36253	1.85308	1.3401	-0.160862	1.18174	1.7256	1.5675	1.00794	1.40386	2.3503	0.339196	1.19969	1.30416	1.79487	1.95585	0.764406	1.63671	1.15426	1.71139	1.4448	1.70437	0.996269	1.12685	1.15086	1.4776	1.19853	1.42046	0.995103	0.909388	1.38434	1.27301	0.930972	1.17035	1.19286
5	1.36602	1.17889	1.08316	1.20825	1.27384	0.519419	1.30287	0.591308	1.17332	1.83412	1.67312	1.59524	1.48051	1.77559	2.46795	1.21233	-1.24597	1.12561	1.62725	1.70322	1.26981	1.49351	1.97713	0.451519	1.44942	1.26972	1.73963	2.01285	0.738852	1.80223	1.2739	1.62558	1.48153	1.59227	0.990345	1.1558	1.30607	1.56037	1.46286	1.18321	1.12106	1.18146	1.48992	1.32856	1.0628	1.20097	1.18983
6	1.5125	1.23919	1.0562	1.37921	1.53955	0.721824	1.43204	0.748461	1.34934	1.92122	1.65259	1.94124	1.89542	2.11013	2.40279	1.26249	-1.30793	1.16762	1.56525	2.01155	1.42258	1.50481	1.45785	0.114218	1.3147	1.41521	1.61435	2.23103	0.819962	2.11798	1.33588	1.39489	1.4802	1.70702	1.15235	1.42684	1.36124	1.62553	1.37388	1.4442	1.30866	1.08628	1.53017	1.36216	1.10327	1.18378	1.28135
7	1.94253	1.28401	1.31914	1.50756	1.43994	1.07135	1.50875	0.754157	1.45202	2.19257	-8.29108	2.61255	2.08107	4.48591	2.70608	1.28685	4.37496	1.15492	1.85331	2.08368	1.45796	1.53936	1.38951	0.407665	1.42435	1.59276	1.41018	4.23749	0.952389	1.46857	1.208	1.46038	1.48961	1.71556	1.11224	1.52675	1.28381	1.59634	1.3086	1.49997	1.22045	1.17377	1.44741	1.29297	1.12295	1.33312	1.29764
8	1.57931	1.34865	1.40986	2.2471	1.43224	1.07803	1.40092	0.993684	1.34897	1.61359	-0.998352	2.08602	1.71915	3.30912	2.26918	1.2021	2.1312	1.27905	1.75135	3.36597	1.47799	1.58161	1.46991	0.188941	1.34095	1.50874	1.22666	4.50231	1.08444	1.5512	1.21643	1.51203	1.65953	1.76695	1.3377	1.31436	1.33536	1.86078	1.40061	1.57847	1.3716	1.32542	1.3558	1.35249	1.3824	1.32369	1.58666
9	1.53368	1.76796	1.44613	2.53739	1.40249	1.50363	1.55955	1.44471	1.5703	2.04102	-2.92801	2.06546	2.00985	3.18914	2.11635	1.28605	-0.0922173	1.23096	1.91974	3.44132	1.39349	1.48635	1.69986	0.347208	1.4356	1.77747	1.44678	3.1917	1.42294	1.60716	1.27686	1.52762	1.29926	1.81499	1.42528	1.5077	1.72837	2.1047	1.62119	1.55709	1.33847	1.19436	1.4494	1.29896	1.36446	1.33279	1.64649
10	1.64353	1.61385	1.72892	5.03458	1.37296	1.34287	1.68645	1.81088	1.73258	1.81102	-1.72398	4.64294	1.97249	43.6579	1.88838	1.19354	3.62949	1.19759	1.60663	2.30808	1.3973	1.50867	2.59092	0.311419	1.61908	1.63802	1.28093	-9.55208	1.16415	1.73178	1.4277	1.65243	1.39223	1.75936	1.64059	1.59449	1.85559	1.9488	1.40348	1.84809	1.16528	1.12289	1.5778	1.36065	1.49715	1.36821	1.53508
11	2.50885	1.74022	1.47336	-7.60202	2.06608	8.46093	1.63507	1.35347	1.87184	1.72114	-0.955636	2.59183	3.42774	-3.03796	1.83373	1.32176	1.27029	1.36367	2.08046	5.57886	1.31326	1.44932	4.01194	0.428114	1.70797	1.65357	1.29142	-9.77394	1.12769	2.33274	1.34648	1.50639	1.61343	1.86685	1.48602	1.32884	1.91675	2.0702	1.66768	1.68884	1.38862	1.07353	1.53631	1.57453	1.72497	1.44845	1.58029
12	1.79521	1.7163	1.75986		1.80832	2.26002	1.86898	1.59899	1.52894	1.58096	-0.682996	2.37903	1.84476	-0.160266	2.27627	1.44977	1.17969	1.29206	2.53989	-185.245	1.29657	1.311	1.66203	0.387714	1.95041	1.89233	1.22091	-78.3013	1.28725	2.80148	1.34963	1.5922	1.6955	1.81041	1.62454	1.3604	1.88015	2.155	1.98558	1.57129	1.47597	1.18305	1.54611	1.86387	2.38925	1.4921	1.75038
13	2.15859	1.5616	1.62948		1.99493	3.94449	1.84355	1.53179	1.70696	1.58567	0.0375209	6.51094	1.67166	-0.34025	2.85627	1.40498	0.0779414	1.39867	10.1123	-2.54811	1.39681	1.43685	2.36938	0.415489	1.6492	1.80902	1.41379	-5.4674	1.68782	2.18586	1.48687	1.47971	1.48803	1.89106	1.68075	1.4711	2.08386	1.88086	1.43204	1.4356	1.34723	1.36573	1.84329	1.92794	2.47729	1.43962	1.90226
14	1.99475	2.57447	1.85065		1.69303	2.89408	1.69083	1.80602	2.12868	2.45512	0.258922	1.34536	1.77125	0.236168	2.97284	1.23334	0.699738	1.39427	-3.73283	-1.52266	1.83101		1.60286	0.433372	2.06519	1.94273	1.58039	-1.89622	1.60096	2.62589	1.48902	1.46995	1.7667		1.67847	1.58577	1.87133	1.96658	1.61954	1.54983	2.03718	1.35786	1.97825	1.69711	2.46718	1.5984
15	2.06484	2.12391	2.02182		1.56441		1.74195	2.76186	2.78769	1.89086	0.233241	1.95798	1.38011	0.35723	2.09279	1.50766	0.870242	1.33858	-4.56738	-5.50955	1.81808		1.79102	0.514577	2.08535	1.76091	1.62319	-0.99289	1.75848	3.07009	1.39649	1.5654	1.54999		1.44875	1.73946	1.84737		1.5598	1.57965	1.76059	1.29718	1.73438	1.77888	2.03511	1.69287
16	4.83459	2.1502	1.87565		1.59736		1.42648	2.30921	2.31518	2.98855	0.360373	2.47949	3.98307	-0.0816047	2.48579	1.62882	0.914043	1.29412	-8.54855	-2.22147	1.61449			0.527492	2.48178	1.83608	1.56194	-1.08595	1.82366	2.93615	1.45792	1.48146	1.49091		1.58129	1.81698	1.52796		1.67629	1.52793	1.8028	1.30839	1.72928	1.71676	2.80855	1.56667
17	4.54012	3.05073	2.41303		1.63658		1.77218	3.27488	2.34793	2.46425	0.448213	6.82467	13.204	-0.484231	2.39878	1.6403	-0.0177856	1.34185	5.50483	-0.19247	3.23567			0.482483	3.02775	1.92993	1.33263	-2.03067	1.55583	2.3209	1.60406	1.61086			1.47246	1.67737	1.95922		1.78295	1.55644	1.89462	1.45351	1.68795	1.88981	2.92777	1.73914
18	3.04557	3.19022	2.45374		2.22694		1.41199	72.6535	2.05491	2.78802	0.444148		2.97892	-0.833664	4.10032	1.63773	-0.131214		-6.15338	0.305384	4.09763			0.50637	2.57324	1.95569	1.56813	-2.30324	1.81798	2.98261	1.67035	1.85351			1.41081	2.18893	2.63355		2.08362	1.7866	1.87838	1.56595	1.83636	2.04681		1.75984
19	3.58443	4.40639	2.45035		1.95342		2.42189	-1.03238	2.95008	3.1634	0.525354		8.91327	-0.328126	5.41187	1.87515	27.474		28.4054	0.00920928	5.29808			0.558445	2.53984	1.87423	1.42148	-2.10682	1.63947	3.56164	1.42708	1.95028			1.16477	1.57552	2.20818			1.32672	1.63577	1.65162	1.82873	1.92384		1.65909
20	10.106	-18.9373	2.39643		1.72219		2.65495	6.07014	3.48912	2.79286			-23.3916	0.229327	4.34387	2.33489			36.8924	0.2182	-254.75			0.368315		1.77317	1.67517	-0.584352	1.58971	2.90281	1.72384				1.21479	1.55219	2.05955			1.90876	2.10671	1.65018	1.89545	2.06551		2.28064
21	-19.7918	12.1055	1.80486		2.05686		1.93261	-2.61914	3.46252	2.09678			-19.9283	0.226784	3.92863	2.68864			1.65115	0.171333	-10.5906			0.208235		1.86657		-0.368287	1.40145	3.32609	1.65545				1.37768		2.37231			1.87702	2.88023	1.54032	2.26146	1.75551		2.06235
22	-2.62174	25.598	3.40005				2.79231	-1.42608	2.0103	3.25206			-4.94101	0.108377	7.25825	2.97757			1.79722	-0.0652295				0.511122		2.20751		-0.220204	1.17083	3.96963	1.83288										1.80583	1.59432	2.09377	2.54869		2.31433
23	32.1173	-83.8295	2.47242					-1.15305	2.66063	2.58569				0.233771		2.79415			80.6565	-0.281026				0.210149				0.09415	1.22336		1.78007										2.12146	1.54069	1.83506	1.98385
24	-3.95029	-21.6492	2.21639											0.0517504		2.90478			-5.78727	-0.505455				0.320648				0.20128	1.2202												2.56796	1.544		2.2933
25	-20.2949		3.43225											0.236214					-10.6195	-0.240796				0.125059				0.224032	1.3181												3.77594
26	58.8326		6.88098											0.263486					15.5154	0.241695								0.0694136	1.18659												3.78874
27	-12.5667		8.38894											-0.00605629					8.95944	0.0364478																					2.43165
28			17.3995																	-0.245646
29			8.37832																	-0.590845
30																				-0.316284
31																				-0.822074
32																				-2.02947
33																				-1.22528
34																				-0.840901
35																				-0.844241
36																				-0.596233
37
38
39
40
41
42
43
44
45
46
47
48
49
50
51
52
53
54
55
56
57
58
59
60
61
62
63
64
65
66
67
68
69
70
71
72
73
74
75
76
77
78
79
80
81
82
83
84
85
86
87
88
89
90
91
92
93
94
95
96
97
98
99
100
101
102
103
104
105
106
107
108
109
110
111
112
113
114
115
116
117
118
119
120
121
122
123
124
125
126
127
128
129
130
131
132
133
134
135
136
137
138
139
140
141
142
143
144
145
146
147
148
149
150
151
152
153
154
155
156
157
158
159
160
161
162
163
164
165
166
167
168
169
170
171
172
173
174
175
176
177
178
179
180
181
182
183
184
185
186
187
188
189
190
191
192
193
194
195
196
197
198
199
200
201
202
203
204
205
206
207
208
209
210
211
212
213
214
215
216
217
218
219
220
221
222
223
224
225
226
227
228
229
230
231
232
233
234
235
236
237
238
239
240
241
242
243
244
245
246
247
248
249
250
251
252
253
254
255
256
257
258
259
260
261
262
263
264
265
266
267
268
269
270
271
272
273
274
275
276
277
278
279
280
281
282
283
284
285
286
287
288
289
290
291
292
293
294
295
296
297
298
299

## Sheet: Frame_G1(h)
	Cell 1	Cell 2	Cell 3	Cell 4	Cell 5	Cell 6	Cell 7	Cell 8	Cell 9	Cell 10	Cell 11	Cell 12	Cell 13	Cell 14	Cell 15	Cell 16	Cell 17	Cell 18	Cell 19	Cell 20	Cell 21	Cell 22	Cell 23	Cell 24	Cell 25	Cell 26	Cell 27	Cell 28	Cell 29	Cell 30	Cell 31	Cell 32	Cell 33	Cell 34	Cell 35	Cell 36	Cell 37	Cell 38	Cell 39	Cell 40	Cell 41
0	18.3333	20.6667	10.3333	11.6667	21.6667	10	9.66667	12.3333	11.6667	12.3333	23	11.3333	12	11.3333	29	21.6667	22	25.3333	18.6667	10.3333	11.6667	18.3333	28.6667	22	11.3333	25	21	21.6667	12.3333	18.3333	12.6667	30.3333	11	18.6667	12	19.3333	25.3333	10	15.3333	33.6667	20.6667
1	18.6667	21	10.6667	12	22	10.3333	10	12.6667	12	12.6667	23.3333	11.6667	12.3333	11.6667	29.3333	22	22.3333	25.6667	19	10.6667	12	18.6667	29	22.3333	11.6667	25.3333	21.3333	22	12.6667	18.6667	13	30.6667	11.3333	19	12.3333	19.6667	25.6667	10.3333	15.6667	34	21
2	19	21.3333	11	12.3333	22.3333	10.6667	10.3333	13	12.3333	13	23.6667	12	12.6667	12	29.6667	22.3333	22.6667	26	19.3333	11	12.3333	19	29.3333	22.6667	12	25.6667	21.6667	22.3333	13	19	13.3333	31	11.6667	19.3333	12.6667	20	26	10.6667	16	34.3333	21.3333
3	19.3333	21.6667	11.3333	12.6667	22.6667	11	10.6667	13.3333	12.6667	13.3333	24	12.3333	13	12.3333	30	22.6667	23	26.3333	19.6667	11.3333	12.6667	19.3333	29.6667	23	12.3333	26	22	22.6667	13.3333	19.3333	13.6667	31.3333	12	19.6667	13	20.3333	26.3333	11	16.3333	34.6667	21.6667
4	19.6667	22	11.6667	13	23	11.3333	11	13.6667	13	13.6667	24.3333	12.6667	13.3333	12.6667	30.3333	23	23.3333	26.6667	20	11.6667	13	19.6667	30	23.3333	12.6667	26.3333	22.3333	23	13.6667	19.6667	14	31.6667	12.3333	20	13.3333	20.6667	26.6667	11.3333	16.6667	35	22
5	20	22.3333	12	13.3333	23.3333	11.6667	11.3333	14	13.3333	14	24.6667	13	13.6667	13	30.6667	23.3333	23.6667	27	20.3333	12	13.3333	20	30.3333	23.6667	13	26.6667	22.6667	23.3333	14	20	14.3333	32	12.6667	20.3333	13.6667	21	27	11.6667	17	35.3333	22.3333
6	20.3333	22.6667	12.3333	13.6667	23.6667	12	11.6667	14.3333	13.6667	14.3333	25	13.3333	14	13.3333	31	23.6667	24	27.3333	20.6667	12.3333	13.6667	20.3333	30.6667	24	13.3333	27	23	23.6667	14.3333	20.3333	14.6667	32.3333	13	20.6667	14	21.3333	27.3333	12	17.3333	35.6667	22.6667
7	20.6667	23	12.6667	14	24	12.3333	12	14.6667	14	14.6667	25.3333	13.6667	14.3333	13.6667	31.3333	24	24.3333	27.6667	21	12.6667	14	20.6667	31	24.3333	13.6667	27.3333	23.3333	24	14.6667	20.6667	15	32.6667	13.3333	21	14.3333	21.6667	27.6667	12.3333	17.6667	36	23
8	21	23.3333	13	14.3333	24.3333	12.6667	12.3333	15	14.3333	15	25.6667	14	14.6667	14	31.6667	24.3333	24.6667	28	21.3333	13	14.3333	21	31.3333	24.6667	14	27.6667	23.6667	24.3333	15	21	15.3333	33	13.6667	21.3333	14.6667	22	28	12.6667	18	36.3333	23.3333
9	21.3333	23.6667	13.3333	14.6667	24.6667	13	12.6667	15.3333	14.6667	15.3333	26	14.3333	15	14.3333	32	24.6667	25	28.3333	21.6667	13.3333	14.6667	21.3333	31.6667	25	14.3333	28	24	24.6667	15.3333	21.3333	15.6667	33.3333	14	21.6667	15	22.3333	28.3333	13	18.3333	36.6667	23.6667
10	21.6667	24	13.6667	15	25	13.3333	13	15.6667	15	15.6667	26.3333	14.6667	15.3333	14.6667	32.3333	25	25.3333	28.6667	22	13.6667	15	21.6667	32	25.3333	14.6667	28.3333	24.3333	25	15.6667	21.6667	16	33.6667	14.3333	22	15.3333	22.6667	28.6667	13.3333	18.6667	37	24
11	22	24.3333	14	15.3333		13.6667	13.3333	16	15.3333	16	26.6667	15	15.6667	15	32.6667	25.3333	25.6667	29	22.3333	14	15.3333	22	32.3333	25.6667	15	28.6667	24.6667	25.3333	16	22	16.3333	34	14.6667	22.3333	15.6667	23	29	13.6667	19	37.3333	24.3333
12		24.6667	14.3333	15.6667		14	13.6667	16.3333	15.6667	16.3333	27	15.3333	16	15.3333	33	25.6667	26	29.3333	22.6667	14.3333	15.6667	22.3333	32.6667	26	15.3333	29	25	25.6667	16.3333	22.3333	16.6667	34.3333	15	22.6667	16	23.3333	29.3333	14	19.3333	37.6667	24.6667
13			14.6667	16		14.3333	14	16.6667	16	16.6667	27.3333	15.6667	16.3333	15.6667	33.3333	26	26.3333	29.6667	23	14.6667		22.6667	33	26.3333		29.3333	25.3333	26	16.6667	22.6667	17	34.6667	15.3333	23	16.3333	23.6667	29.6667	14.3333	19.6667	38	25
14			15	16.3333		14.6667	14.3333	17	16.3333	17	27.6667	16	16.6667	16	33.6667	26.3333	26.6667	30	23.3333	15		23	33.3333	26.6667		29.6667	25.6667	26.3333	17	23	17.3333	35	15.6667	23.3333	16.6667	24	30	14.6667	20	38.3333	25.3333
15			15.3333	16.6667		15	14.6667	17.3333	16.6667	17.3333	28	16.3333	17	16.3333	34	26.6667	27	30.3333	23.6667	15.3333		23.3333	33.6667	27		30	26	26.6667	17.3333	23.3333	17.6667	35.3333	16	23.6667	17	24.3333	30.3333	15	20.3333	38.6667	25.6667
16			15.6667	17		15.3333	15	17.6667	17	17.6667	28.3333	16.6667	17.3333	16.6667	34.3333	27	27.3333	30.6667	24	15.6667		23.6667	34	27.3333		30.3333	26.3333	27	17.6667	23.6667		35.6667	16.3333	24	17.3333	24.6667	30.6667	15.3333	20.6667	39	26
17				17.3333		15.6667	15.3333	18	17.3333	18	28.6667	17	17.6667	17	34.6667	27.3333	27.6667		24.3333	16		24	34.3333	27.6667		30.6667	26.6667	27.3333	18	24		36	16.6667	24.3333	17.6667	25	31	15.6667	21	39.3333	26.3333
18				17.6667		16	15.6667	18.3333	17.6667	18.3333	29	17.3333	18	17.3333	35	27.6667	28		24.6667	16.3333		24.3333	34.6667	28		31	27	27.6667	18.3333	24.3333		36.3333	17	24.6667	18		31.3333	16	21.3333	39.6667	26.6667
19				18		16.3333	16	18.6667	18	18.6667	29.3333	17.6667	18.3333	17.6667	35.3333	28	28.3333		25	16.6667		24.6667	35	28.3333		31.3333	27.3333	28	18.6667	24.6667		36.6667	17.3333	25	18.3333		31.6667	16.3333	21.6667	40	27
20				18.3333		16.6667	16.3333	19	18.3333	19	29.6667	18	18.6667	18	35.6667	28.3333	28.6667		25.3333	17		25	35.3333	28.6667		31.6667	27.6667	28.3333	19	25		37	17.6667	25.3333	18.6667		32	16.6667	22		27.3333
21				18.6667		17	16.6667	19.3333	18.6667	19.3333	30	18.3333	19	18.3333	36	28.6667	29		25.6667	17.3333		25.3333	35.6667	29		32	28	28.6667	19.3333	25.3333		37.3333	18		19		32.3333	17	22.3333		27.6667
22				19		17.3333	17	19.6667	19	19.6667	30.3333	18.6667	19.3333	18.6667	36.3333	29	29.3333		26	17.6667		25.6667	36	29.3333		32.3333	28.3333	29	19.6667	25.6667		37.6667	18.3333		19.3333		32.6667	17.3333	22.6667		28
23				19.3333		17.6667	17.3333	20	19.3333	20	30.6667	19	19.6667	19	36.6667	29.3333			26.3333	18		26	36.3333	29.6667		32.6667	28.6667	29.3333	20	26		38	18.6667		19.6667		33	17.6667	23		28.3333
24				19.6667		18	17.6667	20.3333	19.6667	20.3333		19.3333	20	19.3333	37	29.6667			26.6667	18.3333		26.3333		30		33	29	29.6667	20.3333	26.3333			19		20		33.3333	18	23.3333		28.6667
25				20		18.3333	18	20.6667	20	20.6667		19.6667	20.3333	19.6667	37.3333	30			27	18.6667		26.6667		30.3333		33.3333	29.3333	30	20.6667	26.6667			19.3333		20.3333		33.6667	18.3333	23.6667		29
26				20.3333		18.6667	18.3333	21	20.3333	21		20	20.6667	20	37.6667	30.3333			27.3333	19		27		30.6667		33.6667	29.6667	30.3333	21	27			19.6667		20.6667		34	18.6667	24		29.3333
27				20.6667		19	18.6667	21.3333	20.6667	21.3333		20.3333	21	20.3333	38	30.6667			27.6667	19.3333		27.3333		31		34	30	30.6667	21.3333	27.3333			20		21		34.3333	19	24.3333
28				21		19.3333	19	21.6667		21.6667		20.6667	21.3333	20.6667	38.3333	31			28	19.6667		27.6667				34.3333	30.3333	31	21.6667	27.6667			20.3333		21.3333		34.6667	19.3333	24.6667
29				21.3333			19.3333	22		22		21	21.6667	21	38.6667	31.3333			28.3333	20		28				34.6667	30.6667	31.3333	22	28			20.6667		21.6667		35	19.6667	25
30				21.6667				22.3333		22.3333		21.3333	22	21.3333	39	31.6667			28.6667	20.3333						35	31	31.6667	22.3333	28.3333			21		22		35.3333	20	25.3333
31				22				22.6667		22.6667		21.6667	22.3333	21.6667	39.3333	32			29	20.6667						35.3333	31.3333	32	22.6667				21.3333		22.3333		35.6667	20.3333	25.6667
32				22.3333				23		23		22	22.6667	22	39.6667	32.3333			29.3333	21						35.6667	31.6667	32.3333	23				21.6667		22.6667		36	20.6667	26
33				22.6667				23.3333		23.3333		22.3333	23	22.3333	40	32.6667			29.6667	21.3333						36	32	32.6667	23.3333				22		23		36.3333	21
34				23				23.6667		23.6667		22.6667		22.6667	40.3333	33			30	21.6667						36.3333	32.3333	33	23.6667				22.3333		23.3333			21.3333
35				23.3333				24		24		23			40.6667	33.3333			30.3333	22						36.6667		33.3333	24				22.6667		23.6667			21.6667
36				23.6667				24.3333		24.3333		23.3333			41	33.6667			30.6667	22.3333						37		33.6667	24.3333				23		24			22
37				24				24.6667		24.6667		23.6667			41.3333	34			31									34	24.6667				23.3333		24.3333			22.3333
38				24.3333				25		25		24			41.6667				31.3333									34.3333	25				23.6667		24.6667			22.6667
39				24.6667				25.3333		25.3333		24.3333			42				31.6667									34.6667	25.3333				24		25			23
40				25				25.6667		25.6667		24.6667							32									35	25.6667				24.3333		25.3333			23.3333
41				25.3333				26		26		25							32.3333									35.3333	26				24.6667		25.6667			23.6667
42				25.6667				26.3333		26.3333		25.3333							32.6667									35.6667	26.3333				25		26			24
43				26				26.6667		26.6667		25.6667							33									36	26.6667				25.3333		26.3333
44				26.3333				27		27		26																36.3333	27						26.6667
45				26.6667				27.3333		27.3333		26.3333																36.6667	27.3333						27
46				27				27.6667		27.6667		26.6667																37	27.6667						27.3333
47				27.3333				28		28		27																37.3333	28						27.6667
48				27.6667				28.3333		28.3333		27.3333																37.6667	28.3333						28
49				28				28.6667		28.6667		27.6667																	28.6667						28.3333
50				28.3333				29		29		28																	29						28.6667
51				28.6667				29.3333		29.3333		28.3333																	29.3333						29
52								29.6667		29.6667																			29.6667						29.3333
53								30		30																			30						29.6667
54								30.3333																					30.3333						30
55								30.6667																					30.6667						30.3333
56								31																					31						30.6667
57								31.3333																					31.3333						31
58																													31.6667						31.3333
59																													32						31.6667
60																													32.3333						32
61																													32.6667						32.3333
62																													33						32.6667
63																													33.3333						33
64																													33.6667						33.3333
65																													34						33.6667
66																													34.3333						34
67																													34.6667						34.3333
68																													35						34.6667
69																													35.3333						35
70																													35.6667						35.3333
71																													36						35.6667
72																													36.3333						36
73																													36.6667						36.3333
74																													37						36.6667
75																													37.3333						37
76																													37.6667						37.3333
77																													38						37.6667
78																																			38
79																																			38.3333
80																																			38.6667
81																																			39
82																																			39.3333
83																																			39.6667
84																																			40
85																																			40.3333
86																																			40.6667
87
88
89
90
91
92
93
94
95
96
97
98
99
100
101
102
103
104
105
106
107
108
109
110
111
112
113
114
115
116
117
118
119
120
121
122
123
124
125
126
127
128
129
130
131
132
133
134
135
136
137
138
139
140
141
142
143
144
145
146
147
148
149
150
151
152
153
154
155
156
157
158
159
160
161
162
163
164
165
166
167
168
169
170
171
172
173
174
175
176
177
178
179
180
181
182
183
184
185
186
187
188
189
190
191
192
193
194
195
196
197
198
199
200
201
202
203
204
205
206
207
208
209
210
211
212
213
214
215
216
217
218
219
220
221
222
223
224
225
226
227
228
229
230
231
232
233
234
235
236
237
238
239
240
241
242
243
244
245
246
247
248
249
250
251
252
253
254
255
256
257
258
259
260
261
262
263
264
265
266
267
268
269
270
271
272
273
274
275
276
277
278
279
280
281
282
283
284
285
286
287
288
289
290
291
292
293
294
295
296
297
298
299

## Sheet: Frame_SG2(h)
	Cell 1	Cell 2	Cell 3	Cell 4	Cell 5	Cell 6	Cell 7	Cell 8	Cell 9	Cell 10	Cell 11	Cell 12	Cell 13	Cell 14	Cell 15	Cell 16	Cell 17	Cell 18	Cell 19	Cell 20	Cell 21	Cell 22	Cell 23	Cell 24	Cell 25	Cell 26	Cell 27	Cell 28	Cell 29	Cell 30	Cell 31	Cell 32	Cell 33	Cell 34	Cell 35	Cell 36	Cell 37	Cell 38	Cell 39	Cell 40	Cell 41	Cell 42	Cell 43	Cell 44	Cell 45	Cell 46	Cell 47
0	24.6667	21.6667	17.6667	22.3333	17	26.3333	15.3333	22	20.6667	26.3333	26.3333	30	25.6667	25.6667	25	15.6667	31	13	25.3333	24.3333	22.6667	10	30.6667	30.6667	17	10.6667	21.3333	19.6667	34.3333	33	17	11.3333	24.3333	11.3333	34.3333	25.6667	21.3333	21	18.6667	22.6667	27.6667	13	15.6667	23	19	20.3333	22
1	25	22	18	22.6667	17.3333	26.6667	15.6667	22.3333	21	26.6667	26.6667	30.3333	26	26	25.3333	16	31.3333	13.3333	25.6667	24.6667	23	10.3333	31	31	17.3333	11	21.6667	20	34.6667	33.3333	17.3333	11.6667	24.6667	11.6667	34.6667	26	21.6667	21.3333	19	23	28	13.3333	16	23.3333	19.3333	20.6667	22.3333
2	25.3333	22.3333	18.3333	23	17.6667	27	16	22.6667	21.3333	27	27	30.6667	26.3333	26.3333	25.6667	16.3333	31.6667	13.6667	26	25	23.3333	10.6667	31.3333	31.3333	17.6667	11.3333	22	20.3333	35	33.6667	17.6667	12	25	12	35	26.3333	22	21.6667	19.3333	23.3333	28.3333	13.6667	16.3333	23.6667	19.6667	21	22.6667
3	25.6667	22.6667	18.6667	23.3333	18	27.3333	16.3333	23	21.6667	27.3333	27.3333	31	26.6667	26.6667	26	16.6667	32	14	26.3333	25.3333	23.6667	11	31.6667	31.6667	18	11.6667	22.3333	20.6667	35.3333	34	18	12.3333	25.3333	12.3333	35.3333	26.6667	22.3333	22	19.6667	23.6667	28.6667	14	16.6667	24	20	21.3333	23
4	26	23	19	23.6667	18.3333	27.6667	16.6667	23.3333	22	27.6667	27.6667	31.3333	27	27	26.3333	17	32.3333	14.3333	26.6667	25.6667	24	11.3333	32	32	18.3333	12	22.6667	21	35.6667	34.3333	18.3333	12.6667	25.6667	12.6667	35.6667	27	22.6667	22.3333	20	24	29	14.3333	17	24.3333	20.3333	21.6667	23.3333
5	26.3333	23.3333	19.3333	24	18.6667	28	17	23.6667	22.3333	28	28	31.6667	27.3333	27.3333	26.6667	17.3333	32.6667	14.6667	27	26	24.3333	11.6667	32.3333	32.3333	18.6667	12.3333	23	21.3333	36	34.6667	18.6667	13	26	13	36	27.3333	23	22.6667	20.3333	24.3333	29.3333	14.6667	17.3333	24.6667	20.6667	22	23.6667
6	26.6667	23.6667	19.6667	24.3333	19	28.3333	17.3333	24	22.6667	28.3333	28.3333	32	27.6667	27.6667	27	17.6667	33	15	27.3333	26.3333	24.6667	12	32.6667	32.6667	19	12.6667	23.3333	21.6667	36.3333	35	19	13.3333	26.3333	13.3333	36.3333	27.6667	23.3333	23	20.6667	24.6667	29.6667	15	17.6667	25	21	22.3333	24
7	27	24	20	24.6667	19.3333	28.6667	17.6667	24.3333	23	28.6667	28.6667	32.3333	28	28	27.3333	18	33.3333	15.3333	27.6667	26.6667	25	12.3333	33	33	19.3333	13	23.6667	22	36.6667	35.3333	19.3333	13.6667	26.6667	13.6667	36.6667	28	23.6667	23.3333	21	25	30	15.3333	18	25.3333	21.3333	22.6667	24.3333
8	27.3333	24.3333	20.3333	25	19.6667	29	18	24.6667	23.3333	29	29	32.6667	28.3333	28.3333	27.6667	18.3333	33.6667	15.6667	28	27	25.3333	12.6667	33.3333	33.3333	19.6667	13.3333	24	22.3333	37	35.6667	19.6667	14	27	14	37	28.3333	24	23.6667	21.3333	25.3333	30.3333	15.6667	18.3333	25.6667	21.6667	23	24.6667
9	27.6667	24.6667	20.6667	25.3333	20	29.3333	18.3333	25	23.6667	29.3333	29.3333	33	28.6667	28.6667	28	18.6667	34	16	28.3333	27.3333	25.6667	13	33.6667	33.6667	20	13.6667	24.3333	22.6667	37.3333	36	20	14.3333	27.3333	14.3333	37.3333	28.6667	24.3333	24	21.6667	25.6667	30.6667	16	18.6667	26	22	23.3333	25
10	28	25	21	25.6667	20.3333	29.6667	18.6667	25.3333	24	29.6667	29.6667	33.3333	29	29	28.3333	19	34.3333	16.3333	28.6667	27.6667	26	13.3333	34	34	20.3333	14	24.6667	23	37.6667	36.3333	20.3333	14.6667	27.6667	14.6667	37.6667	29	24.6667	24.3333	22	26	31	16.3333	19	26.3333	22.3333	23.6667	25.3333
11	28.3333	25.3333	21.3333	26	20.6667	30	19	25.6667	24.3333	30	30	33.6667	29.3333	29.3333	28.6667	19.3333	34.6667	16.6667	29	28	26.3333	13.6667	34.3333	34.3333	20.6667	14.3333	25	23.3333	38	36.6667	20.6667	15	28	15	38	29.3333	25	24.6667	22.3333	26.3333	31.3333	16.6667	19.3333	26.6667	22.6667	24	25.6667
12	28.6667	25.6667	21.6667		21	30.3333	19.3333	26	24.6667	30.3333	30.3333	34	29.6667	29.6667	29	19.6667	35	17	29.3333	28.3333	26.6667	14	34.6667	34.6667	21	14.6667	25.3333	23.6667	38.3333	37	21	15.3333	28.3333	15.3333	38.3333	29.6667	25.3333	25	22.6667	26.6667	31.6667	17	19.6667	27	23	24.3333	26
13	29	26	22		21.3333	30.6667	19.6667	26.3333	25	30.6667	30.6667	34.3333	30	30	29.3333	20	35.3333	17.3333	29.6667	28.6667	27	14.3333	35	35	21.3333	15	25.6667	24	38.6667	37.3333	21.3333	15.6667	28.6667	15.6667	38.6667	30	25.6667	25.3333	23	27	32	17.3333	20	27.3333	23.3333	24.6667	26.3333
14	29.3333	26.3333	22.3333		21.6667	31	20	26.6667	25.3333	31	31	34.6667	30.3333	30.3333	29.6667	20.3333	35.6667	17.6667	30	29	27.3333		35.3333	35.3333	21.6667	15.3333	26	24.3333	39	37.6667	21.6667	16	29		39	30.3333	26	25.6667	23.3333	27.3333	32.3333	17.6667	20.3333	27.6667	23.6667	25
15	29.6667	26.6667	22.6667		22		20.3333	27	25.6667	31.3333	31.3333	35	30.6667	30.6667	30	20.6667	36	18	30.3333	29.3333	27.6667		35.6667	35.6667	22	15.6667	26.3333	24.6667	39.3333	38	22	16.3333	29.3333		39.3333	30.6667	26.3333		23.6667	27.6667	32.6667	18	20.6667	28	24	25.3333
16	30	27	23		22.3333		20.6667	27.3333	26	31.6667	31.6667	35.3333	31	31	30.3333	21	36.3333	18.3333	30.6667	29.6667	28			36	22.3333	16	26.6667	25	39.6667	38.3333	22.3333	16.6667	29.6667		39.6667	31	26.6667		24	28	33	18.3333	21	28.3333	24.3333	25.6667
17	30.3333	27.3333	23.3333		22.6667		21	27.6667	26.3333	32	32	35.6667	31.3333	31.3333	30.6667	21.3333	36.6667	18.6667	31	30	28.3333			36.3333	22.6667	16.3333	27	25.3333	40	38.6667	22.6667	17			40	31.3333	27		24.3333	28.3333	33.3333	18.6667	21.3333	28.6667	24.6667	26
18	30.6667	27.6667	23.6667		23		21.3333	28	26.6667	32.3333	32.3333		31.6667	31.6667	31	21.6667	37		31.3333	30.3333	28.6667			36.6667	23	16.6667	27.3333	25.6667	40.3333	39	23	17.3333			40.3333	31.6667	27.3333		24.6667	28.6667	33.6667	19	21.6667	29		26.3333
19	31	28	24		23.3333		21.6667	28.3333	27	32.6667	32.6667		32	32	31.3333	22	37.3333		31.6667	30.6667	29			37	23.3333	17	27.6667	26	40.6667	39.3333	23.3333	17.6667			40.6667	32	27.6667			29	34	19.3333	22	29.3333		26.6667
20	31.3333	28.3333	24.3333		23.6667		22	28.6667	27.3333	33			32.3333	32.3333	31.6667	22.3333			32	31	29.3333			37.3333		17.3333	28	26.3333	41	39.6667	23.6667				41	32.3333	28			29.3333	34.3333	19.6667	22.3333	29.6667		27
21	31.6667	28.6667	24.6667		24		22.3333	29	27.6667	33.3333			32.6667	32.6667	32	22.6667			32.3333	31.3333	29.6667			37.6667		17.6667		26.6667	41.3333	40	24				41.3333		28.3333			29.6667	34.6667	20	22.6667	30		27.3333
22	32	29	25				22.6667	29.3333	28	33.6667			33	33	32.3333	23			32.6667	31.6667				38		18		27	41.6667	40.3333	24.3333										35	20.3333	23	30.3333		27.6667
23	32.3333	29.3333	25.3333					29.6667	28.3333	34				33.3333		23.3333			33	32				38.3333				27.3333	42		24.6667										35.3333	20.6667	23.3333	30.6667
24	32.6667	29.6667	25.6667											33.6667		23.6667			33.3333	32.3333				38.6667				27.6667	42.3333												35.6667	21		31
25	33		26											34					33.6667	32.6667				39				28	42.6667												36
26	33.3333		26.3333											34.3333					34	33								28.3333	43												36.3333
27	33.6667		26.6667											34.6667					34.3333	33.3333																					36.6667
28			27																	33.6667
29			27.3333																	34
30																				34.3333
31																				34.6667
32																				35
33																				35.3333
34																				35.6667
35																				36
36																				36.3333
37
38
39
40
41
42
43
44
45
46
47
48
49
50
51
52
53
54
55
56
57
58
59
60
61
62
63
64
65
66
67
68
69
70
71
72
73
74
75
76
77
78
79
80
81
82
83
84
85
86
87
88
89
90
91
92
93
94
95
96
97
98
99
100
101
102
103
104
105
106
107
108
109
110
111
112
113
114
115
116
117
118
119
120
121
122
123
124
125
126
127
128
129
130
131
132
133
134
135
136
137
138
139
140
141
142
143
144
145
146
147
148
149
150
151
152
153
154
155
156
157
158
159
160
161
162
163
164
165
166
167
168
169
170
171
172
173
174
175
176
177
178
179
180
181
182
183
184
185
186
187
188
189
190
191
192
193
194
195
196
197
198
199
200
201
202
203
204
205
206
207
208
209
210
211
212
213
214
215
216
217
218
219
220
221
222
223
224
225
226
227
228
229
230
231
232
233
234
235
236
237
238
239
240
241
242
243
244
245
246
247
248
249
250
251
252
253
254
255
256
257
258
259
260
261
262
263
264
265
266
267
268
269
270
271
272
273
274
275
276
277
278
279
280
281
282
283
284
285
286
287
288
289
290
291
292
293
294
295
296
297
298
299

## Sheet: Half-life_G1(h)
	Cell 1	Cell 2	Cell 3	Cell 4	Cell 5	Cell 6	Cell 7	Cell 8	Cell 9	Cell 10	Cell 11	Cell 12	Cell 13	Cell 14	Cell 15	Cell 16	Cell 17	Cell 18	Cell 19	Cell 20	Cell 21	Cell 22	Cell 23	Cell 24	Cell 25	Cell 26	Cell 27	Cell 28	Cell 29	Cell 30	Cell 31	Cell 32	Cell 33	Cell 34	Cell 35	Cell 36	Cell 37	Cell 38	Cell 39	Cell 40	Cell 41
0	85.8096	9.48747	80.1741	23.0441	11.3692	29.4083	18.6927	23.7055	32.8029	21.3239	20.4942	26.253	40.1022	39.9215	45.652	27.5117	32.7753	121.638	23.1332	22.947	32.2555	20.2512	26.0784	33.6427	70.4332	23.8873	50.9527	35.6204	27.9825	57.509	56.4532	24.3598	36.433	35.4087	30.7785	58.6274	32.2123	33.652	24.4347	25.228	38.3263

## Sheet: Half-life_SG2(h)
	Cell 1	Cell 2	Cell 3	Cell 4	Cell 5	Cell 6	Cell 7	Cell 8	Cell 9	Cell 10	Cell 11	Cell 12	Cell 13	Cell 14	Cell 15	Cell 16	Cell 17	Cell 18	Cell 19	Cell 20	Cell 21	Cell 22	Cell 23	Cell 24	Cell 25	Cell 26	Cell 27	Cell 28	Cell 29	Cell 30	Cell 31	Cell 32	Cell 33	Cell 34	Cell 35	Cell 36	Cell 37	Cell 38	Cell 39	Cell 40	Cell 41	Cell 42	Cell 43	Cell 44	Cell 45	Cell 46	Cell 47
0	23.1374	41.4334	45.4667	25.4879	23.2736	20.5182	39.7193	24.4759	44.6183	23.324	17.5535	29.3848	32.9075	41.1802	38.7855	80.4022	36.3389	40.9469	41.1191	31.1813	25.9304	68.278	37.0494	39.3609	229.091	108.053	27.8023	76.6111	66.7487	72.1002	48.7067	99.2475	85.7031	111.288	90.7439	44.9489	52.2045	107.871	88.8728	38.0551	46.5547	128.465	38.6822	92.4376	30.2244	51.6118	49.0275
