# Supplementary material for: The G1-S transition is promoted by Rb degradation via the E3 ligase UBR5
Source: Sci Adv. 2024 Oct 23;10(43):eadq6858. doi: 10.1126/sciadv.adq6858 (PMC11498223; doi:10.1126/sciadv.adq6858)
Supplement: Supplementary file 2 — Tables S1 to S36 [file sciadv.adq6858_tables_s1_to_s36.zip › adq6858_table_s32.xlsx]

## Sheet: Rb_total
	siCtrl	siCtrl	siCtrl	siCtrl	siCtrl	siCtrl	siCtrl	siCtrl	siCtrl	siCtrl	siCtrl	siCtrl	siCtrl	siCtrl	siCtrl	siCtrl	siCtrl	siCtrl	siCtrl	siCtrl	siCtrl	siCtrl	siCtrl	siCtrl	siCtrl	siCtrl	siCtrl	siCtrl	siCtrl	siCtrl	siCtrl	siCtrl	siCtrl	siCtrl	siCtrl	siCtrl	siCtrl	siCtrl	siCtrl	siCtrl	siCtrl	siCtrl	siCtrl	siCtrl	siCtrl	siCtrl	siCtrl	siCtrl	siCtrl
0	123872	176527	119729	153012	157931	174983	163912	187776	179507	169018	152805	188540	140757	121125	121222	148615	131239	173324	148921	186816	110304	159230	129957	180880	133628	180692	147500	159636	217573	152675	199261	144611	254778	184578	158444	182996	127300	165888	149479	167402	136831	139309	180664	170324	174997	148492	175915	144963	155923
1	134051	194339	128773	178186	188428	187796	167549	230578	201374	186339	187044	185547	140775	128618	136677	146931	148158	183320	153438	191801	106515	172444	144400	195028	179883	203386	146619	164231	220114	180287	207897	168847	263453	193855	155933	185476	147077	166990	152116	177704	142709	138874	178866	191489	187127	191533	183800	159843	159996
2	139398	204801	133926	193491	201509	205139	168656	217487	207081	193323	193643	186472	136570	131898	147088	145786	153987	198906	154114	191158	103655	171895	146113	202706	195010	214000	147665	168240	224893	186707	215498	167779	271201	195090	183637	191889	146581	153113	145215	179460	147046	144113	183214	198103	186969	204489	180661	163094	156399
3	137076	210535	133248	210594	217938	214253	175904	267245	204618	198237	197790	201910	132075	128063	151693	137826	162537	187602	158045	189423	107796	177335	148209	212215	203721	221076	152051	180266	218989	190631	217453	179381	272770	192842	174500	197120	147647	150865	150604	186385	148523	142717	177260	174072	194804	201815	181155	162774	160891
4	147981	204798	139257	218796	224427	220186	175949	217486	209842	200111	209113	197621	123738	128917	159211	131341	169951	194011	152611	188251	107796	178620	151221	214588	206005	223003	150945	177543	225554	207044	216166	178182	272609	193171	182056	188308	154555	148579	153899	182679	147341	144358	179735	199900	190661	204158	181340	166450	156557
5	153562	213777	143356	227714	231172	223546	180250	238677	212633	207620	214101	205325	117893	132769	160714	127262	173288	198100	151320	187575	107796	180398	152546	217181	220007	224568	154252	174463	222855	199213	229377	180843	274645	193759	172975	186385	158121	152557	150711	185096	148148	141396	183329	208324	192427	212491	175506	167678	168023
6	157624	212392	152643	231082	232772	233370	182495	263470	218102	200107	219677	210724	110566	135253	163487	126045	176538	202982	148505	189400	107796	181576	153340	220214	248955	231682	155979	179708	227882	200425	232540	181634	263221	195991	186027	189259	162310	148094	152721	184304	148067	142313	181645	211864	195037	213733	171605	175615	167606
7	162409	221635	152642	243255	236029	239551	182873	233935	225367	211734	222152	214047	112634	138312	167009	128674	182045	201642	147731	192232	107796	185888	150553	217937	258578	232658	158084	175399	230262	199104	237059	187038	267580	193100	184346	189671	170256	133802	156066	178605	144623	141537	190263	221491	194029	216038	167432	175433	172084
8	168000	223880	158918	244201	243559	241339	184734	234565	219837	209753	220227	215882	107687	141907	171329	124424	181583	217685	148156	193679	121072	185109	154174	214422	231588	235784	162432	177826	229335	202191	237972	192148	279212	193876	181879	190199	173819	139688	159671	181293	141022	140602	190863	223564	195573	218653	161927	172421	171453
9	168921	227044	162035	256130	248894	252791	193177	232552	220060	211415	221055	222256	108331	144285	169128	126895	187320	194338	146035	193115	123977	186698	154174	221043	222004	218279	167043	172625	241930	201422	233340	189183	272564	189629	186554	183497	181248	144242	157832	176359	136230	139591	194541	227388	197205	224313	161927	171296	170864
10	172381	222701	164761	256996	251610	253335	195212	229023	219619	206853	216487	223988	112512	148244	168067	123651	187804	202768	143793	195743	125599	195270	157769	217418	216516	238645	172479	171556	244560	200536	223191	191710	274655	190016	182855	179121	178859	152400	158548	170212	135008	137457	206637	225250	195016	225063	161927	174204	166457
11	168214	224008	168687	267238	250536	257739	193753	234244	219217	210125	216226	233621	106817	144612	176727	123289	191593	246227	142128	193950	131539	196718	159860	218592	235255	234885	172857	168952	242845	201737	218091	183590	259084	185803	181277	176158	177721	151829	155127	170889	132551	135279	201468	217181	195635	228967	138354	170821	169629
12	172218	212375	167572	265880	255915	261651	205135	231039	214694	209004	218524	261956	101857	148287	176805	121003	192011	249572	140671	192566	138731	204084	162156	220085	215435	233248	174823	169515	239176	198253	212505	177330	259397	182359	179557	164942	181898	154758	154756	159042	134048	139858	203776	222329	197009	233716	148155	166495	171896
13	175982	212896	172070	278375	256464	268086	205415	227739	218123	211227	222099	237792	104641	146932	180709	125926	197488	248033	139350	190934	147071	201376	164699	222064	220898	233203	178059	171942	245161	197538	210170	173936	263643	186379	175287	170971	188757	151874	159165	155346	134998	145752	210600	219454	196687	236344	142898	165862	170852
14	173352	218288	178559	275326	264491	274506	205107	233565	213667	209015	220419	231643	106714	147546	176981	122113	195879	188979	136952	195959	152867	203397	166453	231543	235774	230632	181551	170539	239735	191238	206730	177943	253255	174825	173229	172782	190442	154489	160239	156618	131823	145461	208686	214139	196903	233634	143292	159133	175911
15	174740	220501	184012	282184	266431	280974	219560	222842	215664	205369	224827	238040	110367	147523	181210	120889	192078	195609	142263	194477	155565	203811	166286	232447	252209	226796	184524	170420	243439	183422	206555	168514	248770	179186	173195	163927	197735	149663	163086	153152	134367	141407	213512	219011	202517	242197	140800	193984	173070
16	176955	216225	191496	288839	274592	286455	220270	232235	214905	207525	221173	235252	109121	148790	186764	120454	198170	198139	142017	193287	164899	205984	167545	231803	290535	220679	181680	172519	241103	181900	198840	167335	236692	184333	164492	161230	194411	149534	161528	153546	130824	147057	215590	221314	207358	237026	133637	151974	178424
17	179767	217222	194419	298828	274616	299274	223794	227082	210741	199988	220826	233804	110440	147437	181713	116807	200841	198625	143398	202388	169517	220666	171577	238712	209605	214745	180761	170947	234694	184349	200946	162424	238861	184123	156802	158883	183879	143223	162512	147450	132973	144850	210583	222522	213538	239382	140596	147815	182373
18	189553	209153	206232	299197	275880	304906	230034	240433	205130	195410	212840	256059	113447	147509	185605	119094	198068	195500	137483	197253	165015	221504	173648	237187	202174	210381	179312	168744	238100	173553	187628	162161	239725	174834	161422	164296	186571	135990	165733	147658	130717	144800	208336	226016	213970	234074	134434	146712	189565
19	192500	214464	212175	300518	277808	318343	237937	268300	205419	192368	209562	219203	112499	148826	184079	113938	200426	198359	134166	193138	168776	222435	173480	247770	205475	201282	178722	170111	239093	165377	178706	162911	241142	175582	149435	154841	188313	135820	164228	145548	128755	151149	208336	215030	215344	237722	134658	147342	187626
20	193410	219247	218692	305995	282913	332450	239149	246016	204880	193591	214618	286196	122179	153278	187421	121479	192187	196541	135759	192794	173451	223996	171333	235485	203411	198066	179881	163836	244411	162029	184012	158501	239793	168411	147241	158187	188134	130313	165366	147240	129607	151052	224371	210755	220670	241263	132176	141423	186962
21	182135	219122	223785	309489	288823	332974	238070	271699	203817	194020	211594	264100	119056	165997	191267	123235	201175	191448	136566	194557	169612	229355	173286	233785	198860	190055	179879	169058	239520	154249	189334	160970	211445	168488	149191	158204	186248	130256	163903	152796	126385	148851	206606	204150	221080	240788	117061	140620	192546
22	196446	212446	228457	309736	294847	347805	241358	207181	204486	196943	213115	227043	119846	163089	193088	115774	207264	191963	134937	183162	171219	232510	171408	235523	199150	178729	182015	166914	229685	155702	185118	155405	219224	157031	152519	166516	192781	126773	157033	148167	128387	151431	216854	213108	232825	241150	131355	136746	196492
23	197980	203436	234387	322442	300354	357770	252673	211347	197879	197060	216176	227132	128543	163292	197929	115949	208818	190463	136302	190869	175291	236148	172075	236145	195661	232020	181045	167099	231742	152624	186040	157992	224072	168973	148304	156183	190439	131537	158307	146329	132466	150083	224226	204006	240681	241689	129131	133129	199342
24	198078	202702	235268	322950	304972	362847	253499	222063	188960	197726	221043	242308	123652	164941	204392	112645	213952	188895	135110	187932	174742	232409	170767	230947	191454	172192	183259	164307	225890	148898	185753	149931	224253	168352	141992	170046	188671	130676	159237	147746	134938	150382	215099	208428	241042	248220	123768	115732	202688
25	202402	193797	239815	328229	310745	359041	261872	191302	184226	194928	219546	246204	121671	168779	210765	114588	216848	190263	129755	184376	174983	233765	173183	232668	187173	168444	187268	167256	218117	142764	177645	155753	200029	170163	149688	162191	182135	134205	160152	150094	132377	153033	214438	200736	248451	253556	131631	126672	200261
26	201875	188256	248258	330284	316625	361630	268584	191302	184226	195992	219236	245442	126838	178575	208002	114597	225528	187143	129834	186160	173246	231897	185814	235056	186738	163117	183110	165446	217745	145395	181158	155927	175059	170579	142242	160758	181309	132113	159774	150714	135611	148125	206683	204691	245091	246950	132879	128730	198342
27	199406	180620	248258	332797	318626	362462	278073	211744	156684	200111	226479	245338	129268	183751	209395	116544	230420	187333	132382	186852	171721	232378	180265	233106	189968	162199	184399	161953	214907	144252	181409	152870	176044	166181	138339	163104	181758	130354	158180	153001	136796	146645	202554	201794	245539	240804	132879	123566	199033
28	200945	179890	260682	335894	322837	362718	273217	200901	172732	195737	222266	244952	128491	185318	212478	124914	239108	188306	134183	185410	169269	234127	183116	232399	187404	157606	183068	165709	205487	142718	183334	152797	230991	171098	143974	162845	187781	132925	154205	148490	135933	145565	199873	183033	246885	239255	133758	132661	203222
29	202570	180801	273081	342274	324091	366964	276435	191222	173851	195214	218675	247257	131779	189266	218479	123737	243141	192286	127058	188720	164034	231906	188505	226667	187165	159517	180119	165275	210735	137087	171408	148648	181174	170982	137484	154858	181672	133380	153709	144585	137186	149204	195697	191720	248628	242644	191605	128433	208445
30	204901	177463	278878	345880	334366	370076	282971	124993	168801	200689	219562	254866	131316	200557	230836	122536	248296	189230	124679	182899	158997	230159	196014	222816	183498	148189	176845	163167	207483	137487	169181	149637	180245	166159	134321	167525	179598	130963	148957	146157	135843	152067	195965	204008	253186	240829	132073	172613	211563
31	204594	175558	281378	344846	338195		291995	124993	153919	204058	221796	257357	135665	207349	227023	129385	253125	194730	116868	180099	164069	223969	203591	220202	182189	139921	173707	160172	210223	135063	163964	149628	182703	159179	141493	162369	184242	135793	145746	141433	142616	155017	197211	200984	258811	243968	132508	128255	213623
32	208356	179175	288463	344846	338195		282745	124993	149445	206368	230393	263362	132752	209647	230918	131450	260318	188847	121491	181282	160346	223305	204367	216657	182840	148768	172740	157531	224091	134884	163002	151297	188681	162180	132756	160527	188162	131693	148406	143494	139814	152972	197117	211485	262767	244785	131558	128255	223122
33	207057	173691	291945	359650	335784		292192	195323	156288	211043	231957	264011	141054	216451	220712	130998	260318	188009	120547	176781	160192	230031	204239	223668	173168	149219	172740	161990	222181	127897	155244	163820	188201	166028	137736	178140	192837	126096	154748	142734	140119	151762	191644	218011	265233	250283	130238	125598	231247
34	216577	172018	303655	366536	359248		290847	194110	149515	215448	234317	267498	144740	222655	242250	136938	266042	184872	118090	174420	180085	232056	201202	225251	179551	150705	208694	158120	218474	125242	161790	162904	182290	158011	139250	169498	188754	131235	154863	144306	142993	151551	192646	210433	277675	250801	129604	121417	266145
35	213582	171466	314260		359415		292578	194784	150443	219027	242636	263613	131532	236077	252936	135102	284078	180339	115329	188040	159858	218133	210273	219317	179332	147343	178740	160450	212502	125795	160250	157179	178145	155911	141677	163444	186698	120521	157182	134556	142449	155839	189482	216959	290705	250314	127724	122512	245995
36	222733	184527	317700				286591	189337	140198	232568	248923	265431	132521	238034	249391	131669	288447	182427	118321	168405	160735	217411	205357	226550	181143	159651	184367	159878	220203	119917	162281	157447	169985	157343	144827	170351	182142	132959	159384	129654	146284	156447	190403	218560	292768	257668	130194	114945	255324
37	228648	174760	314591				285293	182748	143106	226249	252691	267478	132760	235672	249225	131840	286017	170686	114295	163802	160935	212046	201415	225230	187018	166715	183512	153310	221705	118098	152815	155213	213476	154793	148530	168466	190757	134800	158661	126501	138362	152611	188631	231449	296289	261465	133100	120082	361107
38	220717	168238	323086				258748	136139	140773	226693	250275	267944	134066	234893	255293	128164	287415	171361	114030	164263	161156	216511	196545	228708	184287	167668	173780	149412	217403	114811	151558	160733	217994	156730	143359	180088	187391	124231	166236	128450	145580	155286	187655	233371	307807	261681	135512	122150	253876
39	213293	171145	324502				268287	183173	159967	233163	251882	269010	134066	226701	254490	125546		164697	112855	160721	157479	203810	195607	226061	186357	170611	164311	152493	210534	111784	156865	152102	222591	158890	139069	179929	190497	125648	159355	136256	136703	141993	191890	232280	281405	268760	132095	116751	260862
40	243831	164831	329723				279646	190934	167975	222896	244531	264045	121411	225394	259857	132956		167593	111469	162543	160125	225041	192172	217053	186234	178009	156678	154205	210032	107476	155452	159624	195529	154143	138296	182630	191439	126952	159992	146876	136703	141993	191824	231223	281405	284960	132805	119278	256732
41	248879	158185					281604	215852	162108	228775	253181	260589	126907	249173	263952	122425		159771	114161	161607	158765	216221	196323	231967	186453	178199	168674	157677	204819	108061	152718	157813	218384	154678	137468	180918	190983	131240	161206	135533	135438	158668	190461	235491	285655	259387	129415	122110	253118
42	249462	162695					276857	207873	177076	240121	265356	257586	121098	248299	261612	126036		164027	115737	157845	163857	217814	198310	237953	186007	186508	173915	162938	201310	105184	156718	159131	229948	154304	143972	181666	193423	94271	161206	128813	135438	158668	194797	241606	296227	252477	129415	121799	259364
43	249136	154952					285428	210678	185302	238236	265359	248205	114453	250356		122382		160036	114106	162168	158324	209210	194575	241813	189648	192498	168349	165508	204421	107518	152500	161564	196147	154446	143720	190078	187556	109800	161206	135517	140149	166201	186511	240997	314554	279559	129940	126608	259326
44	233293	173704					276158	214585	162151	248868	268280	257425	107849	242434		123072		168265	122099	163282	158640	216583	201209	239284	192675	190885	177360	168128	208914	105030	155276	162463	177332	152146	143953	181218	178226	107259	173581	132979	140149	166201	186132	232654	344230	280632	132799	124432	265767
45	233293	174881					288067	202848	190894	243109	262256	262818	119853	247370		119965		165968	120139	158477	163603	212518	209023	252305	199406	198225	168188	171240	191073	98283	157268	164910	172138	151777	142125	186136	181778	105963	170091	130742	138323	177098	184060	241307	360799	276200	136587	124432	261219
46	253177	174525					287771	209047	199856	238600	264430	258885	122676	271435		116939		165131	121637	159929	160607	210796	209191	268974	200555	201318	176800	173774	198274	96429	168055	163045	172138	148086	148315	186615	185211	150134	181016	130466	152243	192347	188957	241307	392161	285925	135559	131364	269408
47	254088	170376					269027	209849	212919	257731	278693	255373	120394	257435		119071		164366	118023	166082	158699	216186	199519	265162	199778	210885	185609	180301	189994	102099	165898	163276	233240	151680	151330	186870	185229	138875	181016	130738	151415	190821	188331	241307	399776	293317	134877	130445	269870
48	262151	168311						207737	220405	252572	271821		114434	251674		123530		166872	122019	157553	158952	214443	202901	269517	207841	210146	189077	180015	186726	101190	158266	167275	212869	149305	156187	186569	180502	107596	191552	118986	156040	189460	190955	250079	402476	316247	138519	138558	263054
49	266635	169714						213125	232066	256927	276789		111371	247454		130519		162327	119813	160045	153077	210810	203189	266987	211650	214058	191345	188310	187889	100918	160371	161530	208517	152645	155041	198310	181813	108498	192379	118986	152295	195505	185995	246784	373997		139389	140976	262849
50	271049	164372						210508	241385	259719	273499		112797	252362		131202		158445	123938	158433	150244	213589	203636	268069	214254	218600	191132	192026	182587	100724	164332	168545	221669	151529	161343	195274	183863	126713	186493	134262	153062	199216	191301	263189	380827		138816	142567
51	291774	162978						214720	241212	251069	271801		116246	254842		130800		163203	125936	156798	144080	215841	208427	272803	218484	229607	196227	195751	183264	103620	159441	167727	206747	155240	161933	201277	185244	114198	187965	134262	154154	199689	192889	259710			135004	151186
52	302385	160423						215773	246477	249986	265633		122522	250133		129395		161935	120518	157416	146846	219737	207860	273202	223435	218004	195422	198502	182822	101333	160846	162590	194002	156518	165907	202806	185040	135292	182537	138931	158215	205171	188349	271909			134736	154208
53	302181	158485						212865	255797	257311	267060		124310	249979		131619		163958	115824	150924	138787	218196	201438	276736	229584	229246	197399	198849	181040	99168	156024	167734	210102	158547	164898	206515	187193	133100	183058	138931	155902	207845	197510	291597			130733	161558
54	310806	130055						223048	263644	256048	265307		128425			132510		167023	114359	152247	141712	215918	199210	274238	237177	243721	197491	197770	187339	96887	159881	163714	210642	169857	169647	206427	196398	125946	184838	128597	152271	212795	202952	288217			125278	167227
55	313158	239749						222598	273401	254994	275052		132944			133234		180583	119580	147841	147769	215746	196504	268463	253334	263436	202259	203636	188528	94405	154493	164057	245539	168581	174993	211048	199272	130283	180181	163591	159448	214214	205688	300604			116409	170070
56	321625	218927						226375	276938	257313			136754			138032		181910	120902	144598	149693	212656	199273	279759	254854	267698	200647	209579	205111	92441	157352	166625	287930	175142	175722	216773	204105	128557	176722	167709	164585	213075	214583	301721			131011	174446
57		155292						236527	276938				134695			146089		181754	119217	146727	146298	217171	200354	278701	260750	265499	206523	215188	203735	91417	167222	171373	283285	178928	181278	228518	198701	142177	167175	157153	168666	219497	217150	302361			141268	182576
58		167686						235816	273832				137499			151025		191591	124941	152041	141589	217403	203004	281774	267372	242678	208958	218375	208418	93513	172169	170614	278156	187666	178384	222698	208711	137357	171694	164898	176019	234916	230158	304250			132424	189753
59		170446						240489	284028				135648			155176		191166	123960	157782	143053	219896	201765	286902	270331	248566	209809	222678	204182	97228	180557	178032	284328	195948	177131	221930	215438	160118	171716	167348	181225	238221	242496	321220			148982	184513
60		170517						258478	307588				141298			164824		200324	125807	171296	145687	219930	205629	281848	275550	249188	212002	230661	200551	100225	187660	187705	270633	204662	180961	216829	222801	164222	175615	164025	190454	223024	247465	319757			155771	190725
61		177908						263517	326034				142456			175274		202100	123557	168626	143902	225385	207503	296120	281178	243125	222179	241055	201404	93943	201028	197140	276458	210636	190607	239565	225114	157556	171982	159832	204454	232868	251344	320341			159860	189630
62		189476						266980	337276				146268			179127		199382	134626	169483	148559	228918	203117	297090	284073	248165	226027	251420	207616	97071	206202	211025	269774	229198	202055	250267	229863	153905	179881	161911	207798	233450	261603	323562			165786	201696
63		186329						269650	355324				147458			173109		206922	143212	173919	148773	236990	204328	306548	287419	200346	228379	259318	210642	102359	215161	217532	279321	237009	206147	249112	229395	148629	177594	165231	210441	242203	244408	312328			173887	213898
64		190041						274234	367732				156494			185378		213140	136353	172687	146857	242404	210006	304046	292539	259716	237869	261601	217484	117037	222066	223215	271035	250917	212089	247537	253904	162077	178558	163772	217625	245596	244408				176914	223459
65		185905						274687	374024				161427			191562		214627	134627	186386	157562	250129	209055	308672	296625	257392	245310	265214	219961	118475	235710	222645	284657	263067	220455	263476	256935	173953	185274	167715	225342	255527	260388				175735	227736
66		187999						289802	377510				162691			204205		218900	143328	185208	153237	253424	211605	303976	294624	254758	249018	276425	234366	132997	243354	231891	278569	273500	235858	261724	262653	171997	187654	168308	224756	265662	266584				177652	237382
67		191578						296616	372378				160322			216958		219274	140645	189348	154270	260999	213448	307958	301979	80759	260257	274913	235362	137464	243863	239186	277423	280364	239816	268532	270221	187337	198038	174699	237445	269853	266773				183192	249184
68		191578						299789	378790				158301			210993		222322	144057	190052	157090	269637	219533	308553	304305	251718	268626	283901	242683	152233	256875	250602	284291	286169	242143	266842	278124	206363	204208	179261	250740	280554	275384				180393	248209
69		191578						317072	378574				155115			212837		226667	145284	192455	151988	275821	223112	311711	310262	243284	276502	281933	251181	160702	262147	252845	291049	287633	253172	282685	278411	207454	207717	183436	256125	290558	276415				182254	248825
70		191578						328057	381849				160508			213957		228476	142521	201890	161200	288960	220716	315147	313626	248258	281943	283762	258745	170070	264591	264582	303372	297835	340085	285572	287555	195624	215052	184573	270748	303791	320130				184493	255644
71		191578						336830	383513				167255			214428		234763	143968	203083	157911	298355	231892	320179	319421	207096	280332	286717	266394	176692	276666	261721	297986	302460	316547	295228	290362	205310	218321	187057	271798	314853	298285				192734	263229
72		224822						342673	377105				175504			219496		237895	144036	219906	179101	309576	231360	323356	320583	239248	284659	287491	266224	187289	287761	272323	311216	308986	275298	294064	297707	226796	223712	186120	279182	318625	317251				199003	273652
73		229584						348263	382732				176336			227631		243701	144314	222099	166943	318687	239297	330484	318936	235885	290887	287244	266046	200515	329552	281900	335577	316798	311663	288828	308648	226891	225806	190750	284711	331028	319384				199621	276581
74		236448						350650	384512				175915			235023		246730	149286	230784	190594	323703	249685	336215	324733	229936	301045	291411	282810	205928	452236	299070	338364	328815	294463	298867	312778	224953	226321	193625	292978	343983	330409				206721	281710
75		243623						363476	383386				178384			245658		257845	150935	235530	199738	329037	252370	332809	323860	232915	300964	290269	290494	210108	326727	300676	297810	335811	294170	307199	317802	222406	234283	206099	301300	346536	327435				227393	289855
76		259813						358289	381475				180965			241383		263200	154230	237832	190708	334734	259623	338559	323133	221377	308260	293039	299223	209082	309341	311220	369257	334887	299450	312227	318040	229334	242297	210837	314675	356492	338979				227059	305522
77		266327						361392					178752			247848		262747	157945	248102	193247	341428	257694	339286	324571	220591	310255	292214	300311	212672	320757	311080	381570	324766	389417	324767		233958	249324	221530	322316	368760	343256				249078	458505
78		273954						373787					179339			244708		258204	161903	258737	210133	336602	273321	338742	330398	236161	317981	288237	290801	213235	335760	324671	385779	328085	356018	320411		242772	257653	230022	332359	379948	344144				237113	458837
79		292147						376180					175514			259270		264376	165161	263142	218373	345354	277807	348253	324514	163154	331102	292048	300663	220180	345352	333974	384622	327378	283274			265901	266574	241633	341200	383346	339358				243817	451290
80		290056						382606					176194			263912		269196	170819	263565	223374	347504	282661	352992	320245		338344	294255	316712	227195	353978	343525	382435		287009			251202	287794	255350	342740	393450	337498				253782	435997
81		302206						384745					175883			278312			177742	271394	228082	343463	295570	351623	327084		337973	299082	311791	227912	359563	344515	405309					268252	307423	262625	349159	403109	340822				253343	422253
82		309563						385559					175883			285330			182325	283452	235724	352064	298822	349622	324381		344618	303482	309441	233409	361621	356751	387026					258593	315907	264671	358470	407490	345053				252305	415240
83		314911						384109					175883			287374			187620	291360	249141	345991	306393	360635	325822		343409	305519	321177	238741	371683	362477	364699					269931	318159	271507	353670		338335				269122	340199
84		322222						383517					175883			297332			187510	291485	250892	357298	313758	362005			353358		322486	244515	384225	376234	373991					277742	333601	276093	360825		299178				267723	253597
85		322741						385057					175883			297332			198721	301827	257501	359074	325948	363287			348770		322935	242975	384182	373800	395065					279869	345054	292624	374229		279289				269529
86		324760						387107					175883			332025			202426	296321	265303	355319	330488	357904			349392		323499	241748	391258	361639	399524					277067	355983	309124	368363		309932				276745
87		331462						391628					175883			345243			206975	307733	276166	363634	331441	361219			341964		323117	245534	392566	362868						276923	366387	316207	360604		319971				270848
88		332395						386526					175883			359096			216742	316310	286322	355967	339251	362470					325256	247218	392759	364546						293395	364013	321172							286216
89		329732											175883			363636			220177	310254	297081	353845	346466	362806					326449	250616	390492							290609	368390	337963							297230
90													175883			368225			219929	305748	322625	350832	358488	360773					330107	252710	384409							286891	370835	340322							297433
91													175883			376827			232428	241975	316985	357123	362307						325330	256894								281549	375884	348135							291012
92													175883			380353			240115	282207	325192		365982						327745	256869								282355	381984	349075							292808
93													222287			376377			252149	323473	344710		372098						329781	264457								280605	386971	355552							287891
94													231693			381357			263399	327404	359376		372567						325178	259676								287224	389048	363531							339705
95													238366						268473	320171	360404		371624						325959	255988								292610	387086	366926
96													248216						274607	331761	369374		367359						322973	248209								289869	376540	366718
97													260017						287699		375132		366118						320343	240970								286190	376802	364295
98													257383						288683		361617								316968	239149								275566	367766	361303
99													264603						290925		361371								310391
100													268846						294101		361955
101													275947						299144		368767
102													281818						300165		372995
103													292063						300009		378757
104													295398						298710		389825
105													295917						301752		380450
106													294097						303811		384405
107													287274						306420		382397
108																			312333		362678
109
110
111
112
113
114
115
116
117
118
119
120
121
122
123
124
125
126
127
128
129
130
131
132
133
134
135
136
137
138
139
140
141
142
143
144
145
146
147
148
149
150
151
152
153
154
155
156
157
158
159
160
161
162
163
164
165
166
167
168
169
170
171
172
173
174
175
176
177
178
179
180
181
182
183
184
185
186
187
188
189
190
191
192
193
194
195
196
197
198
199
200
201
202
203
204
205
206
207
208
209
210
211
212
213
214
215
216
217
218
219
220
221
222
223
224
225
226
227
228
229
230
231
232
233
234
235
236
237
238
239
240
241
242
243
244
245
246
247
248
249
250
251
252
253
254
255
256
257
258
259
260
261
262
263
264
265
266
267
268
269
270
271
272
273
274
275
276
277
278
279
280
281
282
283
284
285
286
287
288
289
290
291
292
293
294
295
296
297
298
299
[truncated: 47 more columns]

## Sheet: Sensor_ratio
	siCtrl	siCtrl	siCtrl	siCtrl	siCtrl	siCtrl	siCtrl	siCtrl	siCtrl	siCtrl	siCtrl	siCtrl	siCtrl	siCtrl	siCtrl	siCtrl	siCtrl	siCtrl	siCtrl	siCtrl	siCtrl	siCtrl	siCtrl	siCtrl	siCtrl	siCtrl	siCtrl	siCtrl	siCtrl	siCtrl	siCtrl	siCtrl	siCtrl	siCtrl	siCtrl	siCtrl	siCtrl	siCtrl	siCtrl	siCtrl	siCtrl	siCtrl	siCtrl	siCtrl	siCtrl	siCtrl	siCtrl	siCtrl	siCtrl
0	0.761026	1.08516	0.929681	1.12506	1.14885	1.07941	0.783829	0.90386	0.971694	0.660709	0.877721	0.851249	0.864864	1.05281	0.897348	0.626099	0.688456	0.746001	0.795516	0.768134	0.621169	0.892123	0.874539	0.881765	1.01756	0.783011	0.84401	0.775835	0.781556	0.889151	0.924177	0.975021	0.841786	0.890149	0.851168	0.766669	0.795205	0.724647	0.822784	0.983238	0.676355	0.835581	0.575949	0.835096	0.931675	1.03472	0.81649	0.873157	0.911411
1	0.543076	0.781139	0.883879	1.03101	1.08332	0.974902	0.627249	0.746635	0.669824	0.581079	0.649203	0.662622	0.542134	0.747252	0.736895	0.403009	0.82949	0.597531	0.526446	0.52898	0.550728	0.662248	0.511365	0.709726	0.700401	0.727472	0.552024	0.553959	0.658009	0.722007	0.645345	0.75039	0.606486	0.668139	0.700743	0.577485	0.578876	0.527381	0.703966	0.655404	0.532832	0.547478	0.512527	0.679439	0.707935	0.795079	0.601227	0.61076	0.767533
2	0.427299	0.720215	0.797027	0.99409	1.01346	0.839844	0.600232	0.677782	0.54276	0.497925	0.471143	0.543408	0.44633	0.715178	0.649774	0.3506	0.559625	0.509837	0.408682	0.477713	0.365333	0.52538	0.430566	0.555645	0.59183	0.580392	0.584761	0.473774	0.68932	0.583704	0.585312	0.618558	0.440671	0.535864	0.641284	0.540878	0.504915	0.453067	0.610217	0.608451	0.456026	0.455217	0.522161	0.525574	0.602193	0.622207	0.540903	0.494176	0.669621
3	0.394979	0.621084	0.719217	0.896612	0.945643	0.734427	0.543781	0.551128	0.439173	0.491244	0.433929	0.477462	0.359645	0.586009	0.555424	0.312948	0.572646	0.511467	0.363299	0.395905	0.391731	0.50735	0.300436	0.554961	0.51574	0.56506	0.486329	0.505533	0.637785	0.485141	0.542406	0.556038	0.379201	0.479409	0.634204	0.52131	0.478964	0.40666	0.58768	0.550588	0.446907	0.474211	0.498707	0.572159	0.548764	0.631984	0.653021	0.441071	0.5845
4	0.409222	0.594935	0.690915	0.8108	0.932961	0.704914	0.553864	0.604049	0.415152	0.476473	0.46246	0.46033	0.266916	0.607767	0.56184	0.296713	0.609366	0.534706	0.339758	0.382066	0.391731	0.546472	0.308815	0.503374	0.458108	0.572025	0.531694	0.460391	0.698875	0.488538	0.577783	0.559622	0.362204	0.438151	0.637852	0.511351	0.424666	0.379983	0.546222	0.466047	0.431757	0.45167	0.562572	0.49241	0.498616	0.600678	0.534886	0.469511	0.577483
5	0.438093	0.542369	0.657915	0.871211	0.955856	0.750894	0.613751	0.631165	0.434751	0.495203	0.4857	0.471842	0.281911	0.518201	0.643005	0.375633	0.652361	0.441411	0.282813	0.358178	0.391731	0.564298	0.34332	0.481467	0.548483	0.615062	0.516399	0.427625	0.846248	0.463614	0.562914	0.571035	0.341119	0.475374	0.571707	0.484684	0.434651	0.34078	0.636433	0.527451	0.383794	0.436073	0.601925	0.470269	0.568826	0.717454	0.479492	0.451792	0.495209
6	0.419636	0.502291	0.73189	0.885861	0.934621	0.949804	0.60873	0.532503	0.454352	0.456279	0.474287	0.436674	0.274288	0.479	0.717072	0.387697	0.577683	0.471973	0.285581	0.371634	0.391731	0.538633	0.307905	0.483968	0.601767	0.613083	0.529749	0.458414	0.861862	0.496213	0.538919	0.53344	0.365465	0.407429	0.555777	0.463513	0.469801	0.342941	0.731444	0.523004	0.358748	0.469615	0.651613	0.459249	0.491713	0.78317	0.487991	0.475482	0.477599
7	0.415438	0.507438	0.762048	0.884772	0.942946	1.08398	0.599466	0.518143	0.453003	0.475161	0.507789	0.477989	0.207802	0.369791	0.704119	0.350464	0.664166	0.487305	0.295845	0.413144	0.391731	0.476863	0.24303	0.469994	0.60544	0.604086	0.522442	0.421533	0.88475	0.487621	0.531117	0.520193	0.384472	0.415372	0.572387	0.458311	0.466745	0.360387	0.76684	0.515651	0.352081	0.404297	0.690301	0.451368	0.533508	0.927035	0.492461	0.434059	0.466804
8	0.500349	0.523645	0.887569	0.974673	0.990975	1.16956	0.57353	0.483609	0.413994	0.578265	0.475504	0.540176	0.248267	0.393029	0.649891	0.349767	0.694534	0.463249	0.283634	0.444624	0.330555	0.566479	0.433034	0.440916	0.509988	0.592287	0.50574	0.398152	0.798574	0.508202	0.508776	0.528648	0.351725	0.421003	0.532251	0.495313	0.532338	0.364531	0.747589	0.407687	0.358987	0.405996	0.717079	0.440496	0.515085	0.845191	0.393839	0.405538	0.427059
9	0.458924	0.469201	0.910896	0.988277	1.0987	1.16021	0.57685	0.49627	0.411916	0.546806	0.493132	0.557049	0.23152	0.338365	0.625002	0.271195	0.644679	0.515462	0.304363	0.477944	0.423809	0.541192	0.433034	0.44398	0.447457	0.579902	0.568468	0.371992	0.765547	0.445938	0.457773	0.522149	0.353554	0.439823	0.487072	0.45806	0.522346	0.348289	0.477446	0.402029	0.322814	0.389779	0.71165	0.437608	0.535009	0.897596	0.393839	0.40933	0.416831
10	0.46614	0.490115	0.945887	1.08773	1.04683	1.26863	0.605358	0.493084	0.367128	0.559377	0.468454	0.656535	0.188019	0.347952	0.649443	0.325906	0.85564	0.415075	0.351169	0.554159	0.440064	0.484638	0.257216	0.422774	0.426371	0.466464	0.560347	0.382988	0.634523	0.410513	0.457672	0.523695	0.337373	0.428039	0.486278	0.497505	0.445984	0.31544	0.43596	0.362894	0.32637	0.357459	0.70094	0.442979	0.534754	0.954786	0.393839	0.38941	0.391107
11	0.417056	0.441657	0.915478	1.04188	1.0411	1.19742	0.673613	0.476683	0.392857	0.535804	0.434573	0.728686	0.287856	0.370541	0.612999	0.308593	0.885717	0.387285	0.382291	0.485067	0.350267	0.507781	0.233647	0.434476	0.488078	0.416246	0.609372	0.370973	0.57714	0.397569	0.418195	0.483103	0.340422	0.433102	0.519681	0.45947	0.486588	0.321181	0.418194	0.34512	0.378117	0.382848	0.699276	0.422544	0.524498	0.99387	0.537668	0.363598	0.388745
12	0.420311	0.448061	1.01533	1.18435	1.13673	1.28469	0.778658	0.464311	0.381293	0.532797	0.461553	0.765425	0.278074	0.361157	0.709194	0.28967	0.996411	0.380307	0.397024	0.37808	0.456679	0.46367	0.300783	0.401067	0.434303	0.363439	0.545908	0.394872	0.536737	0.35884	0.441698	0.461914	0.335834	0.426556	0.513045	0.456383	0.501819	0.322886	0.358885	0.333941	0.381961	0.319165	0.682189	0.365564	0.570089	1.0473	0.43638	0.389461	0.415282
13	0.355212	0.424498	1.08468	1.14904	1.28312	1.22803	0.911457	0.466316	0.359871	0.486638	0.459851	0.757623	0.251021	0.434989	0.777486	0.245108	1.072	0.367089	0.421548	0.372698	0.418502	0.41914	0.278045	0.423959	0.428196	0.353116	0.503416	0.416012	0.499076	0.377086	0.401464	0.389226	0.327823	0.404574	0.518156	0.436415	0.474818	0.333888	0.416245	0.351693	0.391445	0.329092	0.680517	0.374696	0.677947	1.06974	0.360828	0.356623	0.485635
14	0.340169	0.394138	1.16527	1.12249	1.1949	1.33527	0.924037	0.438891	0.365466	0.488247	0.431682	0.788498	0.246428	0.430344	0.907029	0.262237	1.01539	0.459181	0.399912	0.327189	0.419882	0.413688	0.312434	0.464723	0.478402	0.371506	0.507762	0.434631	0.449038	0.349393	0.368051	0.365024	0.33288	0.432729	0.50363	0.468258	0.495754	0.316142	0.42572	0.303382	0.344961	0.311419	0.64937	0.383357	0.618539	1.15346	0.407053	0.333595	0.509389
15	0.38138	0.379116	1.22144	1.2246	1.21005	1.27984	1.03949	0.439416	0.347301	0.423123	0.412598	0.771521	0.184423	0.564671	0.799518	0.228215	1.22336	0.425887	0.432718	0.344545	0.345269	0.444444	0.330089	0.441678	0.480808	0.339972	0.46648	0.416752	0.44522	0.342852	0.418738	0.35978	0.333178	0.397357	0.507054	0.401569	0.498027	0.325072	0.509185	0.311524	0.30905	0.351389	0.599086	0.366763	0.646858	1.15872	0.444028	0.335453	0.530988
16	0.388719	0.431024	1.29385	1.2135	1.22881	1.34049	1.06761	0.439638	0.351035	0.427022	0.40598	0.839377	0.217449	0.478868	1.04539	0.199806	1.15555	0.372989	0.469016	0.358452	0.343762	0.449193	0.342315	0.448259	0.44714	0.363725	0.529991	0.428548	0.405589	0.340808	0.429338	0.35185	0.345754	0.421556	0.484774	0.371991	0.455127	0.352877	0.410937	0.36157	0.332514	0.347523	0.562474	0.359176	0.749123	1.16311	0.533573	0.394105	0.51739
17	0.419692	0.389716	1.23007	1.22849	1.21804	1.48618	1.16377	0.455303	0.351882	0.402178	0.387624	0.811044	0.216991	0.560715	0.90926	0.236868	1.46623	0.352872	0.479578	0.408477	0.313145	0.501126	0.356284	0.491401	0.433521	0.368981	0.623838	0.39155	0.456746	0.361087	0.369837	0.301909	0.315834	0.403887	0.47564	0.388177	0.439603	0.335909	0.459899	0.35714	0.336642	0.339639	0.504513	0.355263	0.902896	1.42055	0.559211	0.396066	0.768104
18	0.514928	0.404669	1.38123	1.21963	1.28672	1.50861	1.3316	0.461537	0.358852	0.41079	0.361708	0.871064	0.282428	0.491946	1.19566	0.253476	1.33163	0.346853	0.450998	0.485822	0.334516	0.563516	0.354341	0.461994	0.377089	0.355992	0.70092	0.412698	0.422157	0.396903	0.376078	0.29879	0.314118	0.352732	0.467613	0.397584	0.43575	0.297696	0.511679	0.348516	0.33705	0.350893	0.447912	0.334713	0.99944	1.32259	0.531048	0.340913	0.868486
19	0.744451	0.41295	1.41705	1.28921	1.32683	1.46056	1.3643	0.520521	0.35294	0.395819	0.36793	0.868781	0.311645	0.572748	1.24294	0.315245	1.33994	0.344121	0.418417	0.477398	0.353433	0.562588	0.380508	0.476828	0.396535	0.347618	0.680546	0.414407	0.397635	0.331975	0.389735	0.256984	0.310994	0.348676	0.504179	0.416053	0.415117	0.301279	0.434905	0.372307	0.326607	0.29161	0.447912	0.350854	1.01383	1.38093	0.52723	0.352302	0.900582
20	0.826769	0.403809	1.29841	1.43282	1.29122	1.40729	1.23695	0.460845	0.360329	0.393041	0.350722	0.96517	0.312966	0.800698	1.37474	0.252397	1.38433	0.325263	0.383015	0.414736	0.343863	0.505672	0.387432	0.433077	0.410379	0.325967	0.671215	0.382748	0.395782	0.345198	0.328521	0.278665	0.303434	0.324075	0.433143	0.341132	0.394103	0.30522	0.416683	0.388924	0.316109	0.342674	0.483682	0.348901	1.06201	1.2963	0.520516	0.366073	0.893911
21	0.925741	0.394142	1.22026	1.53775	1.38044	1.3497	1.28486	0.385843	0.367706	0.426973	0.393665	1.10395	0.372582	1.01148	1.35034	0.225528	1.43698	0.328461	0.391428	0.467298	0.329632	0.550524	0.354802	0.449211	0.437027	0.305662	0.561374	0.407063	0.397798	0.344782	0.323067	0.289257	0.336624	0.347826	0.421232	0.36922	0.391478	0.300934	0.347711	0.425991	0.307944	0.342748	0.475574	0.340396	1.11839	1.37611	0.567762	0.346469	1.0864
22	1.17593	0.416014	1.25432	1.5817	1.39925	1.40129	1.29023	0.466747	0.370426	0.531444	0.462299	1.24652	0.382545	1.17477	1.33121	0.214995	1.47554	0.336026	0.395455	0.459955	0.361739	0.503914	0.362837	0.439547	0.392024	0.363556	0.567446	0.37921	0.379633	0.393886	0.340581	0.281116	0.316305	0.457579	0.433837	0.359122	0.384657	0.306267	0.414076	0.386398	0.341656	0.340579	0.476184	0.351212	0.997016	1.37658	0.654982	0.393386	1.26683
23	1.25935	0.435393	1.17807	1.4723	1.47747	1.48667	1.32796	0.423842	0.323341	0.633646	0.521729	1.32244	0.387926	1.31221	1.24244	0.267984	1.58916	0.320691	0.396753	0.442934	0.373945	0.502059	0.376076	0.46656	0.378934	0.364736	0.654451	0.376121	0.364989	0.369591	0.347446	0.275354	0.318119	0.362856	0.481427	0.399954	0.369862	0.29028	0.356891	0.427062	0.332902	0.341534	0.429822	0.386093	1.07415	1.44344	0.641244	0.38873	1.32616
24	1.23209	0.378158	1.22728	1.40685	1.5048	1.52177	1.37422	0.442204	0.324543	0.730472	0.650037	1.31287	0.337582	1.29417	1.25239	0.224012	1.49849	0.308857	0.378583	0.446517	0.379834	0.548874	0.404016	0.433677	0.36039	0.306656	0.646647	0.357571	0.367741	0.335159	0.340618	0.317911	0.302241	0.37239	0.436433	0.381814	0.359236	0.292577	0.437578	0.451081	0.331527	0.335509	0.429883	0.370695	1.10028	1.43146	0.626798	0.40408	1.29718
25	1.26676	0.361087	1.45455	1.44921	1.55717	1.51477	1.28032	0.471658	0.318862	0.824966	0.820612	1.40609	0.338247	1.23003	1.13872	0.219666	1.68618	0.309923	0.38329	0.439829	0.402929	0.585048	0.413653	0.439351	0.353976	0.319714	0.611455	0.354614	0.346431	0.354968	0.380145	0.286265	0.328287	0.37094	0.43881	0.396232	0.428455	0.288454	0.404137	0.416486	0.326413	0.333755	0.391977	0.37116	1.15606	1.40683	0.593936	0.371922	1.23034
26	1.2519	0.378435	1.37507	1.61208	1.54062	1.51039	1.29882	0.471658	0.318862	0.911018	0.993022	1.54887	0.34137	1.30686	1.49195	0.243355	1.55608	0.279823	0.359407	0.463386	0.371662	0.596655	0.458433	0.406927	0.351112	0.341405	0.569404	0.349384	0.367019	0.355825	0.386143	0.339569	0.356304	0.376008	0.379017	0.378382	0.454151	0.308762	0.50156	0.449437	0.311688	0.341481	0.380522	0.438144	1.07468	1.3561	0.534637	0.348255	1.37215
27	1.23901	0.401567	1.37507	1.68132	1.66995	1.46286	1.29797	0.518486	0.507719	1.08162	1.10722	1.58853	0.338078	1.46442	1.52616	0.299172	1.43785	0.320521	0.389116	0.472921	0.333992	0.566844	0.475299	0.371525	0.370464	0.363177	0.564282	0.338418	0.391051	0.36097	0.361599	0.361106	0.338332	0.347342	0.419889	0.373164	0.503696	0.325035	0.573065	0.443445	0.343066	0.382782	0.366419	0.519313	1.04596	1.41346	0.534637	0.340818	1.37299
28	1.27526	0.402622	1.23841	1.64988	1.66915	1.61292	1.22426	0.493838	0.432425	1.10837	1.18843	1.59353	0.354799	1.5705	1.56931	0.297432	1.47058	0.316661	0.431481	0.501042	0.443727	0.479834	0.414904	0.404157	0.386376	0.369331	0.537202	0.34455	0.370725	0.334872	0.373906	0.356014	0.322216	0.399062	0.418903	0.390161	0.573004	0.3243	0.465019	0.467232	0.336599	0.363082	0.381433	0.621851	1.31135	1.48444	0.582152	0.345486	1.43558
29	1.31892	0.389046	1.58476	1.58332	1.71364	1.67441	1.20437	0.536092	0.417379	1.14008	1.16202	1.52269	0.361357	1.64678	1.51765	0.295832	1.63727	0.319132	0.392565	0.441009	0.416024	0.427325	0.449956	0.372777	0.364955	0.351679	0.559288	0.326485	0.421665	0.331576	0.369672	0.393229	0.328117	0.39324	0.423224	0.388811	0.69196	0.389913	0.503454	0.520695	0.385661	0.346939	0.368039	0.599118	1.2914	1.46751	0.645266	0.3703	1.47806
30	1.34311	0.375901	1.46237	1.50419	1.70197	1.60961	1.26042	0.675156	0.41313	1.01698	1.14938	1.56094	0.352105	1.55638	1.50067	0.278729	1.63211	0.343066	0.380331	0.481761	0.346316	0.454661	0.474513	0.336627	0.397187	0.508751	0.525659	0.306001	0.382915	0.325543	0.303496	0.40242	0.295331	0.380122	0.383679	0.384286	0.794284	0.401366	0.487937	0.477419	0.395644	0.360865	0.357301	0.657333	1.22194	1.62927	0.519435	0.370339	1.31045
31	1.28466	0.414266	1.53	1.48646	1.72954		1.28172	0.675156	0.457515	1.11467	1.36134	1.59119	0.335176	1.64632	1.56081	0.246928	1.75545	0.311723	0.382875	0.459976	0.350016	0.464507	0.573546	0.33283	0.399106	0.560186	0.560002	0.328071	0.45435	0.330073	0.327483	0.427298	0.263729	0.412011	0.393912	0.391412	0.802958	0.387638	0.499836	0.505072	0.345287	0.326239	0.350887	0.670438	1.27501	1.47181	0.440601	0.340797	1.25483
32	1.36107	0.388361	1.33343	1.48646	1.72954		1.28736	0.675156	0.485557	1.19774	1.48949	1.47712	0.379557	1.84604	1.64962	0.244141	1.86711	0.356269	0.366669	0.447929	0.335599	0.48863	0.467124	0.330771	0.389429	0.463285	0.619326	0.31129	0.471394	0.355046	0.328636	0.417602	0.28414	0.352943	0.38453	0.392425	0.631468	0.399651	0.565451	0.530884	0.337705	0.32901	0.324988	0.801771	1.37984	1.47447	0.527513	0.340797	1.45227
33	1.31419	0.417675	1.31163	1.35599	1.50745		1.24534	0.430772	0.33221	1.28154	1.51913	1.42373	0.31198	1.83621	1.13077	0.277699	1.86711	0.341667	0.390806	0.502319	0.362783	0.481522	0.488207	0.32616	0.4821	0.473829	0.619326	0.292805	0.479432	0.364166	0.350346	0.418338	0.279269	0.329473	0.375202	0.379879	0.544797	0.465054	0.591348	0.557783	0.336411	0.347951	0.345601	0.931853	1.40629	1.50454	0.484868	0.341576	1.37649
34	1.32417	0.451287	1.2751	1.55474	1.6334		1.40524	0.449313	0.380125	1.3809	1.68077	1.49353	0.329148	1.651	1.3522	0.248704	1.35144	0.358108	0.348267	0.64726	0.464487	0.470282	0.486506	0.316827	0.47505	0.467065	0.750742	0.295799	0.450275	0.359133	0.360279	0.400394	0.289097	0.300082	0.397786	0.390621	0.470606	0.411901	0.603491	0.593086	0.34682	0.307266	0.319737	0.896408	1.50266	1.3697	0.539721	0.347579	1.28615
35	1.22785	0.471222	1.3818		1.61044		1.36899	0.428522	0.339904	1.41683	1.42678	1.48661	0.323087	1.48413	1.314	0.352967	1.64781	0.38625	0.325618	0.731647	0.380932	0.512062	0.559904	0.293322	0.423218	0.600883	0.682368	0.311316	0.356635	0.363681	0.327091	0.425185	0.284991	0.303031	0.427335	0.412933	0.406782	0.389703	0.657706	0.626101	0.326672	0.306233	0.325899	0.899724	1.41957	1.52173	0.489939	0.327933	1.30487
36	1.29196	0.512395	1.21926				1.26573	0.462909	0.379968	1.12514	1.42207	1.52678	0.27076	1.60495	1.51783	0.349853	1.5475	0.366385	0.320921	0.632761	0.383613	0.504186	0.534894	0.311452	0.400199	0.504954	0.654711	0.29777	0.406011	0.404451	0.304272	0.455108	0.308228	0.324624	0.461167	0.426651	0.415104	0.359948	0.63613	0.688683	0.328966	0.290613	0.33676	0.985306	1.60933	1.62566	0.491576	0.341491	1.56963
37	1.42638	0.5141	1.32782				1.29368	0.507133	0.37719	1.05323	1.51853	1.50233	0.29182	1.63517	1.546	0.318555	1.69168	0.350306	0.415729	0.627196	0.358167	0.505596	0.634304	0.367069	0.425637	0.335709	0.608664	0.334767	0.409415	0.454641	0.331427	0.391844	0.288742	0.353711	0.490695	0.599843	0.417956	0.418887	0.466422	0.61952	0.358413	0.327687	0.362526	1.04698	1.32949	1.47568	0.544535	0.326412	1.55363
38	1.24473	0.491729	1.50285				1.23151	0.651952	0.445197	1.14784	1.5502	1.51008	0.567927	1.62105	1.42867	0.301485	1.76858	0.347822	0.393447	0.608951	0.299007	0.473274	0.563968	0.344212	0.392934	0.401991	0.455982	0.292332	0.398073	0.424181	0.36353	0.428244	0.266046	0.345107	0.544417	0.687954	0.37072	0.38002	0.454914	0.590886	0.326378	0.328813	0.362216	1.16176	1.30022	1.37529	0.536754	0.332328	1.86957
39	1.27089	0.439996	1.24423				1.35256	0.469747	0.37972	1.05099	1.36525	1.38419	0.567927	1.27457	1.44275	0.281132		0.343863	0.363563	0.351315	0.268223	0.620634	0.536675	0.485258	0.406866	0.425157	0.563678	0.446205	0.397248	0.397735	0.352105	0.399136	0.279055	0.373774	0.626117	0.801288	0.38928	0.548851	0.465245	0.577368	0.463277	0.489105	0.369129	1.25696	1.23621	1.40427	0.604842	0.357221	1.87224
40	1.48329	0.450809	1.43867				1.38381	0.420302	0.424563	1.23735	1.46142	1.46916	0.42895	1.30027	1.50585	0.300321		0.322607	0.373994	0.389212	0.228981	0.618913	0.540499	0.49688	0.332401	0.531763	0.686249	0.449786	0.331598	0.351395	0.356283	0.369414	0.347989	0.381829	0.645794	0.881085	0.395855	0.637579	0.421308	0.53036	0.463277	0.489105	0.381154	1.24523	1.23621	1.30227	0.628332	0.335161	1.97018
41	1.39254	0.452518					1.36302	0.435616	0.467886	1.15535	1.54724	1.38592	0.343381	1.41456	1.58922	0.3487		0.362939	0.374764	0.390186	0.265667	0.534367	0.567453	0.447787	0.288864	0.590023	0.604813	0.371974	0.357786	0.38477	0.323808	0.398605	0.33429	0.474667	0.621293	1.00468	0.417969	0.545537	0.563288	0.443723	0.412909	0.444626	0.397984	1.63643	1.22846	1.32862	0.778635	0.350092	1.85096
42	1.29635	0.470346					1.34837	0.436908	0.538324	1.392	1.64572	1.35926	0.359574	2.12093	1.74592	0.275363		0.342063	0.398013	0.422943	0.262615	0.46678	0.500801	0.451567	0.326206	0.714377	0.544349	0.421351	0.319015	0.370249	0.359595	0.439727	0.344379	0.611084	0.723952	1.07651	0.387785	0.594063	0.563288	0.42736	0.412909	0.444626	0.361186	1.47464	1.23282	1.30021	0.778635	0.403202	1.90216
43	1.00219	0.517493					1.41257	0.442945	0.573809	1.32008	1.55889	1.40006	0.435577	1.89061		0.333266		0.373867	0.421289	0.366488	0.250205	0.564429	0.488519	0.433325	0.378033	0.765106	0.517113	0.407771	0.331957	0.390303	0.364989	0.394891	0.41208	0.692504	0.968154	1.14446	0.421609	0.529486	0.563288	0.358868	0.464141	0.453595	0.379326	1.38656	1.21613	1.3649	0.593172	0.390485	1.78054
44	0.985806	0.369359					1.38419	0.449659	0.603414	1.48156	1.46869	1.59983	0.429544	1.85033		0.338099		0.329847	0.318811	0.28433	0.296521	0.577099	0.443103	0.476707	0.370459	0.878248	0.612199	0.435731	0.302508	0.34667	0.348656	0.428069	0.424177	0.816445	0.877148	1.04484	0.460978	0.541478	0.473257	0.374992	0.464141	0.453595	0.388708	1.42603	1.25006	1.59617	0.655883	0.50434	1.88872
45	0.985806	0.363442					1.65968	0.450057	0.682524	1.59477	1.50183	1.5967	0.277602	1.66943		0.323915		0.328694	0.325432	0.315268	0.277046	0.579753	0.634184	0.448593	0.398364	0.978259	0.656038	0.52336	0.300284	0.350811	0.38604	0.414125	0.374341	0.911185	0.899246	1.19118	0.451476	0.545211	0.530568	0.446033	0.462622	0.536905	0.386545	1.19955	1.25455	1.63116	0.635913	0.50434	1.86691
46	1.28235	0.377165					1.61487	0.445587	0.751288	1.38815	1.60595	1.6173	0.265792	1.70907		0.339077		0.328071	0.306503	0.295094	0.244749	0.549787	0.690215	0.392506	0.375772	1.1991	0.566551	0.53682	0.300201	0.362972	0.419161	0.390476	0.374341	0.973083	1.09514	1.21033	0.534205	0.327253	0.470269	0.555087	0.321787	0.496949	0.461969	1.19955	1.4274	1.55996	0.54203	0.511096	1.89613
47	1.41938	0.379579					0.931439	0.468373	0.75528	1.65627	1.72792	1.68486	0.28809	2.12671		0.339734		0.318566	0.251973	0.307154	0.259131	0.556953	0.62537	0.42755	0.375404	1.1619	0.560992	0.54932	0.276784	0.336891	0.391587	0.393291	0.373687	0.848444	1.05547	1.19022	0.537158	0.329308	0.470269	0.513883	0.362733	0.52195	0.604347	1.19955	1.46034	1.4928	0.588033	0.518477	1.92148
48	1.40955	0.425794						0.441536	0.792517	1.55859	1.82283		0.31474	2.36857		0.321436		0.325284	0.305493	0.286348	0.23705	0.56434	0.491968	0.391968	0.48079	1.20134	0.572051	0.626861	0.265322	0.444255	0.423069	0.39299	0.457489	0.94848	1.22339	1.19288	0.635433	0.435682	0.401143	0.69134	0.342176	0.521032	0.79122	1.27929	1.56095	1.82734	0.418079	0.502926	2.08702
49	1.30936	0.378175						0.396271	0.824764	1.53343	1.91394		0.357957	2.50915		0.309182		0.36153	0.297119	0.295309	0.267865	0.521262	0.485282	0.405764	0.486323	1.47016	0.524182	0.782402	0.31883	0.388089	0.345002	0.42501	0.548916	1.15317	1.1626	1.2074	0.794374	0.368158	0.458978	0.69134	0.286631	0.732937	0.842157	1.33441	1.74621		0.449196	0.554999	1.87947
50	1.2669	0.403705						0.455766	0.866137	1.69816	1.83459		0.336479	2.13097		0.348524		0.435763	0.22563	0.320596	0.257649	0.506409	0.526259	0.393167	0.525887	1.58318	0.537442	0.924343	0.328403	0.324868	0.383266	0.45701	0.658646	1.38615	1.25537	1.36083	0.881066	0.359926	0.452015	0.627593	0.286042	0.833204	0.83078	1.23387	1.80009		0.452886	0.690373
51	1.6254	0.424819						0.465753	1.08821	1.99292	1.95626		0.314571	2.03156		0.338239		0.551276	0.260122	0.328188	0.28837	0.489176	0.683439	0.442214	0.571891	1.35783	0.557051	1.02411	0.342354	0.324891	0.391598	0.491605	0.75672	1.41312	1.30423	1.32837	1.27078	0.46051	0.382132	0.627593	0.294847	1.11629	0.910213	1.25111			0.460705	0.7668
52	1.6279	0.42376						0.386867	1.17007	1.70808	1.97465		0.338709	2.1892		0.376127		0.687427	0.280619	0.326214	0.278044	0.490765	0.611691	0.451913	0.666731	1.41626	0.618473	1.10649	0.399667	0.290065	0.38853	0.551525	0.818355	1.38417	1.51513	1.14288	1.29751	0.333873	0.454628	0.580495	0.259334	1.09733	0.870471	1.04815			0.452933	0.83123
53	1.68727	0.560547						0.467509	1.20123	1.45915	1.9898		0.351572	2.08526		0.363588		0.709415	0.236967	0.36995	0.339863	0.508378	0.549909	0.4395	0.791303	1.33314	0.699304	1.15437	0.467122	0.287095	0.415626	0.546324	0.976788	1.27956	1.54662	1.31028	1.30076	0.315751	0.550379	0.580495	0.243415	1.35005	1.04426	1.35462			0.446561	0.929611
54	1.5947	0.939238						0.426095	1.31709	1.5847	1.81324		0.343029			0.345614		0.77083	0.278528	0.462874	0.329472	0.403038	0.561996	0.488441	0.882378	1.26603	0.761201	1.35287	0.501386	0.282866	0.39366	0.68413	0.93869	0.847992	1.29766	1.49064	1.41428	0.374289	0.516854	0.616658	0.290773	1.42398	1.16354	1.49401			0.506785	0.946951
55	1.7934	0.867468						0.495964	1.27223	1.78939	1.54744		0.322447			0.398349		0.896772	0.246605	0.478608	0.252409	0.407086	0.49933	0.466561	0.985657	1.22892	0.898038	1.36194	0.560079	0.270969	0.491134	0.617119	0.830509	0.998357	1.37678	1.3969	1.41779	0.375771	0.492885	0.535127	0.370183	1.4952	1.17539	1.49485			0.535456	1.10595
56	1.58376	1.0527						0.601366	1.04372	2.01546			0.280615			0.608038		1.06576	0.252929	0.399113	0.257792	0.421262	0.435476	0.430165	0.996274	1.20822	1.08798	1.51098	0.586303	0.261891	0.496714	0.798728	0.695304	1.01548	1.18793	1.71081	1.06674	0.428159	0.518301	0.534747	0.473264	1.70313	1.25592	1.65765			0.434138	1.37468
57		1.1808						0.704661	1.04372				0.297567			0.776529		1.30349	0.273073	0.383809	0.295356	0.471798	0.451036	0.441054	1.13701	1.21077	1.13878	1.64584	0.653475	0.281377	0.403784	0.924146	0.619042	1.09609	1.4518	1.35218	1.07682	0.488904	0.53935	0.474312	0.658445	1.60125	1.26223	1.61548			0.442693	1.63462
58		1.57151						0.828382	1.04056				0.307652			0.749905		1.3326	0.267813	0.494725	0.320335	0.616888	0.433786	0.436857	1.22304	1.21759	1.11509	1.53467	0.7302	0.287184	0.439066	0.963329	0.499973	1.06805	1.05183	1.24586	1.25309	0.632344	0.544051	0.381072	0.84402	1.75163	1.16361	1.86609			0.554494	1.60334
59		1.76819						0.941881	1.0202				0.372741			0.963649		1.2787	0.292351	0.475836	0.304856	0.877026	0.429078	0.530501	1.41976	1.27431	1.14278	1.35502	0.681398	0.298361	0.454526	0.994218	0.479402	1.08826	1.30064	1.10495	1.21202	0.764198	0.540253	0.389819	0.886538	1.38004	1.26871	1.75151			0.513497	1.37658
60		1.73386						1.04997	1.11692				0.328121			0.741941		1.29423	0.259143	0.517549	0.230059	0.970057	0.441764	0.623339	1.57566	1.36316	1.47624	1.44208	0.694023	0.303636	0.514886	1.07889	0.525295	1.22399	1.21843	1.27055	1.18647	0.960479	0.607848	0.417024	1.00307	1.37098	1.31451	1.85575			0.708285	1.48752
61		1.77699						1.29718	1.31046				0.32522			0.748096		1.2759	0.277146	0.5796	0.269075	0.996006	0.401917	0.798916	1.71284	1.24234	1.66153	1.36523	0.691159	0.542141	0.682204	1.29273	0.601169	1.34522	1.34235	1.24183	1.17662	1.04655	0.549089	0.41302	1.02855	1.67632	1.24155	1.76643			0.768267	1.30045
62		1.9782						1.58328	1.27573				0.330032			0.727863		1.18532	0.264469	0.623871	0.250763	1.1661	0.429998	0.92674	1.52083	1.29453	1.54239	1.34301	0.522106	0.614396	0.751645	1.43881	0.758455	1.30459	1.36827	1.4419	1.42617	1.1073	0.523172	0.489795	1.09756	1.49787	1.21135	1.83821			0.905343	1.37143
63		1.95324						1.5965	1.44075				0.371255			0.60641		1.13473	0.258212	0.798793	0.252919	1.18147	0.43172	0.986376	1.39411	1.28183	1.35041	1.32445	0.590868	0.737499	0.782952	1.51187	0.796898	1.41254	1.41596	1.19794	1.42658	1.17214	0.571112	0.493904	1.18427	1.28366	1.0973	1.67553			0.947489	1.4312
64		1.95885						1.39526	1.54808				0.362243			0.507835		1.33843	0.334427	0.785086	0.279561	1.34523	0.501697	0.992795	1.48135	1.33061	1.36561	1.28919	0.58227	0.804137	0.986613	1.51813	1.06999	1.34606	1.33215	1.4021	1.41035	1.26812	0.658228	0.729425	1.43507	1.30959	1.0973				0.97605	1.30602
65		1.67479						1.42426	1.56311				0.402213			0.468892		1.35467	0.35575	0.82292	0.238458	1.44436	0.645516	1.11773	1.46493	1.51118	1.4084	1.39945	0.624175	0.871588	1.30073	1.45056	1.16523	1.09304	1.25685	1.33643	1.51179	1.32149	0.638187	0.790983	1.41326	1.28326	1.22884				1.10585	1.17145
66		1.71323						1.32158	1.3983				0.403202			0.460685		1.28915	0.351846	0.886896	0.229951	1.40767	0.820416	1.1834	1.61668	1.42663	1.22711	1.15981	0.629249	0.875163	1.2929	1.27248	1.42337	1.31453	1.37604	1.23016	1.46799	1.33628	0.717263	0.933509	1.38956	1.47431	1.30572				1.24073	1.08521
67		1.5789						1.56519	1.43933				0.429497			0.458045		1.23921	0.278169	0.861714	0.258562	1.41668	0.932999	1.29059	1.5848	1.25604	1.28922	1.25038	0.680121	0.881074	1.38042	1.42435	1.54518	1.18047	1.4311	1.40299	1.8446	1.24815	1.01434	0.98319	1.62031	1.54083	1.27185				1.29907	1.04438
68		1.5789						1.41029	1.5442				0.46541			0.570183		1.31496	0.296602	0.836006	0.233752	1.46067	1.05568	1.38104	1.51721	1.5385	1.28236	1.50495	0.802585	0.936416	1.53564	1.41156	1.60126	1.21157	1.71899	1.53479	2.19769	1.04663	0.957996	1.03752	1.30421	1.48536	1.24973				1.4439	1.20788
69		1.5789						1.29222	1.64132				0.498796			0.877902		1.45692	0.278425	0.994369	0.245441	1.4999	1.11466	1.58797	1.74805	1.51453	1.42106	1.36419	0.896921	0.997716	1.50891	1.34485	1.56245	1.19528	1.49978	1.42897	2.1891	1.09962	1.06491	1.09914	1.38954	1.62474	1.20596				1.57808	1.27594
70		1.5789						1.477	1.82883				0.523993			1.10871		1.44846	0.305316	1.09311	0.225279	1.63192	1.26395	1.56642	1.54638	1.55451	1.58248	1.43309	0.977685	1.08686	1.44234	1.33923	1.64882	1.4108	1.5163	1.42828	2.1769	1.36861	1.10682	1.26238	1.34924	1.46049	1.48711				1.67731	1.35459
71		1.5789						1.39192	1.80186				0.632402			1.0801		1.42922	0.324637	1.18472	0.29061	1.43827	1.37479	1.52215	1.51115	1.41753	1.4769	1.61848	1.04968	1.40389	1.36088	1.38112	1.5032	1.35378	1.35169	1.41364	2.65931	1.27139	1.14601	1.33099	1.28616	1.43883	1.65245				1.52978	1.42198
72		1.63057						1.27354	1.67381				0.819417			1.05956		1.59707	0.412644	1.11304	0.304651	1.66496	1.2811	1.53504	1.84993	1.72503	1.54305	1.80304	1.25567	1.36188	1.27511	1.4955	1.34659	1.2748	1.55846	1.48746	2.65762	1.00251	1.03513	1.50762	1.40508	1.74358	1.61471				1.65458	1.52152
73		1.62246						1.41329	1.61559				0.872375			1.0976		1.55258	0.386339	1.21507	0.313629	1.43607	1.50682	1.56573	1.86301	1.70307	1.4975	1.89805	1.29579	1.19357	1.48029	1.49655	1.21707	1.20007	1.73808	1.50796	2.22248	1.00491	1.21721	1.5597	1.32222	1.79969	1.78904				1.62166	1.61286
74		1.80438						1.33073	1.47964				1.04928			0.956457		1.78132	0.524307	1.22935	0.298526	1.4404	1.5818	1.49462	1.74688	1.89489	1.31528	1.57463	1.2387	1.18932	1.04451	1.58216	1.22757	1.27633	1.78133	1.55736	2.04892	1.19853	1.09204	1.41455	1.34665	1.95149	1.52552				1.42736	1.35391
75		1.68303						1.3412	1.49808				1.13319			1.11813		1.70667	0.660012	1.40433	0.378228	1.31485	1.67871	1.64659	1.83815	1.87277	1.1898	1.89579	1.2396	1.17871	1.17591	1.78036	1.27382	1.25564	1.68544	1.6658	2.37309	1.23767	1.09655	1.36023	1.40196	2.13807	1.44234				1.3026	1.15845
76		1.5561						1.32683	1.72315				1.26637			1.28766		1.58735	0.792823	1.33479	0.506993	1.29409	1.73683	1.69681	1.97222	2.51766	1.25718	1.83175	1.32128	1.12151	1.41642	1.45023	1.25098	1.29763	1.71363	1.57198	2.41431	1.38459	1.2154	1.54526	1.4778	1.98653	1.61952				1.44134	1.27704
77		1.60553						1.44105					1.19838			1.22642		1.50616	0.981146	1.31282	0.764101	1.30488	1.42628	1.7386	2.163	2.47865	1.31017	1.67686	1.34417	1.03642	1.4813	1.44732	1.29183	1.28932	1.3617	1.54228		1.20567	1.31267	1.32554	1.51782	1.81457	1.57294				1.2643	1.32166
78		1.55657						1.60595					1.23053			1.19759		1.64883	0.985495	1.3884	0.909685	1.34624	1.37574	1.8847	1.94763	2.17692	1.41569	1.68763	1.37972	1.21087	1.29824	1.31295	1.41712	1.36323	1.57655	1.75078		1.42285	1.18271	1.22813	1.49469	1.83482	1.56011				1.32738	1.26429
79		1.48667						1.42542					1.24153			1.24999		1.77345	1.04322	1.26743	1.11441	1.26947	1.49662	1.81232	2.14392	1.62017	1.5268	1.79078	1.33592	1.31723	1.27181	1.44213	1.44115	1.37581	1.79118			1.34534	1.39641	1.2495	1.43684	1.51129	1.65815				1.47515	1.36958
80		1.64587						1.48201					1.55855			1.26296		1.74791	1.12363	1.39212	1.04788	1.19984	1.50105	1.80504	2.10291		1.57875	1.93154	1.30264	1.42119	1.3578	1.49556	1.39526		1.79755			1.56865	1.41831	1.42192	1.41706	1.69877	1.62301				1.6444	1.42103
81		1.4192						1.59869					1.57781			1.30793			1.02699	1.37053	1.17357	1.29891	1.5718	1.7419	2.12941		1.49088	2.09626	1.19947	1.41817	1.30218	1.50662	1.26802					1.50202	1.20031	1.40458	1.44768	1.80306	1.47455				1.70969	1.60272
82		1.57276						1.5854					1.57781			1.6441			0.976426	1.41199	1.47763	1.58609	1.58158	1.51261	1.84222		1.55827	1.80364	1.42388	1.386	1.47553	1.49787	1.38588					1.46527	1.21854	1.43516	1.56554	1.70396	1.44264				1.5762	1.58127
83		1.64774						1.85777					1.57781			1.68152			1.07309	1.43151	1.5347	1.35675	1.46546	1.44726	1.89671		1.30235	1.70266	1.20577	1.34594	1.74205	1.53334	1.35781					1.63008	1.246	1.33564	1.51036		1.49978				1.70089	2.20198
84		1.59325						1.64778					1.57781			1.80269			0.998432	1.45243	1.6949	1.31561	1.28614	1.3437			1.38625		1.34285	1.35348	1.47782	1.76123	1.30054					1.43515	1.32454	1.39909	1.61726		1.29174				1.58856	0.884117
85		1.82041						1.65496					1.57781			1.80269			1.17915	1.46396	1.65278	1.31522	1.35923	1.3663			1.39356		1.25016	1.59402	1.5509	1.80241	1.59414					1.18584	1.28201	1.36247	1.59946		1.37426				1.72042
86		1.85362						1.73835					1.57781			1.23778			1.22851	1.46962	1.57001	1.3305	1.42374	1.30086			1.48986		1.38167	1.57356	1.55149	1.85436	1.66385					1.32077	1.12965	1.35382	1.65703		1.40427				1.4975
87		1.82747						1.82186					1.57781			1.35369			1.52649	1.62605	1.74976	1.42471	1.3944	1.46707			1.50619		1.43628	1.51027	1.53318	1.78575						1.58488	1.34374	1.48763	1.81103		1.52109				1.58678
88		1.91807						1.70201					1.57781			1.28143			1.61756	1.41558	1.54009	1.47612	1.54934	1.54294					1.5788	1.57244	1.57231	1.80367						1.33716	1.26689	1.45115							1.54939
89		1.74705											1.57781			1.46821			1.52186	1.53403	1.38412	1.38801	1.49816	1.64112					1.611	1.47098	1.6763							1.56549	1.23524	1.34425							1.39683
90													1.57781			1.35089			1.81915	1.63998	1.2138	1.40258	1.64319	1.74616					1.50245	1.44841	1.83999							1.69115	1.37551	1.60898							1.69361
91													1.57781			1.43524			1.59552	1.47995	1.38202	1.35912	1.67512						1.56644	1.46814								1.69263	1.46004	1.83188							1.66985
92													1.57781			1.44409			1.51339	1.53541	1.33787		1.7449						1.67913	1.6084								1.72346	1.36141	1.93509							1.83222
93													1.51818			1.3714			1.58767	1.65601	1.51695		1.85629						1.93897	1.54296								1.70427	1.45684	2.36754							1.93067
94													1.52696			1.51348			1.57393	1.81143	1.44494		1.94151						1.71384	1.57678								1.65211	1.49478	2.32514							1.68161
95													1.57576						1.41416	1.78267	1.39063		1.92507						1.95325	1.55785								1.74594	1.48092	1.76925
96													1.5586						1.43803	1.81443	1.33196		1.99406						1.92705	1.70518								1.79422	1.62745	1.69249
97													1.7911						1.49893		1.3615		1.87252						1.99344	1.74435								1.80902	1.56562	1.80023
98													2.05787						1.53128		1.43953								1.95562	1.88182								2.06724	1.68977	2.229
99													1.80639						1.30598		1.53244								1.60372
100													1.56342						1.46978		1.57189
101													1.67325						1.3562		1.49773
102													1.52851						1.55865		1.35297
103													1.49451						1.55119		1.29608
104													1.63312						1.66918		1.8172
105													1.8431						1.75619		1.48623
106													2.10257						1.87198		1.6495
107													2.17748						1.75797		1.67281
108																			1.67185		1.09542
109
110
111
112
113
114
115
116
117
118
119
120
121
122
123
124
125
126
127
128
129
130
131
132
133
134
135
136
137
138
139
140
141
142
143
144
145
146
147
148
149
150
151
152
153
154
155
156
157
158
159
160
161
162
163
164
165
166
167
168
169
170
171
172
173
174
175
176
177
178
179
180
181
182
183
184
185
186
187
188
189
190
191
192
193
194
195
196
197
198
199
200
201
202
203
204
205
206
207
208
209
210
211
212
213
214
215
216
217
218
219
220
221
222
223
224
225
226
227
228
229
230
231
232
233
234
235
236
237
238
239
240
241
242
243
244
245
246
247
248
249
250
251
252
253
254
255
256
257
258
259
260
261
262
263
264
265
266
267
268
269
270
271
272
273
274
275
276
277
278
279
280
281
282
283
284
285
286
287
288
289
290
291
292
293
294
295
296
297
298
299
[truncated: 47 more columns]

## Sheet: Nucleus_area
	siCtrl	siCtrl	siCtrl	siCtrl	siCtrl	siCtrl	siCtrl	siCtrl	siCtrl	siCtrl	siCtrl	siCtrl	siCtrl	siCtrl	siCtrl	siCtrl	siCtrl	siCtrl	siCtrl	siCtrl	siCtrl	siCtrl	siCtrl	siCtrl	siCtrl	siCtrl	siCtrl	siCtrl	siCtrl	siCtrl	siCtrl	siCtrl	siCtrl	siCtrl	siCtrl	siCtrl	siCtrl	siCtrl	siCtrl	siCtrl	siCtrl	siCtrl	siCtrl	siCtrl	siCtrl	siCtrl	siCtrl	siCtrl	siCtrl
0	924	778	650	948	854	1008	725	866	780	1024	998	1152	866	786	1077	718	923	791	737	983	1185	985	920	1254	752	963	1064	1249	1291	812	1103	689	1088	996	929	1046	973	752	1195	982	797	935	1141	1031	997	893	584	1119	1256
1	1152	1051	1132	1002	1093	1081	1022	1206	1068	1335	1210	1351	963	1007	1204	796	905	865	944	1184	1345	1174	1032	1377	985	1136	1184	1255	1340	959	1271	809	1234	1167	887	1191	1142	1212	1248	1116	930	1052	1147	1137	1088	1168	714	1320	1287
2	1282	1307	1324	1138	1176	1208	1119	1498	1380	1271	1051	1445	1053	1185	1359	999	1056	1063	1018	1406	1272	1276	1105	1444	1141	1082	1313	1342	1412	1035	1340	1187	1260	1225	1135	1322	1164	995	1202	1114	1058	1242	1295	1280	1192	1216	663	1357	1357
3	1322	1550	1565	1273	1338	1250	1182	1762	1353	1316	891	1535	1288	1141	1252	1037	1020	1377	1166	1440	1325	1476	1085	1615	1099	1098	1481	1583	1289	1115	1383	1462	1276	1224	1188	1554	1395	1156	1342	1159	1191	1332	1294	1191	1421	1340	656	1251	1739
4	1353	1432	1590	1311	1404	1349	1290	1436	1472	1356	1267	1431	1328	1418	1297	968	1182	1700	1018	1421	1325	1548	1223	1523	1141	1253	1501	1430	1427	1139	1309	1487	1232	1239	1257	1614	1490	1204	1429	1191	1208	1273	1439	1489	1420	1407	695	1419	1699
5	1436	1501	1558	1350	1408	1449	1404	1516	1623	1543	1433	1458	1270	1466	1347	1033	1323	1653	1051	1208	1325	1593	1190	1540	1217	1286	1557	1397	1544	1089	1498	1644	1308	1323	1345	1568	1564	1305	1445	1283	1177	1369	1430	1504	1569	1539	719	1412	1805
6	1508	1391	1597	1427	1477	1585	1190	1704	1678	1508	1468	1344	1406	1601	1619	1028	1203	1548	1066	1323	1325	1669	1223	1651	1201	1372	1615	1514	1673	1013	1510	1604	1400	1420	1404	1707	1771	1282	1559	1237	1207	1381	1373	1484	1809	1493	784	1364	1758
7	1550	1433	1391	1534	1606	1636	1093	1638	1807	1685	1597	1323	1426	1552	1613	1192	1200	1545	1180	1411	1325	1678	1198	1708	1206	1392	1552	1320	1792	1225	1566	1769	1407	1384	1416	1750	1836	1197	1661	1320	1221	1403	1398	1658	1704	1545	721	1374	1735
8	1711	1368	1442	1531	1698	1676	968	1706	1743	1767	1681	1541	1458	1552	1551	1064	1377	1796	1204	1496	1506	1686	1279	1486	1212	1477	1571	1428	1780	1296	1569	1904	1554	1402	1389	1783	1864	1245	1714	1391	1319	1429	1433	1742	1728	1616	798	1406	1676
9	1855	1381	1537	1521	1728	1747	1043	1712	1750	1788	1674	1719	1571	1697	1399	1242	1420	1551	1262	1315	1614	1619	1279	1714	1280	1270	1562	1398	1787	1340	1631	1739	1485	1499	1410	1744	1975	1234	1651	1312	1327	1520	1466	1755	1753	1739	798	1502	1719
10	1870	1343	1560	1500	1696	1819	1015	1785	1698	1683	1528	1821	1523	1712	1325	1307	1623	1477	1185	1359	1652	1751	1337	1739	1255	1444	1604	1357	1820	1320	1553	1832	1464	1516	1408	1667	1911	1287	1698	1402	1355	1582	1584	1609	1758	1730	798	1500	1664
11	1331	1323	1719	1595	1583	1889	1078	1949	1831	1755	1526	1726	1618	1696	1434	1233	1568	1680	1386	1345	1708	1716	1408	1863	1326	1366	1507	1399	1833	1294	1653	1669	1463	1540	1438	1711	1734	1385	1746	1405	1365	1337	1465	1455	1649	1770	971	1348	1311
12	1605	1148	1819	1593	1704	1808	1339	1983	1808	1626	1469	1472	1694	1732	1491	1138	1596	1740	1384	1241	1601	1729	1304	1791	1145	1235	1363	1533	1793	1338	1720	1604	1438	1648	1455	1567	1629	1257	1675	1474	1339	1422	1513	1630	1765	1775	1064	1278	1328
13	1760	1143	1956	1622	1664	1859	1305	1904	1873	1711	1630	1617	1570	1632	1576	1397	1596	1729	1351	1251	1576	1634	1425	1693	1152	1311	1363	1578	1846	1414	1857	1550	1496	1904	1497	1707	1726	1322	1642	1483	1338	1428	1512	1606	1691	1788	963	1563	1411
14	1601	1308	2047	1557	1679	1946	1275	1932	1700	1673	1605	1734	1600	1527	1507	1228	1486	1381	1268	1359	1567	1623	1328	1835	1164	1330	1406	1556	1916	1407	1679	1700	1323	1746	1499	1768	1633	1332	1746	1366	1478	1361	1405	1609	1639	1568	977	1557	1530
15	1525	1407	2029	1582	1669	1895	1511	1712	1695	1582	1757	1612	1583	1415	1317	1330	1402	1652	1273	1251	1587	1657	1376	1907	1114	1373	1346	1584	1835	1522	1832	1630	1448	1625	1617	1625	1738	1106	1732	1336	1510	1283	1407	1571	1735	1831	1073	1767	1445
16	1653	1445	1988	1623	1706	1908	1487	1747	1673	1789	1639	1690	1742	1608	1441	1302	1437	1821	1266	1366	1526	1664	1535	2018	1264	1368	1323	1631	1879	1464	1787	1690	1291	1787	1631	1580	1692	1149	1728	1407	1400	1290	1572	1579	1770	1824	1054	1421	1348
17	1645	1475	1848	1659	1649	2075	1517	1720	1683	1754	1803	1693	1726	1621	1375	1407	1491	1875	1241	1604	1644	1662	1627	2115	1272	1343	1445	1595	1849	1455	1924	1614	1233	1810	1539	1476	1475	1253	1663	1250	1424	1306	1383	1498	1893	1968	1024	1415	1440
18	1629	1407	1997	1665	1661	2090	1611	1868	1676	1839	1681	1526	1782	1574	1524	1598	1464	1892	1199	1569	1620	1653	1596	1996	1272	1394	1442	1477	1723	1395	1880	1441	1269	1754	1656	1559	1700	1313	1718	1332	1526	1370	1270	1695	1863	1947	953	1462	1409
19	1626	1515	2056	1747	1711	2147	1701	1680	1824	1854	1626	1159	1675	1552	1583	1484	1463	1941	1100	1335	1603	1659	1511	2113	1241	1307	1353	1442	1782	1270	1677	1500	1346	1770	1448	1462	1917	1195	1672	1466	1401	1452	1270	1567	1862	1990	1011	1534	1620
20	1674	1580	2063	1797	1816	2147	1619	1822	1833	1977	1727	1317	1463	1284	1697	1479	1311	2045	1220	1374	1742	1719	1508	1940	1283	1359	1443	1465	1956	1316	1744	1398	1389	1680	1410	1233	1893	1270	1853	1550	1420	1566	1591	1470	1912	2080	1043	1275	1573
21	1621	1584	2001	1812	1887	2186	1566	2123	1905	2009	1688	1370	1636	1254	1781	1285	1488	1996	1217	1412	1744	1759	1605	2076	1277	1445	1461	1508	1937	1329	1805	1339	1269	1669	1447	1294	1861	1303	1717	1654	1154	1417	1480	1401	1776	1929	919	1254	1752
22	1741	1513	1889	1776	1949	2183	1545	1557	1959	1990	1584	1391	1785	1256	1800	1056	1518	1991	1242	1203	1510	1683	1620	2111	1287	1361	1476	1517	1725	1455	1735	1320	1230	1517	1638	1516	2033	1300	1657	1494	1335	1445	1543	1654	1872	2108	1126	1377	1801
23	1827	1502	1962	1790	1889	2281	1694	1584	1949	1942	1497	1621	1847	1313	1832	1318	1535	1995	1320	1296	1372	1652	1587	2246	1385	1361	1490	1554	1684	1378	1771	1482	1438	1565	1651	1432	2130	1229	1747	1417	1419	1414	1617	1545	1713	2055	1108	1505	1693
24	1705	1533	1980	1809	1790	2337	1850	1755	1963	2023	1673	1832	1757	1509	1755	1428	1432	1838	1296	1392	1634	1638	1643	2240	1526	1356	1453	1527	1522	1299	1717	1322	1454	1567	1591	1726	1955	1136	1765	1548	1396	1360	1497	1568	1631	2055	1106	1278	1781
25	1841	1462	2029	1836	1770	2304	1913	1450	1770	1989	1727	1866	1688	1608	1745	1494	1706	1853	1305	1327	1687	1541	1716	2198	1613	1316	1490	1584	1312	1236	1693	1559	1408	1657	1728	1558	1907	1224	1711	1602	1198	1498	1556	1284	1656	2035	1219	1503	1729
26	1901	1637	2090	1937	1986	2243	2049	1450	1770	2066	1733	1932	1777	1669	1845	1436	1750	1861	1377	1297	1776	1569	1693	2147	1685	1393	1510	1545	1422	1229	1746	1602	1303	1632	1458	1556	1869	1239	1765	1449	1293	1554	1482	1300	1638	1940	1365	1550	1795
27	1701	1638	2090	1952	2108	2173	1969	2076	1627	1958	1751	1851	1801	1734	1827	1455	1617	1885	1494	1513	1860	1686	1712	2028	1724	1409	1618	1519	1478	1235	1679	1574	1313	1607	1395	1579	1777	1190	1792	1453	1511	1443	1557	1413	1694	1832	1365	1457	1871
28	1759	1731	2279	1968	2085	2219	1827	1877	1955	1784	1582	1898	1645	1905	1878	1452	1742	1866	1687	1579	1860	1751	1808	2278	1649	1381	1655	1607	1370	1252	1531	1554	1763	1775	1506	1562	1780	1234	1674	1416	1457	1453	1550	1169	1707	1971	1363	1580	1834
29	1861	1625	2273	2034	2070	2269	1687	1729	1873	1776	1153	1973	1765	1919	1878	1542	1707	1881	1578	1658	1905	1755	1694	2318	1626	1300	1617	1638	1558	1203	1375	1482	1510	1752	1375	1265	1614	1218	1682	1428	1486	1412	1492	1288	1646	2127	1288	1548	1729
30	2028	1630	2277	1996	2056	2353	1532	1048	1763	1830	1189	1948	1962	2013	1919	1592	1749	1832	1518	1538	2001	1693	1710	2121	1676	1395	1582	1562	1604	1200	1406	1513	1495	1598	1274	1734	1545	1326	1510	1603	1484	1503	1501	1622	1461	2169	1262	1643	1779
31	2114	1481	2140	1963	2080		1637	1048	1767	1998	1359	1681	1969	2037	1903	1439	1782	1970	1447	1470	1946	1616	1673	2038	1799	1379	1591	1693	1674	1318	1334	1344	1562	1563	1588	1577	1690	1446	1343	1505	1560	1395	1688	1188	1710	2000	1333	1644	1754
32	2016	1521	2004	1963	2080		1456	1048	1824	1878	1587	1779	1610	2015	1887	1515	1880	1854	1493	1534	1818	1592	1748	1814	1720	1313	1425	1670	1906	1434	1467	1329	1765	1612	1223	1508	1776	1441	1359	1567	1518	1519	1665	1264	1855	2019	1367	1644	1817
33	1973	1432	1909	2191	2000		1670	1761	1860	2020	1756	1734	1421	1951	2097	1507	1880	1892	1550	1573	1831	1571	1806	2125	1763	1371	1425	1690	1972	1430	1259	1501	1609	1723	1394	1685	1739	1470	1610	1500	1541	1596	1634	1401	1749	1932	1346	1548	1850
34	2015	1362	1956	1921	1956		1826	1854	1841	2192	1920	1824	1699	1956	2036	1547	1691	1924	1547	1683	1948	1644	1656	2104	1956	1348	1356	1591	1823	1481	1595	1473	1371	1637	1500	1489	1506	1578	1713	1461	1567	1591	1544	1267	1664	1855	1301	1574	1909
35	1895	1415	2098		2006		1918	1854	1703	2169	1890	1809	1884	1990	2007	1616	1676	1860	1554	1843	1885	1424	1724	2007	1914	1194	1125	1761	1515	1376	1615	1427	1633	1680	1532	1368	1303	1477	1770	1351	1556	1617	1528	1503	1698	2040	1284	1616	1913
36	1988	1746	2060				1976	1770	1522	1984	2014	1800	1821	1995	2018	1601	1848	1976	1529	1640	1990	1517	1557	2134	1946	1358	1314	1832	1830	1421	1826	1460	1640	1739	1458	1564	1329	1584	1832	1262	1548	1677	1668	1294	1762	2048	1494	1424	2050
37	2119	1913	2220				1938	1750	1645	1906	2071	1735	1657	1985	2011	1501	1753	1930	1650	1833	1983	1320	1436	2162	1854	1405	1230	1661	1833	1412	1696	1289	1659	1705	1401	1513	1446	1616	1665	1246	1596	1694	1591	1455	1657	2080	1522	1504	2226
38	1747	1984	2298				1987	1171	1481	1941	2064	1688	1812	2062	1862	1542	1625	1973	1734	1920	2134	1410	1418	2039	1881	1416	1229	1147	1810	1420	1709	1453	1601	1676	1409	1655	1289	1492	1657	1303	1648	1474	1502	1646	1699	1915	1565	1632	2210
39	1549	1988	1913				2371	1676	1772	1620	2099	1659	1812	2056	1868	1572		1963	1663	1954	2036	1456	1485	2153	2014	1403	1313	1676	1695	1563	1763	1302	1498	1862	1472	1600	1505	1586	1694	1335	1624	1586	1478	1456	1680	1931	1583	1628	2238
40	2102	1954	1979				2244	1767	1783	2004	2164	1791	2145	2017	1792	1536		1938	1637	2127	1968	1763	1445	1854	1892	1449	1339	1890	1701	1411	1684	1467	1323	1866	1537	1606	1541	1692	1696	1399	1624	1586	1576	1577	1680	1989	1520	1658	2319
41	2050	1802					2268	1735	1594	1901	2571	1620	2293	2058	2063	1454		1717	1675	2221	2096	1662	1517	1790	1725	1257	1427	1924	1792	1424	1579	1515	1464	1894	1524	1640	1501	1534	1910	1258	1389	1540	1652	1598	1187	1897	1439	1656	2369
42	2128	1966					2219	1804	1897	2043	2473	1373	2325	1798	1939	1352		1841	1692	2124	1997	1810	1620	2052	1803	1427	1531	1872	1665	1418	1632	1551	1516	1912	1566	1760	1603	1146	1910	1250	1389	1540	1665	1518	1281	1769	1439	1679	2419
43	2055	1859					2198	2110	1883	2185	2410	1110	2075	1758		1614		1625	1683	2154	1478	1592	1579	1967	1898	1567	1399	1825	1763	1532	1567	1633	1244	1838	1556	1922	1514	1414	1910	1464	1549	1672	1751	1380	1360	1964	1440	1532	2288
44	2095	1808					1972	1987	1118	2399	2389	1088	1909	1835		1545		1803	1787	1966	1576	1666	1585	1842	1680	1519	1591	1872	1740	1353	1484	1743	1207	1852	1640	1553	1465	1269	2157	1437	1549	1672	1759	1665	1853	1909	1353	1639	2243
45	2095	1713					1807	2010	1559	2396	2260	1295	1966	1891		1316		1629	1775	1411	1985	1678	1671	2062	1707	1543	1425	1878	1410	1373	1626	1799	1006	1841	1558	1681	1443	1327	2101	1351	1568	1750	1670	1289	1802	1851	1506	1639	2225
46	2305	1734					1800	2087	1637	2264	2632	1233	1992	2101		1548		1730	1773	1421	2097	1735	1824	2151	1806	1394	1401	1736	1665	1467	1769	1754	1006	1934	1649	1715	1488	1365	2117	1298	1588	1842	1634	1289	1949	1906	1434	1688	2189
47	2311	1808					1259	2065	1732	2259	2381	1211	1937	1977		1634		1871	1730	1852	1719	1695	1616	2087	1579	1457	1540	1695	1633	1528	1886	1724	1431	1584	1625	1771	1486	1296	2117	1289	1624	1787	1793	1289	1693	1875	1488	1648	2279
48	2373	1800						1955	1640	2495	2556		1879	1888		1280		1803	1758	1647	1922	1624	1751	2045	1670	1361	1594	1690	1480	1476	1753	1807	1326	1677	1627	1748	1399	1058	1918	1343	1719	1586	1865	2047	1527	1562	1637	1742	2140
49	2330	1701						1983	1808	2261	2562		1892	1924		1182		1861	1548	1573	1784	1692	1729	2010	1849	1205	1592	1803	1738	1336	1742	1554	1407	1914	1680	1833	1543	844	2022	1343	1738	1547	1788	2063	1524		1681	1905	2210
50	2232	1852						2078	1825	2392	2558		1846	1693		1365		1720	1678	1710	1947	1770	1578	1891	1897	1278	1558	1777	1773	1354	1921	1491	1465	1913	1501	1753	1176	907	1961	1497	1664	1659	1697	2062	1790		1778	1949
51	2240	1873						2064	1630	2567	2559		1761	1684		1410		1882	1736	1881	1948	1781	1680	1832	1896	1272	1652	1864	1983	1620	1883	1463	1448	1860	1698	1807	1385	934	2040	1497	1738	1754	1729	2056			1781	2043
52	2344	1789						1992	1694	2422	2476		1805	1840		1576		1871	1607	1919	1748	1869	1696	1825	2136	1121	1642	1859	2006	1626	1903	1399	1381	1876	1739	1877	1451	1314	2142	1542	1849	1536	1683	2040			1754	2088
53	2194	1645						1889	1821	2402	2479		1803	2005		1599		1840	1188	1780	1836	1857	1637	1867	2261	1186	1669	1891	1882	1541	1815	1415	1575	1728	1671	1949	1281	1294	2179	1542	1649	1610	1772	1684			1767	2150
54	2333	1343						2029	1819	2428	2282		1690			1554		1859	1240	1916	1780	1828	1756	1938	2449	1313	1746	1816	2146	1466	1825	1699	1476	1543	1367	1897	1647	1326	2219	1260	1535	1462	1795	1852			1571	2060
55	2467	1978						2062	1911	2447	2214		1591			1669		1838	1648	2013	1964	1906	1718	1787	2404	1548	1834	1643	2166	1525	1832	1770	1472	1714	1706	2069	1753	1324	2120	1492	1651	1592	1800	2005			1434	2027
56	2167	1652						2011	1897	2495			1597			1420		1933	1584	2013	2135	1883	1783	2015	2331	1634	1846	1912	2139	1577	1809	1590	2052	1877	1772	2124	1634	1479	2099	1600	1500	1458	1810	1916			1775	2288
57		1456						1992	1897				1488			1527		2020	1600	1966	2064	1916	1828	2003	2190	1577	1899	1919	2261	1507	2020	1598	1937	1748	1937	2097	1682	1231	2039	1323	1337	1410	1831	2012			1833	2303
58		1698						1928	1285				1714			1495		1713	1684	1797	1338	1878	1867	2018	2281	1503	1852	1757	2153	1510	1820	1541	1550	1799	1516	1985	1760	923	2121	1454	1381	1840	1737	2035			1613	2328
59		1603						1927	1168				1949			1690		1702	1760	1809	1962	1963	1847	2163	2243	1624	1781	1710	2036	1418	1956	1479	1520	1776	1901	1781	1773	1183	2073	1486	1236	1447	1721	1864			1638	2030
60		1604						2030	1505				1919			1562		1627	1523	1965	1886	1869	1852	1876	2318	1680	1801	1878	1923	1432	1989	1664	1719	1986	1809	1402	1807	1394	2130	1534	1688	1462	1801	2021			1736	2122
61		1738						2125	1966				1802			1536		1887	1341	1977	1689	1890	1947	2098	2372	1523	1925	1743	2017	1559	2137	1590	1805	1968	1797	1629	1793	1423	2123	1542	1646	1959	1845	1854			1674	1485
62		1794						2112	1902				1834			1648		1860	1555	1953	1570	1934	1922	2083	2263	1576	1885	1908	2198	1704	1792	1802	1775	2041	1981	1998	1967	1417	2253	1495	1676	2031	1836	1649			1629	1619
63		1717						2123	2033				1938			1251		1793	1739	2097	1574	1958	1906	2137	2343	1138	1840	1902	2253	1647	1950	1825	1583	2046	1904	1962	1998	1215	2248	1548	1659	1771	1802	1616			1654	1884
64		1900						2023	2086				1882			1231		1867	1610	1921	1664	1953	1941	2072	2486	1821	1897	1833	2249	1790	1707	1846	1514	2104	1866	2092	2005	1470	2258	1606	1740	1849	1802				1871	1800
65		1929						1975	2195				1975			1092		2005	1445	2168	1951	1984	1927	2118	2541	1754	1921	1872	2071	1878	2005	1733	1597	2000	1866	2124	2154	1526	2389	1665	1609	1749	1804				1924	2010
66		1883						2015	1983				1968			1276		1920	1722	2085	1850	1884	1878	1900	2457	1756	1890	1915	2222	1929	1935	1780	1818	2106	1910	1882	2137	1367	2367	1638	1500	2022	1871				1916	1890
67		1919						2231	2062				2019			1400		2021	1674	2084	1566	1859	1865	1888	2515	602	1950	1808	2020	1622	1933	1924	1839	1965	1830	1901	2163	1397	2418	1552	1782	1858	1775				1890	1788
68		1919						2044	2086				1943			1505		2018	1732	2021	1988	1890	1927	2057	2457	1752	1975	1958	1992	1670	2071	2011	1909	1826	1831	1847	2186	1260	2436	1578	1734	1772	1752				1872	1730
69		1919						2036	2195				1972			1620		1928	1792	1832	1364	1864	1891	2136	2563	1688	2062	1904	1866	1547	1893	2057	1995	1831	1943	1867	2508	1312	2452	1601	1804	1928	1624				1828	1689
70		1919						2226	2262				1922			1671		1938	1732	1947	1624	2104	1889	2199	2500	1793	2090	1903	1812	1632	1628	2168	2177	1974	1971	1754	2356	1484	2512	1656	1825	1761	1769				1873	1903
71		1919						2163	2294				1917			1719		1945	1759	1669	1358	2167	1974	2150	2500	1580	1993	2038	1932	1737	1739	2071	2047	2063	1633	1765	2567	1541	2559	1703	1698	1883	1351				1943	2072
72		1996						1984	1762				1998			1478		2099	1831	1592	1212	2239	1969	2175	2590	1950	2066	2022	1840	1672	1786	2224	1975	1969	1710	1675	2455	1314	2569	1652	1692	2034	1559				1850	2153
73		1986						2191	1933				1901			1643		2048	1813	1547	1034	2350	2046	2207	2639	1863	2095	2038	1759	1623	2153	2229	1991	2093	2033	1539	2261	1249	2481	1736	1580	2045	1739				1719	2327
74		2067						2057	2087				1901			1488		2136	1771	1621	1647	2461	2123	2345	2736	1894	2038	2058	1996	1644	2233	2400	1960	2095	1950	1754	2220	1331	2078	1675	1711	2154	1670				1744	2250
75		1969						2233	2066				1939			1638		2209	1795	1681	1889	2503	2204	2334	2713	1961	1971	2043	2074	1647	1938	2449	1651	2010	1693	1941	2425	1425	2015	1694	1818	2277	1375				1695	2005
76		1964						2004	2174				1851			1716		2172	1843	1686	1727	2515	2230	2336	2913	1988	1918	2143	2187	1607	1657	2358	2008	1836	1702	1844	2447	1662	2335	1753	1943	2288	1799				1743	2107
77		1992						2031					1829			1698		2018	1898	1847	1667	2524	2067	2457	2823	1923	1901	2070	2134	1475	1629	1994	2147	1500	1913	2112		1610	2504	1726	2018	2335	1890				1920	2248
78		1905						2239					1896			1577		2085	1815	1896	1871	2266	2205	2510	2804	1698	1849	2032	2199	1622	1891	2089	2194	1544	1682	2269		1710	2519	1667	2026	2306	1958				1804	1979
79		1987						2193					1964			1704		2301	1900	1798	1976	2274	2214	2557	2935	828	2155	2093	2239	1765	1908	2211	2289	1535	1334			1725	2457	1766	2015	2053	2084				1783	2196
80		1873						2243					2001			1678		2258	1964	1660	1943	2328	2271	2533	2987		2286	2139	2338	1939	2016	2333	2242		1356			1718	2746	1863	1978	2132	2207				1880	2526
81		1785						2307					2000			1764			1934	1687	1909	2236	2378	2505	2915		2140	2202	2142	1814	2098	2285	2267					1790	2808	1916	1947	1959	2080				2002	2668
82		1992						2382					2000			1884			1764	1818	1850	2145	2347	2382	2609		2163	2045	2271	1536	2114	2420	2040					1748	2877	1904	2079	1945	1949				1821	2330
83		1993						2435					2000			1898			1712	1868	1985	1986	2426	2533	2288		2066	1825	2198	1771	2261	2367	1997					1888	2796	1823	1711		1725				2094	2292
84		2096						1722					2000			2006			1623	1827	2120	2241	2452	2232			2151		2285	1869	2252	2588	1797					1858	2805	1763	1731		1289				2143	2936
85		1975						2089					2000			2006			1720	1840	1998	2251	2511	2248			2122		2322	1877	2212	2609	2270					1820	2841	1652	2101		1328				2195
86		2006						2360					2000			2140			1705	1716	2051	2335	2466	2102			2198		2260	1695	2421	2404	2225					1777	2857	1927	2110		1495				1974
87		2061						2342					2000			2006			1872	1902	2236	2434	2360	2398			1921		2331	1802	2427	2394						1818	2991	1966	2007		1466				1849
88		1693						1896					2000			2346			1929	2117	2158	2297	2408	2431					2483	1965	2375	2370						1690	2774	1930							2067
89		1542											2000			2374			1932	1851	2101	2149	2384	2528					2467	1877	2307							1892	2789	2013							1791
90													2000			2235			1950	1792	2333	2061	2470	2113					2436	1870	2050							1892	2863	1989							1917
91													2000			2407			2089	1499	2237	2087	2467						2338	1915								1993	2852	2050							1718
92													2000			2326			2103	1518	2073		2438						2463	1876								1863	2774	2127							1819
93													2130			2213			2133	1723	2419		2364						2508	1964								1834	2848	2147							1933
94													2112			2031			2115	1837	2506		2394						2459	2032								1792	2750	2205							1706
95													2128						2113	1791	2258		2392						2459	2036								1949	2727	2190
96													2070						2163	1869	2178		2106						2389	2078								1985	2560	2098
97													2245						2241		2311		2045						2226	2075								2049	2327	2177
98													2405						2232		2014								2126	1971								1966	2089	1997
99													2407						2222		1743								2127
100													2336						2195		1710
101													2386						2203		2031
102													2261						2183		2138
103													1956						2232		2189
104													1953						2120		2697
105													2081						2266		1983
106													2393						2308		2569
107													2480						2060		2062
108																			1940		1396
109
110
111
112
113
114
115
116
117
118
119
120
121
122
123
124
125
126
127
128
129
130
131
132
133
134
135
136
137
138
139
140
141
142
143
144
145
146
147
148
149
150
151
152
153
154
155
156
157
158
159
160
161
162
163
164
165
166
167
168
169
170
171
172
173
174
175
176
177
178
179
180
181
182
183
184
185
186
187
188
189
190
191
192
193
194
195
196
197
198
199
200
201
202
203
204
205
206
207
208
209
210
211
212
213
214
215
216
217
218
219
220
221
222
223
224
225
226
227
228
229
230
231
232
233
234
235
236
237
238
239
240
241
242
243
244
245
246
247
248
249
250
251
252
253
254
255
256
257
258
259
260
261
262
263
264
265
266
267
268
269
270
271
272
273
274
275
276
277
278
279
280
281
282
283
284
285
286
287
288
289
290
291
292
293
294
295
296
297
298
299
[truncated: 47 more columns]

## Sheet: Nucleu_volume
	siCtrl	siCtrl	siCtrl	siCtrl	siCtrl	siCtrl	siCtrl	siCtrl	siCtrl	siCtrl	siCtrl	siCtrl	siCtrl	siCtrl	siCtrl	siCtrl	siCtrl	siCtrl	siCtrl	siCtrl	siCtrl	siCtrl	siCtrl	siCtrl	siCtrl	siCtrl	siCtrl	siCtrl	siCtrl	siCtrl	siCtrl	siCtrl	siCtrl	siCtrl	siCtrl	siCtrl	siCtrl	siCtrl	siCtrl	siCtrl	siCtrl	siCtrl	siCtrl	siCtrl	siCtrl	siCtrl	siCtrl	siCtrl	siCtrl
0	21128.7	16324.2	12466.2	21957.2	18773.7	24074.4	14684.9	19170.8	16387.2	24649.8	23717	29413.2	19170.8	16576.7	26588.1	14472.7	21094.4	16735.1	15051	23184.3	30686.1	23255.1	20991.6	33404.9	15512.8	22480.4	26108.2	33205.3	34894.2	17406	27556.7	13604.8	26996.5	23645.7	21300.4	25448.4	22831.4	15512.8	31075.3	23148.9	16925.9	21507.1	28992.9	24903	23681.4	20074.3	10616.5	28158.5	33484.8
1	29413.2	25631.1	28650.6	23859.7	27182.8	26736.4	24577.6	31505.4	26255.5	36693.2	31662.3	37354.8	22480.4	24038.5	31427	16894	20480.3	19137.6	21818.3	30647.2	37106.3	30259.8	24939.2	38438.3	23255.1	28802.6	30647.2	33444.9	36899.5	22340.4	34086.5	17309.6	32608.9	29989.6	19872.4	30919.4	29031.1	31740.8	33165.4	28045.3	21334.8	25667.7	29221.9	28840.6	26996.5	30028.1	14352	36076.5	34732.1
2	34529.9	35544.9	36240.6	28878.7	30337.2	31583.8	28158.5	43614.6	38564	34086.5	25631.1	41320.5	25704.3	30686.1	37687.1	23752.6	25814.3	26071.4	24433.5	39659	34126.7	34287.8	27631.7	41277.6	28992.9	26773.5	35789.9	36982.2	39913.1	25048.1	36899.5	30763.8	33644.9	32252.8	28764.6	36158.5	29874	23610.1	31348.8	27969.9	25887.6	32926.5	35056.5	34449.2	30958.4	31898.1	12842	37604	37604
3	36158.5	45905.1	46573.1	34167	36817	33245.2	30569.6	55638.1	37437.8	35912.7	20006.9	45240.4	34772.6	28992.9	33325	25120.7	24505.5	38438.3	29951	41106.2	36281.7	42657.3	26884.9	48822.8	27406.9	27369.5	42874.2	47378.9	34813.1	28007.6	38689.9	42051.8	34287.8	32213.4	30802.7	46083	39194.5	29566.5	36982.2	29681.7	30919.4	36569.6	35015.9	30919.4	40295.3	36899.5	12639.2	33285.1	54552.3
4	37437.8	40764.1	47693.5	35708.2	39574.4	37271.9	34853.7	40935.1	42484	37562.4	33925.7	40721.5	36405	40167.8	35137.7	22655.7	30569.6	52727.5	24433.5	40295.3	36281.7	45816.3	32173.9	44710.9	28992.9	33364.9	43745.6	40678.8	40550.8	28916.7	35626.5	43135	32529.7	32807.3	33524.8	48777.5	43265.6	31427	40636.1	30919.4	31583.8	34167	41063.4	43222.1	40252.8	39701.3	13782.9	40210.3	52681
5	40935.1	43745.6	46261	37313.4	39743.7	41492.2	39574.4	44403	49186	45594.5	40806.9	41879.4	34046.3	42224.5	37189.1	24975.5	36199.6	50556	25631.1	31583.8	36281.7	47828.6	30880.5	45461.6	31937.4	34691.7	46216.5	39278.8	45638.9	27033.7	43614.6	50143.7	35585.7	36199.6	37106.3	46707.1	46528.5	35463.3	41320.5	34570.4	30375.9	38103.9	40678.8	43876.9	46751.8	45417.3	14503	39913.1	57687.2
6	44052	39026	48008.8	40550.8	42700.7	47468.7	30880.5	52913.7	51707.3	44052	42311	37064.9	39659	48189.3	49004.3	24794.4	31387.9	45816.3	26181.8	36199.6	36281.7	51291.8	32173.9	50464.3	31309.7	38229.2	48822.8	44315.2	51476.3	24253.7	44139.7	48324.8	39405.4	40252.8	39574.4	53053.5	56065	34529.9	46305.5	32727.9	31544.6	38606	38271	43004.6	57879.1	43396.4	16513.5	37895.3	55448.8
7	45905.1	40806.9	39026	45196.2	48415.2	49778.1	27182.8	49869.5	57783.1	52031.2	48008.8	36199.6	40508.2	45994	48732.1	30958.4	31270.6	45683.2	30492.1	39870.7	36281.7	51707.3	31192.4	53100.1	31505.4	39068.1	45994	36076.5	57065.1	32252.8	46617.8	55970	39701.3	38731.8	40082.9	55070.7	59179.7	31153.4	50923.5	36076.5	32095	39532.1	39321	50785.6	52913.7	45683.2	14563.5	38312.8	54364.2
8	53240.1	38062.1	41191.9	45063.7	52634.5	51614.9	22655.7	53006.9	54740.6	55875.1	51846	45505.9	41879.4	45994	45949.6	26108.2	38438.3	57256.3	31427	43527.2	43964.4	52077.5	34408.8	43091.5	31740.8	42700.7	46841.2	40593.5	56492.9	35097.1	46751.8	62497.7	46083	39489.9	38941.9	56635.8	60538.6	33045.9	53380.2	39026	36035.5	40636.1	40806.9	54693.5	54035.5	48868.1	16957.7	39659	51614.9
9	60100.7	38606	45328.8	44622.9	54035.5	54929.2	25339	53286.8	55070.7	56874.2	51522.5	53613.9	46841.2	52588	39363.2	32926.5	40252.8	45949.6	33725.1	35871.7	48777.5	49004.3	34408.8	53380.2	34449.2	34046.3	46439.3	39321	56826.5	36899.5	49550.1	54552.3	43048	43658.2	39828.4	54787.8	66025.9	32608.9	50464.3	35749.1	36363.9	44578.9	42224.5	55306.9	55212.4	54552.3	16957.7	43789.4	53613.9
10	60831.2	37023.5	46350.1	43701.9	52541.5	58359.7	24325.6	56731.1	52634.5	51938.6	44931.3	58455.9	44710.9	53286.8	36281.7	35544.9	49186	42700.7	30686.1	37687.1	50510.2	55117.9	36775.7	54552.3	33444.9	41277.6	48324.8	37604	58407.8	36076.5	46038.5	58986.4	42138.1	44403	39743.7	51199.7	62842.7	34732.1	52634.5	39489.9	37520.9	47334	47423.8	48551	55448.8	54129.4	16957.7	43701.9	51061.5
11	36528.4	36199.6	53613.9	47918.7	47378.9	61760.6	26625.1	64726.4	58938.1	55306.9	44843.1	53941.7	48958.9	52541.5	40849.6	32569.3	46707.1	51799.8	38815.8	37106.3	53100.1	53473.6	39743.7	60489.9	36322.8	37978.7	44008.2	39363.2	59034.7	35015.9	50556	51291.8	42095	45461.6	41020.6	53240.1	54317.2	38773.8	54882	39616.7	37937	36775.7	42181.3	41750.2	50372.6	56017.5	22761.1	37230.5	35708.2
12	48370	29260.2	58359.7	47828.6	52913.7	57831.1	36858.2	66427.5	57831.1	49322.4	42354.2	42484	52448.6	54223.3	43309.2	28878.7	47963.8	54599.4	38731.8	32886.8	48189.3	54082.4	35422.6	57017.4	29145.5	32648.6	37853.6	45152	57112.9	36817	53660.7	48324.8	41020.6	50326.8	41750.2	46662.4	49459	33524.8	51568.7	42570.6	36858.2	40337.9	44271.3	49504.6	55780.3	56255	26108.2	34368.5	36405
13	55543.4	29069.2	65075.4	49140.6	51061.5	60295.2	35463.3	62497.7	60977.6	53240.1	49504.6	48913.5	46796.5	49595.7	47065	39278.8	47963.8	54082.4	37354.8	33285.1	47065	49686.9	40465.6	52402.2	29413.2	35708.2	37853.6	47154.6	59663.9	39998	60197.9	45905.1	43527.2	62497.7	43570.9	53053.5	53941.7	36158.5	50052.2	42961.1	36817	40593.5	44227.4	48415.2	52309.3	56874.2	22480.4	46483.9	39870.7
14	48189.3	35585.7	69669.2	46216.5	51753.5	64577	34247.5	63881.4	52727.5	51476.3	48370	54317.2	48144.2	44887.2	44008.2	32371.4	43091.5	38606	33965.9	37687.1	46662.4	49186	36405	59131.4	29874	36487.3	39659	46171.9	63089.5	39701.3	51753.5	52727.5	36199.6	54882	43658.2	55922.6	49641.3	36569.6	54882	37978.7	42744	37770.3	39616.7	48551	49915.1	46707.1	22972.4	46216.5	45019.5
15	44799	39701.3	68752.2	47334	51291.8	62055.1	44183.5	53286.8	52495.1	47334	55401.5	48686.8	47378.9	40040.4	35953.6	36487.3	39489.9	50510.2	34167	33285.1	47558.6	50739.7	38396.5	62645.5	27969.9	38271	37147.7	47423.8	59131.4	44666.9	58986.4	49504.6	41449.2	49277	48913.5	49277	54505.3	27669.2	54223.3	36734.4	44139.7	34570.4	39701.3	46841.2	54364.2	58938.1	26440.1	55875.1	41320.5
16	50556	41320.5	66678.9	49186	53006.9	62694.8	43135	54929.2	51476.3	56921.9	49915.1	52262.9	54693.5	48505.7	41149	35341.1	40977.8	58455.9	33885.5	37978.7	44843.1	51061.5	45240.4	68193.9	33805.3	38062.1	36199.6	49550.1	61270.9	42138.1	56826.5	52262.9	34894.2	56826.5	49550.1	47244.3	52355.7	29298.4	54035.5	39701.3	39405.4	34853.7	46885.9	47199.5	56017.5	58600.5	25741	40295.3	37230.5
17	50189.5	42614	59760.8	50831.6	50372.6	71103.5	44447	53660.7	51938.6	55259.7	57591.4	52402.2	53941.7	49095.1	38354.6	39701.3	43309.2	61075.3	32886.8	48324.8	50143.7	50969.5	49368	73169.4	34126.7	37023.5	41320.5	47918.7	59809.4	41750.2	63485	48777.5	32569.3	57927.1	45417.3	42657.3	42614	33364.9	51015.5	33245.2	40423	35504.1	38689.9	43614.6	61956.9	65675.2	24649.8	40040.4	41106.2
18	49459	39701.3	67132.2	51107.6	50923.5	71875.9	48641.5	60733.6	51614.9	59324.8	51846	44843.1	56588.1	46975.4	44755	48053.9	42138.1	61907.8	31231.5	46751.8	49049.7	50556	47963.8	67081.8	34126.7	39152.4	41191.9	42700.7	53801.2	39194.5	61319.8	41149	34006.1	55259.7	50693.7	46305.5	52727.5	35789.9	53567.1	36569.6	44843.1	38145.6	34046.3	52495.1	60489.9	64626.8	22131.1	42051.8	39786
19	49322.4	44359.1	70129.1	54929.2	53240.1	74836.2	52774	51799.8	58600.5	60052.1	49322.4	29681.7	51568.7	45994	47378.9	43004.6	42095	64328.3	27444.3	36693.2	48279.6	50831.6	44183.5	73065.6	32886.8	35544.9	37437.8	41191.9	56588.1	34046.3	51661.1	43701.9	37147.7	56017.5	41449.2	42051.8	63138.9	31075.3	51430.2	42224.5	39447.6	41621.1	34046.3	46662.4	60441.2	66779.5	24181.9	45196.2	49049.7
20	51522.5	47244.3	70487.6	57304.1	58215.4	74836.2	49004.3	58504.1	59034.7	66126.2	53988.6	35953.6	42095	34610.8	52588	42787.4	35708.2	69567.1	32055.6	38312.8	54693.5	53613.9	44052	64278.6	34570.4	37687.1	41234.7	42181.3	65075.4	35912.7	54787.8	39321	38941.9	51799.8	39828.4	32569.3	61956.9	34046.3	60003.5	45905.1	40252.8	46617.8	47738.5	42397.5	62892	71360.7	25339	34247.5	46930.7
21	49095.1	47423.8	67334	58023.1	61662.6	76884.5	46617.8	73584.9	62547	67738.2	52170.2	38145.6	49778.1	33404.9	56540.5	34651.2	43178.6	67081.8	31937.4	39913.1	54787.8	55496.1	48370	71154.9	34328.1	41320.5	42008.7	44052	64129.6	36446.1	57687.2	36858.2	34006.1	51291.8	41406.3	35015.9	60392.5	35381.8	53520.4	50601.9	29489.8	40125.3	42830.8	39447.6	56302.6	63732.7	20957.4	33404.9	55165.2
22	54646.5	44271.3	61760.6	56302.6	64726.4	76726.3	45683.2	46216.5	65225.2	66779.5	47423.8	39026	56731.1	33484.8	57447.7	25814.3	44490.9	66829.9	32926.5	31387.9	44139.7	51938.6	49049.7	72961.9	34732.1	37770.3	42657.3	44447	53894.9	41750.2	54364.2	36076.5	32450.5	44447	49869.5	44403	68955.7	35259.7	50739.7	43440	36693.2	41320.5	45594.5	50601.9	60928.8	72806.4	28423.1	38438.3	57495.6
23	58745.1	43789.4	65375.1	56969.6	61760.6	81950.5	52448.6	47423.8	64726.4	64378	43570.9	49095.1	59712.3	35789.9	58986.4	35994.6	45240.4	67031.4	36076.5	35097.1	38229.2	50510.2	47558.6	80071.6	38773.8	37770.3	43265.6	46083	51984.9	38480.2	56065	42917.7	41020.6	46573.1	50464.3	40764.1	73949.2	32410.9	54929.2	40125.3	40210.3	39998	48913.5	45683.2	53333.5	70078	27744.3	43920.6	52402.2
24	52960.3	45152	66276.8	57879.1	56969.6	84986.9	59857.9	55306.9	65425.1	68447.5	51476.3	58986.4	55401.5	44095.8	55306.9	40593.5	40764.1	59276.4	35097.1	39068.1	49686.9	49869.5	50098	79750.9	44843.1	37562.4	41664.1	44887.2	44666.9	35219	53520.4	36158.5	41707.1	46662.4	47738.5	53941.7	65025.5	28802.6	55780.3	45816.3	39236.7	37728.7	43570.9	46707.1	49550.1	70078	27669.2	34368.5	56540.5
25	59421.6	42051.8	68752.2	59179.7	56017.5	83193.1	62941.4	41535.2	56017.5	66729.2	53988.6	60636.1	52170.2	48505.7	54834.9	43440	53006.9	60003.5	35463.3	36363.9	52123.8	45505.9	53473.6	77518.5	48732.1	35912.7	43265.6	47423.8	35749.1	32688.2	52402.2	46305.5	39743.7	50739.7	54035.5	46261	62645.5	32213.4	53240.1	48234.5	31192.4	43614.6	46171.9	34610.8	50693.7	69057.4	32016.2	43833.1	54082.4
26	62350.1	49823.8	71875.9	64129.6	66578.3	79911.2	69771.3	41535.2	56017.5	70641.4	54270.2	63881.4	56350.1	51291.8	59615.4	40935.1	55070.7	60392.5	38438.3	35137.7	56302.6	46751.8	52402.2	74836.2	52031.2	39110.2	44139.7	45683.2	40337.9	32410.9	54882	48234.5	35381.8	49595.7	41879.4	46171.9	60782.4	32807.3	55780.3	41492.2	34975.3	46083	42917.7	35259.7	49869.5	64278.6	37937	45905.1	57208.5
27	52774	49869.5	71875.9	64875.9	72806.4	76199.7	65725.3	71154.9	49368	65175.3	55117.9	59906.4	57495.6	54317.2	58745.1	41750.2	48913.5	61564.6	43440	44271.3	60343.9	52077.5	53286.8	68701.4	53848	39786	48958.9	44534.9	42744	32648.6	51753.5	46975.4	35789.9	48460.5	39194.5	47199.5	56350.1	30880.5	57065.1	41664.1	44183.5	41234.7	46216.5	39955.5	52448.6	58986.4	37937	41836.3	60880
28	55496.1	54176.3	81842.8	65675.2	71618.1	78632.1	58745.1	61173.1	65025.5	56683.4	47334	62202.5	50189.5	62547	61222	41621.1	54693.5	60636.1	52123.8	47199.5	60343.9	55117.9	57831.1	81788.9	50372.6	38606	50647.8	48460.5	38145.6	33325	45063.7	46083	55685.5	56255	43964.4	46439.3	56492.9	32608.9	51522.5	40082.9	41836.3	41664.1	45905.1	30066.7	53053.5	65825.4	37853.6	47244.3	59083
29	60392.5	49277	81519.8	69006.5	70846.6	81304.7	52123.8	54082.4	60977.6	56302.6	29451.5	65925.7	55780.3	63237.7	61222	45550.2	53053.5	61368.7	47154.6	50785.6	62547	55306.9	52448.6	83952.6	49322.4	35259.7	48913.5	49869.5	46261	31387.9	38354.6	42917.7	44139.7	55165.2	38354.6	33845.4	48777.5	31976.8	51892.3	40593.5	43091.5	39913.1	43352.8	34772.6	50235.2	73793	34772.6	45816.3	54082.4
30	68701.4	49504.6	81735.1	67081.8	70129.1	85861.1	45107.8	25521.5	55685.5	58889.8	30841.6	64676.6	65375.1	67940.6	63237.7	47783.5	55023.5	58986.4	44490.9	45373.1	67334	52402.2	53193.4	73481	51614.9	39194.5	47334	46439.3	48324.8	31270.6	39659	44271.3	43483.6	48053.9	34207.2	54317.2	45683.2	36322.8	44139.7	48279.6	43004.6	43833.1	43745.6	49140.6	42008.7	75989.4	33725.1	50098	56445.3
31	73117.5	42874.2	74470.5	65425.1	71360.7		49823.8	25521.5	55875.1	67182.6	37687.1	51846	65725.3	69159.3	62448.5	41063.4	56588.1	65775.3	41406.3	42397.5	64577	48868.1	51476.3	69210.2	57399.8	38522.1	47738.5	52402.2	51522.5	35994.6	36652	37064.9	46439.3	46483.9	47603.6	47109.8	52262.9	41363.4	37023.5	43920.6	46350.1	39194.5	52170.2	30802.7	53193.4	67283.5	36610.8	50143.7	55259.7
32	68092.5	44622.9	67485.5	65425.1	71360.7		41793.2	25521.5	58600.5	61222	47558.6	56445.3	48596.2	68041.9	61662.6	44359.1	61319.8	60052.1	43396.4	45196.2	58311.6	47783.5	54976.4	58119.2	53660.7	35789.9	40465.6	51337.9	62596.2	40849.6	42267.7	36446.1	55780.3	48686.8	32173.9	44052	56302.6	41149	37687.1	46662.4	44490.9	44534.9	51107.6	33805.3	60100.7	68244.6	38020.4	50143.7	58263.4
33	65925.7	40764.1	62744.1	77148.5	67283.5		51337.9	55590.8	60343.9	68295.3	55354.2	54317.2	40295.3	64826.1	72237.3	44008.2	61319.8	61907.8	45905.1	46930.7	58938.1	46841.2	57735.2	73688.9	55685.5	38187.4	40465.6	52262.9	65875.5	40678.8	33604.9	43745.6	48551	53801.2	39152.4	52031.2	54552.3	42397.5	48596.2	43701.9	45505.9	47963.8	49686.9	39447.6	55023.5	63881.4	37147.7	45816.3	59857.9
34	68041.9	37812	65075.4	63336.6	65075.4		58696.9	60052.1	59421.6	77201.3	63287.2	58600.5	52681	65075.4	69108.3	45771.9	52309.3	63485	45771.9	51938.6	64676.6	50143.7	50693.7	72599.3	65075.4	37230.5	37562.4	47738.5	58552.3	42874.2	47918.7	42527.3	38187.4	49823.8	43701.9	43222.1	43964.4	47154.6	53333.5	42008.7	46662.4	47738.5	45638.9	33925.7	51061.5	60100.7	35300.4	46975.4	62744.1
35	62055.1	40040.4	72289		67586.5		63188.3	60052.1	52867.1	75989.4	61809.7	57879.1	61515.6	66779.5	67637.1	48868.1	51614.9	60343.9	46083	59518.5	61564.6	40423	53848	67637.1	62990.7	31036.3	28385.2	55590.8	44359.1	38396.5	48822.8	40550.8	49641.3	51799.8	45107.8	38062.1	35381.8	42700.7	56017.5	37354.8	46171.9	48913.5	44931.3	43833.1	52634.5	69312.1	34610.8	48868.1	62941.4
36	66678.9	54882	70333.9				66076.1	56017.5	44666.9	66477.7	67991.2	57447.7	58455.9	67031.4	68193.9	48189.3	59760.8	66076.1	44975.4	49960.8	66779.5	44447	46216.5	74157.6	64577	37645.5	35830.8	58986.4	58889.8	40295.3	58696.9	41965.6	49960.8	54552.3	41879.4	46528.5	36446.1	47423.8	58986.4	33725.1	45816.3	51661.1	51245.8	35015.9	55638.1	69720.2	43440	40423	69822.4
37	73377	62941.4	78685.2				64179.2	55070.7	50189.5	62596.2	70898	54364.2	50739.7	66528	67839.4	43745.6	55212.4	63782.2	50418.5	59034.7	66427.5	36076.5	40935.1	75621.9	60052.1	39616.7	32450.5	50923.5	59034.7	39913.1	52541.5	34813.1	50831.6	52960.3	39447.6	44271.3	41363.4	48868.1	51107.6	33085.7	47963.8	52448.6	47738.5	41750.2	50739.7	71360.7	44666.9	43876.9	79004.4
38	54929.2	66477.7	82868.4				66628.6	30143.9	42874.2	64328.3	70538.8	52170.2	58023.1	70436.3	60441.2	45550.2	49277	65925.7	54317.2	63287.2	74157.6	39828.4	40167.8	69261.1	61368.7	40082.9	32410.9	29221.9	57927.1	40252.8	53146.8	41664.1	48189.3	51614.9	39786	50647.8	34813.1	43352.8	50739.7	35381.8	50326.8	42570.6	43789.4	50235.2	52681	63040.1	46573.1	49595.7	78154.2
39	45860.7	66678.9	62941.4				86848.3	51614.9	56112.5	49049.7	72340.7	50831.6	58023.1	70129.1	60733.6	46885.9		65425.1	51015.5	64975.7	69108.3	41793.2	43048	75150.1	67991.2	39532.1	35789.9	51614.9	52495.1	46483.9	55685.5	35341.1	43614.6	60441.2	42484	48144.2	43920.6	47513.7	52448.6	36693.2	49231.5	47513.7	42744	41793.2	51799.8	63831.8	47378.9	49413.5	79644.2
40	72495.8	64975.7	66226.6				79964.7	55875.1	56635.8	67485.5	75726.8	57017.4	74731.7	68143.2	57065.1	45284.6		64179.2	49823.8	73793	65675.2	55685.5	41320.5	60052.1	61907.8	41492.2	36858.2	61809.7	52774	39870.7	51984.9	42267.7	36199.6	60636.1	45328.8	48415.2	45505.9	52355.7	52541.5	39363.2	49231.5	47513.7	47065	47109.8	51799.8	66729.2	44578.9	50785.6	84006.9
41	69822.4	57543.5					81250.9	54364.2	47873.6	62350.1	98065.7	49049.7	82598.1	70231.5	70487.6	41707.1		53520.4	51568.7	78738.4	72185.6	50969.5	44447	56969.6	53894.9	33524.8	40550.8	63485	57065.1	40423	47199.5	44359.1	42138.1	62006	44755	49960.8	43745.6	45196.2	62793.4	33564.9	38941.9	45461.6	50510.2	48053.9	30763.8	62153.4	41063.4	50693.7	86738.4
42	73845	65575.1					78632.1	57639.3	62153.4	69465	92512.4	38271	84333.1	57352	64228.9	37396.3		59421.6	52355.7	73636.9	67132.2	57927.1	49049.7	69924.6	57591.4	40550.8	45063.7	60928.8	51107.6	40167.8	49595.7	45949.6	44403	62892	46617.8	55543.4	48279.6	29183.7	62793.4	33245.2	38941.9	45461.6	51107.6	44490.9	34489.5	55970	41063.4	51753.5	89498.9
43	70078	60295.2					77518.5	72910.1	61466.6	76831.8	88999.9	27819.4	71103.5	55448.8		48777.5		49277	51938.6	75202.5	42744	47783.5	47199.5	65625.2	62202.5	46662.4	39363.2	58648.7	55685.5	45107.8	46662.4	49641.3	33006.1	59276.4	46171.9	63386.1	44315.2	39998	62793.4	42138.1	45860.7	51430.2	55117.9	38564	37728.7	65475.1	41106.2	45107.8	82328.1
44	72134	57831.1					65875.5	66628.6	28120.7	88391.2	87839.1	26996.5	62744.1	59131.4		45683.2		57591.4	56826.5	65575.1	47065	51153.6	47468.7	59470	51799.8	44534.9	47738.5	60928.8	54599.4	37437.8	43004.6	54740.6	31544.6	59955	49960.8	46038.5	42181.3	34006.1	75359.7	40977.8	45860.7	51430.2	55496.1	51107.6	60003.5	62744.1	37437.8	49915.1	79911.2
45	72134	53333.5					57783.1	67788.8	46305.5	88225.5	80821.4	35056.5	65575.1	61858.7		35912.7		49459	56255	39870.7	66528	51707.3	51384.1	70436.3	53053.5	45594.5	40465.6	61222	39828.4	38271	49322.4	57399.8	24002.7	59421.6	46261	51846	41234.7	36363.9	72444.1	37354.8	46707.1	55070.7	51337.9	34813.1	57543.5	59906.4	43964.4	49915.1	78951.2
46	83247.3	54317.2					57447.7	71721.2	49823.8	81036.1	101576	32569.3	66880.2	72444.1		45816.3		54129.4	56160	40295.3	72237.3	54364.2	58600.5	75045.5	57735.2	39152.4	39447.6	54411.2	51107.6	42267.7	55970	55259.7	24002.7	63980.6	50372.6	53426.9	43178.6	37937	73273.2	35178.4	47603.6	59470	49686.9	34813.1	64726.4	62596.2	40849.6	52170.2	77042.9
47	83572.6	57831.1					33604.9	70590.1	54223.3	80767.8	87398.3	31701.5	64129.6	66126.2		49686.9		60880	54129.4	59955	53613.9	52495.1	48868.1	71721.2	47199.5	41836.3	45461.6	52495.1	49641.3	44931.3	61613.6	53848	40721.5	47423.8	49277	56065	43091.5	35097.1	73273.2	34813.1	49231.5	56826.5	57112.9	34813.1	52402.2	61075.3	43178.6	50326.8	81842.8
48	86958.2	57447.7						65025.5	49960.8	93749.6	97208.7		61270.9	61711.6		34449.2		57591.4	55448.8	50281	63386.1	49231.5	55117.9	69567.1	51337.9	37770.3	47873.6	52262.9	42830.8	42657.3	55212.4	57783.1	36322.8	51661.1	49368	54976.4	39363.2	25887.6	63188.3	37023.5	53613.9	47513.7	60587.4	69669.2	44887.2	46439.3	49823.8	54693.5	74470.5
49	84605.3	52774						66427.5	57831.1	80875.1	97551.2		61907.8	63485		30569.6		60392.5	45816.3	46930.7	56683.4	52355.7	54082.4	67788.8	59809.4	31466.2	47783.5	57591.4	54505.3	36734.4	54693.5	46083	39701.3	62990.7	51799.8	59034.7	45594.5	18444.9	68396.8	37023.5	54505.3	45771.9	56874.2	70487.6	44755		51846	62547	78154.2
50	79324.1	59955						71257.8	58648.7	88004.6	97322.8		59663.9	52402.2		37937		53660.7	51707.3	53193.4	64626.8	56017.5	47154.6	61858.7	62153.4	34368.5	46261	56350.1	56160	37479.3	63336.6	43309.2	42181.3	62941.4	43745.6	55212.4	30337.2	20548.2	65325.1	43570.9	51061.5	50831.6	52588	70436.3	56969.6		56397.7	64726.4
51	79750.9	60977.6						70538.8	49504.6	97836.9	97379.9		55590.8	51984.9		39828.4		61417.7	54411.2	61368.7	64676.6	56540.5	51799.8	58986.4	62104.2	34126.7	50510.2	60538.6	66427.5	49049.7	61466.6	42095	41449.2	60343.9	52634.5	57783.1	38773.8	21472.6	69312.1	43570.9	54505.3	55259.7	54082.4	70129.1			56540.5	69465
52	85369	56921.9						66880.2	52448.6	89665.4	92680.8		57687.2	59373.2		47065		60880	48460.5	63237.7	54976.4	60782.4	52541.5	58648.7	74261.8	28234	50052.2	60295.2	67586.5	49322.4	62448.5	39363.2	38606	61124.2	54552.3	61173.1	41578.1	35830.8	74575	45550.2	59809.4	45284.6	51938.6	69312.1			55259.7	71772.7
53	77307	50189.5						61760.6	58455.9	88557.1	92849.3		57591.4	67536		48099		59373.2	30802.7	56492.9	59179.7	60197.9	49823.8	60684.8	80875.1	30724.9	51291.8	61858.7	61417.7	45505.9	58167.3	40040.4	47020.2	54035.5	51384.1	64726.4	34489.5	35015.9	76515.5	45550.2	50372.6	48596.2	56112.5	51984.9			55875.1	74993.1
54	84768.8	37023.5						68752.2	58359.7	89998.8	82004.4		52262.9			46083		60295.2	32847	63089.5	56492.9	58793.3	55354.2	64179.2	91169	35789.9	54882	58215.4	74783.9	42224.5	58648.7	52681	42657.3	45594.5	38020.4	62153.4	50281	36322.8	78632.1	33644.9	45240.4	42051.8	57208.5	59955			46841.2	70333.9
55	92175.9	66176.4						70436.3	62842.7	91057.3	78366.5		47738.5			51291.8		59276.4	50326.8	67940.6	65475.1	62596.2	53567.1	56826.5	88667.7	45816.3	59083	50098	75831.8	44799	58986.4	56017.5	42484	53380.2	53006.9	70795.3	55212.4	36240.6	73429	43352.8	50464.3	47783.5	57447.7	67536			40849.6	68650.6
56	75884.3	50510.2						67839.4	62153.4	93749.6			48008.8			40252.8		63931	47423.8	67940.6	74209.7	61466.6	56635.8	68041.9	84659.8	49686.9	59663.9	62892	74418.3	47109.8	57879.1	47693.5	69924.6	61173.1	56112.5	73636.9	49686.9	42787.4	72340.7	48144.2	43701.9	41879.4	57927.1	63089.5			56255	82328.1
57		41793.2						66880.2	62153.4				43178.6			44887.2		68295.3	48144.2	65575.1	70538.8	63089.5	58793.3	67435	77095.7	47109.8	62251.7	63237.7	80875.1	44008.2	68295.3	48053.9	64129.6	54976.4	64129.6	72237.3	51892.3	32490.1	69261.1	36199.6	36775.7	39828.4	58938.1	67890			59034.7	83139
58		52634.5						63683.1	34651.2				53380.2			43483.6		53333.5	51984.9	57304.1	36817	61222	60684.8	68193.9	81950.5	43833.1	59955	55401.5	75150.1	44139.7	58407.8	45505.9	45905.1	57399.8	44403	66528	55543.4	21094.4	73481	41707.1	38606	59373.2	54458.2	69057.4			48732.1	84496.4
59		48279.6						63633.6	30028.1				64726.4			52262.9		52820.6	55543.4	57879.1	65375.1	65425.1	59712.3	75674.3	79911.2	49231.5	56540.5	53193.4	69108.3	40167.8	65075.4	42787.4	44578.9	56302.6	62350.1	56540.5	56160	30608.4	71000.7	43091.5	32688.2	41406.3	53707.5	60538.6			49869.5	68803.1
60		48324.8						68803.1	43920.6				63237.7			46439.3		49368	44710.9	65525.1	61613.6	60782.4	59955	61124.2	83952.6	51799.8	57495.6	61222	63435.6	40764.1	66729.2	51061.5	53613.9	66578.3	57879.1	39489.9	57783.1	39152.4	73949.2	45196.2	52170.2	42051.8	57495.6	68346			54411.2	73532.9
61		54505.3						73688.9	65575.1				57543.5			45284.6		61662.6	36940.9	66126.2	52216.6	61809.7	64626.8	72289	86903.2	44710.9	63534.5	54740.6	68143.2	46305.5	74314	47693.5	57687.2	65675.2	57304.1	49459	57112.9	40380.4	73584.9	45550.2	50235.2	65225.2	59615.4	60052.1			51522.5	43048
62		57160.7						73013.8	62399.3				59083			50326.8		60343.9	46127.4	64925.8	46796.5	63980.6	63386.1	71515.1	80982.4	47065	61564.6	62694.8	77518.5	52913.7	57065.1	57543.5	56255	69363.1	66327	67182.6	65625.2	40125.3	80446.2	43483.6	51614.9	68853.9	59179.7	50372.6			49459	49004.3
63		53520.4						73584.9	68955.7				64179.2			33285.1		57112.9	54552.3	72237.3	46975.4	65175.3	62596.2	74314	85314.4	28878.7	59373.2	62399.3	80446.2	50281	64776.2	58648.7	47378.9	69618.1	62497.7	65375.1	67182.6	31858.7	80178.6	45816.3	50831.6	56065	57543.5	48868.1			50601.9	61515.6
64		62300.9						68447.5	71669.6				61417.7			32490.1		60684.8	48596.2	63336.6	51061.5	64925.8	64328.3	70949.4	93242.8	58455.9	62153.4	59034.7	80232.1	56969.6	53053.5	59663.9	44315.2	72599.3	60636.1	71979.1	67536	42397.5	80714.2	48415.2	54599.4	59809.4	57543.5				60880	57447.7
65		63732.7						66025.9	77359.8				66025.9			27145.5		67536	41320.5	75936.9	64826.1	66477.7	63633.6	73325.1	96354.2	55259.7	63336.6	60928.8	70898	61222	67536	54270.2	48008.8	67283.5	60636.1	73636.9	75202.5	44843.1	87839.1	51107.6	48551	55023.5	57639.3				63485	67788.8
66		61466.6						68041.9	66427.5				65675.2			34287.8		63287.2	53754.3	71618.1	59857.9	61515.6	61222	62300.9	91616	55354.2	61809.7	63040.1	78791.6	63732.7	64030.3	56492.9	58311.6	72702.8	62793.4	61417.7	74314	38020.4	86628.6	49869.5	43701.9	68396.8	60880				63089.5	61809.7
67		63237.7						79270.8	70436.3				68244.6			39405.4		68346	51522.5	71566.6	46617.8	60295.2	60587.4	61711.6	94879.1	11111.1	64776.2	57831.1	68295.3	49140.6	63931	63485	59324.8	65525.1	58889.8	62350.1	75674.3	39278.8	89443.4	45994	56588.1	60246.6	56255				61809.7	56874.2
68		63237.7						69516.1	71669.6				64427.8			43920.6		68193.9	54223.3	68346	66678.9	61809.7	63633.6	70180.3	91616	55165.2	66025.9	65175.3	66880.2	51337.9	70898	67839.4	62744.1	58696.9	58938.1	59712.3	76884.5	33644.9	90444	47154.6	54317.2	56112.5	55165.2				60928.8	54129.4
69		63237.7						69108.3	77359.8				65875.5			49049.7		63683.1	57065.1	58986.4	37895.3	60538.6	61858.7	74261.8	97608.3	52170.2	70436.3	62497.7	60636.1	45771.9	61956.9	70180.3	67031.4	58938.1	64427.8	60684.8	94483.3	35749.1	91336.5	48189.3	57639.3	63683.1	49231.5				58793.3	52216.6
70		63237.7						79004.4	80928.7				63386.1			51384.1		64179.2	54223.3	64626.8	49231.5	72599.3	61760.6	77571.4	94031.6	57112.9	71875.9	62448.5	58023.1	49595.7	49413.5	75936.9	76410.2	65975.8	65825.4	55259.7	86025.4	43004.6	94709.4	50693.7	58648.7	55590.8	55970				60977.6	62448.5
71		63237.7						75674.3	82652.1				63138.9			53613.9		64527.3	55496.1	51291.8	37645.5	75884.3	65975.8	74993.1	94031.6	47244.3	66930.6	69210.2	63881.4	54458.2	54552.3	70898	69669.2	70487.6	49641.3	55780.3	97836.9	45505.9	97379.9	52867.1	52634.5	61466.6	37354.8				64427.8	70949.4
72		67081.8						66477.7	55638.1				67182.6			42744		72340.7	58938.1	47783.5	31740.8	79697.5	65725.3	76304.9	99154.7	64776.2	70641.4	68396.8	59373.2	51430.2	56778.8	78898	66025.9	65725.3	53193.4	51568.7	91504.2	35830.8	97951.2	50510.2	52355.7	69006.5	46305.5				59857.9	75150.1
73		66578.3						77148.5	63931				62350.1			50098		69720.2	58071.2	45771.9	25011.8	85697	69618.1	77995.1	101982	60489.9	72134	69210.2	55496.1	49186	75150.1	79164.2	66829.9	72030.7	68955.7	45417.3	80875.1	33205.3	92961.7	54411.2	47244.3	69567.1	54552.3				53613.9	84442
74		70692.7						70180.3	71721.2				62350.1			43178.6		74261.8	56065	49095.1	50281	91839.9	73584.9	85423.6	107656	62006	69210.2	70231.5	67081.8	50143.7	79377.4	88446.5	65275.2	72134	64776.2	55259.7	78685.2	36528.4	71257.8	51568.7	53240.1	75202.5	51337.9				54787.8	80285.6
75		65725.3						79377.4	70641.4				64228.9			49869.5		78101.1	57208.5	51846	61760.6	94200.9	77836.1	84823.3	106301	65325.1	65825.4	69465	71052.1	50281	64179.2	91169	50464.3	67788.8	52402.2	64328.3	89832.1	40465.6	68041.9	52448.6	58311.6	81735.1	38354.6				52495.1	67536
76		65475.1						67485.5	76252.3				59906.4			53473.6		76147.1	59518.5	52077.5	53988.6	94879.1	79217.5	84932.3	118270	66678.9	63188.3	74627.2	76937.3	48460.5	50739.7	86135	67687.6	59179.7	52820.6	59566.9	91057.3	50969.5	84877.8	55212.4	64427.8	82328.1	57399.8				54740.6	72754.6
77		66880.2						68853.9					58841.6			52634.5		68193.9	62202.5	59712.3	51199.7	95388.9	70692.7	91616	112831	63435.6	62350.1	70846.6	74157.6	42614	49459	66981	74836.2	43701.9	62941.4	73013.8		48596.2	94257.4	53941.7	68193.9	84877.8	61809.7				63287.2	80178.6
78		62547						79697.5					62104.2			47109.8		71618.1	58167.3	62104.2	60880	81143.5	77889.1	94596.4	111694	52634.5	59809.4	68904.8	77571.4	49140.6	61858.7	71824.3	77307	45638.9	51892.3	81304.7		53193.4	95105.6	51199.7	68599.8	83301.5	65175.3				57639.3	66226.6
79		66628.6						77254.1					65475.1			52913.7		83030.7	62300.9	57352	66076.1	81573.6	78366.5	97265.7	119612	17922.9	75254.9	72030.7	79697.5	55780.3	62694.8	78207.2	82382	45240.4	36652			53894.9	91616	55827.7	68041.9	69975.7	71566.6				56635.8	77412.7
80		60977.6						79911.2					67334			51707.3		80714.2	65475.1	50877.5	64427.8	84496.4	81412.2	95899.6	122805		82220.1	74418.3	85041.4	64228.9	68092.5	84768.8	79857.8		37562.4			53567.1	108247	60489.9	66176.4	74053.3	77995.1				61319.8	95502.3
81		56731.1						83355.7					67283.5			55732.9			63980.6	52123.8	62744.1	79537.4	87233.2	94313.8	118392		74470.5	77730.2	74575	58119.2	72289	82166.2	81197.2					56969.6	111933	63089.5	64626.8	65225.2	71360.7				67384.5	103667
82		66880.2						87453.3					67283.5			61515.6			55732.9	58311.6	59857.9	74731.7	85532.9	87453.3	100248		75674.3	69567.1	81412.2	45284.6	73117.5	89554.4	69312.1					54976.4	116084	62497.7	71309.2	64527.3	64726.4				58455.9	84605.3
83		66930.6						90388.3					67283.5			62202.5			53286.8	60733.6	66528	66578.3	89887.6	95899.6	82328.1		70641.4	58648.7	77518.5	56065	80875.1	86628.6	67132.2					61711.6	111217	58552.3	53240.1		53894.9				72082.3	82544
84		72185.6						53754.3					67283.5			67586.5			49186	58745.1	73429	79804.4	91336.5	79324.1			75045.5		82166.2	60782.4	80392.7	99039.9	57304.1					60246.6	111754	55685.5	54176.3		34813.1				74627.2	119673
85		66025.9						71824.3					67283.5			67586.5			53660.7	59373.2	67182.6	80339.1	94652.9	80178.6			73532.9		84170	61173.1	78260.3	100248	81358.4					58407.8	113912	50510.2	72444.1		36405				77359.8
86		67586.5						86244.6					67283.5			74470.5			52960.3	53473.6	69873.5	84877.8	92119.9	72495.8			77518.5		80821.4	52495.1	89609.9	88667.7	78951.2					56350.1	114876	63633.6	72910.1		43483.6				65975.8
87		70385.1						85259.8					67283.5			67586.5			60928.8	62399.3	79537.4	90332.6	86244.6	88336			63336.6		84659.8	57543.5	89943.2	88115						58311.6	123052	65575.1	67637.1		42224.5				59809.4
88		52402.2						62104.2					67283.5			85478.3			63732.7	73273.2	75412.1	82814.3	88889.1	90165.7					93074.1	65525.1	87068.1	86793.3						52262.9	109907	63782.2							70692.7
89		45550.2											67283.5			87013.1			63881.4	59906.4	72444.1	74940.8	87563.5	95615.7					92175.9	61173.1	83355.7							61907.8	110799	67940.6							57017.4
90													67283.5			79484.1			64776.2	57065.1	84768.8	70385.1	92344.1	73065.6					90444	60831.2	69822.4							61907.8	115238	66729.2							63138.9
91													67283.5			88833.7			71824.3	43658.2	79590.8	71721.2	92175.9						85041.4	63040.1								66930.6	114575	69822.4							53567.1
92													67283.5			84387.5			72547.5	44490.9	71000.7		90555.4						91951.8	61124.2								60489.9	109907	73793							58359.7
93													73949.2			78313.4			74105.4	53801.2	89498.9		86463.9						94483.3	65475.1								59083	114334	74836.2							63931
94													73013.8			68853.9			73169.4	59228.1	94370.3		88115						91727.9	68904.8								57065.1	108483	77889.1							53006.9
95													73845						73065.6	57017.4	80714.2		88004.6						91727.9	69108.3								64726.4	107125	77095.7
96													70846.6						75674.3	60782.4	76462.9		72702.8						87839.1	71257.8								66528	97437	72289
97													80018.1						79804.4		83572.6		69567.1						79004.4	71103.5								69771.3	84442	76410.2
98													88723						79324.1		67991.2								73740.9	65825.4								65575.1	71824.3	67132.2
99													88833.7						78791.6		54740.6								73793
100													84932.3						77359.8		53193.4
101													87673.7						77783.2		68853.9
102													80875.1						76726.3		74366.2
103													65075.4						79324.1		77042.9
104													64925.8						73429		105362
105													71412.1						81143.5		66427.5
106													88059.8						83409.9		97951.2
107													92905.5						70333.9		70436.3
108																			64278.6		39236.7
109
110
111
112
113
114
115
116
117
118
119
120
121
122
123
124
125
126
127
128
129
130
131
132
133
134
135
136
137
138
139
140
141
142
143
144
145
146
147
148
149
150
151
152
153
154
155
156
157
158
159
160
161
162
163
164
165
166
167
168
169
170
171
172
173
174
175
176
177
178
179
180
181
182
183
184
185
186
187
188
189
190
191
192
193
194
195
196
197
198
199
200
201
202
203
204
205
206
207
208
209
210
211
212
213
214
215
216
217
218
219
220
221
222
223
224
225
226
227
228
229
230
231
232
233
234
235
236
237
238
239
240
241
242
243
244
245
246
247
248
249
250
251
252
253
254
255
256
257
258
259
260
261
262
263
264
265
266
267
268
269
270
271
272
273
274
275
276
277
278
279
280
281
282
283
284
285
286
287
288
289
290
291
292
293
294
295
296
297
298
299
[truncated: 47 more columns]

## Sheet: Frame_align_G1S(h)
	siCtrl	siCtrl	siCtrl	siCtrl	siCtrl	siCtrl	siCtrl	siCtrl	siCtrl	siCtrl	siCtrl	siCtrl	siCtrl	siCtrl	siCtrl	siCtrl	siCtrl	siCtrl	siCtrl	siCtrl	siCtrl	siCtrl	siCtrl	siCtrl	siCtrl	siCtrl	siCtrl	siCtrl	siCtrl	siCtrl	siCtrl	siCtrl	siCtrl	siCtrl	siCtrl	siCtrl	siCtrl	siCtrl	siCtrl	siCtrl	siCtrl	siCtrl	siCtrl	siCtrl	siCtrl	siCtrl	siCtrl	siCtrl	siCtrl
0	-5.33333	-17.3333	-1.66667	-1.33333	-2.33333	-1.33333	-3	-17.6667	-13	-6.66667	-6.66667	-2.33333	-22	-5.66667	-3.33333	-18	-2.66667	-16	-23.3333	-17.6667	-24	-18.3333	-20.6667	-19	-15.6667	-12.3333	-16.6667	-14.3333	-16.6667	-19.6667	-19.3333	-16.3333	-15.6667	-13	-11.3333	-11.6667	-14.3333	-18	-20.3333	-20.3333	-17.6667	-13.3333	-14.6667	-8.33333	-4	-1.33333	-19	-14.3333	-4.66667
1	-5	-17	-1.33333	-1	-2	-1	-2.66667	-17.3333	-12.6667	-6.33333	-6.33333	-2	-21.6667	-5.33333	-3	-17.6667	-2.33333	-15.6667	-23	-17.3333	-23.6667	-18	-20.3333	-18.6667	-15.3333	-12	-16.3333	-14	-16.3333	-19.3333	-19	-16	-15.3333	-12.6667	-11	-11.3333	-14	-17.6667	-20	-20	-17.3333	-13	-14.3333	-8	-3.66667	-1	-18.6667	-14	-4.33333
2	-4.66667	-16.6667	-1	-0.666667	-1.66667	-0.666667	-2.33333	-17	-12.3333	-6	-6	-1.66667	-21.3333	-5	-2.66667	-17.3333	-2	-15.3333	-22.6667	-17	-23.3333	-17.6667	-20	-18.3333	-15	-11.6667	-16	-13.6667	-16	-19	-18.6667	-15.6667	-15	-12.3333	-10.6667	-11	-13.6667	-17.3333	-19.6667	-19.6667	-17	-12.6667	-14	-7.66667	-3.33333	-0.666667	-18.3333	-13.6667	-4
3	-4.33333	-16.3333	-0.666667	-0.333333	-1.33333	-0.333333	-2	-16.6667	-12	-5.66667	-5.66667	-1.33333	-21	-4.66667	-2.33333	-17	-1.66667	-15	-22.3333	-16.6667	-23	-17.3333	-19.6667	-18	-14.6667	-11.3333	-15.6667	-13.3333	-15.6667	-18.6667	-18.3333	-15.3333	-14.6667	-12	-10.3333	-10.6667	-13.3333	-17	-19.3333	-19.3333	-16.6667	-12.3333	-13.6667	-7.33333	-3	-0.333333	-18	-13.3333	-3.66667
4	-4	-16	-0.333333	0	-1	0	-1.66667	-16.3333	-11.6667	-5.33333	-5.33333	-1	-20.6667	-4.33333	-2	-16.6667	-1.33333	-14.6667	-22	-16.3333	-22.6667	-17	-19.3333	-17.6667	-14.3333	-11	-15.3333	-13	-15.3333	-18.3333	-18	-15	-14.3333	-11.6667	-10	-10.3333	-13	-16.6667	-19	-19	-16.3333	-12	-13.3333	-7	-2.66667	0	-17.6667	-13	-3.33333
5	-3.66667	-15.6667	0	0.333333	-0.666667	0.333333	-1.33333	-16	-11.3333	-5	-5	-0.666667	-20.3333	-4	-1.66667	-16.3333	-1	-14.3333	-21.6667	-16	-22.3333	-16.6667	-19	-17.3333	-14	-10.6667	-15	-12.6667	-15	-18	-17.6667	-14.6667	-14	-11.3333	-9.66667	-10	-12.6667	-16.3333	-18.6667	-18.6667	-16	-11.6667	-13	-6.66667	-2.33333	0.333333	-17.3333	-12.6667	-3
6	-3.33333	-15.3333	0.333333	0.666667	-0.333333	0.666667	-1	-15.6667	-11	-4.66667	-4.66667	-0.333333	-20	-3.66667	-1.33333	-16	-0.666667	-14	-21.3333	-15.6667	-22	-16.3333	-18.6667	-17	-13.6667	-10.3333	-14.6667	-12.3333	-14.6667	-17.6667	-17.3333	-14.3333	-13.6667	-11	-9.33333	-9.66667	-12.3333	-16	-18.3333	-18.3333	-15.6667	-11.3333	-12.6667	-6.33333	-2	0.666667	-17	-12.3333	-2.66667
7	-3	-15	0.666667	1	0	1	-0.666667	-15.3333	-10.6667	-4.33333	-4.33333	0	-19.6667	-3.33333	-1	-15.6667	-0.333333	-13.6667	-21	-15.3333	-21.6667	-16	-18.3333	-16.6667	-13.3333	-10	-14.3333	-12	-14.3333	-17.3333	-17	-14	-13.3333	-10.6667	-9	-9.33333	-12	-15.6667	-18	-18	-15.3333	-11	-12.3333	-6	-1.66667	1	-16.6667	-12	-2.33333
8	-2.66667	-14.6667	1	1.33333	0.333333	1.33333	-0.333333	-15	-10.3333	-4	-4	0.333333	-19.3333	-3	-0.666667	-15.3333	0	-13.3333	-20.6667	-15	-21.3333	-15.6667	-18	-16.3333	-13	-9.66667	-14	-11.6667	-14	-17	-16.6667	-13.6667	-13	-10.3333	-8.66667	-9	-11.6667	-15.3333	-17.6667	-17.6667	-15	-10.6667	-12	-5.66667	-1.33333	1.33333	-16.3333	-11.6667	-2
9	-2.33333	-14.3333	1.33333	1.66667	0.666667	1.66667	0	-14.6667	-10	-3.66667	-3.66667	0.666667	-19	-2.66667	-0.333333	-15	0.333333	-13	-20.3333	-14.6667	-21	-15.3333	-17.6667	-16	-12.6667	-9.33333	-13.6667	-11.3333	-13.6667	-16.6667	-16.3333	-13.3333	-12.6667	-10	-8.33333	-8.66667	-11.3333	-15	-17.3333	-17.3333	-14.6667	-10.3333	-11.6667	-5.33333	-1	1.66667	-16	-11.3333	-1.66667
10	-2	-14	1.66667	2	1	2	0.333333	-14.3333	-9.66667	-3.33333	-3.33333	1	-18.6667	-2.33333	0	-14.6667	0.666667	-12.6667	-20	-14.3333	-20.6667	-15	-17.3333	-15.6667	-12.3333	-9	-13.3333	-11	-13.3333	-16.3333	-16	-13	-12.3333	-9.66667	-8	-8.33333	-11	-14.6667	-17	-17	-14.3333	-10	-11.3333	-5	-0.666667	2	-15.6667	-11	-1.33333
11	-1.66667	-13.6667	2	2.33333	1.33333	2.33333	0.666667	-14	-9.33333	-3	-3	1.33333	-18.3333	-2	0.333333	-14.3333	1	-12.3333	-19.6667	-14	-20.3333	-14.6667	-17	-15.3333	-12	-8.66667	-13	-10.6667	-13	-16	-15.6667	-12.6667	-12	-9.33333	-7.66667	-8	-10.6667	-14.3333	-16.6667	-16.6667	-14	-9.66667	-11	-4.66667	-0.333333	2.33333	-15.3333	-10.6667	-1
12	-1.33333	-13.3333	2.33333	2.66667	1.66667	2.66667	1	-13.6667	-9	-2.66667	-2.66667	1.66667	-18	-1.66667	0.666667	-14	1.33333	-12	-19.3333	-13.6667	-20	-14.3333	-16.6667	-15	-11.6667	-8.33333	-12.6667	-10.3333	-12.6667	-15.6667	-15.3333	-12.3333	-11.6667	-9	-7.33333	-7.66667	-10.3333	-14	-16.3333	-16.3333	-13.6667	-9.33333	-10.6667	-4.33333	0	2.66667	-15	-10.3333	-0.666667
13	-1	-13	2.66667	3	2	3	1.33333	-13.3333	-8.66667	-2.33333	-2.33333	2	-17.6667	-1.33333	1	-13.6667	1.66667	-11.6667	-19	-13.3333	-19.6667	-14	-16.3333	-14.6667	-11.3333	-8	-12.3333	-10	-12.3333	-15.3333	-15	-12	-11.3333	-8.66667	-7	-7.33333	-10	-13.6667	-16	-16	-13.3333	-9	-10.3333	-4	0.333333	3	-14.6667	-10	-0.333333
14	-0.666667	-12.6667	3	3.33333	2.33333	3.33333	1.66667	-13	-8.33333	-2	-2	2.33333	-17.3333	-1	1.33333	-13.3333	2	-11.3333	-18.6667	-13	-19.3333	-13.6667	-16	-14.3333	-11	-7.66667	-12	-9.66667	-12	-15	-14.6667	-11.6667	-11	-8.33333	-6.66667	-7	-9.66667	-13.3333	-15.6667	-15.6667	-13	-8.66667	-10	-3.66667	0.666667	3.33333	-14.3333	-9.66667	0
15	-0.333333	-12.3333	3.33333	3.66667	2.66667	3.66667	2	-12.6667	-8	-1.66667	-1.66667	2.66667	-17	-0.666667	1.66667	-13	2.33333	-11	-18.3333	-12.6667	-19	-13.3333	-15.6667	-14	-10.6667	-7.33333	-11.6667	-9.33333	-11.6667	-14.6667	-14.3333	-11.3333	-10.6667	-8	-6.33333	-6.66667	-9.33333	-13	-15.3333	-15.3333	-12.6667	-8.33333	-9.66667	-3.33333	1	3.66667	-14	-9.33333	0.333333
16	0	-12	3.66667	4	3	4	2.33333	-12.3333	-7.66667	-1.33333	-1.33333	3	-16.6667	-0.333333	2	-12.6667	2.66667	-10.6667	-18	-12.3333	-18.6667	-13	-15.3333	-13.6667	-10.3333	-7	-11.3333	-9	-11.3333	-14.3333	-14	-11	-10.3333	-7.66667	-6	-6.33333	-9	-12.6667	-15	-15	-12.3333	-8	-9.33333	-3	1.33333	4	-13.6667	-9	0.666667
17	0.333333	-11.6667	4	4.33333	3.33333	4.33333	2.66667	-12	-7.33333	-1	-1	3.33333	-16.3333	0	2.33333	-12.3333	3	-10.3333	-17.6667	-12	-18.3333	-12.6667	-15	-13.3333	-10	-6.66667	-11	-8.66667	-11	-14	-13.6667	-10.6667	-10	-7.33333	-5.66667	-6	-8.66667	-12.3333	-14.6667	-14.6667	-12	-7.66667	-9	-2.66667	1.66667	4.33333	-13.3333	-8.66667	1
18	0.666667	-11.3333	4.33333	4.66667	3.66667	4.66667	3	-11.6667	-7	-0.666667	-0.666667	3.66667	-16	0.333333	2.66667	-12	3.33333	-10	-17.3333	-11.6667	-18	-12.3333	-14.6667	-13	-9.66667	-6.33333	-10.6667	-8.33333	-10.6667	-13.6667	-13.3333	-10.3333	-9.66667	-7	-5.33333	-5.66667	-8.33333	-12	-14.3333	-14.3333	-11.6667	-7.33333	-8.66667	-2.33333	2	4.66667	-13	-8.33333	1.33333
19	1	-11	4.66667	5	4	5	3.33333	-11.3333	-6.66667	-0.333333	-0.333333	4	-15.6667	0.666667	3	-11.6667	3.66667	-9.66667	-17	-11.3333	-17.6667	-12	-14.3333	-12.6667	-9.33333	-6	-10.3333	-8	-10.3333	-13.3333	-13	-10	-9.33333	-6.66667	-5	-5.33333	-8	-11.6667	-14	-14	-11.3333	-7	-8.33333	-2	2.33333	5	-12.6667	-8	1.66667
20	1.33333	-10.6667	5	5.33333	4.33333	5.33333	3.66667	-11	-6.33333	0	0	4.33333	-15.3333	1	3.33333	-11.3333	4	-9.33333	-16.6667	-11	-17.3333	-11.6667	-14	-12.3333	-9	-5.66667	-10	-7.66667	-10	-13	-12.6667	-9.66667	-9	-6.33333	-4.66667	-5	-7.66667	-11.3333	-13.6667	-13.6667	-11	-6.66667	-8	-1.66667	2.66667	5.33333	-12.3333	-7.66667	2
21	1.66667	-10.3333	5.33333	5.66667	4.66667	5.66667	4	-10.6667	-6	0.333333	0.333333	4.66667	-15	1.33333	3.66667	-11	4.33333	-9	-16.3333	-10.6667	-17	-11.3333	-13.6667	-12	-8.66667	-5.33333	-9.66667	-7.33333	-9.66667	-12.6667	-12.3333	-9.33333	-8.66667	-6	-4.33333	-4.66667	-7.33333	-11	-13.3333	-13.3333	-10.6667	-6.33333	-7.66667	-1.33333	3	5.66667	-12	-7.33333	2.33333
22	2	-10	5.66667	6	5	6	4.33333	-10.3333	-5.66667	0.666667	0.666667	5	-14.6667	1.66667	4	-10.6667	4.66667	-8.66667	-16	-10.3333	-16.6667	-11	-13.3333	-11.6667	-8.33333	-5	-9.33333	-7	-9.33333	-12.3333	-12	-9	-8.33333	-5.66667	-4	-4.33333	-7	-10.6667	-13	-13	-10.3333	-6	-7.33333	-1	3.33333	6	-11.6667	-7	2.66667
23	2.33333	-9.66667	6	6.33333	5.33333	6.33333	4.66667	-10	-5.33333	1	1	5.33333	-14.3333	2	4.33333	-10.3333	5	-8.33333	-15.6667	-10	-16.3333	-10.6667	-13	-11.3333	-8	-4.66667	-9	-6.66667	-9	-12	-11.6667	-8.66667	-8	-5.33333	-3.66667	-4	-6.66667	-10.3333	-12.6667	-12.6667	-10	-5.66667	-7	-0.666667	3.66667	6.33333	-11.3333	-6.66667	3
24	2.66667	-9.33333	6.33333	6.66667	5.66667	6.66667	5	-9.66667	-5	1.33333	1.33333	5.66667	-14	2.33333	4.66667	-10	5.33333	-8	-15.3333	-9.66667	-16	-10.3333	-12.6667	-11	-7.66667	-4.33333	-8.66667	-6.33333	-8.66667	-11.6667	-11.3333	-8.33333	-7.66667	-5	-3.33333	-3.66667	-6.33333	-10	-12.3333	-12.3333	-9.66667	-5.33333	-6.66667	-0.333333	4	6.66667	-11	-6.33333	3.33333
25	3	-9	6.66667	7	6	7	5.33333	-9.33333	-4.66667	1.66667	1.66667	6	-13.6667	2.66667	5	-9.66667	5.66667	-7.66667	-15	-9.33333	-15.6667	-10	-12.3333	-10.6667	-7.33333	-4	-8.33333	-6	-8.33333	-11.3333	-11	-8	-7.33333	-4.66667	-3	-3.33333	-6	-9.66667	-12	-12	-9.33333	-5	-6.33333	0	4.33333	7	-10.6667	-6	3.66667
26	3.33333	-8.66667	7	7.33333	6.33333	7.33333	5.66667	-9	-4.33333	2	2	6.33333	-13.3333	3	5.33333	-9.33333	6	-7.33333	-14.6667	-9	-15.3333	-9.66667	-12	-10.3333	-7	-3.66667	-8	-5.66667	-8	-11	-10.6667	-7.66667	-7	-4.33333	-2.66667	-3	-5.66667	-9.33333	-11.6667	-11.6667	-9	-4.66667	-6	0.333333	4.66667	7.33333	-10.3333	-5.66667	4
27	3.66667	-8.33333	7.33333	7.66667	6.66667	7.66667	6	-8.66667	-4	2.33333	2.33333	6.66667	-13	3.33333	5.66667	-9	6.33333	-7	-14.3333	-8.66667	-15	-9.33333	-11.6667	-10	-6.66667	-3.33333	-7.66667	-5.33333	-7.66667	-10.6667	-10.3333	-7.33333	-6.66667	-4	-2.33333	-2.66667	-5.33333	-9	-11.3333	-11.3333	-8.66667	-4.33333	-5.66667	0.666667	5	7.66667	-10	-5.33333	4.33333
28	4	-8	7.66667	8	7	8	6.33333	-8.33333	-3.66667	2.66667	2.66667	7	-12.6667	3.66667	6	-8.66667	6.66667	-6.66667	-14	-8.33333	-14.6667	-9	-11.3333	-9.66667	-6.33333	-3	-7.33333	-5	-7.33333	-10.3333	-10	-7	-6.33333	-3.66667	-2	-2.33333	-5	-8.66667	-11	-11	-8.33333	-4	-5.33333	1	5.33333	8	-9.66667	-5	4.66667
29	4.33333	-7.66667	8	8.33333	7.33333	8.33333	6.66667	-8	-3.33333	3	3	7.33333	-12.3333	4	6.33333	-8.33333	7	-6.33333	-13.6667	-8	-14.3333	-8.66667	-11	-9.33333	-6	-2.66667	-7	-4.66667	-7	-10	-9.66667	-6.66667	-6	-3.33333	-1.66667	-2	-4.66667	-8.33333	-10.6667	-10.6667	-8	-3.66667	-5	1.33333	5.66667	8.33333	-9.33333	-4.66667	5
30	4.66667	-7.33333	8.33333	8.66667	7.66667	8.66667	7	-7.66667	-3	3.33333	3.33333	7.66667	-12	4.33333	6.66667	-8	7.33333	-6	-13.3333	-7.66667	-14	-8.33333	-10.6667	-9	-5.66667	-2.33333	-6.66667	-4.33333	-6.66667	-9.66667	-9.33333	-6.33333	-5.66667	-3	-1.33333	-1.66667	-4.33333	-8	-10.3333	-10.3333	-7.66667	-3.33333	-4.66667	1.66667	6	8.66667	-9	-4.33333	5.33333
31	5	-7	8.66667	9	8		7.33333	-7.33333	-2.66667	3.66667	3.66667	8	-11.6667	4.66667	7	-7.66667	7.66667	-5.66667	-13	-7.33333	-13.6667	-8	-10.3333	-8.66667	-5.33333	-2	-6.33333	-4	-6.33333	-9.33333	-9	-6	-5.33333	-2.66667	-1	-1.33333	-4	-7.66667	-10	-10	-7.33333	-3	-4.33333	2	6.33333	9	-8.66667	-4	5.66667
32	5.33333	-6.66667	9	9.33333	8.33333		7.66667	-7	-2.33333	4	4	8.33333	-11.3333	5	7.33333	-7.33333	8	-5.33333	-12.6667	-7	-13.3333	-7.66667	-10	-8.33333	-5	-1.66667	-6	-3.66667	-6	-9	-8.66667	-5.66667	-5	-2.33333	-0.666667	-1	-3.66667	-7.33333	-9.66667	-9.66667	-7	-2.66667	-4	2.33333	6.66667	9.33333	-8.33333	-3.66667	6
33	5.66667	-6.33333	9.33333	9.66667	8.66667		8	-6.66667	-2	4.33333	4.33333	8.66667	-11	5.33333	7.66667	-7	8.33333	-5	-12.3333	-6.66667	-13	-7.33333	-9.66667	-8	-4.66667	-1.33333	-5.66667	-3.33333	-5.66667	-8.66667	-8.33333	-5.33333	-4.66667	-2	-0.333333	-0.666667	-3.33333	-7	-9.33333	-9.33333	-6.66667	-2.33333	-3.66667	2.66667	7	9.66667	-8	-3.33333	6.33333
34	6	-6	9.66667	10	9		8.33333	-6.33333	-1.66667	4.66667	4.66667	9	-10.6667	5.66667	8	-6.66667	8.66667	-4.66667	-12	-6.33333	-12.6667	-7	-9.33333	-7.66667	-4.33333	-1	-5.33333	-3	-5.33333	-8.33333	-8	-5	-4.33333	-1.66667	0	-0.333333	-3	-6.66667	-9	-9	-6.33333	-2	-3.33333	3	7.33333	10	-7.66667	-3	6.66667
35	6.33333	-5.66667	10		9.33333		8.66667	-6	-1.33333	5	5	9.33333	-10.3333	6	8.33333	-6.33333	9	-4.33333	-11.6667	-6	-12.3333	-6.66667	-9	-7.33333	-4	-0.666667	-5	-2.66667	-5	-8	-7.66667	-4.66667	-4	-1.33333	0.333333	0	-2.66667	-6.33333	-8.66667	-8.66667	-6	-1.66667	-3	3.33333	7.66667	10.3333	-7.33333	-2.66667	7
36	6.66667	-5.33333	10.3333				9	-5.66667	-1	5.33333	5.33333	9.66667	-10	6.33333	8.66667	-6	9.33333	-4	-11.3333	-5.66667	-12	-6.33333	-8.66667	-7	-3.66667	-0.333333	-4.66667	-2.33333	-4.66667	-7.66667	-7.33333	-4.33333	-3.66667	-1	0.666667	0.333333	-2.33333	-6	-8.33333	-8.33333	-5.66667	-1.33333	-2.66667	3.66667	8	10.6667	-7	-2.33333	7.33333
37	7	-5	10.6667				9.33333	-5.33333	-0.666667	5.66667	5.66667	10	-9.66667	6.66667	9	-5.66667	9.66667	-3.66667	-11	-5.33333	-11.6667	-6	-8.33333	-6.66667	-3.33333	0	-4.33333	-2	-4.33333	-7.33333	-7	-4	-3.33333	-0.666667	1	0.666667	-2	-5.66667	-8	-8	-5.33333	-1	-2.33333	4	8.33333	11	-6.66667	-2	7.66667
38	7.33333	-4.66667	11				9.66667	-5	-0.333333	6	6	10.3333	-9.33333	7	9.33333	-5.33333	10	-3.33333	-10.6667	-5	-11.3333	-5.66667	-8	-6.33333	-3	0.333333	-4	-1.66667	-4	-7	-6.66667	-3.66667	-3	-0.333333	1.33333	1	-1.66667	-5.33333	-7.66667	-7.66667	-5	-0.666667	-2	4.33333	8.66667	11.3333	-6.33333	-1.66667	8
39	7.66667	-4.33333	11.3333				10	-4.66667	0	6.33333	6.33333	10.6667	-9	7.33333	9.66667	-5		-3	-10.3333	-4.66667	-11	-5.33333	-7.66667	-6	-2.66667	0.666667	-3.66667	-1.33333	-3.66667	-6.66667	-6.33333	-3.33333	-2.66667	0	1.66667	1.33333	-1.33333	-5	-7.33333	-7.33333	-4.66667	-0.333333	-1.66667	4.66667	9	11.6667	-6	-1.33333	8.33333
40	8	-4	11.6667				10.3333	-4.33333	0.333333	6.66667	6.66667	11	-8.66667	7.66667	10	-4.66667		-2.66667	-10	-4.33333	-10.6667	-5	-7.33333	-5.66667	-2.33333	1	-3.33333	-1	-3.33333	-6.33333	-6	-3	-2.33333	0.333333	2	1.66667	-1	-4.66667	-7	-7	-4.33333	0	-1.33333	5	9.33333	12	-5.66667	-1	8.66667
41	8.33333	-3.66667					10.6667	-4	0.666667	7	7	11.3333	-8.33333	8	10.3333	-4.33333		-2.33333	-9.66667	-4	-10.3333	-4.66667	-7	-5.33333	-2	1.33333	-3	-0.666667	-3	-6	-5.66667	-2.66667	-2	0.666667	2.33333	2	-0.666667	-4.33333	-6.66667	-6.66667	-4	0.333333	-1	5.33333	9.66667	12.3333	-5.33333	-0.666667	9
42	8.66667	-3.33333					11	-3.66667	1	7.33333	7.33333	11.6667	-8	8.33333	10.6667	-4		-2	-9.33333	-3.66667	-10	-4.33333	-6.66667	-5	-1.66667	1.66667	-2.66667	-0.333333	-2.66667	-5.66667	-5.33333	-2.33333	-1.66667	1	2.66667	2.33333	-0.333333	-4	-6.33333	-6.33333	-3.66667	0.666667	-0.666667	5.66667	10	12.6667	-5	-0.333333	9.33333
43	9	-3					11.3333	-3.33333	1.33333	7.66667	7.66667	12	-7.66667	8.66667		-3.66667		-1.66667	-9	-3.33333	-9.66667	-4	-6.33333	-4.66667	-1.33333	2	-2.33333	0	-2.33333	-5.33333	-5	-2	-1.33333	1.33333	3	2.66667	0	-3.66667	-6	-6	-3.33333	1	-0.333333	6	10.3333	13	-4.66667	0	9.66667
44	9.33333	-2.66667					11.6667	-3	1.66667	8	8	12.3333	-7.33333	9		-3.33333		-1.33333	-8.66667	-3	-9.33333	-3.66667	-6	-4.33333	-1	2.33333	-2	0.333333	-2	-5	-4.66667	-1.66667	-1	1.66667	3.33333	3	0.333333	-3.33333	-5.66667	-5.66667	-3	1.33333	0	6.33333	10.6667	13.3333	-4.33333	0.333333	10
45	9.66667	-2.33333					12	-2.66667	2	8.33333	8.33333	12.6667	-7	9.33333		-3		-1	-8.33333	-2.66667	-9	-3.33333	-5.66667	-4	-0.666667	2.66667	-1.66667	0.666667	-1.66667	-4.66667	-4.33333	-1.33333	-0.666667	2	3.66667	3.33333	0.666667	-3	-5.33333	-5.33333	-2.66667	1.66667	0.333333	6.66667	11	13.6667	-4	0.666667	10.3333
46	10	-2					12.3333	-2.33333	2.33333	8.66667	8.66667	13	-6.66667	9.66667		-2.66667		-0.666667	-8	-2.33333	-8.66667	-3	-5.33333	-3.66667	-0.333333	3	-1.33333	1	-1.33333	-4.33333	-4	-1	-0.333333	2.33333	4	3.66667	1	-2.66667	-5	-5	-2.33333	2	0.666667	7	11.3333	14	-3.66667	1	10.6667
47	10.3333	-1.66667					12.6667	-2	2.66667	9	9	13.3333	-6.33333	10		-2.33333		-0.333333	-7.66667	-2	-8.33333	-2.66667	-5	-3.33333	0	3.33333	-1	1.33333	-1	-4	-3.66667	-0.666667	0	2.66667	4.33333	4	1.33333	-2.33333	-4.66667	-4.66667	-2	2.33333	1	7.33333	11.6667	14.3333	-3.33333	1.33333	11
48	10.6667	-1.33333						-1.66667	3	9.33333	9.33333		-6	10.3333		-2		0	-7.33333	-1.66667	-8	-2.33333	-4.66667	-3	0.333333	3.66667	-0.666667	1.66667	-0.666667	-3.66667	-3.33333	-0.333333	0.333333	3	4.66667	4.33333	1.66667	-2	-4.33333	-4.33333	-1.66667	2.66667	1.33333	7.66667	12	14.6667	-3	1.66667	11.3333
49	11	-1						-1.33333	3.33333	9.66667	9.66667		-5.66667	10.6667		-1.66667		0.333333	-7	-1.33333	-7.66667	-2	-4.33333	-2.66667	0.666667	4	-0.333333	2	-0.333333	-3.33333	-3	0	0.666667	3.33333	5	4.66667	2	-1.66667	-4	-4	-1.33333	3	1.66667	8	12.3333		-2.66667	2	11.6667
50	11.3333	-0.666667						-1	3.66667	10	10		-5.33333	11		-1.33333		0.666667	-6.66667	-1	-7.33333	-1.66667	-4	-2.33333	1	4.33333	0	2.33333	0	-3	-2.66667	0.333333	1	3.66667	5.33333	5	2.33333	-1.33333	-3.66667	-3.66667	-1	3.33333	2	8.33333	12.6667		-2.33333	2.33333
51	11.6667	-0.333333						-0.666667	4	10.3333	10.3333		-5	11.3333		-1		1	-6.33333	-0.666667	-7	-1.33333	-3.66667	-2	1.33333	4.66667	0.333333	2.66667	0.333333	-2.66667	-2.33333	0.666667	1.33333	4	5.66667	5.33333	2.66667	-1	-3.33333	-3.33333	-0.666667	3.66667	2.33333	8.66667			-2	2.66667
52	12	0						-0.333333	4.33333	10.6667	10.6667		-4.66667	11.6667		-0.666667		1.33333	-6	-0.333333	-6.66667	-1	-3.33333	-1.66667	1.66667	5	0.666667	3	0.666667	-2.33333	-2	1	1.66667	4.33333	6	5.66667	3	-0.666667	-3	-3	-0.333333	4	2.66667	9			-1.66667	3
53	12.3333	0.333333						0	4.66667	11	11		-4.33333	12		-0.333333		1.66667	-5.66667	0	-6.33333	-0.666667	-3	-1.33333	2	5.33333	1	3.33333	1	-2	-1.66667	1.33333	2	4.66667	6.33333	6	3.33333	-0.333333	-2.66667	-2.66667	0	4.33333	3	9.33333			-1.33333	3.33333
54	12.6667	0.666667						0.333333	5	11.3333	11.3333		-4			0		2	-5.33333	0.333333	-6	-0.333333	-2.66667	-1	2.33333	5.66667	1.33333	3.66667	1.33333	-1.66667	-1.33333	1.66667	2.33333	5	6.66667	6.33333	3.66667	0	-2.33333	-2.33333	0.333333	4.66667	3.33333	9.66667			-1	3.66667
55	13	1						0.666667	5.33333	11.6667	11.6667		-3.66667			0.333333		2.33333	-5	0.666667	-5.66667	0	-2.33333	-0.666667	2.66667	6	1.66667	4	1.66667	-1.33333	-1	2	2.66667	5.33333	7	6.66667	4	0.333333	-2	-2	0.666667	5	3.66667	10			-0.666667	4
56	13.3333	1.33333						1	5.66667	12			-3.33333			0.666667		2.66667	-4.66667	1	-5.33333	0.333333	-2	-0.333333	3	6.33333	2	4.33333	2	-1	-0.666667	2.33333	3	5.66667	7.33333	7	4.33333	0.666667	-1.66667	-1.66667	1	5.33333	4	10.3333			-0.333333	4.33333
57		1.66667						1.33333	6				-3			1		3	-4.33333	1.33333	-5	0.666667	-1.66667	0	3.33333	6.66667	2.33333	4.66667	2.33333	-0.666667	-0.333333	2.66667	3.33333	6	7.66667	7.33333	4.66667	1	-1.33333	-1.33333	1.33333	5.66667	4.33333	10.6667			0	4.66667
58		2						1.66667	6.33333				-2.66667			1.33333		3.33333	-4	1.66667	-4.66667	1	-1.33333	0.333333	3.66667	7	2.66667	5	2.66667	-0.333333	0	3	3.66667	6.33333	8	7.66667	5	1.33333	-1	-1	1.66667	6	4.66667	11			0.333333	5
59		2.33333						2	6.66667				-2.33333			1.66667		3.66667	-3.66667	2	-4.33333	1.33333	-1	0.666667	4	7.33333	3	5.33333	3	0	0.333333	3.33333	4	6.66667	8.33333	8	5.33333	1.66667	-0.666667	-0.666667	2	6.33333	5	11.3333			0.666667	5.33333
60		2.66667						2.33333	7				-2			2		4	-3.33333	2.33333	-4	1.66667	-0.666667	1	4.33333	7.66667	3.33333	5.66667	3.33333	0.333333	0.666667	3.66667	4.33333	7	8.66667	8.33333	5.66667	2	-0.333333	-0.333333	2.33333	6.66667	5.33333	11.6667			1	5.66667
61		3						2.66667	7.33333				-1.66667			2.33333		4.33333	-3	2.66667	-3.66667	2	-0.333333	1.33333	4.66667	8	3.66667	6	3.66667	0.666667	1	4	4.66667	7.33333	9	8.66667	6	2.33333	0	0	2.66667	7	5.66667	12			1.33333	6
62		3.33333						3	7.66667				-1.33333			2.66667		4.66667	-2.66667	3	-3.33333	2.33333	0	1.66667	5	8.33333	4	6.33333	4	1	1.33333	4.33333	5	7.66667	9.33333	9	6.33333	2.66667	0.333333	0.333333	3	7.33333	6	12.3333			1.66667	6.33333
63		3.66667						3.33333	8				-1			3		5	-2.33333	3.33333	-3	2.66667	0.333333	2	5.33333	8.66667	4.33333	6.66667	4.33333	1.33333	1.66667	4.66667	5.33333	8	9.66667	9.33333	6.66667	3	0.666667	0.666667	3.33333	7.66667	6.33333	12.6667			2	6.66667
64		4						3.66667	8.33333				-0.666667			3.33333		5.33333	-2	3.66667	-2.66667	3	0.666667	2.33333	5.66667	9	4.66667	7	4.66667	1.66667	2	5	5.66667	8.33333	10	9.66667	7	3.33333	1	1	3.66667	8	6.66667				2.33333	7
65		4.33333						4	8.66667				-0.333333			3.66667		5.66667	-1.66667	4	-2.33333	3.33333	1	2.66667	6	9.33333	5	7.33333	5	2	2.33333	5.33333	6	8.66667	10.3333	10	7.33333	3.66667	1.33333	1.33333	4	8.33333	7				2.66667	7.33333
66		4.66667						4.33333	9				0			4		6	-1.33333	4.33333	-2	3.66667	1.33333	3	6.33333	9.66667	5.33333	7.66667	5.33333	2.33333	2.66667	5.66667	6.33333	9	10.6667	10.3333	7.66667	4	1.66667	1.66667	4.33333	8.66667	7.33333				3	7.66667
67		5						4.66667	9.33333				0.333333			4.33333		6.33333	-1	4.66667	-1.66667	4	1.66667	3.33333	6.66667	10	5.66667	8	5.66667	2.66667	3	6	6.66667	9.33333	11	10.6667	8	4.33333	2	2	4.66667	9	7.66667				3.33333	8
68		5.33333						5	9.66667				0.666667			4.66667		6.66667	-0.666667	5	-1.33333	4.33333	2	3.66667	7	10.3333	6	8.33333	6	3	3.33333	6.33333	7	9.66667	11.3333	11	8.33333	4.66667	2.33333	2.33333	5	9.33333	8				3.66667	8.33333
69		5.66667						5.33333	10				1			5		7	-0.333333	5.33333	-1	4.66667	2.33333	4	7.33333	10.6667	6.33333	8.66667	6.33333	3.33333	3.66667	6.66667	7.33333	10	11.6667	11.3333	8.66667	5	2.66667	2.66667	5.33333	9.66667	8.33333				4	8.66667
70		6						5.66667	10.3333				1.33333			5.33333		7.33333	0	5.66667	-0.666667	5	2.66667	4.33333	7.66667	11	6.66667	9	6.66667	3.66667	4	7	7.66667	10.3333	12	11.6667	9	5.33333	3	3	5.66667	10	8.66667				4.33333	9
71		6.33333						6	10.6667				1.66667			5.66667		7.66667	0.333333	6	-0.333333	5.33333	3	4.66667	8	11.3333	7	9.33333	7	4	4.33333	7.33333	8	10.6667	12.3333	12	9.33333	5.66667	3.33333	3.33333	6	10.3333	9				4.66667	9.33333
72		6.66667						6.33333	11				2			6		8	0.666667	6.33333	0	5.66667	3.33333	5	8.33333	11.6667	7.33333	9.66667	7.33333	4.33333	4.66667	7.66667	8.33333	11	12.6667	12.3333	9.66667	6	3.66667	3.66667	6.33333	10.6667	9.33333				5	9.66667
73		7						6.66667	11.3333				2.33333			6.33333		8.33333	1	6.66667	0.333333	6	3.66667	5.33333	8.66667	12	7.66667	10	7.66667	4.66667	5	8	8.66667	11.3333	13	12.6667	10	6.33333	4	4	6.66667	11	9.66667				5.33333	10
74		7.33333						7	11.6667				2.66667			6.66667		8.66667	1.33333	7	0.666667	6.33333	4	5.66667	9	12.3333	8	10.3333	8	5	5.33333	8.33333	9	11.6667	13.3333	13	10.3333	6.66667	4.33333	4.33333	7	11.3333	10				5.66667	10.3333
75		7.66667						7.33333	12				3			7		9	1.66667	7.33333	1	6.66667	4.33333	6	9.33333	12.6667	8.33333	10.6667	8.33333	5.33333	5.66667	8.66667	9.33333	12	13.6667	13.3333	10.6667	7	4.66667	4.66667	7.33333	11.6667	10.3333				6	10.6667
76		8						7.66667	12.3333				3.33333			7.33333		9.33333	2	7.66667	1.33333	7	4.66667	6.33333	9.66667	13	8.66667	11	8.66667	5.66667	6	9	9.66667	12.3333	14	13.6667	11	7.33333	5	5	7.66667	12	10.6667				6.33333	11
77		8.33333						8					3.66667			7.66667		9.66667	2.33333	8	1.66667	7.33333	5	6.66667	10	13.3333	9	11.3333	9	6	6.33333	9.33333	10	12.6667	14.3333	14		7.66667	5.33333	5.33333	8	12.3333	11				6.66667	11.3333
78		8.66667						8.33333					4			8		10	2.66667	8.33333	2	7.66667	5.33333	7	10.3333	13.6667	9.33333	11.6667	9.33333	6.33333	6.66667	9.66667	10.3333	13	14.6667	14.3333		8	5.66667	5.66667	8.33333	12.6667	11.3333				7	11.6667
79		9						8.66667					4.33333			8.33333		10.3333	3	8.66667	2.33333	8	5.66667	7.33333	10.6667	14	9.66667	12	9.66667	6.66667	7	10	10.6667	13.3333	15			8.33333	6	6	8.66667	13	11.6667				7.33333	12
80		9.33333						9					4.66667			8.66667		10.6667	3.33333	9	2.66667	8.33333	6	7.66667	11		10	12.3333	10	7	7.33333	10.3333	11		15.3333			8.66667	6.33333	6.33333	9	13.3333	12				7.66667	12.3333
81		9.66667						9.33333					5			9			3.66667	9.33333	3	8.66667	6.33333	8	11.3333		10.3333	12.6667	10.3333	7.33333	7.66667	10.6667	11.3333					9	6.66667	6.66667	9.33333	13.6667	12.3333				8	12.6667
82		10						9.66667					5.33333			9.33333			4	9.66667	3.33333	9	6.66667	8.33333	11.6667		10.6667	13	10.6667	7.66667	8	11	11.6667					9.33333	7	7	9.66667	14	12.6667				8.33333	13
83		10.3333						10					5.66667			9.66667			4.33333	10	3.66667	9.33333	7	8.66667	12		11	13.3333	11	8	8.33333	11.3333	12					9.66667	7.33333	7.33333	10		13				8.66667	13.3333
84		10.6667						10.3333					6			10			4.66667	10.3333	4	9.66667	7.33333	9			11.3333		11.3333	8.33333	8.66667	11.6667	12.3333					10	7.66667	7.66667	10.3333		13.3333				9	13.6667
85		11						10.6667					6.33333			10.3333			5	10.6667	4.33333	10	7.66667	9.33333			11.6667		11.6667	8.66667	9	12	12.6667					10.3333	8	8	10.6667		13.6667				9.33333
86		11.3333						11					6.66667			10.6667			5.33333	11	4.66667	10.3333	8	9.66667			12		12	9	9.33333	12.3333	13					10.6667	8.33333	8.33333	11		14				9.66667
87		11.6667						11.3333					7			11			5.66667	11.3333	5	10.6667	8.33333	10			12.3333		12.3333	9.33333	9.66667	12.6667						11	8.66667	8.66667	11.3333		14.3333				10
88		12						11.6667					7.33333			11.3333			6	11.6667	5.33333	11	8.66667	10.3333					12.6667	9.66667	10	13						11.3333	9	9							10.3333
89		12.3333											7.66667			11.6667			6.33333	12	5.66667	11.3333	9	10.6667					13	10	10.3333							11.6667	9.33333	9.33333							10.6667
90													8			12			6.66667	12.3333	6	11.6667	9.33333	11					13.3333	10.3333	10.6667							12	9.66667	9.66667							11
91													8.33333			12.3333			7	12.6667	6.33333	12	9.66667						13.6667	10.6667								12.3333	10	10							11.3333
92													8.66667			12.6667			7.33333	13	6.66667		10						14	11								12.6667	10.3333	10.3333							11.6667
93													9			13			7.66667	13.3333	7		10.3333						14.3333	11.3333								13	10.6667	10.6667							12
94													9.33333			13.3333			8	13.6667	7.33333		10.6667						14.6667	11.6667								13.3333	11	11							12.3333
95													9.66667						8.33333	14	7.66667		11						15	12								13.6667	11.3333	11.3333
96													10						8.66667	14.3333	8		11.3333						15.3333	12.3333								14	11.6667	11.6667
97													10.3333						9		8.33333		11.6667						15.6667	12.6667								14.3333	12	12
98													10.6667						9.33333		8.66667								16	13								14.6667	12.3333	12.3333
99													11						9.66667		9								16.3333
100													11.3333						10		9.33333
101													11.6667						10.3333		9.66667
102													12						10.6667		10
103													12.3333						11		10.3333
104													12.6667						11.3333		10.6667
105													13						11.6667		11
106													13.3333						12		11.3333
107													13.6667						12.3333		11.6667
108																			12.6667		12
109
110
111
112
113
114
115
116
117
118
119
120
121
122
123
124
125
126
127
128
129
130
131
132
133
134
135
136
137
138
139
140
141
142
143
144
145
146
147
148
149
150
151
152
153
154
155
156
157
158
159
160
161
162
163
164
165
166
167
168
169
170
171
172
173
174
175
176
177
178
179
180
181
182
183
184
185
186
187
188
189
190
191
192
193
194
195
196
197
198
199
200
201
202
203
204
205
206
207
208
209
210
211
212
213
214
215
216
217
218
219
220
221
222
223
224
225
226
227
228
229
230
231
232
233
234
235
236
237
238
239
240
241
242
243
244
245
246
247
248
249
250
251
252
253
254
255
256
257
258
259
260
261
262
263
264
265
266
267
268
269
270
271
272
273
274
275
276
277
278
279
280
281
282
283
284
285
286
287
288
289
290
291
292
293
294
295
296
297
298
299
[truncated: 47 more columns]

## Sheet: Rb_concentration
	siCtrl	siCtrl	siCtrl	siCtrl	siCtrl	siCtrl	siCtrl	siCtrl	siCtrl	siCtrl	siCtrl	siCtrl	siCtrl	siCtrl	siCtrl	siCtrl	siCtrl	siCtrl	siCtrl	siCtrl	siCtrl	siCtrl	siCtrl	siCtrl	siCtrl	siCtrl	siCtrl	siCtrl	siCtrl	siCtrl	siCtrl	siCtrl	siCtrl	siCtrl	siCtrl	siCtrl	siCtrl	siCtrl	siCtrl	siCtrl	siCtrl	siCtrl	siCtrl	siCtrl	siCtrl	siCtrl	siCtrl	siCtrl	siCtrl
0	5.86275	10.8138	9.6043	6.96866	8.41234	7.26844	11.1619	9.79489	10.9541	6.85676	6.44285	6.41004	7.34225	7.30695	4.55926	10.2686	6.22152	10.3569	9.89443	8.05787	3.59459	6.8471	6.1909	5.41478	8.61404	8.03777	5.64957	4.80755	6.23522	8.77142	7.23095	10.6294	9.43745	7.80597	7.43855	7.19085	5.57565	10.6936	4.81022	7.23152	8.08413	6.47736	6.23131	6.8395	7.38965	7.39711	16.5699	5.14811	4.65652
1	4.55751	7.58215	4.4946	7.46807	6.93189	7.02399	6.81713	7.31869	7.66978	5.0783	5.90748	4.96715	6.26213	5.35049	4.34903	8.69721	7.23417	9.57904	7.03252	6.25835	2.87054	5.69878	5.79007	5.07379	7.73521	7.06138	4.78409	4.9105	5.96522	8.06998	6.0991	9.75454	8.07917	6.46408	7.84673	5.99869	5.06619	5.26105	4.58658	6.33632	6.68903	5.41045	6.12095	6.63956	6.93153	6.37846	12.8066	4.43067	4.60657
2	4.03702	5.76176	3.69547	6.70014	6.64232	6.49507	5.98953	4.98657	5.3698	5.67155	7.55499	4.51282	5.31311	4.2983	3.90287	6.13767	5.96519	7.62929	6.30749	4.82004	3.03736	5.0133	5.28788	4.9108	6.72612	7.99299	4.12588	4.54922	5.63456	7.45395	5.84013	5.45378	8.06068	6.04877	6.38414	5.30688	4.90664	6.48505	4.63224	6.41617	5.68016	4.3768	5.22625	5.75059	6.03937	6.4107	14.0679	4.33715	4.15911
3	3.79097	4.58631	2.86105	6.16367	5.9195	6.44463	5.75421	4.80327	5.46554	5.51997	9.88608	4.46305	3.79825	4.41704	4.55193	5.48655	6.63267	4.88059	5.27678	4.60813	2.97108	4.1572	5.51272	4.34664	7.43319	8.07745	3.54644	3.80477	6.29041	6.8064	5.62041	4.26571	7.9553	5.9864	5.66509	4.2775	3.76703	5.10256	4.07234	6.27946	4.80355	3.90261	5.06227	5.62986	4.8344	5.46931	14.3328	4.8903	2.9493
4	3.95271	5.02397	2.91983	6.12733	5.67101	5.90756	5.04822	5.31295	4.93932	5.32743	6.16385	4.85299	3.39893	3.20946	4.53105	5.79727	5.55947	3.6795	6.24598	4.67178	2.97108	3.89861	4.70012	4.79945	7.10535	6.68375	3.45051	4.36451	5.56225	7.16	6.06756	4.13079	8.38031	5.88805	5.43048	3.86055	3.57223	4.72774	3.78725	5.90823	4.66508	4.22508	4.37701	4.62495	4.73659	5.14235	13.1569	4.13949	2.97179
5	3.75136	4.88682	3.09885	6.10275	5.81658	5.38766	4.55471	5.37524	4.32304	4.55362	5.24669	4.90277	3.46273	3.14436	4.32154	5.09547	4.78702	3.91842	5.90376	5.93896	2.97108	3.77176	4.93988	4.77724	6.88869	6.47325	3.3376	4.44166	4.88301	7.36906	5.25918	3.60649	7.71785	5.35252	4.66161	3.99051	3.39837	4.30182	3.64737	5.35418	4.87716	3.71081	4.50675	4.74792	4.11593	4.67863	12.1014	4.20107	2.91266
6	3.57813	5.44231	3.17948	5.69858	5.45125	4.91629	5.90972	4.97924	4.21801	4.54252	5.19196	5.68527	2.78792	2.8067	3.33618	5.08361	5.6244	4.43034	5.67207	5.2321	2.97108	3.54006	4.76598	4.36376	7.95138	6.06034	3.1948	4.05522	4.42693	8.26369	5.26828	3.75861	6.67982	4.869	4.70069	3.56732	2.89503	4.28886	3.29811	5.6314	4.6939	3.6863	4.74629	4.92655	3.36973	4.92513	10.3918	4.63422	3.02272
7	3.53793	5.43132	3.91129	5.3822	4.8751	4.81237	6.72753	4.69095	3.90022	4.06937	4.62731	5.91297	2.78052	3.00717	3.42708	4.15635	5.82161	4.41392	4.8449	4.82138	2.97108	3.59501	4.82659	4.10426	8.20742	5.95519	3.43706	4.86186	4.03507	6.17322	5.08516	3.34175	6.73983	4.98556	4.59912	3.44413	2.87693	4.29494	3.06471	4.95073	4.50609	3.5803	4.83871	4.3613	3.66689	4.72905	11.4967	4.57897	3.16539
8	3.15552	5.88196	3.85799	5.41902	4.62737	4.67577	8.15399	4.42518	4.01597	3.75396	4.24771	4.74404	2.57136	3.08534	3.72863	4.76571	4.72401	3.80194	4.71428	4.4496	2.75386	3.55449	4.48066	4.97597	7.29623	5.52179	3.46772	4.38066	4.05954	5.7609	5.09012	3.07448	6.0589	4.90951	4.67052	3.35828	2.87121	4.22709	2.9912	4.64544	3.91341	3.46003	4.67723	4.08758	3.61934	4.47435	9.54885	4.34759	3.32178
9	2.81063	5.88106	3.57466	5.73988	4.60612	4.60213	7.62369	4.36416	3.99595	3.71724	4.29046	4.14549	2.31273	2.74369	4.2966	3.85388	4.65359	4.22938	4.33016	5.38349	2.54169	3.80983	4.48066	4.14092	6.44439	6.41125	3.59702	4.39015	4.25735	5.45866	4.70917	3.46792	6.33162	4.34349	4.68395	3.34923	2.7451	4.42339	3.1276	4.93325	3.7463	3.13133	4.6073	4.11138	3.57175	4.11189	9.54885	3.91182	3.18693
10	2.83376	6.01512	3.55471	5.88065	4.78878	4.34093	8.02497	4.03699	4.17253	3.98265	4.81818	3.83174	2.51643	2.782	4.63228	3.47873	3.81824	4.74859	4.68594	5.1939	2.48661	3.54277	4.29003	3.9855	6.47382	5.78146	3.56916	4.56218	4.18711	5.55863	4.84792	3.25007	6.51797	4.27935	4.60086	3.49848	2.84614	4.38787	3.01225	4.31027	3.59821	2.90398	4.35724	4.63945	3.51705	4.15787	9.54885	3.98618	3.25993
11	4.60502	6.18814	3.14633	5.57691	5.28792	4.17319	7.27707	3.61899	3.71944	3.79925	4.82183	4.33099	2.18177	2.75234	4.32629	3.78544	4.10201	4.75344	3.6616	5.22688	2.47719	3.67878	4.02228	3.61369	6.47679	6.18465	3.92784	4.29213	4.1136	5.7613	4.31385	3.57932	6.15475	4.08703	4.41917	3.30875	3.27191	3.91576	2.82655	4.31356	3.49398	3.67849	4.77624	5.20192	3.88375	4.08742	6.07854	4.5882	4.75042
12	3.56043	7.25816	2.87137	5.55902	4.83646	4.5244	5.56551	3.47806	3.71243	4.2375	5.15944	6.16599	1.94203	2.73475	4.08239	4.19005	4.00325	4.57097	3.63192	5.85542	2.87887	3.77357	4.57776	3.85996	7.3917	7.1442	4.61839	3.75432	4.18778	5.38483	3.96016	3.66954	6.32358	3.62349	4.30075	3.53479	3.67775	4.61622	3.00097	3.73596	3.63685	3.46716	4.60289	4.49108	3.53187	4.15458	5.67466	4.84441	4.72177
13	3.16837	7.32376	2.64416	5.66487	5.02265	4.44622	5.79232	3.64396	3.5771	3.96744	4.48644	4.86148	2.23609	2.9626	3.83956	3.20595	4.11744	4.5862	3.73044	5.73632	3.12485	4.0529	4.0701	4.23769	7.51016	6.5308	4.70388	3.64634	4.10904	4.9387	3.49132	3.78903	6.05696	2.98217	4.02303	3.22261	3.49928	4.20022	3.17998	3.61597	3.66673	3.59053	4.76175	4.53275	3.76007	4.15556	6.35657	3.56816	4.28515
14	3.59731	6.13415	2.56296	5.95731	5.11059	4.25083	5.98896	3.65623	4.05229	4.06041	4.55693	4.26463	2.21655	3.28704	4.02155	3.77225	4.54565	4.89507	4.03205	5.19963	3.27602	4.13526	4.57226	3.91574	7.89228	6.32089	4.5778	3.69356	3.79992	4.81692	3.99451	3.37477	6.99608	3.18547	3.96784	3.08966	3.83636	4.22452	2.9197	4.12384	3.08401	3.8512	5.26763	4.4106	3.94476	5.00211	6.23758	3.44321	3.90744
15	3.90053	5.554	2.67645	5.96155	5.19441	4.52781	4.96927	4.18194	4.10827	4.33872	4.05814	4.88921	2.32945	3.68435	5.04011	3.31318	4.86398	3.87267	4.16376	5.84277	3.27102	4.0168	4.33076	3.71051	9.01714	5.92606	4.96731	3.59355	4.11692	4.10644	3.50174	3.40401	6.0018	3.6363	3.54084	3.32665	3.62781	5.40901	3.00768	4.16917	3.04413	4.09041	5.37796	4.67561	3.72519	4.10934	5.32524	3.47174	4.18848
16	3.50017	5.23287	2.87191	5.87238	5.18031	4.56904	5.10652	4.2279	4.17483	3.64579	4.43098	4.50132	1.99514	3.06747	4.53872	3.40832	4.83603	3.38954	4.19108	5.08936	3.67724	4.03404	3.70344	3.39917	8.59437	5.79786	5.01884	3.48171	3.93504	4.31675	3.49907	3.20179	6.78313	3.24379	3.31971	3.41269	3.71327	5.10383	2.98929	3.86753	3.31995	4.21927	4.59818	4.68891	3.70166	4.04478	5.19161	3.7715	4.79242
17	3.58177	5.09744	3.25328	5.87879	5.45169	4.20899	5.03508	4.23181	4.0575	3.61906	3.83436	4.46172	2.04739	3.00309	4.73771	2.94214	4.63737	3.25213	4.36035	4.18807	3.38062	4.32937	3.47547	3.26246	6.14196	5.80023	4.37461	3.56744	3.92403	4.41553	3.16525	3.3299	7.33393	3.17853	3.45247	3.72464	4.315	4.29262	3.18554	4.43523	3.28954	4.07981	5.44285	5.10201	3.44656	3.64494	5.70373	3.69165	4.43663
18	3.83253	5.26816	3.07203	5.85426	5.41754	4.24212	4.72917	3.95881	3.97424	3.2939	4.10523	5.71011	2.00478	3.14013	4.14714	2.47834	4.70044	3.15792	4.40206	4.21915	3.36424	4.38136	3.6204	3.53579	5.92422	5.37339	4.35309	3.95179	4.42555	4.42799	3.05983	3.94082	7.04948	3.16386	3.18426	3.54809	3.5384	3.79967	3.09393	4.03773	2.91499	3.79598	6.1192	4.30547	3.53728	3.62193	6.07444	3.48884	4.76462
19	3.90289	4.83472	3.02549	5.47101	5.21802	4.25386	4.5086	5.17956	3.50542	3.20335	4.24882	7.38512	2.18154	3.23577	3.88525	2.64944	4.76128	3.08354	4.88866	5.26359	3.4958	4.37592	3.92635	3.39106	6.24795	5.66275	4.77384	4.12972	4.22514	4.85742	3.4592	3.72778	6.49145	3.13441	3.60525	3.68215	2.98252	4.37067	3.19322	3.447	3.26395	3.63155	6.1192	4.6082	3.56287	3.5598	5.56854	3.26005	3.82522
20	3.75389	4.64071	3.10256	5.33984	4.85977	4.44237	4.88016	4.20511	3.4705	2.9276	3.97524	7.96015	2.90246	4.42862	3.56395	2.83913	5.38215	2.8252	4.23511	5.0321	3.17133	4.17794	3.88933	3.66351	5.88397	5.25554	4.36236	3.88409	3.75581	4.51175	3.35863	4.03095	6.15771	3.25119	3.69689	4.85694	3.03653	3.82753	2.75594	3.20748	3.21982	3.24022	4.7	4.97094	3.50871	3.3809	5.2163	4.12944	3.98379
21	3.70984	4.6205	3.32351	5.33389	4.68393	4.33083	5.10685	3.69232	3.25862	2.86426	4.05584	6.92347	2.39173	4.96924	3.38283	3.55644	4.65914	2.85395	4.27605	4.87451	3.0958	4.13281	3.58251	3.28558	5.79292	4.59953	4.28195	3.83769	3.73494	4.23225	3.28208	4.36727	6.21786	3.28489	3.6031	4.51806	3.08396	3.68144	3.06244	3.01957	4.28571	3.70965	4.82377	5.17521	3.92664	3.77809	5.58567	4.20956	3.49035
22	3.59485	4.79873	3.69907	5.50128	4.55528	4.53306	5.2833	4.48284	3.13508	2.94915	4.49384	5.81773	2.11253	4.87053	3.36111	4.48489	4.65857	2.87241	4.09812	5.83543	3.87903	4.47663	3.49458	3.22803	5.73388	4.73199	4.26691	3.75535	4.26172	3.72937	3.40515	4.30765	6.75564	3.533	3.05836	3.7501	2.79572	3.59541	3.09488	3.41084	3.49893	3.66479	4.75614	4.21146	3.82126	3.31221	4.62142	3.55754	3.41752
23	3.37015	4.64579	3.58526	5.65989	4.86319	4.36568	4.81754	4.45656	3.05716	3.06098	4.96148	4.62637	2.1527	4.56251	3.3555	3.22129	4.61574	2.8414	3.77814	5.43831	4.58527	4.67526	3.61817	2.94917	5.04622	6.14291	4.1845	3.62605	4.45787	3.9663	3.31829	3.68128	5.46242	3.62812	2.93879	3.83138	2.57527	4.05841	2.88202	3.6468	3.29433	3.75227	4.58413	4.46567	4.51276	3.44886	4.65433	3.03113	3.80408
24	3.74012	4.48932	3.54978	5.57974	5.35324	4.26945	4.23501	4.0151	2.88819	2.88872	4.29407	4.10786	2.23193	3.74051	3.6956	2.77495	5.24853	3.18668	3.84961	4.81037	3.51686	4.66035	3.40866	2.89585	4.26942	4.58416	4.39848	3.66044	5.05721	4.22777	3.4707	4.14649	5.37685	3.60787	2.97437	3.1524	2.90149	4.53696	2.85472	3.22475	3.43908	3.98588	4.93676	4.46245	4.86461	3.54205	4.47313	3.36739	3.58483
25	3.4062	4.60853	3.4881	5.54631	5.54728	4.31575	4.16057	4.60579	3.28872	2.92118	4.06652	4.06035	2.33219	3.47957	3.84363	2.63785	4.09094	3.17086	3.65885	5.07031	3.35706	5.13703	3.23866	3.00145	3.84085	4.69038	4.32833	3.52683	6.10134	4.36744	3.39003	3.36359	5.03298	3.35365	2.77018	3.506	2.90739	4.16613	3.00811	3.11176	4.24388	3.50876	4.64434	5.79981	4.90102	3.67167	4.11139	2.88987	3.70288
26	3.23777	3.77844	3.45398	5.15026	4.75568	4.5254	3.84949	4.60579	3.28872	2.77446	4.03971	3.84215	2.25089	3.48155	3.48907	2.79948	4.09524	3.09878	3.37772	5.29801	3.07705	4.96017	3.54592	3.14094	3.58896	4.1707	4.14842	3.62159	5.39803	4.48599	3.30086	3.23269	4.94771	3.43939	3.39647	3.48172	2.98292	4.02694	2.86434	3.63235	3.87734	3.21431	4.8158	5.80524	4.91465	3.84187	3.50262	2.80426	3.467
27	3.77849	3.62186	3.45398	5.12975	4.37634	4.75674	4.23084	2.97582	3.1738	3.07035	4.10899	4.09535	2.24831	3.38292	3.56447	2.79146	4.71076	3.04287	3.04747	4.22061	2.84571	4.46216	3.38292	3.39303	3.52786	4.07679	3.7664	3.63654	5.02777	4.41832	3.50525	3.25425	4.91881	3.42921	3.52955	3.45563	3.22551	4.22124	2.77192	3.67225	3.09609	3.55635	4.38272	5.05046	4.68152	4.08236	3.50262	2.95356	3.26927
28	3.62088	3.32046	3.18516	5.11447	4.50776	4.61285	4.65089	3.28414	2.65637	3.45316	4.69569	3.93797	2.56012	2.96286	3.47062	3.00122	4.37178	3.10551	2.57431	3.92822	2.80507	4.24775	3.16639	2.84145	3.72035	4.08243	3.61453	3.41947	5.38691	4.28261	4.06833	3.31569	4.14813	3.04147	3.27479	3.50662	3.32398	4.07634	2.99296	3.70458	3.24917	3.49377	4.35404	6.08757	4.65351	3.63469	3.53356	2.80798	3.4396
29	3.35422	3.66908	3.34987	4.96002	4.57454	4.51344	5.30343	3.53575	2.85106	3.46723	7.42491	3.75054	2.36246	2.99293	3.56864	2.7165	4.58294	3.13329	2.6945	3.71601	2.62257	4.19307	3.59409	2.69994	3.79472	4.52406	3.6824	3.31415	4.55535	4.36751	4.46903	3.46356	4.10456	3.09946	3.58455	4.57545	3.72451	4.17115	2.96208	3.56178	3.18359	3.73822	4.51406	5.51353	4.94927	3.28817	5.51022	2.80321	3.85421
30	2.98249	3.58478	3.41198	5.15609	4.76786	4.31017	6.27321	4.89756	3.03133	3.40787	7.11903	3.94062	2.00865	2.95195	3.65029	2.5644	4.51254	3.20803	2.80235	4.031	2.36132	4.39217	3.68493	3.0323	3.55514	3.78086	3.73611	3.51356	4.29351	4.39669	4.26589	3.38	4.14513	3.45776	3.92668	3.0842	3.93138	3.60553	3.37467	3.0273	3.1588	3.46923	4.47965	4.15152	6.02699	3.16924	3.91617	3.44551	3.74811
31	2.79815	4.09472	3.77838	5.27085	4.73924		5.86055	4.89756	2.7547	3.03736	5.88519	4.96387	2.06412	2.99814	3.63536	3.15086	4.47311	2.96053	2.82247	4.24787	2.54067	4.58313	3.95504	3.18164	3.17403	3.63222	3.63872	3.05659	4.08022	3.75232	4.47354	4.03692	3.93424	3.42439	2.97232	3.44661	3.52529	3.28293	3.93658	3.2202	3.07693	3.95507	3.78015	6.52489	4.86547	3.62597	3.61937	2.55775	3.8658
32	3.05989	4.01532	4.27445	5.27085	4.73924		6.76533	4.89756	2.55024	3.37082	4.8444	4.66579	2.73173	3.08115	3.74486	2.96332	4.24525	3.14472	2.79957	4.011	2.74982	4.67326	3.71736	3.7278	3.40733	4.1567	4.26881	3.06851	3.57994	3.30197	3.85642	4.15125	3.38257	3.33109	4.1262	3.64403	3.34198	3.20039	3.93784	3.07515	3.14253	3.43488	3.8569	6.25598	4.37211	3.58688	3.4602	2.55775	3.82954
33	3.14077	4.26088	4.65295	4.66179	4.99058		5.69154	3.51359	2.58996	3.09015	4.19041	4.86054	3.5005	3.33895	3.05537	2.97667	4.24525	3.03692	2.626	3.76685	2.71797	4.91087	3.53751	3.0353	3.10975	3.90755	4.26881	3.09952	3.37274	3.14407	4.61969	3.74483	3.87636	3.08596	3.51795	3.42372	3.5349	2.97414	3.18436	3.26608	3.07914	3.1641	3.85703	5.52659	4.82036	3.91793	3.50595	2.74134	3.86327
34	3.183	4.5493	4.6662	5.78711	5.52049		4.95507	3.23236	2.51617	2.79073	3.70244	4.56478	2.74748	3.42149	3.50537	2.99175	5.08594	2.91206	2.57997	3.3582	2.78439	4.62782	3.96897	3.10266	2.75912	4.04789	5.55593	3.31221	3.73126	2.92115	3.37635	3.83057	4.77357	3.1714	3.18636	3.92156	4.29334	2.78308	2.90367	3.43515	3.06441	3.17461	4.2211	6.20276	5.43805	4.17301	3.67146	2.58469	4.24176
35	3.44181	4.28232	4.34727		5.31785		4.63026	3.24358	2.84568	2.88234	3.92553	4.55455	2.13819	3.53517	3.73961	2.76462	5.5038	2.98852	2.50264	3.15936	2.59659	5.39626	3.90494	3.24256	2.84696	4.74744	6.29693	2.88627	4.79049	3.27621	3.28228	3.8761	3.58865	3.00988	3.14085	4.29414	5.27666	2.82246	2.80594	3.6021	3.08519	3.18601	4.21715	4.94966	5.52309	3.6114	3.6903	2.50699	3.90832
36	3.34038	3.36225	4.51703				4.33729	3.37996	3.13875	3.49843	3.6611	4.62039	2.26702	3.55108	3.65709	2.73233	4.82669	2.76086	2.63079	3.37074	2.40695	4.89147	4.44337	3.05498	2.80507	4.2409	5.14549	2.71042	3.73924	2.97595	2.76473	3.75181	3.40237	2.88426	3.45819	3.66122	4.99757	2.80363	2.70205	3.84444	3.19284	3.02833	3.71549	6.24174	5.262	3.69574	2.9971	2.84355	3.65676
37	3.11607	2.77655	3.99809				4.44525	3.31842	2.85131	3.61442	3.56415	4.92011	2.61649	3.54245	3.67375	3.01379	5.1803	2.67607	2.26693	2.77467	2.42272	5.87767	4.92035	2.97837	3.11426	4.2082	5.65514	3.01059	3.7555	2.95888	2.90846	4.45846	4.19967	2.92281	3.76524	3.80531	4.61173	2.75844	3.10445	3.82343	2.88472	2.90972	3.95134	5.54367	5.8394	3.66399	2.97984	2.7368	4.57072
38	4.01821	2.53074	3.89879				3.88344	4.51631	3.28339	3.524	3.54805	5.13596	2.31056	3.33483	4.22382	2.81369	5.83265	2.59931	2.09933	2.59552	2.17316	5.4361	4.8931	3.30211	3.00295	4.18304	5.36177	5.11301	3.75305	2.85225	2.85169	3.85783	4.5237	3.03653	3.60325	3.55569	5.38277	2.86558	3.27625	3.63039	2.89269	3.64773	4.2854	4.64556	5.84285	4.15102	2.90966	2.46292	3.2484
39	4.65089	2.5667	5.15562				3.08915	3.54884	2.85083	4.75361	3.48189	5.29219	2.31056	3.23262	4.19027	2.67769		2.51734	2.21217	2.47356	2.27873	4.87663	4.54392	3.00812	2.7409	4.31575	4.59098	2.95444	4.01055	2.40479	2.81698	4.30383	5.10359	2.62883	3.27344	3.7373	4.3373	2.64446	3.03831	3.71338	2.77674	2.98847	4.48928	5.55784	5.43255	4.21044	2.78805	2.36274	3.27534
40	3.36338	2.53681	4.97871				3.49712	3.41715	2.96588	3.30287	3.22912	4.63096	1.62463	3.30765	4.55369	2.93601		2.61133	2.23726	2.20269	2.43813	4.04128	4.65077	3.61441	3.00825	4.29018	4.25083	2.49484	3.97984	2.69561	2.99033	3.7765	5.40142	2.5421	3.05095	3.77216	4.2069	2.4248	3.04506	3.7313	2.77674	2.98847	4.07572	4.90817	5.43255	4.27039	2.9791	2.34866	3.05608
41	3.56446	2.74897					3.46586	3.97048	3.38617	3.6692	2.58175	5.31275	1.53644	3.54788	3.74466	2.93535		2.98524	2.21377	2.05245	2.1994	4.24216	4.41702	4.07177	3.45957	5.31543	4.15957	2.48369	3.58921	2.67325	3.23559	3.55762	5.18257	2.49456	3.07157	3.6212	4.36576	2.90378	2.56725	4.03794	3.47795	3.49015	3.77075	4.90056	9.28543	4.17334	3.15159	2.40878	2.91818
42	3.37818	2.48105					3.52092	3.60645	2.84902	3.45672	2.86833	6.73058	1.43595	4.32939	4.07312	3.37028		2.76039	2.21059	2.14356	2.44081	3.76014	4.04304	3.403	3.22977	4.59936	3.85932	2.67424	3.93895	2.61861	3.15991	3.46317	5.17866	2.45347	3.08835	3.2707	4.00631	3.23026	2.56725	3.87464	3.47795	3.49015	3.81151	5.43046	8.58889	4.51093	3.15159	2.35344	2.89796
43	3.55513	2.56989					3.68206	2.88956	3.01468	3.10075	2.98157	8.922	1.60967	4.51508		2.50899		3.24768	2.19694	2.15642	3.704	4.37829	4.1224	3.68476	3.04888	4.12533	4.27681	2.82203	3.67099	2.38358	3.26815	3.25463	5.94275	2.60552	3.11271	2.99873	4.23232	2.74514	2.56725	3.21602	3.05597	3.23158	3.38385	6.24927	8.33725	4.2697	3.16108	2.80679	3.14991
44	3.23416	3.00364					4.19212	3.22061	5.76625	2.81553	3.05422	9.5355	1.71887	4.09992		2.69403		2.92171	2.14863	2.49	3.37066	4.23397	4.23877	4.02361	3.71961	4.28619	3.71524	2.75942	3.82631	2.80545	3.61069	2.96787	5.62163	2.53767	2.88132	3.93623	4.22523	3.15411	2.30337	3.24515	3.05597	3.23158	3.35396	4.55224	5.73683	4.47265	3.54719	2.49287	3.32578
45	3.23416	3.27901					4.98531	2.99235	4.12249	2.75554	3.24488	7.49699	1.82772	3.99895		3.34046		3.35567	2.13561	3.97477	2.45916	4.11002	4.06786	3.58203	3.75858	4.34756	4.15632	2.79704	4.79741	2.56808	3.18857	2.87301	7.1716	2.55424	3.07224	3.59017	4.40837	2.91396	2.34789	3.5	2.9615	3.21583	3.58526	6.93149	6.27003	4.61052	3.10676	2.49287	3.30861
46	3.04126	3.21307					5.00927	2.91472	4.01126	2.94437	2.60326	7.94874	1.83426	3.74682		2.55234		3.05067	2.1659	3.96892	2.22333	3.87748	3.56978	3.58415	3.47371	5.14191	4.48189	3.19372	3.87954	2.28139	3.00259	2.95053	7.1716	2.31454	2.94436	3.4929	4.28942	3.95746	2.47043	3.7087	3.19814	3.23435	3.80295	6.93149	6.05875	4.56777	3.31849	2.51799	3.49686
47	3.04033	2.9461					8.00559	2.97278	3.92671	3.19101	3.18877	8.05555	1.87736	3.89308		2.39643		2.69984	2.18039	2.77011	2.96003	4.11822	4.0828	3.69712	4.23263	5.04072	4.08276	3.43463	3.82734	2.27234	2.69256	3.03216	5.72769	3.19839	3.07101	3.3331	4.2985	3.95688	2.47043	3.75542	3.07557	3.35796	3.29752	6.93149	7.629	4.80255	3.1237	2.59196	3.29742
48	3.01468	2.92981						3.1947	4.41156	2.69411	2.79626		1.86767	4.07823		3.58586		2.89752	2.20057	3.13345	2.50768	4.35581	3.68121	3.8742	4.04849	5.56378	3.9495	3.44441	4.35962	2.37216	2.86649	2.89488	5.86048	2.89009	3.16373	3.39362	4.58555	4.15627	3.03145	3.21379	2.91044	3.98748	3.15173	3.58952	8.96639	6.80991	2.78018	2.53335	3.53232
49	3.15152	3.21586						3.20839	4.01282	3.17684	2.83737		1.79898	3.89783		4.26957		2.68786	2.61507	3.41024	2.70056	4.02649	3.75702	3.93851	3.53874	6.80279	4.00441	3.26976	3.44717	2.74723	2.93217	3.5052	5.25214	2.42329	2.99308	3.35921	3.98761	5.88226	2.81269	3.21379	2.79413	4.27129	3.27029	3.5011	8.35655		2.68852	2.25392	3.36321
50	3.41698	2.74159						2.95418	4.11578	2.9512	2.81023		1.89054	4.81587		3.45842		2.95272	2.39692	2.97843	2.32479	3.8129	4.31847	4.33357	3.44718	6.36048	4.1316	3.40773	3.25119	2.68745	2.59458	3.89167	5.25515	2.40746	3.68821	3.53678	6.06065	6.16661	2.85484	3.08146	2.9976	3.91914	3.63773	3.73655	6.68474		2.46138	2.20261
51	3.65856	2.67275						3.044	4.87252	2.5662	2.79114		2.0911	4.90223		3.28409		2.65727	2.31452	2.55502	2.2277	3.81746	4.02371	4.62484	3.51802	6.72807	3.8849	3.23349	2.75886	2.11255	2.59394	3.98449	4.98796	2.57259	3.07656	3.48332	4.77755	5.31832	2.71186	3.08146	2.82824	3.61365	3.56657	3.70331			2.38774	2.17643
52	3.54209	2.8183						3.22626	4.6994	2.78799	2.86611		2.1239	4.21289		2.74928		2.65991	2.48693	2.48927	2.67108	3.61514	3.95611	4.65828	3.00875	7.72133	3.90436	3.29217	2.70501	2.0545	2.57566	4.13051	5.02518	2.56066	3.04125	3.31528	4.45042	3.77585	2.4477	3.05006	2.64532	4.5307	3.62638	3.92297			2.43823	2.14856
53	3.90884	3.15773						3.44661	4.37589	2.90559	2.87627		2.15848	3.70142		2.73642		2.76148	3.76019	2.67156	2.34518	3.62464	4.04301	4.56022	2.83875	7.46124	3.84855	3.21457	2.94769	2.17923	2.68233	4.18912	4.46833	2.93413	3.20913	3.19058	5.42753	3.80113	2.39243	3.05006	3.09497	4.27698	3.5199	5.60927			2.33973	2.1543
54	3.66652	3.51277						3.24423	4.51757	2.84502	3.23528		2.45729			2.87547		2.77009	3.48156	2.41319	2.50849	3.67249	3.59882	4.273	2.60151	6.80976	3.59846	3.39721	2.50507	2.29457	2.72608	3.10765	4.93801	3.72538	4.462	3.32125	3.90601	3.46741	2.35067	3.82218	3.36582	5.0603	3.54759	4.80722			2.67453	2.37762
55	3.39739	3.62288						3.16027	4.35056	2.80037	3.50982		2.78484			2.59757		3.04646	2.37607	2.17603	2.25687	3.44663	3.66837	4.72426	2.85712	5.74983	3.4233	4.06476	2.48613	2.1073	2.61913	2.92867	5.77956	3.15812	3.30133	2.9811	3.60919	3.59494	2.45381	3.77348	3.15962	4.48301	3.58044	4.45102			2.8497	2.47733
56	4.23836	4.33431						3.33693	4.45572	2.74468			2.84852			3.42913		2.84541	2.54939	2.1283	2.01716	3.4597	3.5185	4.11157	3.01033	5.3877	3.36296	3.33236	2.75619	1.96225	2.71863	3.49366	4.11772	2.86306	3.1316	2.94381	4.10782	3.00455	2.44291	3.48347	3.76608	5.08783	3.70436	4.78243			2.32888	2.11891
57		3.71572						3.53658	4.45572				3.11949			3.25458		2.6613	2.47625	2.23754	2.07401	3.44227	3.40777	4.13288	3.38216	5.63575	3.31755	3.40284	2.51913	2.07727	2.44851	3.56626	4.41739	3.25464	2.82675	3.16344	3.8291	4.37601	2.41369	4.34129	4.58634	5.51107	3.68437	4.45369			2.39296	2.19603
58		3.18586						3.70296	7.90252				2.57584			3.47315		3.59232	2.40341	2.65323	3.84575	3.55106	3.34522	4.13195	3.2626	5.53641	3.48525	3.94168	2.77335	2.11857	2.94771	3.74927	6.05936	3.26945	4.01738	3.34743	3.75762	6.51155	2.33658	3.95371	4.55937	3.9566	4.22632	4.40575			2.71739	2.24569
59		3.53039						3.77928	9.45874				2.09571			2.96914		3.61916	2.23177	2.72606	2.18819	3.36104	3.37895	3.79127	3.38289	5.04892	3.71077	4.18619	2.95452	2.42055	2.77458	4.16085	6.37809	3.48027	2.84091	3.92515	3.83615	5.23117	2.41851	3.88355	5.54404	5.75325	4.51512	5.30603			2.98744	2.68176
60		3.52856						3.75678	7.00327				2.23439			3.54924		4.05777	2.81379	2.6142	2.36453	3.61832	3.42972	4.61107	3.28221	4.8106	3.68728	3.76762	3.16149	2.45866	2.81226	3.67606	5.04781	3.074	3.12654	5.49075	3.85581	4.19443	2.37481	3.62918	3.65063	5.30355	4.30407	4.6785			2.86285	2.59374
61		3.26405						3.57607	4.97192				2.47562			3.8705		3.27751	3.34472	2.55006	2.75587	3.64644	3.21079	4.09634	3.23553	5.43771	3.49698	4.40358	2.9556	2.02876	2.70512	4.13347	4.79236	3.20724	3.32624	4.84371	3.94156	3.90179	2.33719	3.50892	4.06993	3.57021	4.21609	5.33438			3.10272	4.40508
62		3.3148						3.65657	5.40513				2.47563			3.55927		3.3041	2.91857	2.61041	3.17458	3.57793	3.20444	4.15423	3.50784	5.27281	3.67138	4.01022	2.67828	1.83452	3.61345	3.66723	4.79555	3.30432	3.04635	3.72517	3.50267	3.83561	2.23604	3.72349	4.02593	3.39051	4.42048	6.42337			3.35199	4.11588
63		3.48146						3.66447	5.15294				2.2976			5.2008		3.62303	2.62522	2.40761	3.16704	3.6362	3.26422	4.12504	3.36894	6.93751	3.8465	4.15579	2.61842	2.03574	3.3216	3.70907	5.89547	3.40442	3.29847	3.8105	3.4145	4.66525	2.21498	3.60638	4.13997	4.32004	4.24736	6.39124			3.43637	3.47714
64		3.05037						4.00649	5.13093				2.54803			5.70568		3.51224	2.80583	2.7265	2.87608	3.73356	3.2646	4.2854	3.13739	4.44294	3.82713	4.43131	2.71069	2.05438	4.1857	3.74121	6.11607	3.45619	3.49773	3.43901	3.75954	3.8228	2.21223	3.38265	3.98585	4.10631	4.24736				2.90595	3.88978
65		2.91695						4.16029	4.83486				2.4449			7.05686		3.17796	3.25812	2.45449	2.43053	3.7626	3.28529	4.20964	3.07848	4.65786	3.87312	4.35285	3.1025	1.93517	3.49014	4.10253	5.92926	3.90983	3.63571	3.57804	3.41657	3.87915	2.10924	3.28161	4.64135	4.64396	4.51754				2.76813	3.35949
66		3.05855						4.25917	5.68304				2.47721			5.95561		3.45884	2.66635	2.58605	2.56001	4.11967	3.45636	4.87916	3.21586	4.60232	4.02879	4.38491	2.97451	2.08679	3.80061	4.10478	4.77725	3.76189	3.7561	4.26138	3.53437	4.52381	2.16619	3.37497	5.14293	3.88413	4.37885				2.81587	3.84053
67		3.02949						3.74181	5.28673				2.34923			5.50579		3.20829	2.72978	2.64576	3.30925	4.32868	3.52298	4.99028	3.18278	7.26829	4.01779	4.75372	3.44624	2.79736	3.81447	3.7676	4.67634	4.27873	4.07228	4.30684	3.57084	4.76942	2.21412	3.7983	4.19602	4.47914	4.74221				2.96381	4.38132
68		3.02949						4.31251	5.28522				2.45703			4.80396		3.26014	2.65674	2.78073	2.35592	4.36237	3.44996	4.39658	3.32153	4.56299	4.06849	4.35596	3.62862	2.96531	3.62316	3.69405	4.53096	4.87537	4.10843	4.46879	3.61742	6.13355	2.25784	3.80156	4.61622	4.99985	4.99199				2.96072	4.58548
69		3.02949						4.58804	4.89368				2.35467			4.33921		3.55929	2.54593	3.2627	4.01073	4.55611	3.6068	4.19746	3.17864	4.66328	3.92556	4.51109	4.14243	3.51093	4.23112	3.60279	4.34198	4.88025	3.92955	4.65825	2.94667	5.80306	2.27419	3.80657	4.44358	4.56256	5.6146				3.09991	4.76525
70		3.02949						4.15239	4.71834				2.53223			4.16388		3.55997	2.62841	3.12394	3.27433	3.9802	3.57373	4.06267	3.33533	4.34679	3.92264	4.54394	4.45934	3.42913	5.35463	3.48424	3.97031	4.51431	5.16647	5.16782	3.34268	4.54891	2.27065	3.64094	4.61644	5.46477	5.71967				3.02559	4.09368
71		3.02949						4.45105	4.64009				2.649			3.99948		3.6382	2.5942	3.95936	4.19468	3.93171	3.51481	4.26944	3.39695	4.38351	4.1884	4.1427	4.17013	3.24454	5.07157	3.69151	4.27716	4.29097	6.37669	5.29269	2.96782	4.51172	2.24195	3.53825	5.16388	5.12234	7.98518				2.99147	3.7101
72		3.35146						5.1547	6.77781				2.61234			5.13513		3.28854	2.44385	4.60213	5.64261	3.88439	3.52011	4.23768	3.23316	3.69345	4.02963	4.20328	4.48391	3.64162	5.06811	3.45158	4.71354	4.70118	5.17541	5.70238	3.25348	6.32963	2.28391	3.6848	5.3324	4.61732	6.85125				3.32459	3.6414
73		3.44833						4.51419	5.98664				2.82816			4.54372		3.49541	2.48512	4.8523	6.67457	3.71877	3.43728	4.23724	3.12738	3.89957	4.03259	4.15031	4.79396	4.07667	4.38525	3.56095	5.02136	4.3981	4.51976	6.35942	3.81636	6.83297	2.42902	3.50571	6.02636	4.7584	5.85464				3.7233	3.2754
74		3.34473						4.99642	5.36121				2.82141			5.44305		3.32243	2.66273	4.70075	3.79057	3.52465	3.39315	3.93585	3.0164	3.70829	4.34972	4.14929	4.2159	4.10676	5.69729	3.38137	5.18366	4.55839	4.54585	5.40841	3.97505	6.1583	3.17609	3.7547	5.50296	4.57409	6.43596				3.77312	3.50885
75		3.70669						4.57909	5.42721				2.77732			4.92602		3.30142	2.63833	4.54288	3.23407	3.49293	3.24232	3.92356	3.04662	3.56547	4.57215	4.17863	4.08846	4.17867	5.09085	3.29801	5.9014	4.95378	5.6137	4.77549	3.53773	5.49617	3.44322	3.92954	5.16707	4.23975	8.53704				4.3317	4.29186
76		3.96812						5.30913	5.0028				3.02079			4.51406		3.45647	2.5913	4.56689	3.53237	3.528	3.27734	3.98622	2.73216	3.32005	4.87843	3.92671	3.88918	4.31449	6.09663	3.61317	5.45531	5.65881	5.66919	5.24162	3.49275	4.49944	2.85466	3.81865	4.88415	4.33014	5.90558				4.14791	4.19935
77		3.98215						5.24868					3.03785			4.70885		3.85294	2.53921	4.15495	3.77438	3.57933	3.64527	3.70335	2.8766	3.4774	4.97602	4.1246	4.04963	4.99067	6.48531	4.6443	5.09873	7.43139	6.18698	4.44803		4.81432	2.64514	4.10684	4.72646	4.3446	5.55343				3.93568	5.71855
78		4.37997						4.69007					2.88771			5.19442		3.60529	2.7834	4.16617	3.45159	4.14823	3.5091	3.58092	2.95806	4.48681	5.31658	4.18312	3.74882	4.33929	5.42785	4.52035	4.99022	7.18872	6.86071	3.94087		4.56395	2.70913	4.49265	4.8449	4.56112	5.28029				4.11374	6.92829
79		4.38471						4.86938					2.68062			4.89986		3.18408	2.65102	4.58819	3.30487	4.23365	3.54497	3.58043	2.71305	9.10308	4.39974	4.05449	3.77255	3.94727	5.50847	4.27037	4.66876	7.23641	7.72875			4.9337	2.90969	4.32819	5.01456	5.47827	4.74185				4.305	5.82966
80		4.75676						4.78789					2.61672			5.10396		3.33518	2.60892	5.18038	3.46705	4.11265	3.47197	3.68085	2.60775		4.1151	3.95407	3.72421	3.53727	5.19848	4.05249	4.78895		7.64086			4.68948	2.65869	4.22136	5.17919	5.31306	4.32717				4.13866	4.5653
81		5.32699						4.6157					2.61406			4.99367			2.77806	5.20672	3.63512	4.31826	3.38828	3.72822	2.76273		4.53835	3.84769	4.18091	3.92146	4.97397	4.19291	4.99166					4.70868	2.74648	4.16274	5.4027	6.18026	4.77605				3.75966	4.07315
82		4.62862						4.40874					2.61406			4.63834			3.27141	4.86099	3.93806	4.71104	3.49365	3.99781	3.23579		4.55396	4.36244	3.80092	5.15427	4.94575	3.98362	5.58382					4.70371	2.72136	4.23489	5.02698	6.31501	5.33095				4.31616	4.90797
83		4.70504						4.24954					2.61406			4.61997			3.52095	4.79734	3.7449	5.19675	3.40862	3.76055	3.95761		4.8613	5.20931	4.14323	4.25829	4.59577	4.18427	5.43255					4.37407	2.86072	4.637	6.64293		6.27768				3.73354	4.12142
84		4.4638						7.13462					2.61406			4.39928			3.81226	4.96186	3.4168	4.47717	3.43519	4.56362			4.70859		3.9248	4.02279	4.77935	3.79881	6.52642					4.61009	2.98514	4.95808	6.6602		8.59382				3.58747	2.11907
85		4.8881						5.3611					2.61406			4.39928			3.70329	5.08356	3.83285	4.46948	3.44361	4.53097			4.74305		3.8367	3.97193	4.90903	3.72876	4.85586					4.79164	3.02912	5.79337	5.16576		7.67172				3.48409
86		4.8051						4.48848					2.61406			4.45847			3.82222	5.54144	3.79691	4.18624	3.58759	4.93689			4.50721		4.00264	4.60516	4.36624	4.07859	5.06039					4.91688	3.09885	4.85788	5.05229		7.12756				4.19465
87		4.70926						4.59335					2.61406			5.10816			3.397	4.93168	3.47215	4.0255	3.84304	4.08915			5.39915		3.81665	4.26693	4.3646	4.11812						4.74902	2.9775	4.82206	5.33145		7.57785				4.52852
88		6.34315						6.22383					2.61406			4.20102			3.4008	4.31686	3.79677	4.29838	3.81656	4.02004					3.49459	3.77288	4.51094	4.20016						5.61382	3.31202	5.03545							4.04874
89		7.23887											2.61406			4.17909			3.44665	5.17898	4.10083	4.72166	3.95674	3.79442					3.54159	4.09684	4.68465							4.69422	3.32484	4.97439							5.21297
90													2.61406			4.63269			3.39521	5.35788	3.80594	4.98446	3.88209	4.93766					3.64985	4.15428	5.50553							4.63416	3.21799	5.10005							4.71077
91													2.61406			4.24194			3.23606	5.54248	3.98268	4.97932	3.9306						3.82555	4.07509								4.20658	3.28069	4.98601							5.43266
92													2.61406			4.50722			3.30976	6.34302	4.58012		4.04153						3.56431	4.20241								4.6678	3.47554	4.73046							5.0173
93													3.00594			4.80604			3.40257	6.01238	3.85156		4.30351						3.49036	4.03905								4.74933	3.38458	4.75107							4.50315
94													3.17328			5.53864			3.59985	5.52785	3.80815		4.22819						3.54503	3.76862								5.03327	3.58625	4.66729							6.40869
95													3.22792						3.67441	5.61532	4.46519		4.22278						3.55354	3.70415								4.52072	3.6134	4.75936
96													3.50357						3.6288	5.45818	4.83076		5.05288						3.67687	3.48326								4.3571	3.86445	5.07295
97													3.24948						3.60505		4.4887		5.26281						4.05475	3.389								4.10183	4.46226	4.76762
98													2.90097						3.63929		5.31858								4.2984	3.63308								4.2023	5.12036	5.38196
99													2.97863						3.69234		6.60151								4.20624
100													3.16541						3.80173		6.80451
101													3.14743						3.84587		5.35579
102													3.48461						3.91215		5.01566
103													4.48807						3.78207		4.91619
104													4.54978						4.06801		3.69985
105													4.14379						3.71875		5.7273
106													3.33974						3.64239		3.92445
107													3.09211						4.35665		5.42897
108																			4.85905		9.24335
109
110
111
112
113
114
115
116
117
118
119
120
121
122
123
124
125
126
127
128
129
130
131
132
133
134
135
136
137
138
139
140
141
142
143
144
145
146
147
148
149
150
151
152
153
154
155
156
157
158
159
160
161
162
163
164
165
166
167
168
169
170
171
172
173
174
175
176
177
178
179
180
181
182
183
184
185
186
187
188
189
190
191
192
193
194
195
196
197
198
199
200
201
202
203
204
205
206
207
208
209
210
211
212
213
214
215
216
217
218
219
220
221
222
223
224
225
226
227
228
229
230
231
232
233
234
235
236
237
238
239
240
241
242
243
244
245
246
247
248
249
250
251
252
253
254
255
256
257
258
259
260
261
262
263
264
265
266
267
268
269
270
271
272
273
274
275
276
277
278
279
280
281
282
283
284
285
286
287
288
289
290
291
292
293
294
295
296
297
298
299
[truncated: 47 more columns]

## Sheet: Frame_align_birth(h)
	siCtrl	siCtrl	siCtrl	siCtrl	siCtrl	siCtrl	siCtrl	siCtrl	siCtrl	siCtrl	siCtrl	siCtrl	siCtrl	siCtrl	siCtrl	siCtrl	siCtrl	siCtrl	siCtrl	siCtrl	siCtrl	siCtrl	siCtrl	siCtrl	siCtrl	siCtrl	siCtrl	siCtrl	siCtrl	siCtrl	siCtrl	siCtrl	siCtrl	siCtrl	siCtrl	siCtrl	siCtrl	siCtrl	siCtrl	siCtrl	siCtrl	siCtrl	siCtrl	siCtrl	siCtrl	siCtrl	siCtrl	siCtrl	siCtrl
0	0	0	0	0	0	0	0	0	0	0	0	0	0	0	0	0	0	0	0	0	0	0	0	0	0	0	0	0	0	0	0	0	0	0	0	0	0	0	0	0	0	0	0	0	0	0	0	0	0
1	0.333333	0.333333	0.333333	0.333333	0.333333	0.333333	0.333333	0.333333	0.333333	0.333333	0.333333	0.333333	0.333333	0.333333	0.333333	0.333333	0.333333	0.333333	0.333333	0.333333	0.333333	0.333333	0.333333	0.333333	0.333333	0.333333	0.333333	0.333333	0.333333	0.333333	0.333333	0.333333	0.333333	0.333333	0.333333	0.333333	0.333333	0.333333	0.333333	0.333333	0.333333	0.333333	0.333333	0.333333	0.333333	0.333333	0.333333	0.333333	0.333333
2	0.666667	0.666667	0.666667	0.666667	0.666667	0.666667	0.666667	0.666667	0.666667	0.666667	0.666667	0.666667	0.666667	0.666667	0.666667	0.666667	0.666667	0.666667	0.666667	0.666667	0.666667	0.666667	0.666667	0.666667	0.666667	0.666667	0.666667	0.666667	0.666667	0.666667	0.666667	0.666667	0.666667	0.666667	0.666667	0.666667	0.666667	0.666667	0.666667	0.666667	0.666667	0.666667	0.666667	0.666667	0.666667	0.666667	0.666667	0.666667	0.666667
3	1	1	1	1	1	1	1	1	1	1	1	1	1	1	1	1	1	1	1	1	1	1	1	1	1	1	1	1	1	1	1	1	1	1	1	1	1	1	1	1	1	1	1	1	1	1	1	1	1
4	1.33333	1.33333	1.33333	1.33333	1.33333	1.33333	1.33333	1.33333	1.33333	1.33333	1.33333	1.33333	1.33333	1.33333	1.33333	1.33333	1.33333	1.33333	1.33333	1.33333	1.33333	1.33333	1.33333	1.33333	1.33333	1.33333	1.33333	1.33333	1.33333	1.33333	1.33333	1.33333	1.33333	1.33333	1.33333	1.33333	1.33333	1.33333	1.33333	1.33333	1.33333	1.33333	1.33333	1.33333	1.33333	1.33333	1.33333	1.33333	1.33333
5	1.66667	1.66667	1.66667	1.66667	1.66667	1.66667	1.66667	1.66667	1.66667	1.66667	1.66667	1.66667	1.66667	1.66667	1.66667	1.66667	1.66667	1.66667	1.66667	1.66667	1.66667	1.66667	1.66667	1.66667	1.66667	1.66667	1.66667	1.66667	1.66667	1.66667	1.66667	1.66667	1.66667	1.66667	1.66667	1.66667	1.66667	1.66667	1.66667	1.66667	1.66667	1.66667	1.66667	1.66667	1.66667	1.66667	1.66667	1.66667	1.66667
6	2	2	2	2	2	2	2	2	2	2	2	2	2	2	2	2	2	2	2	2	2	2	2	2	2	2	2	2	2	2	2	2	2	2	2	2	2	2	2	2	2	2	2	2	2	2	2	2	2
7	2.33333	2.33333	2.33333	2.33333	2.33333	2.33333	2.33333	2.33333	2.33333	2.33333	2.33333	2.33333	2.33333	2.33333	2.33333	2.33333	2.33333	2.33333	2.33333	2.33333	2.33333	2.33333	2.33333	2.33333	2.33333	2.33333	2.33333	2.33333	2.33333	2.33333	2.33333	2.33333	2.33333	2.33333	2.33333	2.33333	2.33333	2.33333	2.33333	2.33333	2.33333	2.33333	2.33333	2.33333	2.33333	2.33333	2.33333	2.33333	2.33333
8	2.66667	2.66667	2.66667	2.66667	2.66667	2.66667	2.66667	2.66667	2.66667	2.66667	2.66667	2.66667	2.66667	2.66667	2.66667	2.66667	2.66667	2.66667	2.66667	2.66667	2.66667	2.66667	2.66667	2.66667	2.66667	2.66667	2.66667	2.66667	2.66667	2.66667	2.66667	2.66667	2.66667	2.66667	2.66667	2.66667	2.66667	2.66667	2.66667	2.66667	2.66667	2.66667	2.66667	2.66667	2.66667	2.66667	2.66667	2.66667	2.66667
9	3	3	3	3	3	3	3	3	3	3	3	3	3	3	3	3	3	3	3	3	3	3	3	3	3	3	3	3	3	3	3	3	3	3	3	3	3	3	3	3	3	3	3	3	3	3	3	3	3
10	3.33333	3.33333	3.33333	3.33333	3.33333	3.33333	3.33333	3.33333	3.33333	3.33333	3.33333	3.33333	3.33333	3.33333	3.33333	3.33333	3.33333	3.33333	3.33333	3.33333	3.33333	3.33333	3.33333	3.33333	3.33333	3.33333	3.33333	3.33333	3.33333	3.33333	3.33333	3.33333	3.33333	3.33333	3.33333	3.33333	3.33333	3.33333	3.33333	3.33333	3.33333	3.33333	3.33333	3.33333	3.33333	3.33333	3.33333	3.33333	3.33333
11	3.66667	3.66667	3.66667	3.66667	3.66667	3.66667	3.66667	3.66667	3.66667	3.66667	3.66667	3.66667	3.66667	3.66667	3.66667	3.66667	3.66667	3.66667	3.66667	3.66667	3.66667	3.66667	3.66667	3.66667	3.66667	3.66667	3.66667	3.66667	3.66667	3.66667	3.66667	3.66667	3.66667	3.66667	3.66667	3.66667	3.66667	3.66667	3.66667	3.66667	3.66667	3.66667	3.66667	3.66667	3.66667	3.66667	3.66667	3.66667	3.66667
12	4	4	4	4	4	4	4	4	4	4	4	4	4	4	4	4	4	4	4	4	4	4	4	4	4	4	4	4	4	4	4	4	4	4	4	4	4	4	4	4	4	4	4	4	4	4	4	4	4
13	4.33333	4.33333	4.33333	4.33333	4.33333	4.33333	4.33333	4.33333	4.33333	4.33333	4.33333	4.33333	4.33333	4.33333	4.33333	4.33333	4.33333	4.33333	4.33333	4.33333	4.33333	4.33333	4.33333	4.33333	4.33333	4.33333	4.33333	4.33333	4.33333	4.33333	4.33333	4.33333	4.33333	4.33333	4.33333	4.33333	4.33333	4.33333	4.33333	4.33333	4.33333	4.33333	4.33333	4.33333	4.33333	4.33333	4.33333	4.33333	4.33333
14	4.66667	4.66667	4.66667	4.66667	4.66667	4.66667	4.66667	4.66667	4.66667	4.66667	4.66667	4.66667	4.66667	4.66667	4.66667	4.66667	4.66667	4.66667	4.66667	4.66667	4.66667	4.66667	4.66667	4.66667	4.66667	4.66667	4.66667	4.66667	4.66667	4.66667	4.66667	4.66667	4.66667	4.66667	4.66667	4.66667	4.66667	4.66667	4.66667	4.66667	4.66667	4.66667	4.66667	4.66667	4.66667	4.66667	4.66667	4.66667	4.66667
15	5	5	5	5	5	5	5	5	5	5	5	5	5	5	5	5	5	5	5	5	5	5	5	5	5	5	5	5	5	5	5	5	5	5	5	5	5	5	5	5	5	5	5	5	5	5	5	5	5
16	5.33333	5.33333	5.33333	5.33333	5.33333	5.33333	5.33333	5.33333	5.33333	5.33333	5.33333	5.33333	5.33333	5.33333	5.33333	5.33333	5.33333	5.33333	5.33333	5.33333	5.33333	5.33333	5.33333	5.33333	5.33333	5.33333	5.33333	5.33333	5.33333	5.33333	5.33333	5.33333	5.33333	5.33333	5.33333	5.33333	5.33333	5.33333	5.33333	5.33333	5.33333	5.33333	5.33333	5.33333	5.33333	5.33333	5.33333	5.33333	5.33333
17	5.66667	5.66667	5.66667	5.66667	5.66667	5.66667	5.66667	5.66667	5.66667	5.66667	5.66667	5.66667	5.66667	5.66667	5.66667	5.66667	5.66667	5.66667	5.66667	5.66667	5.66667	5.66667	5.66667	5.66667	5.66667	5.66667	5.66667	5.66667	5.66667	5.66667	5.66667	5.66667	5.66667	5.66667	5.66667	5.66667	5.66667	5.66667	5.66667	5.66667	5.66667	5.66667	5.66667	5.66667	5.66667	5.66667	5.66667	5.66667	5.66667
18	6	6	6	6	6	6	6	6	6	6	6	6	6	6	6	6	6	6	6	6	6	6	6	6	6	6	6	6	6	6	6	6	6	6	6	6	6	6	6	6	6	6	6	6	6	6	6	6	6
19	6.33333	6.33333	6.33333	6.33333	6.33333	6.33333	6.33333	6.33333	6.33333	6.33333	6.33333	6.33333	6.33333	6.33333	6.33333	6.33333	6.33333	6.33333	6.33333	6.33333	6.33333	6.33333	6.33333	6.33333	6.33333	6.33333	6.33333	6.33333	6.33333	6.33333	6.33333	6.33333	6.33333	6.33333	6.33333	6.33333	6.33333	6.33333	6.33333	6.33333	6.33333	6.33333	6.33333	6.33333	6.33333	6.33333	6.33333	6.33333	6.33333
20	6.66667	6.66667	6.66667	6.66667	6.66667	6.66667	6.66667	6.66667	6.66667	6.66667	6.66667	6.66667	6.66667	6.66667	6.66667	6.66667	6.66667	6.66667	6.66667	6.66667	6.66667	6.66667	6.66667	6.66667	6.66667	6.66667	6.66667	6.66667	6.66667	6.66667	6.66667	6.66667	6.66667	6.66667	6.66667	6.66667	6.66667	6.66667	6.66667	6.66667	6.66667	6.66667	6.66667	6.66667	6.66667	6.66667	6.66667	6.66667	6.66667
21	7	7	7	7	7	7	7	7	7	7	7	7	7	7	7	7	7	7	7	7	7	7	7	7	7	7	7	7	7	7	7	7	7	7	7	7	7	7	7	7	7	7	7	7	7	7	7	7	7
22	7.33333	7.33333	7.33333	7.33333	7.33333	7.33333	7.33333	7.33333	7.33333	7.33333	7.33333	7.33333	7.33333	7.33333	7.33333	7.33333	7.33333	7.33333	7.33333	7.33333	7.33333	7.33333	7.33333	7.33333	7.33333	7.33333	7.33333	7.33333	7.33333	7.33333	7.33333	7.33333	7.33333	7.33333	7.33333	7.33333	7.33333	7.33333	7.33333	7.33333	7.33333	7.33333	7.33333	7.33333	7.33333	7.33333	7.33333	7.33333	7.33333
23	7.66667	7.66667	7.66667	7.66667	7.66667	7.66667	7.66667	7.66667	7.66667	7.66667	7.66667	7.66667	7.66667	7.66667	7.66667	7.66667	7.66667	7.66667	7.66667	7.66667	7.66667	7.66667	7.66667	7.66667	7.66667	7.66667	7.66667	7.66667	7.66667	7.66667	7.66667	7.66667	7.66667	7.66667	7.66667	7.66667	7.66667	7.66667	7.66667	7.66667	7.66667	7.66667	7.66667	7.66667	7.66667	7.66667	7.66667	7.66667	7.66667
24	8	8	8	8	8	8	8	8	8	8	8	8	8	8	8	8	8	8	8	8	8	8	8	8	8	8	8	8	8	8	8	8	8	8	8	8	8	8	8	8	8	8	8	8	8	8	8	8	8
25	8.33333	8.33333	8.33333	8.33333	8.33333	8.33333	8.33333	8.33333	8.33333	8.33333	8.33333	8.33333	8.33333	8.33333	8.33333	8.33333	8.33333	8.33333	8.33333	8.33333	8.33333	8.33333	8.33333	8.33333	8.33333	8.33333	8.33333	8.33333	8.33333	8.33333	8.33333	8.33333	8.33333	8.33333	8.33333	8.33333	8.33333	8.33333	8.33333	8.33333	8.33333	8.33333	8.33333	8.33333	8.33333	8.33333	8.33333	8.33333	8.33333
26	8.66667	8.66667	8.66667	8.66667	8.66667	8.66667	8.66667	8.66667	8.66667	8.66667	8.66667	8.66667	8.66667	8.66667	8.66667	8.66667	8.66667	8.66667	8.66667	8.66667	8.66667	8.66667	8.66667	8.66667	8.66667	8.66667	8.66667	8.66667	8.66667	8.66667	8.66667	8.66667	8.66667	8.66667	8.66667	8.66667	8.66667	8.66667	8.66667	8.66667	8.66667	8.66667	8.66667	8.66667	8.66667	8.66667	8.66667	8.66667	8.66667
27	9	9	9	9	9	9	9	9	9	9	9	9	9	9	9	9	9	9	9	9	9	9	9	9	9	9	9	9	9	9	9	9	9	9	9	9	9	9	9	9	9	9	9	9	9	9	9	9	9
28	9.33333	9.33333	9.33333	9.33333	9.33333	9.33333	9.33333	9.33333	9.33333	9.33333	9.33333	9.33333	9.33333	9.33333	9.33333	9.33333	9.33333	9.33333	9.33333	9.33333	9.33333	9.33333	9.33333	9.33333	9.33333	9.33333	9.33333	9.33333	9.33333	9.33333	9.33333	9.33333	9.33333	9.33333	9.33333	9.33333	9.33333	9.33333	9.33333	9.33333	9.33333	9.33333	9.33333	9.33333	9.33333	9.33333	9.33333	9.33333	9.33333
29	9.66667	9.66667	9.66667	9.66667	9.66667	9.66667	9.66667	9.66667	9.66667	9.66667	9.66667	9.66667	9.66667	9.66667	9.66667	9.66667	9.66667	9.66667	9.66667	9.66667	9.66667	9.66667	9.66667	9.66667	9.66667	9.66667	9.66667	9.66667	9.66667	9.66667	9.66667	9.66667	9.66667	9.66667	9.66667	9.66667	9.66667	9.66667	9.66667	9.66667	9.66667	9.66667	9.66667	9.66667	9.66667	9.66667	9.66667	9.66667	9.66667
30	10	10	10	10	10	10	10	10	10	10	10	10	10	10	10	10	10	10	10	10	10	10	10	10	10	10	10	10	10	10	10	10	10	10	10	10	10	10	10	10	10	10	10	10	10	10	10	10	10
31	10.3333	10.3333	10.3333	10.3333	10.3333		10.3333	10.3333	10.3333	10.3333	10.3333	10.3333	10.3333	10.3333	10.3333	10.3333	10.3333	10.3333	10.3333	10.3333	10.3333	10.3333	10.3333	10.3333	10.3333	10.3333	10.3333	10.3333	10.3333	10.3333	10.3333	10.3333	10.3333	10.3333	10.3333	10.3333	10.3333	10.3333	10.3333	10.3333	10.3333	10.3333	10.3333	10.3333	10.3333	10.3333	10.3333	10.3333	10.3333
32	10.6667	10.6667	10.6667	10.6667	10.6667		10.6667	10.6667	10.6667	10.6667	10.6667	10.6667	10.6667	10.6667	10.6667	10.6667	10.6667	10.6667	10.6667	10.6667	10.6667	10.6667	10.6667	10.6667	10.6667	10.6667	10.6667	10.6667	10.6667	10.6667	10.6667	10.6667	10.6667	10.6667	10.6667	10.6667	10.6667	10.6667	10.6667	10.6667	10.6667	10.6667	10.6667	10.6667	10.6667	10.6667	10.6667	10.6667	10.6667
33	11	11	11	11	11		11	11	11	11	11	11	11	11	11	11	11	11	11	11	11	11	11	11	11	11	11	11	11	11	11	11	11	11	11	11	11	11	11	11	11	11	11	11	11	11	11	11	11
34	11.3333	11.3333	11.3333	11.3333	11.3333		11.3333	11.3333	11.3333	11.3333	11.3333	11.3333	11.3333	11.3333	11.3333	11.3333	11.3333	11.3333	11.3333	11.3333	11.3333	11.3333	11.3333	11.3333	11.3333	11.3333	11.3333	11.3333	11.3333	11.3333	11.3333	11.3333	11.3333	11.3333	11.3333	11.3333	11.3333	11.3333	11.3333	11.3333	11.3333	11.3333	11.3333	11.3333	11.3333	11.3333	11.3333	11.3333	11.3333
35	11.6667	11.6667	11.6667		11.6667		11.6667	11.6667	11.6667	11.6667	11.6667	11.6667	11.6667	11.6667	11.6667	11.6667	11.6667	11.6667	11.6667	11.6667	11.6667	11.6667	11.6667	11.6667	11.6667	11.6667	11.6667	11.6667	11.6667	11.6667	11.6667	11.6667	11.6667	11.6667	11.6667	11.6667	11.6667	11.6667	11.6667	11.6667	11.6667	11.6667	11.6667	11.6667	11.6667	11.6667	11.6667	11.6667	11.6667
36	12	12	12				12	12	12	12	12	12	12	12	12	12	12	12	12	12	12	12	12	12	12	12	12	12	12	12	12	12	12	12	12	12	12	12	12	12	12	12	12	12	12	12	12	12	12
37	12.3333	12.3333	12.3333				12.3333	12.3333	12.3333	12.3333	12.3333	12.3333	12.3333	12.3333	12.3333	12.3333	12.3333	12.3333	12.3333	12.3333	12.3333	12.3333	12.3333	12.3333	12.3333	12.3333	12.3333	12.3333	12.3333	12.3333	12.3333	12.3333	12.3333	12.3333	12.3333	12.3333	12.3333	12.3333	12.3333	12.3333	12.3333	12.3333	12.3333	12.3333	12.3333	12.3333	12.3333	12.3333	12.3333
38	12.6667	12.6667	12.6667				12.6667	12.6667	12.6667	12.6667	12.6667	12.6667	12.6667	12.6667	12.6667	12.6667	12.6667	12.6667	12.6667	12.6667	12.6667	12.6667	12.6667	12.6667	12.6667	12.6667	12.6667	12.6667	12.6667	12.6667	12.6667	12.6667	12.6667	12.6667	12.6667	12.6667	12.6667	12.6667	12.6667	12.6667	12.6667	12.6667	12.6667	12.6667	12.6667	12.6667	12.6667	12.6667	12.6667
39	13	13	13				13	13	13	13	13	13	13	13	13	13		13	13	13	13	13	13	13	13	13	13	13	13	13	13	13	13	13	13	13	13	13	13	13	13	13	13	13	13	13	13	13	13
40	13.3333	13.3333	13.3333				13.3333	13.3333	13.3333	13.3333	13.3333	13.3333	13.3333	13.3333	13.3333	13.3333		13.3333	13.3333	13.3333	13.3333	13.3333	13.3333	13.3333	13.3333	13.3333	13.3333	13.3333	13.3333	13.3333	13.3333	13.3333	13.3333	13.3333	13.3333	13.3333	13.3333	13.3333	13.3333	13.3333	13.3333	13.3333	13.3333	13.3333	13.3333	13.3333	13.3333	13.3333	13.3333
41	13.6667	13.6667					13.6667	13.6667	13.6667	13.6667	13.6667	13.6667	13.6667	13.6667	13.6667	13.6667		13.6667	13.6667	13.6667	13.6667	13.6667	13.6667	13.6667	13.6667	13.6667	13.6667	13.6667	13.6667	13.6667	13.6667	13.6667	13.6667	13.6667	13.6667	13.6667	13.6667	13.6667	13.6667	13.6667	13.6667	13.6667	13.6667	13.6667	13.6667	13.6667	13.6667	13.6667	13.6667
42	14	14					14	14	14	14	14	14	14	14	14	14		14	14	14	14	14	14	14	14	14	14	14	14	14	14	14	14	14	14	14	14	14	14	14	14	14	14	14	14	14	14	14	14
43	14.3333	14.3333					14.3333	14.3333	14.3333	14.3333	14.3333	14.3333	14.3333	14.3333		14.3333		14.3333	14.3333	14.3333	14.3333	14.3333	14.3333	14.3333	14.3333	14.3333	14.3333	14.3333	14.3333	14.3333	14.3333	14.3333	14.3333	14.3333	14.3333	14.3333	14.3333	14.3333	14.3333	14.3333	14.3333	14.3333	14.3333	14.3333	14.3333	14.3333	14.3333	14.3333	14.3333
44	14.6667	14.6667					14.6667	14.6667	14.6667	14.6667	14.6667	14.6667	14.6667	14.6667		14.6667		14.6667	14.6667	14.6667	14.6667	14.6667	14.6667	14.6667	14.6667	14.6667	14.6667	14.6667	14.6667	14.6667	14.6667	14.6667	14.6667	14.6667	14.6667	14.6667	14.6667	14.6667	14.6667	14.6667	14.6667	14.6667	14.6667	14.6667	14.6667	14.6667	14.6667	14.6667	14.6667
45	15	15					15	15	15	15	15	15	15	15		15		15	15	15	15	15	15	15	15	15	15	15	15	15	15	15	15	15	15	15	15	15	15	15	15	15	15	15	15	15	15	15	15
46	15.3333	15.3333					15.3333	15.3333	15.3333	15.3333	15.3333	15.3333	15.3333	15.3333		15.3333		15.3333	15.3333	15.3333	15.3333	15.3333	15.3333	15.3333	15.3333	15.3333	15.3333	15.3333	15.3333	15.3333	15.3333	15.3333	15.3333	15.3333	15.3333	15.3333	15.3333	15.3333	15.3333	15.3333	15.3333	15.3333	15.3333	15.3333	15.3333	15.3333	15.3333	15.3333	15.3333
47	15.6667	15.6667					15.6667	15.6667	15.6667	15.6667	15.6667	15.6667	15.6667	15.6667		15.6667		15.6667	15.6667	15.6667	15.6667	15.6667	15.6667	15.6667	15.6667	15.6667	15.6667	15.6667	15.6667	15.6667	15.6667	15.6667	15.6667	15.6667	15.6667	15.6667	15.6667	15.6667	15.6667	15.6667	15.6667	15.6667	15.6667	15.6667	15.6667	15.6667	15.6667	15.6667	15.6667
48	16	16						16	16	16	16		16	16		16		16	16	16	16	16	16	16	16	16	16	16	16	16	16	16	16	16	16	16	16	16	16	16	16	16	16	16	16	16	16	16	16
49	16.3333	16.3333						16.3333	16.3333	16.3333	16.3333		16.3333	16.3333		16.3333		16.3333	16.3333	16.3333	16.3333	16.3333	16.3333	16.3333	16.3333	16.3333	16.3333	16.3333	16.3333	16.3333	16.3333	16.3333	16.3333	16.3333	16.3333	16.3333	16.3333	16.3333	16.3333	16.3333	16.3333	16.3333	16.3333	16.3333	16.3333		16.3333	16.3333	16.3333
50	16.6667	16.6667						16.6667	16.6667	16.6667	16.6667		16.6667	16.6667		16.6667		16.6667	16.6667	16.6667	16.6667	16.6667	16.6667	16.6667	16.6667	16.6667	16.6667	16.6667	16.6667	16.6667	16.6667	16.6667	16.6667	16.6667	16.6667	16.6667	16.6667	16.6667	16.6667	16.6667	16.6667	16.6667	16.6667	16.6667	16.6667		16.6667	16.6667
51	17	17						17	17	17	17		17	17		17		17	17	17	17	17	17	17	17	17	17	17	17	17	17	17	17	17	17	17	17	17	17	17	17	17	17	17			17	17
52	17.3333	17.3333						17.3333	17.3333	17.3333	17.3333		17.3333	17.3333		17.3333		17.3333	17.3333	17.3333	17.3333	17.3333	17.3333	17.3333	17.3333	17.3333	17.3333	17.3333	17.3333	17.3333	17.3333	17.3333	17.3333	17.3333	17.3333	17.3333	17.3333	17.3333	17.3333	17.3333	17.3333	17.3333	17.3333	17.3333			17.3333	17.3333
53	17.6667	17.6667						17.6667	17.6667	17.6667	17.6667		17.6667	17.6667		17.6667		17.6667	17.6667	17.6667	17.6667	17.6667	17.6667	17.6667	17.6667	17.6667	17.6667	17.6667	17.6667	17.6667	17.6667	17.6667	17.6667	17.6667	17.6667	17.6667	17.6667	17.6667	17.6667	17.6667	17.6667	17.6667	17.6667	17.6667			17.6667	17.6667
54	18	18						18	18	18	18		18			18		18	18	18	18	18	18	18	18	18	18	18	18	18	18	18	18	18	18	18	18	18	18	18	18	18	18	18			18	18
55	18.3333	18.3333						18.3333	18.3333	18.3333	18.3333		18.3333			18.3333		18.3333	18.3333	18.3333	18.3333	18.3333	18.3333	18.3333	18.3333	18.3333	18.3333	18.3333	18.3333	18.3333	18.3333	18.3333	18.3333	18.3333	18.3333	18.3333	18.3333	18.3333	18.3333	18.3333	18.3333	18.3333	18.3333	18.3333			18.3333	18.3333
56	18.6667	18.6667						18.6667	18.6667	18.6667			18.6667			18.6667		18.6667	18.6667	18.6667	18.6667	18.6667	18.6667	18.6667	18.6667	18.6667	18.6667	18.6667	18.6667	18.6667	18.6667	18.6667	18.6667	18.6667	18.6667	18.6667	18.6667	18.6667	18.6667	18.6667	18.6667	18.6667	18.6667	18.6667			18.6667	18.6667
57		19						19	19				19			19		19	19	19	19	19	19	19	19	19	19	19	19	19	19	19	19	19	19	19	19	19	19	19	19	19	19	19			19	19
58		19.3333						19.3333	19.3333				19.3333			19.3333		19.3333	19.3333	19.3333	19.3333	19.3333	19.3333	19.3333	19.3333	19.3333	19.3333	19.3333	19.3333	19.3333	19.3333	19.3333	19.3333	19.3333	19.3333	19.3333	19.3333	19.3333	19.3333	19.3333	19.3333	19.3333	19.3333	19.3333			19.3333	19.3333
59		19.6667						19.6667	19.6667				19.6667			19.6667		19.6667	19.6667	19.6667	19.6667	19.6667	19.6667	19.6667	19.6667	19.6667	19.6667	19.6667	19.6667	19.6667	19.6667	19.6667	19.6667	19.6667	19.6667	19.6667	19.6667	19.6667	19.6667	19.6667	19.6667	19.6667	19.6667	19.6667			19.6667	19.6667
60		20						20	20				20			20		20	20	20	20	20	20	20	20	20	20	20	20	20	20	20	20	20	20	20	20	20	20	20	20	20	20	20			20	20
61		20.3333						20.3333	20.3333				20.3333			20.3333		20.3333	20.3333	20.3333	20.3333	20.3333	20.3333	20.3333	20.3333	20.3333	20.3333	20.3333	20.3333	20.3333	20.3333	20.3333	20.3333	20.3333	20.3333	20.3333	20.3333	20.3333	20.3333	20.3333	20.3333	20.3333	20.3333	20.3333			20.3333	20.3333
62		20.6667						20.6667	20.6667				20.6667			20.6667		20.6667	20.6667	20.6667	20.6667	20.6667	20.6667	20.6667	20.6667	20.6667	20.6667	20.6667	20.6667	20.6667	20.6667	20.6667	20.6667	20.6667	20.6667	20.6667	20.6667	20.6667	20.6667	20.6667	20.6667	20.6667	20.6667	20.6667			20.6667	20.6667
63		21						21	21				21			21		21	21	21	21	21	21	21	21	21	21	21	21	21	21	21	21	21	21	21	21	21	21	21	21	21	21	21			21	21
64		21.3333						21.3333	21.3333				21.3333			21.3333		21.3333	21.3333	21.3333	21.3333	21.3333	21.3333	21.3333	21.3333	21.3333	21.3333	21.3333	21.3333	21.3333	21.3333	21.3333	21.3333	21.3333	21.3333	21.3333	21.3333	21.3333	21.3333	21.3333	21.3333	21.3333	21.3333				21.3333	21.3333
65		21.6667						21.6667	21.6667				21.6667			21.6667		21.6667	21.6667	21.6667	21.6667	21.6667	21.6667	21.6667	21.6667	21.6667	21.6667	21.6667	21.6667	21.6667	21.6667	21.6667	21.6667	21.6667	21.6667	21.6667	21.6667	21.6667	21.6667	21.6667	21.6667	21.6667	21.6667				21.6667	21.6667
66		22						22	22				22			22		22	22	22	22	22	22	22	22	22	22	22	22	22	22	22	22	22	22	22	22	22	22	22	22	22	22				22	22
67		22.3333						22.3333	22.3333				22.3333			22.3333		22.3333	22.3333	22.3333	22.3333	22.3333	22.3333	22.3333	22.3333	22.3333	22.3333	22.3333	22.3333	22.3333	22.3333	22.3333	22.3333	22.3333	22.3333	22.3333	22.3333	22.3333	22.3333	22.3333	22.3333	22.3333	22.3333				22.3333	22.3333
68		22.6667						22.6667	22.6667				22.6667			22.6667		22.6667	22.6667	22.6667	22.6667	22.6667	22.6667	22.6667	22.6667	22.6667	22.6667	22.6667	22.6667	22.6667	22.6667	22.6667	22.6667	22.6667	22.6667	22.6667	22.6667	22.6667	22.6667	22.6667	22.6667	22.6667	22.6667				22.6667	22.6667
69		23						23	23				23			23		23	23	23	23	23	23	23	23	23	23	23	23	23	23	23	23	23	23	23	23	23	23	23	23	23	23				23	23
70		23.3333						23.3333	23.3333				23.3333			23.3333		23.3333	23.3333	23.3333	23.3333	23.3333	23.3333	23.3333	23.3333	23.3333	23.3333	23.3333	23.3333	23.3333	23.3333	23.3333	23.3333	23.3333	23.3333	23.3333	23.3333	23.3333	23.3333	23.3333	23.3333	23.3333	23.3333				23.3333	23.3333
71		23.6667						23.6667	23.6667				23.6667			23.6667		23.6667	23.6667	23.6667	23.6667	23.6667	23.6667	23.6667	23.6667	23.6667	23.6667	23.6667	23.6667	23.6667	23.6667	23.6667	23.6667	23.6667	23.6667	23.6667	23.6667	23.6667	23.6667	23.6667	23.6667	23.6667	23.6667				23.6667	23.6667
72		24						24	24				24			24		24	24	24	24	24	24	24	24	24	24	24	24	24	24	24	24	24	24	24	24	24	24	24	24	24	24				24	24
73		24.3333						24.3333	24.3333				24.3333			24.3333		24.3333	24.3333	24.3333	24.3333	24.3333	24.3333	24.3333	24.3333	24.3333	24.3333	24.3333	24.3333	24.3333	24.3333	24.3333	24.3333	24.3333	24.3333	24.3333	24.3333	24.3333	24.3333	24.3333	24.3333	24.3333	24.3333				24.3333	24.3333
74		24.6667						24.6667	24.6667				24.6667			24.6667		24.6667	24.6667	24.6667	24.6667	24.6667	24.6667	24.6667	24.6667	24.6667	24.6667	24.6667	24.6667	24.6667	24.6667	24.6667	24.6667	24.6667	24.6667	24.6667	24.6667	24.6667	24.6667	24.6667	24.6667	24.6667	24.6667				24.6667	24.6667
75		25						25	25				25			25		25	25	25	25	25	25	25	25	25	25	25	25	25	25	25	25	25	25	25	25	25	25	25	25	25	25				25	25
76		25.3333						25.3333	25.3333				25.3333			25.3333		25.3333	25.3333	25.3333	25.3333	25.3333	25.3333	25.3333	25.3333	25.3333	25.3333	25.3333	25.3333	25.3333	25.3333	25.3333	25.3333	25.3333	25.3333	25.3333	25.3333	25.3333	25.3333	25.3333	25.3333	25.3333	25.3333				25.3333	25.3333
77		25.6667						25.6667					25.6667			25.6667		25.6667	25.6667	25.6667	25.6667	25.6667	25.6667	25.6667	25.6667	25.6667	25.6667	25.6667	25.6667	25.6667	25.6667	25.6667	25.6667	25.6667	25.6667	25.6667		25.6667	25.6667	25.6667	25.6667	25.6667	25.6667				25.6667	25.6667
78		26						26					26			26		26	26	26	26	26	26	26	26	26	26	26	26	26	26	26	26	26	26	26		26	26	26	26	26	26				26	26
79		26.3333						26.3333					26.3333			26.3333		26.3333	26.3333	26.3333	26.3333	26.3333	26.3333	26.3333	26.3333	26.3333	26.3333	26.3333	26.3333	26.3333	26.3333	26.3333	26.3333	26.3333	26.3333			26.3333	26.3333	26.3333	26.3333	26.3333	26.3333				26.3333	26.3333
80		26.6667						26.6667					26.6667			26.6667		26.6667	26.6667	26.6667	26.6667	26.6667	26.6667	26.6667	26.6667		26.6667	26.6667	26.6667	26.6667	26.6667	26.6667	26.6667		26.6667			26.6667	26.6667	26.6667	26.6667	26.6667	26.6667				26.6667	26.6667
81		27						27					27			27			27	27	27	27	27	27	27		27	27	27	27	27	27	27					27	27	27	27	27	27				27	27
82		27.3333						27.3333					27.3333			27.3333			27.3333	27.3333	27.3333	27.3333	27.3333	27.3333	27.3333		27.3333	27.3333	27.3333	27.3333	27.3333	27.3333	27.3333					27.3333	27.3333	27.3333	27.3333	27.3333	27.3333				27.3333	27.3333
83		27.6667						27.6667					27.6667			27.6667			27.6667	27.6667	27.6667	27.6667	27.6667	27.6667	27.6667		27.6667	27.6667	27.6667	27.6667	27.6667	27.6667	27.6667					27.6667	27.6667	27.6667	27.6667		27.6667				27.6667	27.6667
84		28						28					28			28			28	28	28	28	28	28			28		28	28	28	28	28					28	28	28	28		28				28	28
85		28.3333						28.3333					28.3333			28.3333			28.3333	28.3333	28.3333	28.3333	28.3333	28.3333			28.3333		28.3333	28.3333	28.3333	28.3333	28.3333					28.3333	28.3333	28.3333	28.3333		28.3333				28.3333
86		28.6667						28.6667					28.6667			28.6667			28.6667	28.6667	28.6667	28.6667	28.6667	28.6667			28.6667		28.6667	28.6667	28.6667	28.6667	28.6667					28.6667	28.6667	28.6667	28.6667		28.6667				28.6667
87		29						29					29			29			29	29	29	29	29	29			29		29	29	29	29						29	29	29	29		29				29
88		29.3333						29.3333					29.3333			29.3333			29.3333	29.3333	29.3333	29.3333	29.3333	29.3333					29.3333	29.3333	29.3333	29.3333						29.3333	29.3333	29.3333							29.3333
89		29.6667											29.6667			29.6667			29.6667	29.6667	29.6667	29.6667	29.6667	29.6667					29.6667	29.6667	29.6667							29.6667	29.6667	29.6667							29.6667
90													30			30			30	30	30	30	30	30					30	30	30							30	30	30							30
91													30.3333			30.3333			30.3333	30.3333	30.3333	30.3333	30.3333						30.3333	30.3333								30.3333	30.3333	30.3333							30.3333
92													30.6667			30.6667			30.6667	30.6667	30.6667		30.6667						30.6667	30.6667								30.6667	30.6667	30.6667							30.6667
93													31			31			31	31	31		31						31	31								31	31	31							31
94													31.3333			31.3333			31.3333	31.3333	31.3333		31.3333						31.3333	31.3333								31.3333	31.3333	31.3333							31.3333
95													31.6667						31.6667	31.6667	31.6667		31.6667						31.6667	31.6667								31.6667	31.6667	31.6667
96													32						32	32	32		32						32	32								32	32	32
97													32.3333						32.3333		32.3333		32.3333						32.3333	32.3333								32.3333	32.3333	32.3333
98													32.6667						32.6667		32.6667								32.6667	32.6667								32.6667	32.6667	32.6667
99													33						33		33								33
100													33.3333						33.3333		33.3333
101													33.6667						33.6667		33.6667
102													34						34		34
103													34.3333						34.3333		34.3333
104													34.6667						34.6667		34.6667
105													35						35		35
106													35.3333						35.3333		35.3333
107													35.6667						35.6667		35.6667
108																			36		36
109
110
111
112
113
114
115
116
117
118
119
120
121
122
123
124
125
126
127
128
129
130
131
132
133
134
135
136
137
138
139
140
141
142
143
144
145
146
147
148
149
150
151
152
153
154
155
156
157
158
159
160
161
162
163
164
165
166
167
168
169
170
171
172
173
174
175
176
177
178
179
180
181
182
183
184
185
186
187
188
189
190
191
192
193
194
195
196
197
198
199
200
201
202
203
204
205
206
207
208
209
210
211
212
213
214
215
216
217
218
219
220
221
222
223
224
225
226
227
228
229
230
231
232
233
234
235
236
237
238
239
240
241
242
243
244
245
246
247
248
249
250
251
252
253
254
255
256
257
258
259
260
261
262
263
264
265
266
267
268
269
270
271
272
273
274
275
276
277
278
279
280
281
282
283
284
285
286
287
288
289
290
291
292
293
294
295
296
297
298
299
[truncated: 47 more columns]
