# Supplementary material for: The G1-S transition is promoted by Rb degradation via the E3 ligase UBR5
Source: Sci Adv. 2024 Oct 23;10(43):eadq6858. doi: 10.1126/sciadv.adq6858 (PMC11498223; doi:10.1126/sciadv.adq6858)
Supplement: Supplementary file 2 — Tables S1 to S36 [file sciadv.adq6858_tables_s1_to_s36.zip › adq6858_table_s33.xlsx]

## Sheet: Clover_total_G1
	Cell 1	Cell 2	Cell 3	Cell 4	Cell 5	Cell 6	Cell 7	Cell 8	Cell 9	Cell 10	Cell 11	Cell 12	Cell 13	Cell 14	Cell 15	Cell 16	Cell 17	Cell 18	Cell 19	Cell 20	Cell 21	Cell 22	Cell 23	Cell 24	Cell 25	Cell 26	Cell 27	Cell 28	Cell 29	Cell 30	Cell 31	Cell 32	Cell 33	Cell 34	Cell 35	Cell 36	Cell 37	Cell 38	Cell 39	Cell 40	Cell 41
0	424545	691798	643584	933413	835114	362046	657612	692582	443555	2563796	1636145	261425	1742683	142988	508237	2030656	849146	412646	439322	442335	402574	1160493	935138	433932	735662	242131	458046	705913	753120	627673	769387	310018	266568	1470757	145091	347859	966112	308189	452778	504027	439800
1	411161	667475	637546	885902	838426	358747	616700	715389	404644	2433604	1771331	255802	1686470	135782	459512	2039021	843749	382312	457327	410873	390238	1160731	891436	405608	719794	242457	474830	689881	738361	609769	772450	298388	250277	1295466	136361	325060	903501	304480	428867	517093	405591
2	382346	650886	598136	842741	816346	317167	574147	685287	406371	2294594	1712382	241700	1675733	118480	448481	1897975	752811	352845	441962	386821	395919	1147503	829916	384927	718671	227806	443776	651088	721580	574668	782960	289752	245827	1183121	132893	295888	901586	291918	400066	468444	371394
3	358371	608339	595967	722084	729354	318211	489271	675249	367665	2388810	1550457	219464	1643058	105960	430263	1924662	708766	334232	410500	358253	399100	1108823	764126	371550	678478	217920	440686	577909	720984	567689	737386	290720	214171	1084445	125621	302866	900119	280791	374927	452080	343526
4	349595	574448	576283	718193	701459	309789	438128	686882	350570	2207778	1553673	217544	1530675	102750	415930	1940588	675333	293551	397780	322822	399193	1076673	685239	352543	670730	213835	469133	564328	708915	545059	711501	280539	209096	928988	111746	264321	862458	269583	354572	450149	306844
5	334856	572358	521818	813735	659439	277121	406713	656287	329585	2167786	1413370	214605	1496837	90894	401263	1831053	577716	278555	363917	300941	387814	1040310	733876	335937	684035	200339	429869	544981	688828	545589	721366	260583	204821	813543	107708	251740	843853	264302	361554	437616	287470
6	309951	535796	495853	712803	564966	277715	334628	656079	289088	2117281	1407444	209739	1482683	81981	357984	1860168	534382	257585	330399	281087	377716	1034329	558256	340179	646195	200867	414002	549796	675851	530253	659985	247857	187744	787442	99486	238236	854533	246320	353167	418265	261155
7	295536	515307	491389	585608	540262	270650	322661	675417	294298	1985285	1366428	204071	1396621	75426	345515	1878125	493457	251846	306453	253173	374275	989309	514349	329075	621454	182284	404865	540746	653481	509542	640651	234147	177237	687981	103012	227752	792497	233464	345838	387804	239783
8	288864	491105	424894	560828	505853	236559	297704	633459	275111	2020289	1255240	181984	1381647	60591	322716	1787467	434163	240525	308207	238909	361972	971770	461193	303705	587636	165222	388394	517821	637563	478704	641313	215090	174419	665487	96945	232402	816450	233674	311719	363741	227378
9	277135	443026	409806	473973	431191	225101	257408	626381	274983	2006547	1221938	181754	1374694	55410	300419	1779360	390004	230248	307124	219997	347470	946818	435513	278499	517854	159980	340615	455170	615100	447581	584655	195281	157334	677260		230019	817832	228943	302049	333847	215635
10	272848	410947	394119	478837	384503	217563	234084	623167	235178	1875761	1215792	179833	1313727	54190	294058	1808586	357262	216339	298131	203944	315812	939968	421823	254213	475939	151360	311401	434887	591551	431467	578694	182191	153558	626750		212347	756182	223750	283057	323210	222618
11	249285	392257	333556	454130	381223	192646	216676	565206	246180	1842954	1083249	162197	1300118		283628	1657842	286729	210792	295118	185024	340225	900717	411144	253388	443553	136590	296272	406774	556297	406686	568899	169894	150031	641699		199805	741578	211274	275903	305944	222301
12	232571	375155	311783	448441	331166	189450	188605	569554	217368	1828855	1071967	151744	1280274		261255	1613641	293789	197680	299009	188081	316697	811216	411581	238312	404776	131937	288466	376050	544240	400141	534967	155820	141453	642544		190273	739525	205819	270184	288771	215674
13	227464	346285	304730	394476	320014	188512	178226	551163	209040	1675721	1051398	149759	1192045		252417	1574517	295098	198369	300502	169327	309847	762038	375014	234273	386179	124502	275558	368644	539654	380371	515607	144851	134104	605543		173043		207526	252514	273279	215120
14	210074	319966	280431	358585	312888	174273	172450	492810	198443	1711380	964072	139802	1195903		237702	1430193	208962	190621	289929	161138	310575	753668	361698	212542	402294	117255	245641	326935	537521	365326	495062	136089	133001	588001		167904			236323	257534	193155
15	200956	303822	274636	320580	287253	163321	152940	488838	182830	1703503	951082	133014	1176755		237702	1419088		188949	289607	153029	307641	739804	366018	197324	386570	119294	221375	315720	552897	365491	453998	125054	113979	574970		159263			238572	254264	175209
16	195784	283008	270386	335883	282909	171904	145050	499681	185298	1620639	921871	125701	1111826		208690	1413625		188412	292822	142159	312220	723091	376484	178608	366180	106399	193966	309112	507039	335197	425390	115435	113390	531615		146111			216908	252112	160585
17	187648	269988	242452	355657	276033	159692	131451	458118	183440	1614238	827329	124973	1053989		199368	1285471		182607	274300	132879	302393	708690	366666	161235		105739	174023	282059	524634	318136	401742	109750	108932	533905		141773			193609	250535	154599
18	175985	241664	235499	341070	256580	152078	122062	477194	135191	1614339	799515	112966	1045112		197774	1213118		169348		127804	284093	650690	358306	165510			157557	270118	538053	305990	372990	100790	105839	544183		145685			178680	240150	145130
19	171763	219306	246174	349027	267218	153519	118144	491344	140750	1461006	798052	111237	975779		175195	1143639		156202		124940	287849	601588	329005	156542			165175	257695		294472	356099		97322	517613		139713			183081	226046	143125
20	164106	204866	230295		241728	144625	120491	491344	142149	1457936	745952	105783	983049		166848			159846		116041		555924	320623	156104			148585	249651		264658	347766		93242	519911		131284			175100	213464	150649
21	160098	195623	238497		237373	149062		463246	111517	1402766	750458	102901	932615					170730		109024		522569	316208	160208			156294	232048		256811	326079		92097	531429		126824			161160	203599	154163
22	149942	180570	230402		207960	147841			105788	1289413	765604	100402	903077					173538		99066		508523	314353	147052			160802	223268			308247		95171	490820		113759			158249	202995	163749
23	144869	163266	235670		210579	130885				1290197	721591	98912	858077					186725		85983		471204	313117	141778			157094	217865			306294		100836	478227		122491			150566	196578	151060
24	123169	159987	213479		215127					1294191	730731	85746	865542					184861		83694		435952	284666				161170	195662			290608		93034	479349		119589			136734	198427	150746
25	117861	157385			214800						734286		821777					192376		72464		446668	275703				168023	188130			266974		100217	459673					128050	206622	172071
26	111311	148279			220247						694223		816306					183011		67410		417312	298944					175286			241160		90346	386398					119539	204405	168018
27		141681									679628		807746					185620				425518	277226					161749			231544		91027	355860					110692	203949
28		131338																185273				421242	282103								231056		87081	352619
29		129792																178112				412895	274848								223111		88667	324249
30																		174424				379144	277642								205679			297530
31																		171262				364779	258983								190976			262607
32																		155437				369381	268373								180863			247501
33																						365901	263760								171053			243388
34																						367500	254927								165254			236104
35																						360850	260314								157117			270078
36																						328935	253846								149865
37																						344197									144102
38																						350130									142790
39																						327585									140424
40																															141848
41																															143221
42																															142093
43
44
45
46
47
48
49
50
51
52
53
54
55
56
57
58
59
60
61
62
63
64
65
66
67
68
69
70
71
72
73
74
75
76
77
78
79
80
81
82
83
84
85
86
87
88
89
90
91
92
93
94
95
96
97
98
99
100
101
102
103
104
105
106
107
108
109
110
111
112
113
114
115
116
117
118
119
120
121
122
123
124
125
126
127
128
129
130
131
132
133
134
135
136
137
138
139
140
141
142
143
144
145
146
147
148
149
150
151
152
153
154
155
156
157
158
159
160
161
162
163
164
165
166
167
168
169
170
171
172
173
174
175
176
177
178
179
180
181
182
183
184
185
186
187
188
189
190
191
192
193
194
195
196
197
198
199
200
201
202
203
204
205
206
207
208
209
210
211
212
213
214
215
216
217
218
219
220
221
222
223
224
225
226
227
228
229
230
231
232
233
234
235
236
237
238
239
240
241
242
243
244
245
246
247
248
249
250
251
252
253
254
255
256
257
258
259
260
261
262
263
264
265
266
267
268
269
270
271
272
273
274
275
276
277
278
279
280
281
282
283
284
285
286
287
288
289
290
291
292
293
294
295
296
297
298
299

## Sheet: Clover_total_SG2
	Cell 1	Cell 2	Cell 3	Cell 4	Cell 5	Cell 6	Cell 7	Cell 8	Cell 9	Cell 10	Cell 11	Cell 12	Cell 13	Cell 14	Cell 15	Cell 16	Cell 17	Cell 18	Cell 19	Cell 20	Cell 21	Cell 22	Cell 23	Cell 24	Cell 25	Cell 26	Cell 27	Cell 28	Cell 29	Cell 30	Cell 31	Cell 32	Cell 33	Cell 34	Cell 35	Cell 36	Cell 37	Cell 38	Cell 39	Cell 40	Cell 41	Cell 42	Cell 43	Cell 44	Cell 45	Cell 46	Cell 47	Cell 48	Cell 49
0	1226250	315800	372061	347854	261690	466698	167793	205278	206537	575183	453535	1250337	631505	282098	1052816	661633	1302826	1101074	503134	704264	354257	1605852	1224560	463131	1317063	1127238	305563	1045279	217185	1318898	3349941	398484	3033601	1226508	622317	387259	1871258	1973818	1110203	475967	722396	603645	427549	363500	2021792	375787	473530	1082057	1755717
1	1309040	307245	367672	352087	256759	476086	169133	191760	203073	597662	450096	1250990	589535	271718	1035038	646144	1323097	1062036	507896	660443	345960	1613161	1176241	463224	1351984	1107429	302996	1060679	205039	1276660	3159167	400154	3041825	1285053	620181	379154	1893902	1966951	1038624	476488	732788	614502	426185	361652	1871739	375870	473503	1027715	1747606
2	1281099	305327	373374	334810	256015	482245	172271	190073	201100	574427	443298	1193399	600936	266397	990996	648592	1334173	1034894	519082	678914	343075	1537986	1180838	476442	1300891	1138467	299284	1091234	212383	1332973	3178439	394099	3057040	1230014	624268	379579	1918542	2017386	1043493	465016	735033	566944	399223	359340	1859025	354623	450876	1063939	1799139
3	1220711	292814	367335	338033	257231	477264	172075	199264	192822	576523	440753	1176656	590471	267844	1008470	650362	1259512	1062299	487560	676572	343922	1527411	1174547	472039	1290564	1078749	289549	1043271	209982	1243388	3209593	395965	2981637	1236645	604500	370029	1842538	1906008	1049326	450462	713836	580480	401771	357201	1842065	365219	441619	985671	1696887
4	1255440	288458	364012	328739	250433	450616	170973	195639	188190	575329	430231	1168768	582548	275375	955495	650271	1275205	977550	479997	657004	343540	1538737	1142201	465061	1321121	1084146	291371	1053877	215931	1251618	3161931	397992	2951702	1242812	594667	389863	1869464	1918419	1003840	446959	708231	579416	411823	353546	1846963	364865	454465	985671	1690397
5	1206976	286499	364242	337863	257577	468957	172970	200000	195078	547000	440729	1174359	578072	261502	950009	625495	1288061	954945	489509	655579	350352	1508155	1149537	451125	1275428	1102226	293452	1071605	215534	1261116	3113734	392949	2925488	1197752	607007	373669	1910216	1924049	987944	437603	724341	558524	389768	351514	1781720	344108	421810	1002024	1646281
6	1193777	286710	360553	328659	255048	468378	176330	187898	181384	543636	442433	1173212	570348	254978	959408	632184	1215638	979002	475109	669861	335858	1502520	1138568	445281	1272763	1084669	294156	1004559	215737	1211138	3157082	393412	2876705	1183205	592861	369035	1835377	1819612	1021496	482055	690179	548575	388054	354968	1814108	347091	423447	974238	1579654
7	1205437	289031	346810	331474	248182	457302	170133	183939	181116	553533	435070	1103363	570421	291714	899466	629879	1199771	921589	469933	628792	333918	1506206	1184719	444529	1258312	1055419	295714	998878	211965	1236858	2994776	372878	2836066	1212119	576522	367609	1825968	1872730	982902	435066	688611	562983	402327	355741	1758717	354961	421545	942549	1566794
8	1117970	278884	347026	317677	249915	450533	161866	190104	172667	518936	426772	1109724	560379	271995	915997	627341	1201346	933445	481798	628843	338862	1487583	1090230	450492	1231523	1101256	287019	1028379	198201	1251167	2983723	361211	2875231	1171278	591866	375970	1844067	1899429	971936	444617	685283	529505	362623	356692	1756829	330869	422039	963105	1593632
9	1164284	266876	336877	323529	252255	455440	168099	188286	177067	529765	423088	1126946	547395	270117	913692	609445	1153232	947422	458234	631758	334814	1465429	1108885	422645	1232698	1104962	294091	1021137	204929	1184871	3022127	370771	2723098	1156109	577624	382650	1748456	1816258	999405	446553	662083	533781	375441	360183	1783312	328635	389018	909283	1578177
10	1155279	270768	351503	305017	253168	451015	166409	179886	174142	529471	430441	1117005	561325	273048	871795	595908	1147011	888783	458356	612250	332572	1451473	1108108	429533	1182833	1076626	291408	1005068	201736	1192352	2878251	375018	2735849	1173400	566452	366152	1752049	1806611	969565	449603	663127	544022	379120	351746	1691297	335728	395361	897497	1578483
11	1091721	265036	340469	316659	254446	446733	151846	177666	162882	503270	430234	1119963	555655	270189	871695	592857	1148808	888964	451368	600525	309147	1454111	1063937	417176	1175306	1064564	299365	992463	201657	1210220	2890760	374003	2767349	1132478	561877	376486	1818551	1846278	967484	436036	662494	520268	353934	333986	1704583	314813	385486	902646	1583434
12		269389	340313	314097	246606	450751	147623	167077	157670	513242	424414	1104843	552911	258030	864512	590351	1090941	902246	420349	605512	316800	1382991	1101014	421628	1250411	1031718	294511	971143	209681	1130407	2911261	374174	2632850	1113294	574268	388084	1725739	1769152	978398	429684	629379	539595	363389	325606	1718318	315118	386969	872799	1522693
13		272955	330231	310181	242590	453968	161847	170406	157325	517683	421744	1115461	547585	259173	804911	586132	1077271	859847	418571	561769	323511	1388285	1086163	397597	1174403	1026759	292233	958269	202862	1140236	2800969	360266	2611042	1072631	553539	369561	1769408	1789606	935262	428142	674809	552109	371438	323658	1655490	315929	378702	869575	1536608
14		266418	333701	303325	246928	449827	159871	183026	154771	513816	429380	1097741	516798	257035	812515	583914	1084623	854053	424511	564168	317633	1368467	1078858	410127	1172201	1032152	289484	964353	213884	1154098	2863300	354582	2657104	1071880	538989	365384	1795915	1825791	929252	433689	685131	520814	345159	329431	1647856	304846	368598	899852	1571723
15		258406	321538	292673	246472	442174	158449	171279		483341	424808	1089599	514457	242642	819048	580425	1004950	873707	391449	567231	311645	1333580	1044983	435613	1152553	1018633	282826	933644	200332	1091471	2855028	347750	2586931	1065420	534075	368333	1687798	1716848	944955	437551	645388	519015	348809	328810	1644025	308480	347704	872573	1571723
16		270190	323540	295591	246975	433637	159780	173608		467399	427748	1087394	509853	245171	784767	575893	1002527	820966	406103	536833	315389	1336057	1093179	418243	1154842	1006980	283108	935051	202417	1088283	2723442	356114	2526711	1058496	535308	364170	1696734	1743575	902766	425208	646321	546543	355689	328509	1620649	315165	342629
17			321213	295837	239585	429239	153552	165665		485444	417544	1071931	508251	241961	773961	561479	993226	815949	416892	548227	301737	1322455	1009975	420704	1136951	1004846	271356	948284	222232	1110282	2775655		2583183	1072128	530910	353960	1712186	1762376	899897	413126	650007	528745	338009	311426	1568738	312501	336648
18			297646	291197	224561	427284	149287	160156		488592	417018	1049887	504695	232361	798730	565276	937325	821487	392083		307485	1327142	1015759	425376	1148496	998596		944723	209926	1055808	2815213		2467023	1012029	514341	353806	1712494	1683543	917039	436391		526750	337245	310132	1575343	302468	331899
19				282476		419635	147310	157508		486550	414825	1039631	493344	228245					409131			1323032	1014696	417181	1065652	1003064		915547	209110	1082899	2690251		2493913	1083388	520870	347710	1622604	1692917	879207	416739		541977	344412	310931	1570071	305173	325064
20				310377		420168	141297	161312		475286		988012	476366	230488					409732			1297252	971005	399744				933974	211068	1097351	2697609		2526629	1054721	506500	342109	1628574	1731493	867919	420848		532397	325857	308827	1543695		322204
21				295757		426585	142860	155910				984785	481205						414125			1289756	967510	406162				894140	214362		2730793		2396078	1023457	511216	345739	1625276	1706731	867861					314804	1537398		326159
22						422788	141265	155108				977530	466602						378297			1291831	970606	406788					203740				2388041	1021854	506681	346416	1631754	1637505	843172						1488671
23						408016	137228	164893				962349	461118										989550	397774					208679				2390100	975414	559984	330392	1605107	1618239	852718
24						414759	132962	162727				959980	467614										945535	417023					204556						497190	325902	1534904	1635685	836842
25						400528	131927	163799				918979	444731											422966											503045	320122	1516861	1636492	836258
26						390752	132492					898374	437876											401300											503045	320989	1503501	1609853	805698
27						396340							473736											412818											503045		1475189		787484
28						377988							455197											422569															785690
29						368494																		405128															791854
30																																							801985
31																																							751449
32																																							755360
33																																							738842
34																																							735787
35
36
37
38
39
40
41
42
43
44
45
46
47
48
49
50
51
52
53
54
55
56
57
58
59
60
61
62
63
64
65
66
67
68
69
70
71
72
73
74
75
76
77
78
79
80
81
82
83
84
85
86
87
88
89
90
91
92
93
94
95
96
97
98
99
100
101
102
103
104
105
106
107
108
109
110
111
112
113
114
115
116
117
118
119
120
121
122
123
124
125
126
127
128
129
130
131
132
133
134
135
136
137
138
139
140
141
142
143
144
145
146
147
148
149
150
151
152
153
154
155
156
157
158
159
160
161
162
163
164
165
166
167
168
169
170
171
172
173
174
175
176
177
178
179
180
181
182
183
184
185
186
187
188
189
190
191
192
193
194
195
196
197
198
199
200
201
202
203
204
205
206
207
208
209
210
211
212
213
214
215
216
217
218
219
220
221
222
223
224
225
226
227
228
229
230
231
232
233
234
235
236
237
238
239
240
241
242
243
244
245
246
247
248
249
250
251
252
253
254
255
256
257
258
259
260
261
262
263
264
265
266
267
268
269
270
271
272
273
274
275
276
277
278
279
280
281
282
283
284
285
286
287
288
289
290
291
292
293
294
295
296
297
298
299
[truncated: 14 more columns]

## Sheet: mCherry-HDHB_ratio_G1
	Cell 1	Cell 2	Cell 3	Cell 4	Cell 5	Cell 6	Cell 7	Cell 8	Cell 9	Cell 10	Cell 11	Cell 12	Cell 13	Cell 14	Cell 15	Cell 16	Cell 17	Cell 18	Cell 19	Cell 20	Cell 21	Cell 22	Cell 23	Cell 24	Cell 25	Cell 26	Cell 27	Cell 28	Cell 29	Cell 30	Cell 31	Cell 32	Cell 33	Cell 34	Cell 35	Cell 36	Cell 37	Cell 38	Cell 39	Cell 40	Cell 41
0	1850	1644	2277	5135	1636	4583	8849	4076	9753	12797	9968	3238	18067	931	126376	2636	8757	5403	5489	6424	1405	1873	1170	1567	8336	4249	120074	5690	8012	421549	5387	5888	6160	5312	3123	4833	3206	7781	2502	3856	3812
1	2497	953	1576	4718	9110	4217	-1231	4165	8767	13304	8315	3903	18126	1962	117251	2816	3037	5094	5718	6435	1174	1747	1155	615	8862	4234	119762	6470	8130	424310	5798	5403	6231	5718	2181	4885	2790	4354	2473	3607	3304
2	2937	1020	2374	4069	372	4742	8285	4959	8717	13988	8844	3771	18972	2346	115365	3514	2220	4826	5186	6926	1469	2537	1191	650	9451	4576	109035	5383	5932	420221	4891	4900	6471	4780	2003	4718	2518	2947	2517	3402	4057
3	2633	1402	15497	4062	1369	4831	9683	4603	8364	12732	8632	3445	18271	1454	109312	20914	3662	4140	4730	6368	1597	2611	1386	543	8636	4465	108551	6099	6418	422806	5514	5248	6625	4842	2134	5228	1975	2641	2006	3399	3169
4	2844	1878	1083	11375	1001	4549	8369	5062	7960	13161	10398	3493	15731	3280	106113	4823	3170	4282	4327	6173	1504	2992	877	602	7841	5075	109288	6659	6295	403838	-2202	4568	7133	4980	1379	4841	1019	1820	2002	3608	3089
5	3751	2863	1885	9451	804	5743	8656	5324	8024	12896	10314	3535	16726	1561	99954	3087	3601	4102	4748	6129	1678	3280	6612	581	8659	4538	95024	4836	6773	398575	6297	4222	6580	-8893	2244	5889	1960	2864	2767	3729	2472
6	2616	3703	1127	5251	484	3345	8360	-409	8930	14010	11544	3448	15098	499	83956	4300	3338	2997	4978	5887	1991	4164	993	897	7796	5023	86935	6828	8487	374645	6006	3453	6975	4755	1849	5014	574	3391	3389	3075	2481
7	2897	4054	815	2395	433	4778	8568	4885	8108	14594	11698	3082	13808	1469	72318	5167	2824	3519	4944	3951	2006	4470	683	735	8492	4321	77496	6601	7756	343719	5353	3340	3951	3488	2122	4114	673	3099	3174	2927	2549
8	3856	3696	713	2999	506	6164	10506	6404	9293	4938	14510	3663	15300	923	57291	4413	3856	4665	5948	5661	2353	4716	925	977	7920	5816	68610	7076	9054	309390	5423	3226	7270	2048	2092	16049	140	3550	3354	2590	2178
9	2453	4470	-141	1719	-1221	7225	9054	5981	46607	36173	4258	3179	12151	92	40840	5898	3500	4465	5706	5544	2262	4887	1233	754	8334	6104	51017	7411	8398	266988	6027	3615	7968	1975		3759	164	3226	2700	2330	2708
10	3944	4609	867	2693	-1259	5461	9159	5002	17547	22412	13330	3311	12000	858	30855	6436	3377	4728	5384	5165	1754	4789	118	1033	6905	6141	35378	8682	8821	234179	6049	2227	8131	944		4069	965	3339	2247	2614	3054
11	3959	4997	-387	1138	-130	7004	9334	5355	44512	20908	15421	3163	12564		19253	5723	2776	5113	5774	6006	2876	3453	453	404	6785	5671	24570	8239	9795	197284	6251	3803	8025	2168		4525	2120	2963	2204	2870	4217
12	4002	5808	-165	1534	887	5736	9172	5219	39581	19155	16556	3210	12098		12040	5637	7864	4629	6321	5547	2195	3451	313	819	6852	5882	18364	9693	8979	171061	6229	3375	8703	3583		4470	3921	2657	3137	3401	3991
13	5434	5584	-109	1487	709	7421	9175	6087	38025	18780	14557	3680	10769		8719	5944	10012	5152	5910	4995	2382	1825	1308	279	7116	6236	16056	9803	7572	145560	5473	3188	9231	6207		5154		3291	2103	3289	4679
14	4780	3987	326	3189	1265	6526	8887	4716	29918	18426	15170	2572	11428		7949	4075	697	5023	5670	5359	2592	2638	-50	-316	5941	5106	11434	10098	9098	118386	5271	2425	9563	6487		4565			2866	2874	3529
15	4184	4724	1444	8433	1153	5852	9105	5000	27441	18561	17714	2467	11933		7949	4193		4146	6353	5403	2968	3327	575	-271	5598	5921	9878	8452	9681	98286	6584	3270	8910	6806		5159			3657	2177	2825
16	3963	4398	1051	1887	1132	6658	10054	4757	42079	16595	15747	3204	10993		5408	2216		3897	5983	5316	3142	2616	309	-1496	4977	5616	7439	8308	12911	78525	6536	3286	8933	6912		5153			3383	2003	1329
17	4303	5810	972	1037	33	7333	8646	4781	42558	17781	14922	2988	9176		7517	862		3902	7376	4443	2870	2617	508	-2170		6375	6909	8839	13951	60720	5238	2898	9284	6701		3972			3852	3234	1746
18	3465	5274	2474	700	-636	5598	8123	5058	12237	18457	15742	2871	9756		7650	241		3288		5971	3429	1789	-100	-1046			6191	9247	17376	47637	7144	3335	8393	6843		4937			4212	3911	2158
19	4267	4821	1524	953	615	5492	10195	4437	13308	19334	15833	3813	8729		6702	-383		3545		4512	2990	3125	309	-1783			7217	8372		41255	7476		8409	7677		4207			3561	3319	1602
20	2936	5058	1757		167	5708	10719	4437	15601	17245	14265	3276	9819		6653			3533		5097		2058	413	-1683			6775	9322		33392	8395		7601	7654		3860			3713	3132	3382
21	2380	5311	2201		2106	5680		5344	13045	16715	14862	3332	7547					3569		5419		3234	155	-1445			8825	7391		30212	8878		8167	7101		4077			2766	4252	3871
22	2787	4631	1950		1352	5434			12807	14966	15938	4019	7450					3607		4391		2565	806	-1432			8144	7805			8719		8770	8318		3967			3013	3310	3995
23	2663	5201	3183		496	4195				16137	15545	3438	7035					3026		4110		2863	1107	-1449			9013	7734			9126		8826	7685		4153			2452	3684	3791
24	2395	5126	1619		1378					14764	16068	2710	9854					2568		4263		1618	187				7884	7777			9404		9499	8284		4126			2903	3690	3312
25	2651	5112			645						15722		10427					2483		2622		1569	-423				8812	9288			10582		10844	7281					1914	3277	4231
26	2142	5025			1557						14699		9820					2247		1829		1664	186					9473			9559		9999	9915					2469	2882	3964
27		4641									16116		11503					2085				2752	200					8062			10044		10478	5066					2967	2905
28		4836																2376				1727	579								10155		10912	6091
29		4938																2605				2988	108								10725		11365	4784
30																		1789				1112	-270								11830			3985
31																		1786				1353	40								12038			3557
32																		1733				2163	646								12304			3755
33																						3218	1136								13147			3244
34																						4266	626								13723			3229
35																						2822	1675								12416			5584
36																						2352	761								10416
37																						3797									10511
38																						3992									10206
39																						5884									8340
40																															8168
41																															8674
42																															8806
43
44
45
46
47
48
49
50
51
52
53
54
55
56
57
58
59
60
61
62
63
64
65
66
67
68
69
70
71
72
73
74
75
76
77
78
79
80
81
82
83
84
85
86
87
88
89
90
91
92
93
94
95
96
97
98
99
100
101
102
103
104
105
106
107
108
109
110
111
112
113
114
115
116
117
118
119
120
121
122
123
124
125
126
127
128
129
130
131
132
133
134
135
136
137
138
139
140
141
142
143
144
145
146
147
148
149
150
151
152
153
154
155
156
157
158
159
160
161
162
163
164
165
166
167
168
169
170
171
172
173
174
175
176
177
178
179
180
181
182
183
184
185
186
187
188
189
190
191
192
193
194
195
196
197
198
199
200
201
202
203
204
205
206
207
208
209
210
211
212
213
214
215
216
217
218
219
220
221
222
223
224
225
226
227
228
229
230
231
232
233
234
235
236
237
238
239
240
241
242
243
244
245
246
247
248
249
250
251
252
253
254
255
256
257
258
259
260
261
262
263
264
265
266
267
268
269
270
271
272
273
274
275
276
277
278
279
280
281
282
283
284
285
286
287
288
289
290
291
292
293
294
295
296
297
298
299

## Sheet: mCherry-HDHB_ratio_SG2
	Cell 1	Cell 2	Cell 3	Cell 4	Cell 5	Cell 6	Cell 7	Cell 8	Cell 9	Cell 10	Cell 11	Cell 12	Cell 13	Cell 14	Cell 15	Cell 16	Cell 17	Cell 18	Cell 19	Cell 20	Cell 21	Cell 22	Cell 23	Cell 24	Cell 25	Cell 26	Cell 27	Cell 28	Cell 29	Cell 30	Cell 31	Cell 32	Cell 33	Cell 34	Cell 35	Cell 36	Cell 37	Cell 38	Cell 39	Cell 40	Cell 41	Cell 42	Cell 43	Cell 44	Cell 45	Cell 46	Cell 47	Cell 48	Cell 49
0	125940	10912	17628	7873	10632	2967	10067	36261	6516	11463	17287	16376	34310	2346	129824	9229	35110	34742	5767	3357	6367	33488	9355	12407	10666	90887	22902	16238	11737	27851	6485	10501	6296	9579	10836	26010	28260	57450	31210	25511	9437	20436	57379	11939	84326	12675	4455	47357	67347
1	137281	17466	21851	11640	14684	6200	13679	38981	7880	17545	21058	21256	40236	3127	137974	12426	50150	38517	18967	6067	9723	40419	12367	15951	15076	95155	29489	20960	13708	32849	7278	13853	8183	11747	13669	33797	37675	59665	40816	32005	11664	24625	64221	16830	86349	14776	7697	51351	73318
2	142850	25033	25824	16063	18806	11023	18421	47610	9282	22403	25224	27001	50066	6697	142087	17429	62602	43657	10779	23068	16457	47145	15147	22747	20981	106842	34504	27983	17442	42270	9586	18265	11749	14888	16218	46089	50862	83559	53550	39066	16461	28012	70508	20947	95539	17868	10729	57332	79267
3	147362	34323	30647	20847	23217	17803	23221	57662	11651	28648	27580	31634	61215	10465	153343	22504	73802	48576	15278	14958	21503	55144	17142	25785	22072	110157	39078	35394	21488	47849	13123	21941	15835	19236	19243	56516	60775	92848	65154	47147	20571	32163	81063	24947	102054	23749	14271	59267	82270
4	156791	45155	34113	25518	28437	23187	26388	64500	14991	34734	32112	43128	70993	15472	161248	29360	99941	50450	18603	19780	27728	62592	21906	31339	30044	119652	44467	45894	27066	54755	18210	26203	42376	25124	22453	72815	73803	104725	75209	54435	26173	35227	88916	31307	109208	29225	18923	59267	87937
5	159843	55823	38423	31108	32829	29240	31139	71401	18919	40329	36571	55788	81298	20520	171029	33738	105796	54776	22928	26310	35342	69760	28006	35860	34454	127615	51737	48569	32554	61961	43328	31441	28479	30500	26007	81928	89446	117254	75565	60511	32228	39276	93820	34025	119031	33899	22472	71388	93849
6	167296	66890	40931	35584	37629	37796	36739	76203	23252	46035	42333	72180	90853	26036	180413	39941	114487	62495	28001	33295	38065	69563	32260	40638	40197	137362	56607	52721	37410	66822	33055	35518	36573	37095	31276	95525	97778	124875	98136	70559	37488	36520	84100	40658	119647	41967	26636	71990	96123
7	177242	78537	45551	41642	40805	43680	41171	80052	26939	51433	48306	82405	100369	34655	182463	47496	129468	65845	35258	38041	44187	83893	40443	47706	47337	134973	63070	60029	41913	88589	40908	38648	44171	44422	33670	111004	108521	141725	106719	72479	42271	48405	109425	46283	125892	49543	31251	75351	89349
8	170464	88489	50966	46462	46749	48532	43446	90862	30634	56131	52375	98372	109659	40277	197359	53125	142369	63958	41435	44034	50121	91433	42692	53550	51869	157805	65428	71547	43600	84273	49312	41457	52918	49736	40188	128605	123045	153251	116476	81023	49122	50026	104177	51544	135927	52357	35885	79947	109393
9	196729	92999	51045	53161	50884	57101	51678	100650	32482	62418	55804	114929	115167	46417	198264	61610	153545	76153	46138	52684	56381	96049	48513	54417	58194	171818	75057	79564	49416	86545	58344	46146	56494	55986	45948	146524	129661	161265	130790	88558	55732	53363	116079	58869	144137	58131	38210	80405	115491
10	191402	107893	58818	54956	57582	63144	55781	104076	37122	69666	61602	127509	129105	53145	206304	67022	168179	78500	52022	58093	61545	101095	56379	62244	63166	174812	78830	83939	54879	93327	64005	49403	64712	63234	49566	155355	143446	169839	140970	97216	61748	60230	122407	63937	145054	67400	44551	83601	122481
11	187693	116545	64375	62745	63208	67582	59481	113164	41436	71986	69669	142154	137227	60289	216073	72692	181079	85360	56391	65995	63285	112043	57479	65347	69357	183070	86743	88447	56880	102788	70839	52887	72977	66949	54845	173240	162755	184487	149102	100022	68047	61649	121864	68087	152999	69849	50267	89465	129437
12		130163	68666	67167	67842	75470	61738	115491	42490	81352	74177	156369	150561	63110	226783	79774	187117	90679	57440	72799	70326	113172	65173	71274	79922	190908	91099	97714	65807	103760	79275	56587	78885	71808	61062	197708	170345	191949	164360	104226	71423	67914	127718	71409	157779	75073	55066	91730	131586
13		142032	72344	70542	70771	82904	73442	123370	46634	89647	78719	171504	157685	70478	218211	86305	197618	91042	59176	70711	72316	120794	72801	73863	81849	198868	94530	100924	71885	110882	86061	59649	84647	76675	63124	208221	183697	202094	171185	108059	83543	73831	137894	74175	165411	82145	59261	95139	139881
14		147917	80709	73949	80569	89702	77787	138330	50698	95991	86104	181451	160936	77395	231272	89749	212718	95148	64162	77436	78532	130181	74972	81168	87351	211085	98986	109014	78612	121131	97840	64961	94855	84215	64191	218448	199700	217179	179201	118147	93330	74729	140963	81164	169523	86662	61638	104770	148183
15		155032	83370	78141	88184	97070	81573	140198		98478	94344	189899	174382	78024	243384	96541	209254	101406	65623	83498	84130	133741	77806	92035	89609	219874	102637	114501	81680	124542	108603	67547	98147	87523	69265	233865	200389	217277	195724	126660	95729	78576	149420	86987	178167	92743	63402	108571	148183
16		171117	88406	82177	93751	99489	87053	150085		101769	100176	205598	186385	84720	242176	102634	221307	104319	74957	84823	92024	140097	88769	93364	98477	226570	106158	118279	85860	132270	113594	72691	103156	93677	73492	251457	212030	229822	201580	129615	102360	86245	160376	89628	183728	100565	68868
17			91837	86271	97475	105193	89135	155592		111922	104641	216226	197765	91991	251422	107221	232146	107081	79748	97039	92696	151608	86781	98671	101942	238289	107864	125974	102811	145342	122533		111788	99742	75133	259311	226479	246327	210917	133042	110526	90673	164116	93209	187671	107213	73762
18			90711	91808	99769	112824	93544	160737		118511	111169	227301	210801	95769	273602	114147	233645	113304	82129		100131	158362	91795	105018	109700	248339		137188	101996	145230	133209		114854	102209	80228	282728	238875	250029	226352	152779		93918	170112	97874	194369	108133	77329
19				93894		116704	97921	168116		126257	116089	243116	216061	101489					88443			168815	101197	112675	108089	259012		139286	109028	155294	139827		122652	113734	85853	296788	240816	261611	235463	153482		98198	181981	105164	203175	116500	80296
20				107276		121518	98785	181698		130724		249177	220204	108862					92956			178073	101022	112183				150727	114904	163844	149100		129466	120076	91214	307429	254780	280293	242216	162291		101846	182974	112918	208222		84614
21				108500		130361	105808	188340				271144	231332						98021			182812	104007	120502				151626	122285		160542		130707	123812	96729	326123	266169	286354	253306					118561	215532		90697
22						138248	111653	192550				289163	233444						96273			190252	110549	123459					120747				139309	131928	102701	338325	281652	293248	260954						220451
23						142547	113425	211914				292606	245181										119984	124969					130699				142665	135230	115557	346429	291237	301333	273775
24						155117	117054	217250				305241	260487										120233	134779					134892						112927	358586	294435	315161	282875
25						151012	119309	227185				311740	267016											140744											119099	369460	305626	330261	293455
26						157823	125424					316111	273906											137641											119099	382404	319684	339251	296613
27						171273							306059											144921											119099		325863		302025
28						169961							311399											151600															312287
29						174551																		146799															332737
30																																							347251
31																																							342933
32																																							354505
33																																							357131
34																																							370066
35
36
37
38
39
40
41
42
43
44
45
46
47
48
49
50
51
52
53
54
55
56
57
58
59
60
61
62
63
64
65
66
67
68
69
70
71
72
73
74
75
76
77
78
79
80
81
82
83
84
85
86
87
88
89
90
91
92
93
94
95
96
97
98
99
100
101
102
103
104
105
106
107
108
109
110
111
112
113
114
115
116
117
118
119
120
121
122
123
124
125
126
127
128
129
130
131
132
133
134
135
136
137
138
139
140
141
142
143
144
145
146
147
148
149
150
151
152
153
154
155
156
157
158
159
160
161
162
163
164
165
166
167
168
169
170
171
172
173
174
175
176
177
178
179
180
181
182
183
184
185
186
187
188
189
190
191
192
193
194
195
196
197
198
199
200
201
202
203
204
205
206
207
208
209
210
211
212
213
214
215
216
217
218
219
220
221
222
223
224
225
226
227
228
229
230
231
232
233
234
235
236
237
238
239
240
241
242
243
244
245
246
247
248
249
250
251
252
253
254
255
256
257
258
259
260
261
262
263
264
265
266
267
268
269
270
271
272
273
274
275
276
277
278
279
280
281
282
283
284
285
286
287
288
289
290
291
292
293
294
295
296
297
298
299
[truncated: 14 more columns]

## Sheet: Frame_G1(h)
	Cell 1	Cell 2	Cell 3	Cell 4	Cell 5	Cell 6	Cell 7	Cell 8	Cell 9	Cell 10	Cell 11	Cell 12	Cell 13	Cell 14	Cell 15	Cell 16	Cell 17	Cell 18	Cell 19	Cell 20	Cell 21	Cell 22	Cell 23	Cell 24	Cell 25	Cell 26	Cell 27	Cell 28	Cell 29	Cell 30	Cell 31	Cell 32	Cell 33	Cell 34	Cell 35	Cell 36	Cell 37	Cell 38	Cell 39	Cell 40	Cell 41
0	9.66667	7.33333	3.66667	3.33333	4.33333	2.66667	4.33333	2.66667	2.33333	2	1.66667	18.6667	2	17	11.3333	3.66667	4.66667	15	15.6667	18	11.6667	13.6667	13.3333	15	3.33333	17	8.66667	16.6667	16	17	3.33333	11.6667	2.33333	3	14	2	7	11.3333	15.6667	13.6667	13.6667
1	10	7.66667	4	3.66667	4.66667	3	4.66667	3	2.66667	2.33333	2	19	2.33333	17.3333	11.6667	4	5	15.3333	16	18.3333	12	14	13.6667	15.3333	3.66667	17.3333	9	17	16.3333	17.3333	3.66667	12	2.66667	3.33333	14.3333	2.33333	7.33333	11.6667	16	14	14
2	10.3333	8	4.33333	4	5	3.33333	5	3.33333	3	2.66667	2.33333	19.3333	2.66667	17.6667	12	4.33333	5.33333	15.6667	16.3333	18.6667	12.3333	14.3333	14	15.6667	4	17.6667	9.33333	17.3333	16.6667	17.6667	4	12.3333	3	3.66667	14.6667	2.66667	7.66667	12	16.3333	14.3333	14.3333
3	10.6667	8.33333	4.66667	4.33333	5.33333	3.66667	5.33333	3.66667	3.33333	3	2.66667	19.6667	3	18	12.3333	4.66667	5.66667	16	16.6667	19	12.6667	14.6667	14.3333	16	4.33333	18	9.66667	17.6667	17	18	4.33333	12.6667	3.33333	4	15	3	8	12.3333	16.6667	14.6667	14.6667
4	11	8.66667	5	4.66667	5.66667	4	5.66667	4	3.66667	3.33333	3	20	3.33333	18.3333	12.6667	5	6	16.3333	17	19.3333	13	15	14.6667	16.3333	4.66667	18.3333	10	18	17.3333	18.3333	4.66667	13	3.66667	4.33333	15.3333	3.33333	8.33333	12.6667	17	15	15
5	11.3333	9	5.33333	5	6	4.33333	6	4.33333	4	3.66667	3.33333	20.3333	3.66667	18.6667	13	5.33333	6.33333	16.6667	17.3333	19.6667	13.3333	15.3333	15	16.6667	5	18.6667	10.3333	18.3333	17.6667	18.6667	5	13.3333	4	4.66667	15.6667	3.66667	8.66667	13	17.3333	15.3333	15.3333
6	11.6667	9.33333	5.66667	5.33333	6.33333	4.66667	6.33333	4.66667	4.33333	4	3.66667	20.6667	4	19	13.3333	5.66667	6.66667	17	17.6667	20	13.6667	15.6667	15.3333	17	5.33333	19	10.6667	18.6667	18	19	5.33333	13.6667	4.33333	5	16	4	9	13.3333	17.6667	15.6667	15.6667
7	12	9.66667	6	5.66667	6.66667	5	6.66667	5	4.66667	4.33333	4	21	4.33333	19.3333	13.6667	6	7	17.3333	18	20.3333	14	16	15.6667	17.3333	5.66667	19.3333	11	19	18.3333	19.3333	5.66667	14	4.66667	5.33333	16.3333	4.33333	9.33333	13.6667	18	16	16
8	12.3333	10	6.33333	6	7	5.33333	7	5.33333	5	4.66667	4.33333	21.3333	4.66667	19.6667	14	6.33333	7.33333	17.6667	18.3333	20.6667	14.3333	16.3333	16	17.6667	6	19.6667	11.3333	19.3333	18.6667	19.6667	6	14.3333	5	5.66667	16.6667	4.66667	9.66667	14	18.3333	16.3333	16.3333
9	12.6667	10.3333	6.66667	6.33333	7.33333	5.66667	7.33333	5.66667	5.33333	5	4.66667	21.6667	5	20	14.3333	6.66667	7.66667	18	18.6667	21	14.6667	16.6667	16.3333	18	6.33333	20	11.6667	19.6667	19	20	6.33333	14.6667	5.33333	6		5	10	14.3333	18.6667	16.6667	16.6667
10	13	10.6667	7	6.66667	7.66667	6	7.66667	6	5.66667	5.33333	5	22	5.33333	20.3333	14.6667	7	8	18.3333	19	21.3333	15	17	16.6667	18.3333	6.66667	20.3333	12	20	19.3333	20.3333	6.66667	15	5.66667	6.33333		5.33333	10.3333	14.6667	19	17	17
11	13.3333	11	7.33333	7	8	6.33333	8	6.33333	6	5.66667	5.33333	22.3333	5.66667		15	7.33333	8.33333	18.6667	19.3333	21.6667	15.3333	17.3333	17	18.6667	7	20.6667	12.3333	20.3333	19.6667	20.6667	7	15.3333	6	6.66667		5.66667	10.6667	15	19.3333	17.3333	17.3333
12	13.6667	11.3333	7.66667	7.33333	8.33333	6.66667	8.33333	6.66667	6.33333	6	5.66667	22.6667	6		15.3333	7.66667	8.66667	19	19.6667	22	15.6667	17.6667	17.3333	19	7.33333	21	12.6667	20.6667	20	21	7.33333	15.6667	6.33333	7		6	11	15.3333	19.6667	17.6667	17.6667
13	14	11.6667	8	7.66667	8.66667	7	8.66667	7	6.66667	6.33333	6	23	6.33333		15.6667	8	9	19.3333	20	22.3333	16	18	17.6667	19.3333	7.66667	21.3333	13	21	20.3333	21.3333	7.66667	16	6.66667	7.33333		6.33333		15.6667	20	18	18
14	14.3333	12	8.33333	8	9	7.33333	9	7.33333	7	6.66667	6.33333	23.3333	6.66667		16	8.33333	9.33333	19.6667	20.3333	22.6667	16.3333	18.3333	18	19.6667	8	21.6667	13.3333	21.3333	20.6667	21.6667	8	16.3333	7	7.66667		6.66667			20.3333	18.3333	18.3333
15	14.6667	12.3333	8.66667	8.33333	9.33333	7.66667	9.33333	7.66667	7.33333	7	6.66667	23.6667	7		16.3333	8.66667		20	20.6667	23	16.6667	18.6667	18.3333	20	8.33333	22	13.6667	21.6667	21	22	8.33333	16.6667	7.33333	8		7			20.6667	18.6667	18.6667
16	15	12.6667	9	8.66667	9.66667	8	9.66667	8	7.66667	7.33333	7	24	7.33333		16.6667	9		20.3333	21	23.3333	17	19	18.6667	20.3333	8.66667	22.3333	14	22	21.3333	22.3333	8.66667	17	7.66667	8.33333		7.33333			21	19	19
17	15.3333	13	9.33333	9	10	8.33333	10	8.33333	8	7.66667	7.33333	24.3333	7.66667		17	9.33333		20.6667	21.3333	23.6667	17.3333	19.3333	19	20.6667		22.6667	14.3333	22.3333	21.6667	22.6667	9	17.3333	8	8.66667		7.66667			21.3333	19.3333	19.3333
18	15.6667	13.3333	9.66667	9.33333	10.3333	8.66667	10.3333	8.66667	8.33333	8	7.66667	24.6667	8		17.3333	9.66667		21		24	17.6667	19.6667	19.3333	21			14.6667	22.6667	22	23	9.33333	17.6667	8.33333	9		8			21.6667	19.6667	19.6667
19	16	13.6667	10	9.66667	10.6667	9	10.6667	9	8.66667	8.33333	8	25	8.33333		17.6667	10		21.3333		24.3333	18	20	19.6667	21.3333			15	23		23.3333	9.66667		8.66667	9.33333		8.33333			22	20	20
20	16.3333	14	10.3333		11	9.33333	11	9.33333	9	8.66667	8.33333	25.3333	8.66667		18			21.6667		24.6667		20.3333	20	21.6667			15.3333	23.3333		23.6667	10		9	9.66667		8.66667			22.3333	20.3333	20.3333
21	16.6667	14.3333	10.6667		11.3333	9.66667		9.66667	9.33333	9	8.66667	25.6667	9					22		25		20.6667	20.3333	22			15.6667	23.6667		24	10.3333		9.33333	10		9			22.6667	20.6667	20.6667
22	17	14.6667	11		11.6667	10			9.66667	9.33333	9	26	9.33333					22.3333		25.3333		21	20.6667	22.3333			16	24			10.6667		9.66667	10.3333		9.33333			23	21	21
23	17.3333	15	11.3333		12	10.3333				9.66667	9.33333	26.3333	9.66667					22.6667		25.6667		21.3333	21	22.6667			16.3333	24.3333			11		10	10.6667		9.66667			23.3333	21.3333	21.3333
24	17.6667	15.3333	11.6667		12.3333					10	9.66667	26.6667	10					23		26		21.6667	21.3333				16.6667	24.6667			11.3333		10.3333	11		10			23.6667	21.6667	21.6667
25	18	15.6667			12.6667						10		10.3333					23.3333		26.3333		22	21.6667				17	25			11.6667		10.6667	11.3333					24	22	22
26	18.3333	16			13						10.3333		10.6667					23.6667		26.6667		22.3333	22					25.3333			12		11	11.6667					24.3333	22.3333	22.3333
27		16.3333									10.6667		11					24				22.6667	22.3333					25.6667			12.3333		11.3333	12					24.6667	22.6667
28		16.6667																24.3333				23	22.6667								12.6667		11.6667	12.3333
29		17																24.6667				23.3333	23								13		12	12.6667
30																		25				23.6667	23.3333								13.3333			13
31																		25.3333				24	23.6667								13.6667			13.3333
32																		25.6667				24.3333	24								14			13.6667
33																						24.6667	24.3333								14.3333			14
34																						25	24.6667								14.6667			14.3333
35																						25.3333	25								15			14.6667
36																						25.6667	25.3333								15.3333
37																						26									15.6667
38																						26.3333									16
39																						26.6667									16.3333
40																															16.6667
41																															17
42																															17.3333
43
44
45
46
47
48
49
50
51
52
53
54
55
56
57
58
59
60
61
62
63
64
65
66
67
68
69
70
71
72
73
74
75
76
77
78
79
80
81
82
83
84
85
86
87
88
89
90
91
92
93
94
95
96
97
98
99
100
101
102
103
104
105
106
107
108
109
110
111
112
113
114
115
116
117
118
119
120
121
122
123
124
125
126
127
128
129
130
131
132
133
134
135
136
137
138
139
140
141
142
143
144
145
146
147
148
149
150
151
152
153
154
155
156
157
158
159
160
161
162
163
164
165
166
167
168
169
170
171
172
173
174
175
176
177
178
179
180
181
182
183
184
185
186
187
188
189
190
191
192
193
194
195
196
197
198
199
200
201
202
203
204
205
206
207
208
209
210
211
212
213
214
215
216
217
218
219
220
221
222
223
224
225
226
227
228
229
230
231
232
233
234
235
236
237
238
239
240
241
242
243
244
245
246
247
248
249
250
251
252
253
254
255
256
257
258
259
260
261
262
263
264
265
266
267
268
269
270
271
272
273
274
275
276
277
278
279
280
281
282
283
284
285
286
287
288
289
290
291
292
293
294
295
296
297
298
299

## Sheet: Frame_SG2(h)
	Cell 1	Cell 2	Cell 3	Cell 4	Cell 5	Cell 6	Cell 7	Cell 8	Cell 9	Cell 10	Cell 11	Cell 12	Cell 13	Cell 14	Cell 15	Cell 16	Cell 17	Cell 18	Cell 19	Cell 20	Cell 21	Cell 22	Cell 23	Cell 24	Cell 25	Cell 26	Cell 27	Cell 28	Cell 29	Cell 30	Cell 31	Cell 32	Cell 33	Cell 34	Cell 35	Cell 36	Cell 37	Cell 38	Cell 39	Cell 40	Cell 41	Cell 42	Cell 43	Cell 44	Cell 45	Cell 46	Cell 47	Cell 48	Cell 49
0	1.66667	16.6667	15.3333	15.3333	15.3333	12	17.6667	17.3333	15.6667	6.66667	11	11	13	19.6667	2	10.3333	3.33333	2	4.33333	4	14	2.66667	4	17	4	2.33333	12.6667	3.33333	16.3333	2.33333	3	15.6667	3.33333	5.66667	7.33333	18	5.33333	4.33333	3	16	5.33333	2.66667	2.66667	14	3	5.66667	8.66667	2.33333	2.33333
1	2	17	15.6667	15.6667	15.6667	12.3333	18	17.6667	16	7	11.3333	11.3333	13.3333	20	2.33333	10.6667	3.66667	2.33333	4.66667	4.33333	14.3333	3	4.33333	17.3333	4.33333	2.66667	13	3.66667	16.6667	2.66667	3.33333	16	3.66667	6	7.66667	18.3333	5.66667	4.66667	3.33333	16.3333	5.66667	3	3	14.3333	3.33333	6	9	2.66667	2.66667
2	2.33333	17.3333	16	16	16	12.6667	18.3333	18	16.3333	7.33333	11.6667	11.6667	13.6667	20.3333	2.66667	11	4	2.66667	5	4.66667	14.6667	3.33333	4.66667	17.6667	4.66667	3	13.3333	4	17	3	3.66667	16.3333	4	6.33333	8	18.6667	6	5	3.66667	16.6667	6	3.33333	3.33333	14.6667	3.66667	6.33333	9.33333	3	3
3	2.66667	17.6667	16.3333	16.3333	16.3333	13	18.6667	18.3333	16.6667	7.66667	12	12	14	20.6667	3	11.3333	4.33333	3	5.33333	5	15	3.66667	5	18	5	3.33333	13.6667	4.33333	17.3333	3.33333	4	16.6667	4.33333	6.66667	8.33333	19	6.33333	5.33333	4	17	6.33333	3.66667	3.66667	15	4	6.66667	9.66667	3.33333	3.33333
4	3	18	16.6667	16.6667	16.6667	13.3333	19	18.6667	17	8	12.3333	12.3333	14.3333	21	3.33333	11.6667	4.66667	3.33333	5.66667	5.33333	15.3333	4	5.33333	18.3333	5.33333	3.66667	14	4.66667	17.6667	3.66667	4.33333	17	4.66667	7	8.66667	19.3333	6.66667	5.66667	4.33333	17.3333	6.66667	4	4	15.3333	4.33333	7	10	3.66667	3.66667
5	3.33333	18.3333	17	17	17	13.6667	19.3333	19	17.3333	8.33333	12.6667	12.6667	14.6667	21.3333	3.66667	12	5	3.66667	6	5.66667	15.6667	4.33333	5.66667	18.6667	5.66667	4	14.3333	5	18	4	4.66667	17.3333	5	7.33333	9	19.6667	7	6	4.66667	17.6667	7	4.33333	4.33333	15.6667	4.66667	7.33333	10.3333	4	4
6	3.66667	18.6667	17.3333	17.3333	17.3333	14	19.6667	19.3333	17.6667	8.66667	13	13	15	21.6667	4	12.3333	5.33333	4	6.33333	6	16	4.66667	6	19	6	4.33333	14.6667	5.33333	18.3333	4.33333	5	17.6667	5.33333	7.66667	9.33333	20	7.33333	6.33333	5	18	7.33333	4.66667	4.66667	16	5	7.66667	10.6667	4.33333	4.33333
7	4	19	17.6667	17.6667	17.6667	14.3333	20	19.6667	18	9	13.3333	13.3333	15.3333	22	4.33333	12.6667	5.66667	4.33333	6.66667	6.33333	16.3333	5	6.33333	19.3333	6.33333	4.66667	15	5.66667	18.6667	4.66667	5.33333	18	5.66667	8	9.66667	20.3333	7.66667	6.66667	5.33333	18.3333	7.66667	5	5	16.3333	5.33333	8	11	4.66667	4.66667
8	4.33333	19.3333	18	18	18	14.6667	20.3333	20	18.3333	9.33333	13.6667	13.6667	15.6667	22.3333	4.66667	13	6	4.66667	7	6.66667	16.6667	5.33333	6.66667	19.6667	6.66667	5	15.3333	6	19	5	5.66667	18.3333	6	8.33333	10	20.6667	8	7	5.66667	18.6667	8	5.33333	5.33333	16.6667	5.66667	8.33333	11.3333	5	5
9	4.66667	19.6667	18.3333	18.3333	18.3333	15	20.6667	20.3333	18.6667	9.66667	14	14	16	22.6667	5	13.3333	6.33333	5	7.33333	7	17	5.66667	7	20	7	5.33333	15.6667	6.33333	19.3333	5.33333	6	18.6667	6.33333	8.66667	10.3333	21	8.33333	7.33333	6	19	8.33333	5.66667	5.66667	17	6	8.66667	11.6667	5.33333	5.33333
10	5	20	18.6667	18.6667	18.6667	15.3333	21	20.6667	19	10	14.3333	14.3333	16.3333	23	5.33333	13.6667	6.66667	5.33333	7.66667	7.33333	17.3333	6	7.33333	20.3333	7.33333	5.66667	16	6.66667	19.6667	5.66667	6.33333	19	6.66667	9	10.6667	21.3333	8.66667	7.66667	6.33333	19.3333	8.66667	6	6	17.3333	6.33333	9	12	5.66667	5.66667
11	5.33333	20.3333	19	19	19	15.6667	21.3333	21	19.3333	10.3333	14.6667	14.6667	16.6667	23.3333	5.66667	14	7	5.66667	8	7.66667	17.6667	6.33333	7.66667	20.6667	7.66667	6	16.3333	7	20	6	6.66667	19.3333	7	9.33333	11	21.6667	9	8	6.66667	19.6667	9	6.33333	6.33333	17.6667	6.66667	9.33333	12.3333	6	6
12		20.6667	19.3333	19.3333	19.3333	16	21.6667	21.3333	19.6667	10.6667	15	15	17	23.6667	6	14.3333	7.33333	6	8.33333	8	18	6.66667	8	21	8	6.33333	16.6667	7.33333	20.3333	6.33333	7	19.6667	7.33333	9.66667	11.3333	22	9.33333	8.33333	7	20	9.33333	6.66667	6.66667	18	7	9.66667	12.6667	6.33333	6.33333
13		21	19.6667	19.6667	19.6667	16.3333	22	21.6667	20	11	15.3333	15.3333	17.3333	24	6.33333	14.6667	7.66667	6.33333	8.66667	8.33333	18.3333	7	8.33333	21.3333	8.33333	6.66667	17	7.66667	20.6667	6.66667	7.33333	20	7.66667	10	11.6667	22.3333	9.66667	8.66667	7.33333	20.3333	9.66667	7	7	18.3333	7.33333	10	13	6.66667	6.66667
14		21.3333	20	20	20	16.6667	22.3333	22	20.3333	11.3333	15.6667	15.6667	17.6667	24.3333	6.66667	15	8	6.66667	9	8.66667	18.6667	7.33333	8.66667	21.6667	8.66667	7	17.3333	8	21	7	7.66667	20.3333	8	10.3333	12	22.6667	10	9	7.66667	20.6667	10	7.33333	7.33333	18.6667	7.66667	10.3333	13.3333	7	7
15		21.6667	20.3333	20.3333	20.3333	17	22.6667	22.3333		11.6667	16	16	18	24.6667	7	15.3333	8.33333	7	9.33333	9	19	7.66667	9	22	9	7.33333	17.6667	8.33333	21.3333	7.33333	8	20.6667	8.33333	10.6667	12.3333	23	10.3333	9.33333	8	21	10.3333	7.66667	7.66667	19	8	10.6667	13.6667	7.33333	7.33333
16		22	20.6667	20.6667	20.6667	17.3333	23	22.6667		12	16.3333	16.3333	18.3333	25	7.33333	15.6667	8.66667	7.33333	9.66667	9.33333	19.3333	8	9.33333	22.3333	9.33333	7.66667	18	8.66667	21.6667	7.66667	8.33333	21	8.66667	11	12.6667	23.3333	10.6667	9.66667	8.33333	21.3333	10.6667	8	8	19.3333	8.33333	11	14
17			21	21	21	17.6667	23.3333	23		12.3333	16.6667	16.6667	18.6667	25.3333	7.66667	16	9	7.66667	10	9.66667	19.6667	8.33333	9.66667	22.6667	9.66667	8	18.3333	9	22	8	8.66667		9	11.3333	13	23.6667	11	10	8.66667	21.6667	11	8.33333	8.33333	19.6667	8.66667	11.3333	14.3333
18			21.3333	21.3333	21.3333	18	23.6667	23.3333		12.6667	17	17	19	25.6667	8	16.3333	9.33333	8	10.3333		20	8.66667	10	23	10	8.33333		9.33333	22.3333	8.33333	9		9.33333	11.6667	13.3333	24	11.3333	10.3333	9	22		8.66667	8.66667	20	9	11.6667	14.6667
19				21.6667		18.3333	24	23.6667		13	17.3333	17.3333	19.3333	26					10.6667			9	10.3333	23.3333	10.3333	8.66667		9.66667	22.6667	8.66667	9.33333		9.66667	12	13.6667	24.3333	11.6667	10.6667	9.33333	22.3333		9	9	20.3333	9.33333	12	15
20				22		18.6667	24.3333	24		13.3333		17.6667	19.6667	26.3333					11			9.33333	10.6667	23.6667				10	23	9	9.66667		10	12.3333	14	24.6667	12	11	9.66667	22.6667		9.33333	9.33333	20.6667	9.66667		15.3333
21				22.3333		19	24.6667	24.3333				18	20						11.3333			9.66667	11	24				10.3333	23.3333		10		10.3333	12.6667	14.3333	25	12.3333	11.3333	10					21	10		15.6667
22						19.3333	25	24.6667				18.3333	20.3333						11.6667			10	11.3333	24.3333					23.6667				10.6667	13	14.6667	25.3333	12.6667	11.6667	10.3333						10.3333
23						19.6667	25.3333	25				18.6667	20.6667										11.6667	24.6667					24				11	13.3333	15	25.6667	13	12	10.6667
24						20	25.6667	25.3333				19	21										12	25					24.3333						15.3333	26	13.3333	12.3333	11
25						20.3333	26	25.6667				19.3333	21.3333											25.3333											15.6667	26.3333	13.6667	12.6667	11.3333
26						20.6667	26.3333					19.6667	21.6667											25.6667											16	26.6667	14	13	11.6667
27						21							22											26											16.3333		14.3333		12
28						21.3333							22.3333											26.3333															12.3333
29						21.6667																		26.6667															12.6667
30																																							13
31																																							13.3333
32																																							13.6667
33																																							14
34																																							14.3333
35
36
37
38
39
40
41
42
43
44
45
46
47
48
49
50
51
52
53
54
55
56
57
58
59
60
61
62
63
64
65
66
67
68
69
70
71
72
73
74
75
76
77
78
79
80
81
82
83
84
85
86
87
88
89
90
91
92
93
94
95
96
97
98
99
100
101
102
103
104
105
106
107
108
109
110
111
112
113
114
115
116
117
118
119
120
121
122
123
124
125
126
127
128
129
130
131
132
133
134
135
136
137
138
139
140
141
142
143
144
145
146
147
148
149
150
151
152
153
154
155
156
157
158
159
160
161
162
163
164
165
166
167
168
169
170
171
172
173
174
175
176
177
178
179
180
181
182
183
184
185
186
187
188
189
190
191
192
193
194
195
196
197
198
199
200
201
202
203
204
205
206
207
208
209
210
211
212
213
214
215
216
217
218
219
220
221
222
223
224
225
226
227
228
229
230
231
232
233
234
235
236
237
238
239
240
241
242
243
244
245
246
247
248
249
250
251
252
253
254
255
256
257
258
259
260
261
262
263
264
265
266
267
268
269
270
271
272
273
274
275
276
277
278
279
280
281
282
283
284
285
286
287
288
289
290
291
292
293
294
295
296
297
298
299
[truncated: 14 more columns]

## Sheet: Half-life_G1(h)
	Cell 1	Cell 2	Cell 3	Cell 4	Cell 5	Cell 6	Cell 7	Cell 8	Cell 9	Cell 10	Cell 11	Cell 12	Cell 13	Cell 14	Cell 15	Cell 16	Cell 17	Cell 18	Cell 19	Cell 20	Cell 21	Cell 22	Cell 23	Cell 24	Cell 25	Cell 26	Cell 27	Cell 28	Cell 29	Cell 30	Cell 31	Cell 32	Cell 33	Cell 34	Cell 35	Cell 36	Cell 37	Cell 38	Cell 39	Cell 40	Cell 41
0	6.76496	5.31055	6.53123	5.53101	5.6425	7.47291	3.64222	14.5243	5.45058	12.0963	9.0715	7.34918	11.0997	3.22943	6.1747	11.8554	3.41301	14.3853	11.3076	4.86045	16.811	8.96423	10.0247	6.48613	6.68452	6.21437	6.0441	6.12075	14.3616	7.88761	7.05491	5.02863	8.60674	7.67746	6.2752	7.46899	16.1577	9.98585	6.64951	8.54734	8.57694

## Sheet: Half-life_SG2(h)
	Cell 1	Cell 2	Cell 3	Cell 4	Cell 5	Cell 6	Cell 7	Cell 8	Cell 9	Cell 10	Cell 11	Cell 12	Cell 13	Cell 14	Cell 15	Cell 16	Cell 17	Cell 18	Cell 19	Cell 20	Cell 21	Cell 22	Cell 23	Cell 24	Cell 25	Cell 26	Cell 27	Cell 28	Cell 29	Cell 30	Cell 31	Cell 32	Cell 33	Cell 34	Cell 35	Cell 36	Cell 37	Cell 38	Cell 39	Cell 40	Cell 41	Cell 42	Cell 43	Cell 44	Cell 45	Cell 46	Cell 47	Cell 48	Cell 49
0	23.9872	31.4083	32.1215	37.8266	68.1637	44.2341	31.111	32.4936	15.7699	29.7674	87.4088	31.0247	28.4512	37.2315	20.4156	36.3215	17.9334	22.3972	25.4539	22.6057	41.2344	31.773	34.4868	67.1976	33.3343	51.0411	88.3832	40.8176	462.311	31.5509	34.9228	39.0265	29.4553	31.7318	38.5972	51.6753	37.5093	41.7374	30.576	58.1528	42.546	55.8046	27.3337	39.1967	29.7951	28.095	17.1239	24.7112	36.1986
[truncated: 14 more columns]
