# Supplementary material for: The G1-S transition is promoted by Rb degradation via the E3 ligase UBR5
Source: Sci Adv. 2024 Oct 23;10(43):eadq6858. doi: 10.1126/sciadv.adq6858 (PMC11498223; doi:10.1126/sciadv.adq6858)
Supplement: Supplementary file 2 — Tables S1 to S36 [file sciadv.adq6858_tables_s1_to_s36.zip › adq6858_table_s34.xlsx]

## Sheet: Clover_total_G1
	Cell 1	Cell 2	Cell 3	Cell 4	Cell 5	Cell 6	Cell 7	Cell 8	Cell 9	Cell 10	Cell 11	Cell 12	Cell 13	Cell 14	Cell 15	Cell 16	Cell 17	Cell 18	Cell 19	Cell 20	Cell 21	Cell 22	Cell 23	Cell 24	Cell 25	Cell 26	Cell 27	Cell 28	Cell 29	Cell 30
0	273046	1250406	612786	190243	853352	510470	586123	628150	698486	621562	467972	1075642	520647	458930	949540	1181530	598609	369513	364797	375280	419785	1449924	1339962	792636	312652	768422	1097259	635879	965274	1006540
1	270430	1248302	615897	188542	829891	519401	597160	640087	692848	616019	468263	1081956	518611	451613	931367	1133297	585874	378382	361430	370446	416611	1442356	1337882	799823	317846	774130	1080958	641282	987716	1038561
2	267457	1243552	608806	186352	836438	525290	606708	618658	706366	614937	463680	1092409	522975	455106	948172	1142464	587150	374150	355443	370373	415428	1443987	1323479	791775	321392	772030	1083077	629887	971285	1030152
3	265119	1255881	590860	184917	834263	515446	610325	628968	709996	607111	458834	1062951	518683	469525	947676	1151776	589665	363920	356095	373224	413648	1438637	1330808	799436	314877	771619	1103623	651513	960008	1015763
4	276553	1238670	612658	184977	843769	535801	617359	627487	692517	607147	458687	1067687	513957	457177	937942	1153284	585675	377238	355067	364151	422239	1415131	1307689	774665	309364	758340	1082659	624061	955665	1030050
5	256123	1204583	589963	187304	848922	519190	604989	635500	696967	604204	456861	1061916	513879	454872	939173	1133869	574057	358854	357199	367800	414485	1438204	1327072	796039	301754	765215	1089166	618571	944687	1020836
6	254258	1216296	583429	209595	826716	509622	583862	621548	668106	603504	454220	1071922	516828	464534	923411	1153170	577662	366517	350872	371321	409111	1391728	1281597	773092	309013	737682	1084850	619933	934205	1020521
7	254912	1209005	585211	189409	806556	515942	584561	628848	694397	594280	457034	1084560	514812	454024	916204	1113125	554861	369030	352619	363486	412271	1404122	1286465	788137	300341	745199	1071638	617873	943297	1018216
8	258726	1166568	586186	184838	809359	510860	598652	600261	695620	592852	454517	1081629	502869	456001	923142	1120745	559217	357960	353913	357284	408181	1402469	1302645	792375	312252	733655	1075607	621769	921825	1018157
9	255176	1185786	574728	186567	826442	498365	577736	617803	660258	592910	453367	1091579	507057	454284	918677	1121695	568889	358727	345492	367127	411134	1405363	1266578	784820	314833	730037	1077261	620870	946517	986227
10	243514	1175542	578143	185262	803366	499713	596236	628108	674075	588943	459706	1076365	503344	456030	900262	1066822	557312	363479	339687	351324	406105	1384371	1255382	765355	317031	727454	1071546	622808	937723	991905
11	240456	1165869	571413	184409	810910	505428	599670	594989	668199	596296	463530	1075071	508936	450009	906606	1050759	556132	354904	347838	362758	401455	1401259	1258243	776030	311842	728335	1049426	614065	925032	989247
12	240691	1171356	552520	177774	815807	490264	572443	612858	627040	593648	459462	1075711	506105	451497	913494	1039293	561608	358673	336602	366692	391625	1349512	1227386	747878	314139	718676	1059839	615815	911287	975082
13	229582	1170195	561043	174490	796094	495065	586484	620557	624182	590012	466177	1079307	506680	452246	909298	987875	541681	358077	340750	363853	393917	1369923	1246724	755185	305165	718624	1053638	619887	927805	966337
14		1187549	578725	175034	805072	495713	604861	597419	614317	593580	462099	1083202	501017	451673	885466	965522	537019	363172	343137	362553	397451	1392304	1277900	751066	308050	714687	1034403	614493	913610	939651
15		1166977	603608	180760	815386	498035	604999	592605	611501	599556	461382	1082854	507125	442368	892992	945405	551202	346598	339952	365549	390949	1384725	1279543	748590	315120	705542	1037729	616117	938475	901388
16		1176881	581200	171392	818286	494195	588801	603861	602939	585876	458087	1075134	498916	448535	881596	911810	543850	354056	338118	357082	390164	1370248	1250216	732099	308391	703870	1026027	617467	929660	875512
17		1152217	581810	170945	794120	498476	599268	598854	593227	586569	466772	1080635	493940	439539	890523	878921	534834	333591	339739	367904	388499	1370557	1251279	729227	308315	702402	1018301	614693	923956	871021
18		1164383	580890	166537	797468	488347	603744	591429	570766	578415	465855	1076086	490380	442281	889664	873843	567305	350451	324823	365271	377468	1338637	1227040	709186	305086	686265	1031842	609246	925053	821388
19		1158278	574277	161000	752949	490518	592089	592009	568651	574683	447049	1069867	488350	441439	881237	832695	569587	353294	334745	362585	380066	1355979	1238473	719212	303003	700459	1009402	614117	916258	779350
20		1139115	566906	149371	757139	495990	593001	605303	557763	572507	448638	1058306	489164	436131	888440		566500	335697	331608	361916	375209	1370706	1255423	719251	298814	706642	1009423	611541	917479	784397
21		1146369	560835	153663		480110	340724	569699	557068	563935	445662	1056135	494452	420756	876588		575625	329635	331432	366591	376814	1317420	1213519	682613	291567	692659	1009932	618246	900967	759303
22		1143202	565127	150698		487685	592650	577798		561165	446814	1063527	491622	432367	847936		546811	339386	332975	360329	374416	1336037	1224924	681351	296893	689286	988399	615316	911571
23		1152980	562943			487619	596482	544422		561221	436505	1054178	483720	429438	873515		543548	330991	327217	358936	375942	1341647	1243577	691186	299135	696027	989342	610362	908573
24		1112539	559979			491952	583760			565661	440984	1043344	486181	428223	858653		561753	328172	334458	355794	373025	1343246	1238898	687471	298937	689186	986256	603641	903115
25		1125907	546353			482182	562689			569125	437748	1047038	475693	428327	840955				348632	362911	373058	1322392	1218618		291988	689961	997452	607596	910494
26		1114132	560742			489573	570512			565669	438765	1028368	472001	422979	857929				349360	364072		1302278	1202793			689638	996540	600523	898232
27		1129540	551566			485758	574275			564086	433101	1025999	474543	419406	857902				330673	362297		1319948	1217784			696306	999991	591626
28		1126986	561971			487725	584983			562969	433856	1029503	468674	412453	839165					363222		1325746	1263470			697651	998748	608644
29		1128427	559785			490981	575680			563406	424616	1024890	468523	420444	836788					361516		1325361	1220353			697291	973804
30		1080505	557625			482269	572360			563495	432999	1018773	466790	415861								1333146	1227894			700295	980063
31		1092424	527951			478019	541721			551543	425206	1015732	472892	413276								1294345	1168671			679680	975620
32		1079225	533715			466614	546983			556986	427293	1001709	465704	402790								1274620	1177671			684653	969376
33		1076045	525361			468669	560535			555992	425420	999827	459406	402436								1268649	1162409			677515	967273
34		1073669	512397			474296				550667	429708	995956	463878									1260863				686186	956949
35		1089833	539135			472434				540387	426223	995097	456181									1249659				667409	952460
36		1103558				467395				541822		985188										1258974				675783	955311
37		1098978				467375				532273		990100										1260508				679642	955065
38		1096440				472558						986649										1290578				676826	955191
39						468322																1268245				673624
40						466858																1259631				663184
41						467745																1275321
42						469664																1266884
43						462632
44
45
46
47
48
49
50
51
52
53
54
55
56
57
58
59
60
61
62
63
64
65
66
67
68
69
70
71
72
73
74
75
76
77
78
79
80
81
82
83
84
85
86
87
88
89
90
91
92
93
94
95
96
97
98
99
100
101
102
103
104
105
106
107
108
109
110
111
112
113
114
115
116
117
118
119
120
121
122
123
124
125
126
127
128
129
130
131
132
133
134
135
136
137
138
139
140
141
142
143
144
145
146
147
148
149
150
151
152
153
154
155
156
157
158
159
160
161
162
163
164
165
166
167
168
169
170
171
172
173
174
175
176
177
178
179
180
181
182
183
184
185
186
187
188
189
190
191
192
193
194
195
196
197
198
199
200
201
202
203
204
205
206
207
208
209
210
211
212
213
214
215
216
217
218
219
220
221
222
223
224
225
226
227
228
229
230
231
232
233
234
235
236
237
238
239
240
241
242
243
244
245
246
247
248
249
250
251
252
253
254
255
256
257
258
259
260
261
262
263
264
265
266
267
268
269
270
271
272
273
274
275
276
277
278
279
280
281
282
283
284
285
286
287
288
289
290
291
292
293
294
295
296
297
298
299

## Sheet: Clover_total_SG2
	Cell 1	Cell 2	Cell 3	Cell 4	Cell 5	Cell 6	Cell 7	Cell 8	Cell 9	Cell 10	Cell 11	Cell 12	Cell 13	Cell 14	Cell 15	Cell 16	Cell 17	Cell 18	Cell 19	Cell 20	Cell 21	Cell 22	Cell 23	Cell 24	Cell 25	Cell 26	Cell 27	Cell 28	Cell 29	Cell 30
0	894395	500659	471610	1093377	1058108	606086	1508665	1131038	1193659	436113	625303	644154	450085	768668	627373	1188027	1485041	841096	972005	1558269	1166334	1869695	1306460	1376659	764287	1493126	2301196	1153962	1220292	946465
1	888197	494398	467536	1072719	1058776	600291	1501528	1128974	1200457	431649	628554	638131	442862	749091	629150	1175258	1477780	840296	967007	1540008	1172155	1893640	1329196	1374213	764991	1474821	2276119	1149640	1219900	938278
2	878256	494893	468527	1070606	1039211	601602	1510334	1115359	1181543	423514	619709	627960	452267	742271	625894	1187711	1491669	827719	965279	1535178	1154549	1872021	1321430	1363736	764682	1459997	2300293	1151993	1227594	905366
3	888130	492499	466717	1057423	1049348	599359	1520614	1137335	1188063	427992	614334	617941	454905	747026	625204	1197272	1504215	857106	952515	1524193	1184046	1914970	1302286	1332398	761420	1464166	2290589	1147684	1218409	925093
4	884970	490492	459025	1058100	1068820	598591	1512025	1145214	1200419	425222	619361	609593	455811	746496	623626	1193188	1483205	834270	937055	1510424	1163125	1866584	1316911	1339455	744624	1455287	2257356	1135065	1205612	908770
5	872642	485604	480240	1077748	1053184	595726	1504371	1135717	1177051	416122	620976	625532	459891	747972	622173	1192855	1491583	824748	963798	1498164	1150425	1864234	1289915	1327447	781934	1462064	2272259	1145797	1214204	903401
6	878132	483344	464086	1064222	1078159	596845	1511809	1149075	1197070	424837	625174	634036	446263	746608	635414	1169399	1497929	831740	948403	1515812	1160573	1865779	1298572	1344512	744930	1482142	2260393	1149486	1200900	927249
7	871081	488807	462807	1044684	1061383	621384	1507156	1144271	1188626	414898	606108	636030	437265	756018	622346	1180893	1486285	827645	939617	1492749	1156935	1862832	1299757	1318754	734350	1479386	2226278	1140089	1201389	920254
8	866156	489098	465035	1044939	1040762	601770	1498447	1133840	1188125	422232	627560	619476	447691	755642	628153	1175065	1494150	824308	950303	1499282	1153209	1845523	1289990	1322822	734019	1480661	2195966	1135053	1188768	907900
9	867950	485299	463044	1059860	1047839	594703	1510872	1140680	1204881	426160	608894	629775	448938	759696	621691	1170908	1502128	826378	947138	1521066	1153506	1840613	1282804	1318618	724706	1475333	2207241	1140301	1163962	910633
10	874041	485057	449154	1018727	1051313	597745	1472512	1133745	1181211	428135	605913	608237	449538	754482	619300	1155210	1485320	827097	947184	1514637	1146633	1830773	1294684	1313099	722120	1467110	2157063	1114772	1144309	890965
11	869801	484050	457173	1032176	1033201	588145	1469368	1124484	1146160	416418	611246	623415	437720	752178	620278	1176341	1500740	810743	936252	1515450	1122771	1831030	1277228	1319890	739110	1465078	2169872	1105818	1106549	885655
12	874476	488149	455814	1041621	1029814	567723	1464826	1129069	1180050	424041	592008	632449	442142	751511	613079	1138226	1487898	824708	937319	1517191	1137251	1832438	1284686	1313185	726645	1469122	2165236	1123210	1111423	860154
13	869590	477323	441227	1014640	1033391	556734	1424162	1121847	1172478	412970	556160	624526	430289	751700	599954	1155691	1467921	830585	936841	1514454	1132473	1828383	1282743	1311782	726795	1443240	2181017	1115354	1082913	835201
14	860041	488748	441880	1029496	1007562	550599	1421731	1078611	1109651	416465	539676	612471	426856	742483	602264	1143634	1465238	836851	935523	1526268	1121612	1800454	1269622	1289612	729489	1441637	2148777	1106291	1076163	812454
15	857770	484976	447164	1030454	1015384	528878	1409506	1106846	1119765	420440	489825	616028	423969	755686	595521	1131493	1465425	847032	935722	1506849	1126831	1824124	1266995	1297567	719740	1436196	2138944	1104248	1064855	821096
16	858560	484192	442980	1033570	1003711	516868	1351726	1084986	1100861	420966	478072	595305	423608	748071	589891	1124781	1440387	846736	944516	1521770	1126143	1809894	1284971	1292145	709444	1435066	2111001	1107448	1006067	817921
17	859377	478795	449701	1023776	972833	512676		1064324	1090351	411238	451749	602172	415759	746156	565847	1125414	1458643	836541	961424	1486575	1120749	1806828	1275730	1286120	728672	1424766	2100388	1119085	1032530	824982
18		482185	449800	1036940	935977	499766		1080737	1084800	416553	420567	603575	422253	738856	562642	1098919	1465216	827357	956423	1500210	1135675	1817017	1291320	1293351	702456	1445135	2095095	1137328	1083265	839242
19		478256	441624	1031412	940562	499740		1043499	1061036	408952		605281	412473	732358	548740	1138033	1449621	811044	965943	1483272	1133381	1795929	1290781	1291553	715658	1418308	2052855	1091661	1080403	824542
20		477306	447885	1072410	915285	486710		1049564	1065278	404221		601151	405143	727608	551440	1133681	1460316	834951	959703	1503634	1132824	1810505	1280404	1295033	724485	1394031	2066999	1106255	1111889	807113
21		469521	441599	1074336	917245	472326			1050995	405062		593741	417439	738342	542860	1104583	1449655	822666	967549	1506531	1120369	1804346	1292241	1284312	720643	1309483	2076287	1113901	1124960
22		464763	440015	1031921	904457	463708				391446		585104	407210	730601	537995	1095644	1697913	825367	977746	1506128	1126944	1787232	1293108	1277821		1361726	2048546	1098364	1142082
23		472485	445100	1040787	893932					395728		592619	404509		520866	1102435	1422056	813571	959906	1507635	1120136	1761158	1300636			1423369	2048601	1070278	1134563
24		472000	452941	1030653	856854					402488					513361	1109719	1423857	817710	966434	1496660	1113546	1781992	1285936			1421387	2021241	1067684	1121114
25			435755	1025286	875327					399670					533117	1102730	1428699	814630	964690	1500158	1115859	1775810	1296775			1402894	2034126	1073060	1146528
26			442908	998715	862141					390908					515847	1107531	1427763	813923	959678	1503740	1119294	1788177	1294266			1404617	2016902	1070287	1137005
27			455767	988869	864122					387534					512818	1112807	1433731	829108	958359	1487932	1107392	1766253	1298244			1393261	2023309	1067508	1077525
28			442855	990062	832719					407079					512685	1121543	1436846	840132	956183	1493500	1107705	1766857	1281312			1382367	2027797	1070379	1111779
29			448650	1000031						390722					504328	1131120	1397341	837537	948831	1477349	1096092	1767896	1277095			1386054	1983082	1049860	1090977
30			448622	1012132						389832					492372	1118834	1405030	829551	946958	1474239	1090293	1745130	1280724			1379320	1986986	1051285	1050995
31			432864	1016826						374219					485134	1081584	1385291	828599	938289	1464649	1089528	1752530	1281329			1387975	1941039	1034601	1042854
32			444471	993144						357853					462098	1079049	1378821	827000	937287	1472757	1087250	1745154	1261869			1384266	1910963	1030202	1043495
33			440166	995844						375290					460534	1076489	1368707	815474	936471	1451765	1085775	1737320	1263215			1384444	1900252	1022519
34				994416											448389	1069510	1378219	808945	934724	1436691	1083674	1724255	1270759			1371555	1891964
35				1006428												1058934	1375218	815203	936864	1436613	1077610	1732563	1270640			1372471	1875666
36				992045												1055614	1367545	806471		1433393	1080368	1712789	1265467			1369524	1906259
37				988203												1061240	1373201	803779			1080108	1700908	1271689				1878385
38																1063623	1366477	797917			1083181	1697664	1265897				1865289
39																1053518	1369767	798298			1078219	1697227	1262380
40																1053234		791960			1074116	1690902	1264185
41																1048554		793147			1070360	1686651	1258034
42																		785609			1065796	1679148	1248571
43																		784626			1053319	1660859	1266001
44																		789347			1058521	1658606
45																					1035279	1649822
46																					1030762	1648911
47																						1641568
48																						1645879
49																						1641748
50
51
52
53
54
55
56
57
58
59
60
61
62
63
64
65
66
67
68
69
70
71
72
73
74
75
76
77
78
79
80
81
82
83
84
85
86
87
88
89
90
91
92
93
94
95
96
97
98
99
100
101
102
103
104
105
106
107
108
109
110
111
112
113
114
115
116
117
118
119
120
121
122
123
124
125
126
127
128
129
130
131
132
133
134
135
136
137
138
139
140
141
142
143
144
145
146
147
148
149
150
151
152
153
154
155
156
157
158
159
160
161
162
163
164
165
166
167
168
169
170
171
172
173
174
175
176
177
178
179
180
181
182
183
184
185
186
187
188
189
190
191
192
193
194
195
196
197
198
199
200
201
202
203
204
205
206
207
208
209
210
211
212
213
214
215
216
217
218
219
220
221
222
223
224
225
226
227
228
229
230
231
232
233
234
235
236
237
238
239
240
241
242
243
244
245
246
247
248
249
250
251
252
253
254
255
256
257
258
259
260
261
262
263
264
265
266
267
268
269
270
271
272
273
274
275
276
277
278
279
280
281
282
283
284
285
286
287
288
289
290
291
292
293
294
295
296
297
298
299

## Sheet: mCherry-HDHB_ratio_G1
	Cell 1	Cell 2	Cell 3	Cell 4	Cell 5	Cell 6	Cell 7	Cell 8	Cell 9	Cell 10	Cell 11	Cell 12	Cell 13	Cell 14	Cell 15	Cell 16	Cell 17	Cell 18	Cell 19	Cell 20	Cell 21	Cell 22	Cell 23	Cell 24	Cell 25	Cell 26	Cell 27	Cell 28	Cell 29	Cell 30
0	44709	21718	12759	5605	10760	24820	8020	8832	23540	43353	42278	40860	29057	15490	17075	31473	13826	22614	24712	28856	24059	11329	10421	10124	21697	14170	15294	6349	17781	819
1	54740	25912	16993	6152	14452	33041	10916	12263	25312	47540	44836	44974	31678	17284	19559	39245	18917	26705	29580	30484	30954	14722	13071	13467	28066	19995	18085	8593	35626	1873
2	60985	27946	19133	8991	17592	37928	13398	17193	27844	51674	49187	51924	34464	19449	22971	44710	23542	28080	32779	34250	36198	16917	14785	15841	32840	22456	20936	9750	23672	3501
3	63811	49285	19991	11644	22080	40400	15806	21460	29811	56526	53367	56308	37614	32926	33929	49189	25192	28887	35894	33029	39426	19097	16364	17481	37304	24793	39143	24404	26190	6272
4	70917	32532	36742	14511	24431	61836	35956	25042	32079	60907	58320	61105	39857	22063	27128	50623	27599	30843	35903	34889	43974	8418	3959	11340	39927	18072	25157	12591	28908	9259
5	66289	36421	23504	16615	46830	46156	18766	27949	26992	66245	62027	65817	43440	23103	28586	46022	27321	30904	40339	36917	43609	22321	20353	22733	42599	26912	28221	12673	32651	11664
6	66259	38730	25298	33868	27776	48299	20429	34276	24197	73529	68715	71320	46296	25564	31521	44944	30397	31687	41060	38704	44654	22687	20111	22804	43604	26826	30433	13401	36944	14013
7	67343	42797	27505	18870	27081	52036	22393	28942	24600	76835	75764	77233	48001	27797	33386	41279	32077	31445	44452	41028	46294	25466	22029	24913	44140	28313	31519	15228	42342	19952
8	68610	45218	28523	19199	28922	54268	25025	26864	24050	76859	83743	84946	50991	29145	35701	37529	33373	29097	47506	42298	46937	27613	24045	24687	44290	29181	34855	16122	47610	15324
9	72760	51106	30919	21151	30182	57379	26680	27019	24127	82011	87253	87988	55081	32764	37884	36850	35652	30931	49717	45654	49606	30641	27423	24141	41229	31016	38140	19137	54563	15639
10	71437	54644	33563	19581	30059	62909	30468	25496	25826	85131	94487	93309	58151	35843	39929	38143	37191	30146	53439	46765	49857	33049	27313	21876	45393	33027	43262	20233	56402	14656
11	65564	58706	35213	20158	30641	66484	33733	24420	24429	90100	99944	95468	63645	36959	42976	41164	38014	31766	59266	51693	51310	37468	31295	25678	45218	37180	45747	22629	59382	16129
12	76484	63701	35357	20313	32111	70140	34012	25396	25052	95413	103069	99978	65496	41054	47207	42092	41115	34383	62675	53250	53070	39247	32788	24521	44056	36784	51373	25038	62068	15674
13	78847	65964	38174	18370	33724	74397	37864	25344	24552	95635	108387	104665	69548	44645	48964	43360	41223	33132	68637	56667	53919	43666	37740	26996	41231	41688	55139	26045	67706	16770
14		68317	43095	19849	36163	81551	41429	26668	25892	97037	112977	104924	72326	49072	50491	42175	43058	34443	75757	57391	57494	47494	40590	26133	42862	45011	57324	27796	70469	17579
15		74217	47007	21432	39928	84626	41758	28794	26924	100292	116142	112072	77463	52700	52432	43836	45080	34498	78626	61397	57892	51620	45402	27885	42430	47765	59674	29988	76035	19221
16		79847	45003	21795	41954	87403	44212	32826	28776	99668	121076	113381	79631	55137	55195	43156	45707	34691	83138	66919	61077	56669	47394	29196	42160	49375	62257	31540	78946	19828
17		83500	46950	23705	43653	96129	49284	33826	27594	103102	128531	114738	79512	56803	58521	46506	49634	33265	86440	67466	61705	62414	51078	31480	42704	51695	64951	35330	82524	20186
18		85520	47469	26069	47712	99759	51455	37365	27804	106349	133040	118217	80062	61758	62360	48954	55995	33781	88091	68636	64230	63096	53198	33515	42726	55347	70311	35665	87712	21843
19		90524	48998	24356	46948	106111	52304	39000	27672	109779	133180	118523	82632	65649	64846	46400	60615	37807	91128	69555	64800	70316	57687	34675	45304	61340	68539	36119	89048	22847
20		91585	52552	23352	48435	109783	55528	44392	27943	106294	135005	119990	85618	69009	67100		94476	35939	95243	70332	67619	74506	59565	33567	46690	62603	72165	38884	92338	23648
21		95553	53349	24298		112005	33921	42947	29606	107877	141248	121763	89170	68831	69672		96077	33805	97324	70414	72396	76910	63016	34012	44409	64975	73894	41571	93492	26145
22		103235	57194	25352		120521	62757	45638		111639	147291	118553	91104	72786	70074		69598	35432	104551	68723	69868	81507	66863	33998	52149	67240	77644	41711	97305
23		108731	54270			128328	66473	43709		110880	148534	122397	90422	77317	76227		72801	35015	109725	71379	70537	86425	73700	35737	54547	72532	80666	41990	99141
24		108530	57370			133619	70669			115615	154115	123009	90347	81465	79455		80195	36914	117164	74995	73621	89182	71948	35798	55631	76003	84580	42417	101555
25		112538	57713			137292	74040			118410	157437	125075	87635	86608	79547				126502	79651	75255	92124	78273		56479	77430	89107	44561	110817
26		116385	60432			145761	76654			120036	163758	126864	88471	90131	85590				131584	76378		94939	81657			80985	92835	45652	113506
27		121759	62731			154429	81546			119284	168851	125578	90031	92124	87192				129131	78661		99256	88857			88582	98028	44511
28		122872	62002			159999	83121			121186	172480	128277	93272	94521	90140					78089		99519	117452			91820	103096	45432
29		127348	62223			162558	82777			122708	170584	127448	90967	97165	92780					80969		103153	97728			98944	105256
30		130153	63663			167929	86525			125331	178388	127271	93144	99971								108998	104101			104687	105802
31		128991	57991			170425	82496			122091	183401	131634	98010	104007								110663	102965			106018	106281
32		130494	63373			176162	85474			123292	189401	128784	97255	98363								110170	107736			110167	111456
33		135532	61270			177563	84775			124297	188477	133032	89614	104763								111431	108267			113047	114592
34		135720	43485			181569				124470	192417	140245	98847									112747				120278	118733
35		141230	60413			189099				122207	199781	144748	102667									113264				120671	120385
36		147827				189010				124302		146441										113532				121812	123098
37		147568				192941				123379		146650										115586				128307	123630
38		151648				201615						144039										115622				131256	124108
39						204969																118437				133428
40						204655																119557				132813
41						207205																125324
42						212076																127224
43						212257
44
45
46
47
48
49
50
51
52
53
54
55
56
57
58
59
60
61
62
63
64
65
66
67
68
69
70
71
72
73
74
75
76
77
78
79
80
81
82
83
84
85
86
87
88
89
90
91
92
93
94
95
96
97
98
99
100
101
102
103
104
105
106
107
108
109
110
111
112
113
114
115
116
117
118
119
120
121
122
123
124
125
126
127
128
129
130
131
132
133
134
135
136
137
138
139
140
141
142
143
144
145
146
147
148
149
150
151
152
153
154
155
156
157
158
159
160
161
162
163
164
165
166
167
168
169
170
171
172
173
174
175
176
177
178
179
180
181
182
183
184
185
186
187
188
189
190
191
192
193
194
195
196
197
198
199
200
201
202
203
204
205
206
207
208
209
210
211
212
213
214
215
216
217
218
219
220
221
222
223
224
225
226
227
228
229
230
231
232
233
234
235
236
237
238
239
240
241
242
243
244
245
246
247
248
249
250
251
252
253
254
255
256
257
258
259
260
261
262
263
264
265
266
267
268
269
270
271
272
273
274
275
276
277
278
279
280
281
282
283
284
285
286
287
288
289
290
291
292
293
294
295
296
297
298
299

## Sheet: mCherry-HDHB_ratio_SG2
	Cell 1	Cell 2	Cell 3	Cell 4	Cell 5	Cell 6	Cell 7	Cell 8	Cell 9	Cell 10	Cell 11	Cell 12	Cell 13	Cell 14	Cell 15	Cell 16	Cell 17	Cell 18	Cell 19	Cell 20	Cell 21	Cell 22	Cell 23	Cell 24	Cell 25	Cell 26	Cell 27	Cell 28	Cell 29	Cell 30
0	24234	146282	95799	18788	57340	51239	85851	30222	40066	36072	36034	34360	65161	143967	50037	74101	189088	92715	81302	194760	116069	149385	131627	86796	105264	212841	77592	64807	76103	1653
1	32515	144924	102361	23550	66269	56815	85537	40333	51140	41794	41214	42735	69561	149389	56542	78827	195832	94369	87042	199727	121136	154686	140634	94189	113323	224683	77051	67086	85187	3268
2	38684	146399	104373	27143	73703	62444	77340	50734	61512	44459	46697	47451	73730	158720	62035	80788	190495	94043	90339	215723	121356	154276	141170	103244	116727	231040	72644	65411	92166	5912
3	46157	146651	103617	29472	80220	69713	76705	58073	70502	46538	52622	54111	75983	162910	64285	85066	200905	109930	90200	216630	138677	174285	142851	107958	117955	240101	66803	65408	93679	9092
4	46851	149057	96981	31284	86595	71558	70129	64208	74530	47118	53358	61362	75062	167533	64483	74187	196345	95785	89485	220587	123592	155325	159161	112719	115499	240514	60487	62746	92952	11722
5	49146	151029	95725	50661	86448	70760	65213	66170	72430	43136	54987	66045	78426	171253	55346	83303	200433	90005	100797	220194	121417	156683	142561	112101	130253	247231	54857	57741	93251	13575
6	62419	147619	80003	32467	101202	68654	57381	68082	76942	49906	52745	67914	66273	163298	59460	77124	199304	90869	88693	230651	124373	154112	145382	123314	116741	431593	49123	55226	90721	18636
7	48871	149036	74173	33994	79223	76578	54231	65182	67533	47520	34133	65515	62795	172356	50908	73650	200384	90365	84983	218172	125016	147407	143567	115667	117829	441814	44170	50174	85489	14427
8	46257	150644	70575	36132	70894	51969	53659	61878	68521	48724	39138	52869	60259	176295	46988	68853	199700	86211	82225	220998	123370	148478	141384	119679	116313	469071	42819	45632	76929	14197
9	42947	152245	61926	35449	66450	42808	52159	62283	62678	44849	35427	54830	56386	178385	40758	64425	206408	86722	80891	222214	126339	147397	143100	120286	114590	458345	43649	41952	69267	14404
10	38426	158339	56582	36039	62101	41270	50411	56680	57289	44126	32897	46955	57279	179888	39500	55305	204688	84316	77813	224446	129437	144365	144084	125107	114254	454751	43013	39547	65157	15481
11	34291	154097	57648	39499	56498	37851	52405	54050	53022	41051	33158	45349	56845	176389	41377	54857	210453	79719	77759	227492	128191	145834	140476	126562	116626	464196	42882	39136	61531	15863
12	34388	157110	57748	41471	51835	38971	54840	56285	57079	38956	33018	43616	55881	182038	43192	51042	204584	85664	76502	231913	130781	145610	145156	129119	116747	447469	41505	37945	57808	16513
13	34189	160147	55297	42433	52400	40634	58794	53788	57584	33410	34318	42660	54858	186048	45863	52599	204793	84074	79151	227158	127549	149169	150403	130977	116648	443350	42756	38730	54377	17757
14	36420	163663	58593	45822	51484	43662	57585	48674	57202	32604	38634	43389	57335	176498	47709	49818	208831	86533	78729	236034	125143	141392	148499	131157	119761	429500	45983	41345	52842	17815
15	37271	160901	59912	49631	53880	45530	63133	51594	59678	30378	36681	45693	58536	187413	49217	51106	205970	87966	81168	240845	124227	143576	153422	135395	117705	362153	49645	61285	49658	20619
16	37856	168686	60358	51076	57755	44154	63155	52632	61315	30817	38161	45517	55911	181920	51525	50862	222739	87818	81585	244659	128901	150957	156468	140619	115466	354488	50817	107606	49193	20936
17	40544	174444	63602	51602	59312	48089		51471	65533	30162	38919	47728	57242	188441	49754	52739	233977	90281	82316	245974	131335	146796	158290	145607	117237	382976	51517	157297	52150	21660
18		173172	65781	54691	56607	48281		53483	60912	31019	38511	46708	57196	192600	52791	51504	239990	88566	84147	244393	137648	151368	157911	147031	110868	431121	53244	176728	61139	23357
19		172090	68287	56271	61351	49458		52775	64243	32806		50820	58934	191433	55288	55193	247356	84530	88352	247555	137910	150541	161769	153993	121157	412984	51922	165952	66715	23584
20		177646	69729	58440	64302	49098		56488	71268	33804		50176	58377	194628	57701	53086	249321	91100	93223	261883	143449	159261	163849	163458	123901	348846	50912	149172	73128	23957
21		177764	70024	60890	67564	47830			72096	32489		51208	61532	202624	56030	55300	251632	90788	90845	265667	150595	159761	170188	168026	128415	301632	52706	130406	83268
22		170178	71002	61988	68487	44229				33953		55322	61321	196609	58375	55311	314837	93506	93824	265829	150234	156559	169478	167375		332006	53238	104740	97911
23		178019	75106	61397	76450					35651		58778	61859		54865	58411	248419	96176	95696	270319	152568	155609	168545			420617	49741	76577	92882
24		174699	77270	61243	69649					37979					55104	61283	258912	99798	99167	268361	162845	152279	166322			442174	52738	92137	84846
25			72936	63612	76266					35803					63777	61421	266800	101944	103729	266956	170026	164465	168546			452519	55160	101914	117812
26			79128	66042	83307					34554					61810	63586	269994	105693	105551	258671	172181	171436	170986			461405	54757	96103	121176
27			83929	63549	92782					33915					62638	67772	269929	108821	110126	259945	176622	172071	169915			445193	55991	109881	85516
28			83643	62886	92789					38758					62862	68253	277778	115994	112841	259477	173845	176724	173352			418668	58306	115234	111997
29			84493	63855						36583					60703	74560	276376	123390	111568	262760	175669	175207	176658			410835	57626	109127	93119
30			85056	67907						38810					59936	74434	277222	128262	117119	264806	176034	177479	179720			371579	59481	100701	79867
31			80870	68564						35524					60343	77201	270937	130621	122779	268531	177587	178635	178666			379104	58456	83712	77437
32			86549	67133						35366					58543	76829	275615	130022	126431	267392	179371	181106	171487			389326	58296	92412	83022
33			87252	67610						38137					58163	78259	275139	136591	126580	263274	180833	181887	173257			380941	58977	109293
34				68986											58104	81909	284414	141589	129556	255635	187944	179997	175789			365204	60835
35				70034												81819	286121	148497	135840	264693	189449	185302	177167			358519	61686
36				68392												82508	291706	147837		265751	194674	186856	189616			334646	62719
37				66875												85394	299771	151136			194289	185195	187817				69839
38																87386	302361	156758			197345	187328	187501				88173
39																86480	305425	161257			203201	189278	189486
40																87555		162952			205115	192902	192688
41																88974		169259			200929	189633	192208
42																		167318			204170	188337	198941
43																		175360			200586	185828	199491
44																		179915			202948	186988
45																					200275	197713
46																					202105	202962
47																						208201
48																						209557
49																						212350
50
51
52
53
54
55
56
57
58
59
60
61
62
63
64
65
66
67
68
69
70
71
72
73
74
75
76
77
78
79
80
81
82
83
84
85
86
87
88
89
90
91
92
93
94
95
96
97
98
99
100
101
102
103
104
105
106
107
108
109
110
111
112
113
114
115
116
117
118
119
120
121
122
123
124
125
126
127
128
129
130
131
132
133
134
135
136
137
138
139
140
141
142
143
144
145
146
147
148
149
150
151
152
153
154
155
156
157
158
159
160
161
162
163
164
165
166
167
168
169
170
171
172
173
174
175
176
177
178
179
180
181
182
183
184
185
186
187
188
189
190
191
192
193
194
195
196
197
198
199
200
201
202
203
204
205
206
207
208
209
210
211
212
213
214
215
216
217
218
219
220
221
222
223
224
225
226
227
228
229
230
231
232
233
234
235
236
237
238
239
240
241
242
243
244
245
246
247
248
249
250
251
252
253
254
255
256
257
258
259
260
261
262
263
264
265
266
267
268
269
270
271
272
273
274
275
276
277
278
279
280
281
282
283
284
285
286
287
288
289
290
291
292
293
294
295
296
297
298
299

## Sheet: Frame_G1(h)
	Cell 1	Cell 2	Cell 3	Cell 4	Cell 5	Cell 6	Cell 7	Cell 8	Cell 9	Cell 10	Cell 11	Cell 12	Cell 13	Cell 14	Cell 15	Cell 16	Cell 17	Cell 18	Cell 19	Cell 20	Cell 21	Cell 22	Cell 23	Cell 24	Cell 25	Cell 26	Cell 27	Cell 28	Cell 29	Cell 30
0	3.33333	3.66667	3.33333	2.66667	3	3.33333	3.33333	2.66667	3.33333	6	5.33333	5	5.66667	3.66667	3.66667	3	3	3.66667	3.33333	4	3.33333	3.33333	3.33333	3.33333	3	3.33333	3.66667	3.66667	4.33333	2.33333
1	3.66667	4	3.66667	3	3.33333	3.66667	3.66667	3	3.66667	6.33333	5.66667	5.33333	6	4	4	3.33333	3.33333	4	3.66667	4.33333	3.66667	3.66667	3.66667	3.66667	3.33333	3.66667	4	4	4.66667	2.66667
2	4	4.33333	4	3.33333	3.66667	4	4	3.33333	4	6.66667	6	5.66667	6.33333	4.33333	4.33333	3.66667	3.66667	4.33333	4	4.66667	4	4	4	4	3.66667	4	4.33333	4.33333	5	3
3	4.33333	4.66667	4.33333	3.66667	4	4.33333	4.33333	3.66667	4.33333	7	6.33333	6	6.66667	4.66667	4.66667	4	4	4.66667	4.33333	5	4.33333	4.33333	4.33333	4.33333	4	4.33333	4.66667	4.66667	5.33333	3.33333
4	4.66667	5	4.66667	4	4.33333	4.66667	4.66667	4	4.66667	7.33333	6.66667	6.33333	7	5	5	4.33333	4.33333	5	4.66667	5.33333	4.66667	4.66667	4.66667	4.66667	4.33333	4.66667	5	5	5.66667	3.66667
5	5	5.33333	5	4.33333	4.66667	5	5	4.33333	5	7.66667	7	6.66667	7.33333	5.33333	5.33333	4.66667	4.66667	5.33333	5	5.66667	5	5	5	5	4.66667	5	5.33333	5.33333	6	4
6	5.33333	5.66667	5.33333	4.66667	5	5.33333	5.33333	4.66667	5.33333	8	7.33333	7	7.66667	5.66667	5.66667	5	5	5.66667	5.33333	6	5.33333	5.33333	5.33333	5.33333	5	5.33333	5.66667	5.66667	6.33333	4.33333
7	5.66667	6	5.66667	5	5.33333	5.66667	5.66667	5	5.66667	8.33333	7.66667	7.33333	8	6	6	5.33333	5.33333	6	5.66667	6.33333	5.66667	5.66667	5.66667	5.66667	5.33333	5.66667	6	6	6.66667	4.66667
8	6	6.33333	6	5.33333	5.66667	6	6	5.33333	6	8.66667	8	7.66667	8.33333	6.33333	6.33333	5.66667	5.66667	6.33333	6	6.66667	6	6	6	6	5.66667	6	6.33333	6.33333	7	5
9	6.33333	6.66667	6.33333	5.66667	6	6.33333	6.33333	5.66667	6.33333	9	8.33333	8	8.66667	6.66667	6.66667	6	6	6.66667	6.33333	7	6.33333	6.33333	6.33333	6.33333	6	6.33333	6.66667	6.66667	7.33333	5.33333
10	6.66667	7	6.66667	6	6.33333	6.66667	6.66667	6	6.66667	9.33333	8.66667	8.33333	9	7	7	6.33333	6.33333	7	6.66667	7.33333	6.66667	6.66667	6.66667	6.66667	6.33333	6.66667	7	7	7.66667	5.66667
11	7	7.33333	7	6.33333	6.66667	7	7	6.33333	7	9.66667	9	8.66667	9.33333	7.33333	7.33333	6.66667	6.66667	7.33333	7	7.66667	7	7	7	7	6.66667	7	7.33333	7.33333	8	6
12	7.33333	7.66667	7.33333	6.66667	7	7.33333	7.33333	6.66667	7.33333	10	9.33333	9	9.66667	7.66667	7.66667	7	7	7.66667	7.33333	8	7.33333	7.33333	7.33333	7.33333	7	7.33333	7.66667	7.66667	8.33333	6.33333
13	7.66667	8	7.66667	7	7.33333	7.66667	7.66667	7	7.66667	10.3333	9.66667	9.33333	10	8	8	7.33333	7.33333	8	7.66667	8.33333	7.66667	7.66667	7.66667	7.66667	7.33333	7.66667	8	8	8.66667	6.66667
14		8.33333	8	7.33333	7.66667	8	8	7.33333	8	10.6667	10	9.66667	10.3333	8.33333	8.33333	7.66667	7.66667	8.33333	8	8.66667	8	8	8	8	7.66667	8	8.33333	8.33333	9	7
15		8.66667	8.33333	7.66667	8	8.33333	8.33333	7.66667	8.33333	11	10.3333	10	10.6667	8.66667	8.66667	8	8	8.66667	8.33333	9	8.33333	8.33333	8.33333	8.33333	8	8.33333	8.66667	8.66667	9.33333	7.33333
16		9	8.66667	8	8.33333	8.66667	8.66667	8	8.66667	11.3333	10.6667	10.3333	11	9	9	8.33333	8.33333	9	8.66667	9.33333	8.66667	8.66667	8.66667	8.66667	8.33333	8.66667	9	9	9.66667	7.66667
17		9.33333	9	8.33333	8.66667	9	9	8.33333	9	11.6667	11	10.6667	11.3333	9.33333	9.33333	8.66667	8.66667	9.33333	9	9.66667	9	9	9	9	8.66667	9	9.33333	9.33333	10	8
18		9.66667	9.33333	8.66667	9	9.33333	9.33333	8.66667	9.33333	12	11.3333	11	11.6667	9.66667	9.66667	9	9	9.66667	9.33333	10	9.33333	9.33333	9.33333	9.33333	9	9.33333	9.66667	9.66667	10.3333	8.33333
19		10	9.66667	9	9.33333	9.66667	9.66667	9	9.66667	12.3333	11.6667	11.3333	12	10	10	9.33333	9.33333	10	9.66667	10.3333	9.66667	9.66667	9.66667	9.66667	9.33333	9.66667	10	10	10.6667	8.66667
20		10.3333	10	9.33333	9.66667	10	10	9.33333	10	12.6667	12	11.6667	12.3333	10.3333	10.3333		9.66667	10.3333	10	10.6667	10	10	10	10	9.66667	10	10.3333	10.3333	11	9
21		10.6667	10.3333	9.66667		10.3333	10.3333	9.66667	10.3333	13	12.3333	12	12.6667	10.6667	10.6667		10	10.6667	10.3333	11	10.3333	10.3333	10.3333	10.3333	10	10.3333	10.6667	10.6667	11.3333	9.33333
22		11	10.6667	10		10.6667	10.6667	10		13.3333	12.6667	12.3333	13	11	11		10.3333	11	10.6667	11.3333	10.6667	10.6667	10.6667	10.6667	10.3333	10.6667	11	11	11.6667
23		11.3333	11			11	11	10.3333		13.6667	13	12.6667	13.3333	11.3333	11.3333		10.6667	11.3333	11	11.6667	11	11	11	11	10.6667	11	11.3333	11.3333	12
24		11.6667	11.3333			11.3333	11.3333			14	13.3333	13	13.6667	11.6667	11.6667		11	11.6667	11.3333	12	11.3333	11.3333	11.3333	11.3333	11	11.3333	11.6667	11.6667	12.3333
25		12	11.6667			11.6667	11.6667			14.3333	13.6667	13.3333	14	12	12				11.6667	12.3333	11.6667	11.6667	11.6667		11.3333	11.6667	12	12	12.6667
26		12.3333	12			12	12			14.6667	14	13.6667	14.3333	12.3333	12.3333				12	12.6667		12	12			12	12.3333	12.3333	13
27		12.6667	12.3333			12.3333	12.3333			15	14.3333	14	14.6667	12.6667	12.6667				12.3333	13		12.3333	12.3333			12.3333	12.6667	12.6667
28		13	12.6667			12.6667	12.6667			15.3333	14.6667	14.3333	15	13	13					13.3333		12.6667	12.6667			12.6667	13	13
29		13.3333	13			13	13			15.6667	15	14.6667	15.3333	13.3333	13.3333					13.6667		13	13			13	13.3333
30		13.6667	13.3333			13.3333	13.3333			16	15.3333	15	15.6667	13.6667								13.3333	13.3333			13.3333	13.6667
31		14	13.6667			13.6667	13.6667			16.3333	15.6667	15.3333	16	14								13.6667	13.6667			13.6667	14
32		14.3333	14			14	14			16.6667	16	15.6667	16.3333	14.3333								14	14			14	14.3333
33		14.6667	14.3333			14.3333	14.3333			17	16.3333	16	16.6667	14.6667								14.3333	14.3333			14.3333	14.6667
34		15	14.6667			14.6667				17.3333	16.6667	16.3333	17									14.6667				14.6667	15
35		15.3333	15			15				17.6667	17	16.6667	17.3333									15				15	15.3333
36		15.6667				15.3333				18		17										15.3333				15.3333	15.6667
37		16				15.6667				18.3333		17.3333										15.6667				15.6667	16
38		16.3333				16						17.6667										16				16	16.3333
39						16.3333																16.3333				16.3333
40						16.6667																16.6667				16.6667
41						17																17
42						17.3333																17.3333
43						17.6667
44
45
46
47
48
49
50
51
52
53
54
55
56
57
58
59
60
61
62
63
64
65
66
67
68
69
70
71
72
73
74
75
76
77
78
79
80
81
82
83
84
85
86
87
88
89
90
91
92
93
94
95
96
97
98
99
100
101
102
103
104
105
106
107
108
109
110
111
112
113
114
115
116
117
118
119
120
121
122
123
124
125
126
127
128
129
130
131
132
133
134
135
136
137
138
139
140
141
142
143
144
145
146
147
148
149
150
151
152
153
154
155
156
157
158
159
160
161
162
163
164
165
166
167
168
169
170
171
172
173
174
175
176
177
178
179
180
181
182
183
184
185
186
187
188
189
190
191
192
193
194
195
196
197
198
199
200
201
202
203
204
205
206
207
208
209
210
211
212
213
214
215
216
217
218
219
220
221
222
223
224
225
226
227
228
229
230
231
232
233
234
235
236
237
238
239
240
241
242
243
244
245
246
247
248
249
250
251
252
253
254
255
256
257
258
259
260
261
262
263
264
265
266
267
268
269
270
271
272
273
274
275
276
277
278
279
280
281
282
283
284
285
286
287
288
289
290
291
292
293
294
295
296
297
298
299

## Sheet: Frame_SG2(h)
	Cell 1	Cell 2	Cell 3	Cell 4	Cell 5	Cell 6	Cell 7	Cell 8	Cell 9	Cell 10	Cell 11	Cell 12	Cell 13	Cell 14	Cell 15	Cell 16	Cell 17	Cell 18	Cell 19	Cell 20	Cell 21	Cell 22	Cell 23	Cell 24	Cell 25	Cell 26	Cell 27	Cell 28	Cell 29	Cell 30
0	2.66667	5	3	3	2.66667	2.33333	4	2.66667	2.66667	3	2.33333	2	3	2.66667	3	3.33333	4	3.66667	3	2.66667	3.66667	3.66667	3.33333	2.66667	3	3	4	4	3	2.66667
1	3	5.33333	3.33333	3.33333	3	2.66667	4.33333	3	3	3.33333	2.66667	2.33333	3.33333	3	3.33333	3.66667	4.33333	4	3.33333	3	4	4	3.66667	3	3.33333	3.33333	4.33333	4.33333	3.33333	3
2	3.33333	5.66667	3.66667	3.66667	3.33333	3	4.66667	3.33333	3.33333	3.66667	3	2.66667	3.66667	3.33333	3.66667	4	4.66667	4.33333	3.66667	3.33333	4.33333	4.33333	4	3.33333	3.66667	3.66667	4.66667	4.66667	3.66667	3.33333
3	3.66667	6	4	4	3.66667	3.33333	5	3.66667	3.66667	4	3.33333	3	4	3.66667	4	4.33333	5	4.66667	4	3.66667	4.66667	4.66667	4.33333	3.66667	4	4	5	5	4	3.66667
4	4	6.33333	4.33333	4.33333	4	3.66667	5.33333	4	4	4.33333	3.66667	3.33333	4.33333	4	4.33333	4.66667	5.33333	5	4.33333	4	5	5	4.66667	4	4.33333	4.33333	5.33333	5.33333	4.33333	4
5	4.33333	6.66667	4.66667	4.66667	4.33333	4	5.66667	4.33333	4.33333	4.66667	4	3.66667	4.66667	4.33333	4.66667	5	5.66667	5.33333	4.66667	4.33333	5.33333	5.33333	5	4.33333	4.66667	4.66667	5.66667	5.66667	4.66667	4.33333
6	4.66667	7	5	5	4.66667	4.33333	6	4.66667	4.66667	5	4.33333	4	5	4.66667	5	5.33333	6	5.66667	5	4.66667	5.66667	5.66667	5.33333	4.66667	5	5	6	6	5	4.66667
7	5	7.33333	5.33333	5.33333	5	4.66667	6.33333	5	5	5.33333	4.66667	4.33333	5.33333	5	5.33333	5.66667	6.33333	6	5.33333	5	6	6	5.66667	5	5.33333	5.33333	6.33333	6.33333	5.33333	5
8	5.33333	7.66667	5.66667	5.66667	5.33333	5	6.66667	5.33333	5.33333	5.66667	5	4.66667	5.66667	5.33333	5.66667	6	6.66667	6.33333	5.66667	5.33333	6.33333	6.33333	6	5.33333	5.66667	5.66667	6.66667	6.66667	5.66667	5.33333
9	5.66667	8	6	6	5.66667	5.33333	7	5.66667	5.66667	6	5.33333	5	6	5.66667	6	6.33333	7	6.66667	6	5.66667	6.66667	6.66667	6.33333	5.66667	6	6	7	7	6	5.66667
10	6	8.33333	6.33333	6.33333	6	5.66667	7.33333	6	6	6.33333	5.66667	5.33333	6.33333	6	6.33333	6.66667	7.33333	7	6.33333	6	7	7	6.66667	6	6.33333	6.33333	7.33333	7.33333	6.33333	6
11	6.33333	8.66667	6.66667	6.66667	6.33333	6	7.66667	6.33333	6.33333	6.66667	6	5.66667	6.66667	6.33333	6.66667	7	7.66667	7.33333	6.66667	6.33333	7.33333	7.33333	7	6.33333	6.66667	6.66667	7.66667	7.66667	6.66667	6.33333
12	6.66667	9	7	7	6.66667	6.33333	8	6.66667	6.66667	7	6.33333	6	7	6.66667	7	7.33333	8	7.66667	7	6.66667	7.66667	7.66667	7.33333	6.66667	7	7	8	8	7	6.66667
13	7	9.33333	7.33333	7.33333	7	6.66667	8.33333	7	7	7.33333	6.66667	6.33333	7.33333	7	7.33333	7.66667	8.33333	8	7.33333	7	8	8	7.66667	7	7.33333	7.33333	8.33333	8.33333	7.33333	7
14	7.33333	9.66667	7.66667	7.66667	7.33333	7	8.66667	7.33333	7.33333	7.66667	7	6.66667	7.66667	7.33333	7.66667	8	8.66667	8.33333	7.66667	7.33333	8.33333	8.33333	8	7.33333	7.66667	7.66667	8.66667	8.66667	7.66667	7.33333
15	7.66667	10	8	8	7.66667	7.33333	9	7.66667	7.66667	8	7.33333	7	8	7.66667	8	8.33333	9	8.66667	8	7.66667	8.66667	8.66667	8.33333	7.66667	8	8	9	9	8	7.66667
16	8	10.3333	8.33333	8.33333	8	7.66667	9.33333	8	8	8.33333	7.66667	7.33333	8.33333	8	8.33333	8.66667	9.33333	9	8.33333	8	9	9	8.66667	8	8.33333	8.33333	9.33333	9.33333	8.33333	8
17	8.33333	10.6667	8.66667	8.66667	8.33333	8		8.33333	8.33333	8.66667	8	7.66667	8.66667	8.33333	8.66667	9	9.66667	9.33333	8.66667	8.33333	9.33333	9.33333	9	8.33333	8.66667	8.66667	9.66667	9.66667	8.66667	8.33333
18		11	9	9	8.66667	8.33333		8.66667	8.66667	9	8.33333	8	9	8.66667	9	9.33333	10	9.66667	9	8.66667	9.66667	9.66667	9.33333	8.66667	9	9	10	10	9	8.66667
19		11.3333	9.33333	9.33333	9	8.66667		9	9	9.33333		8.33333	9.33333	9	9.33333	9.66667	10.3333	10	9.33333	9	10	10	9.66667	9	9.33333	9.33333	10.3333	10.3333	9.33333	9
20		11.6667	9.66667	9.66667	9.33333	9		9.33333	9.33333	9.66667		8.66667	9.66667	9.33333	9.66667	10	10.6667	10.3333	9.66667	9.33333	10.3333	10.3333	10	9.33333	9.66667	9.66667	10.6667	10.6667	9.66667	9.33333
21		12	10	10	9.66667	9.33333			9.66667	10		9	10	9.66667	10	10.3333	11	10.6667	10	9.66667	10.6667	10.6667	10.3333	9.66667	10	10	11	11	10
22		12.3333	10.3333	10.3333	10	9.66667				10.3333		9.33333	10.3333	10	10.3333	10.6667	11.3333	11	10.3333	10	11	11	10.6667	10		10.3333	11.3333	11.3333	10.3333
23		12.6667	10.6667	10.6667	10.3333					10.6667		9.66667	10.6667		10.6667	11	11.6667	11.3333	10.6667	10.3333	11.3333	11.3333	11			10.6667	11.6667	11.6667	10.6667
24		13	11	11	10.6667					11					11	11.3333	12	11.6667	11	10.6667	11.6667	11.6667	11.3333			11	12	12	11
25			11.3333	11.3333	11					11.3333					11.3333	11.6667	12.3333	12	11.3333	11	12	12	11.6667			11.3333	12.3333	12.3333	11.3333
26			11.6667	11.6667	11.3333					11.6667					11.6667	12	12.6667	12.3333	11.6667	11.3333	12.3333	12.3333	12			11.6667	12.6667	12.6667	11.6667
27			12	12	11.6667					12					12	12.3333	13	12.6667	12	11.6667	12.6667	12.6667	12.3333			12	13	13	12
28			12.3333	12.3333	12					12.3333					12.3333	12.6667	13.3333	13	12.3333	12	13	13	12.6667			12.3333	13.3333	13.3333	12.3333
29			12.6667	12.6667						12.6667					12.6667	13	13.6667	13.3333	12.6667	12.3333	13.3333	13.3333	13			12.6667	13.6667	13.6667	12.6667
30			13	13						13					13	13.3333	14	13.6667	13	12.6667	13.6667	13.6667	13.3333			13	14	14	13
31			13.3333	13.3333						13.3333					13.3333	13.6667	14.3333	14	13.3333	13	14	14	13.6667			13.3333	14.3333	14.3333	13.3333
32			13.6667	13.6667						13.6667					13.6667	14	14.6667	14.3333	13.6667	13.3333	14.3333	14.3333	14			13.6667	14.6667	14.6667	13.6667
33			14	14						14					14	14.3333	15	14.6667	14	13.6667	14.6667	14.6667	14.3333			14	15	15
34				14.3333											14.3333	14.6667	15.3333	15	14.3333	14	15	15	14.6667			14.3333	15.3333
35				14.6667												15	15.6667	15.3333	14.6667	14.3333	15.3333	15.3333	15			14.6667	15.6667
36				15												15.3333	16	15.6667		14.6667	15.6667	15.6667	15.3333			15	16
37				15.3333												15.6667	16.3333	16			16	16	15.6667				16.3333
38																16	16.6667	16.3333			16.3333	16.3333	16				16.6667
39																16.3333	17	16.6667			16.6667	16.6667	16.3333
40																16.6667		17			17	17	16.6667
41																17		17.3333			17.3333	17.3333	17
42																		17.6667			17.6667	17.6667	17.3333
43																		18			18	18	17.6667
44																		18.3333			18.3333	18.3333
45																					18.6667	18.6667
46																					19	19
47																						19.3333
48																						19.6667
49																						20
50
51
52
53
54
55
56
57
58
59
60
61
62
63
64
65
66
67
68
69
70
71
72
73
74
75
76
77
78
79
80
81
82
83
84
85
86
87
88
89
90
91
92
93
94
95
96
97
98
99
100
101
102
103
104
105
106
107
108
109
110
111
112
113
114
115
116
117
118
119
120
121
122
123
124
125
126
127
128
129
130
131
132
133
134
135
136
137
138
139
140
141
142
143
144
145
146
147
148
149
150
151
152
153
154
155
156
157
158
159
160
161
162
163
164
165
166
167
168
169
170
171
172
173
174
175
176
177
178
179
180
181
182
183
184
185
186
187
188
189
190
191
192
193
194
195
196
197
198
199
200
201
202
203
204
205
206
207
208
209
210
211
212
213
214
215
216
217
218
219
220
221
222
223
224
225
226
227
228
229
230
231
232
233
234
235
236
237
238
239
240
241
242
243
244
245
246
247
248
249
250
251
252
253
254
255
256
257
258
259
260
261
262
263
264
265
266
267
268
269
270
271
272
273
274
275
276
277
278
279
280
281
282
283
284
285
286
287
288
289
290
291
292
293
294
295
296
297
298
299

## Sheet: Half-life_G1(h)
	Cell 1	Cell 2	Cell 3	Cell 4	Cell 5	Cell 6	Cell 7	Cell 8	Cell 9	Cell 10	Cell 11	Cell 12	Cell 13	Cell 14	Cell 15	Cell 16	Cell 17	Cell 18	Cell 19	Cell 20	Cell 21	Cell 22	Cell 23	Cell 24	Cell 25	Cell 26	Cell 27	Cell 28	Cell 29	Cell 30
0	27.79	88.3783	91.5553	32.0573	77.014	123.768	119.52	72.9857	27.0817	96.4895	122.505	131.167	88.6875	83.9503	79.0771	18.9935	126.11	64.5064	111.402	408.316	61.4601	97.1352	99.8401	48.3025	132.898	97.8809	82.9615	180.466	122.903	21.7634

## Sheet: Half-life_SG2(h)
	Cell 1	Cell 2	Cell 3	Cell 4	Cell 5	Cell 6	Cell 7	Cell 8	Cell 9	Cell 10	Cell 11	Cell 12	Cell 13	Cell 14	Cell 15	Cell 16	Cell 17	Cell 18	Cell 19	Cell 20	Cell 21	Cell 22	Cell 23	Cell 24	Cell 25	Cell 26	Cell 27	Cell 28	Cell 29	Cell 30
0	159.358	157.692	168.015	159.74	36.8374	25.2116	60.1895	86.682	51.9527	81.5275	16.3982	115.103	63.1647	281.621	33.4413	105.114	132.155	281.943	1521.98	229.68	141.3	115.076	412.61	112.617	93.262	136.997	59.6055	100.107	80.9506	41.2041
