# Supplementary material for: The G1-S transition is promoted by Rb degradation via the E3 ligase UBR5
Source: Sci Adv. 2024 Oct 23;10(43):eadq6858. doi: 10.1126/sciadv.adq6858 (PMC11498223; doi:10.1126/sciadv.adq6858)
Supplement: Supplementary file 2 — Tables S1 to S36 [file sciadv.adq6858_tables_s1_to_s36.zip › adq6858_table_s35.xlsx]

## Sheet: Clover_total_G1
	Cell 1	Cell 2	Cell 3	Cell 4	Cell 5	Cell 6	Cell 7	Cell 8	Cell 9	Cell 10	Cell 11	Cell 12	Cell 13	Cell 14	Cell 15	Cell 16	Cell 17	Cell 18	Cell 19	Cell 20	Cell 21	Cell 22	Cell 23	Cell 24	Cell 25	Cell 26	Cell 27	Cell 28	Cell 29	Cell 30	Cell 31	Cell 32	Cell 33	Cell 34	Cell 35	Cell 36	Cell 37	Cell 38	Cell 39	Cell 40	Cell 41	Cell 42	Cell 43	Cell 44	Cell 45	Cell 46	Cell 47	Cell 48	Cell 49
0	493895	489647	499594	471975	531542	321676	358075	359861	305498	475721	766687	427748	485283	602012	503492	416783	500966	630155	430321	309354	599688	844777	600985	318733	413616	491498	771205	494268	474009	444877	696360	985543	363618	518860	466313	516730	399318	601922	475184	563360	747526	410899	340361	367633	537978	533066	723947	448680	299799
1	419789	444301	472624	396800	477153	322444	344165	291079	318673	397395	751269	423265	463330	607508	507908	395461	446165	623504	402200	296217	569507	756307	582395	313043	402836	479849	676242	485282	464708	438741	666589	925637	328992	485789	427960	493891	381162	526908	440644	524798	671104	386328	320059	365146	521235	495225	626111	443371	283341
2	412305	377889	407705	396912	470522	310751	332178	274621	290646	348805	753428	391984	418916	579956	444954	349678	412989	549231	349419	264150	535371	640323	507803	285910	335199	411716	669517	409721	393490	392418	651255	907338	318657	461461	383969	474626	351959	524174	376342	442626	600725	324098	295113	350393	507922	456420	567383	425905	242418
3	358298	364639	379556	361629	447845	265492	318792	257017	301239	299466	648463	368181	370513	547761	384949	331532	369142	551043	338782	229124	481801	588218	486784	290574	308259	394520	610626	394273	380917	390348	596599	876198	282358	424266	355963	406583	293912	478487	351296	426492	596944	315255	276058	319119	473360	427277	519171	394851	218306
4	319190	315414	352949	344080	454560	292119	275603	252359	235884	258744	665849	313124	305365	490533	382874	274982	333091	492554	290392	209464	399485	504575	432065	233619	269664	352521	572236	362558	343494	352946	540549	809550	266766	340640	312394	393209	287222	458415	308287	363863	474479	264602	212592	263858	378283	341477	486065	317097	198645
5	292869	298168	329956	309071	409235	310727	255720	287265	211606	221125	612169	302760	278576	464354	335379	259096	303055	460422	269901	185976	369849	461366	390035	203468	240908	316519	530111	344156	318247	333936	482580	746131	249862	313317	282001	360370	261352	452092	296196	315148	454362	243380	199622	245924	359518	305724	443993	314249	185834
6	265486	267695	317887	295771	383863	240866	224758	232485	179258	194455	511782	263665	231927	398838	309476	236748	270540	421196	250651	167605	306990	414620	358891	191099	224110	291175	488576	316853	290174	313341	449472	692883	221794	251411	261699	337041	257035	424220	275059	293779	381689	196760	184467	205268	307360	259818	412819	287673	176344
7	233714	241017	297468	270874	334404	234732	186816	204814	159516	181597	452261	238209	207965	368796	283244	224555	232607	375722	218340	152180	286849	364942	321475	173411	201752	259839	440126	287712	260100	282216	398218	614155	197709	237249	237305	320585	249424	377547	252545	258481	349817	174470	177943	181844	287415	241763	376352	261149	171636
8	212047	216984	261192	252434	302231	217462	173638	178655	136762	172329	420355	204941	183697	315497	249582	202749	205717	323600	199930	142207	259468	314997	286795	172655	173828	231538	407312	269278	223745	245415	348169	578987	181407	224748	210487	279045	247022	359168	227079	228171	326984	150873	173984	169786	260504	204619	349899	236748	157103
9	196783	200246	244536	233395	263751	185096	152858	160267	119601	155309	356531	177059	160952	276956	217582	192911	183927	293332	173288	118763	230893	282388	259180	134392	161280	207074	373328	256716	203028	215777	314267	514446	154955	232728	192226	241393	238465	331347	292121	205029	295969	133100	136714	159867	246142	168842	319587	218011	148075
10	189461	194805	211177	220961	245163	166408	129840	144621		147191	317790	154292	137560	241130		156676	176454	261491	153888	115174	210949	245263	230205	118822	135667	185854	344897	231952	181497	185246	282161	472440	144821	172552	175931	222653	223070	312988	188022	183294	253659	121260	74170	134091	218769	132918	283072	194219	135976
11	189978	183337	194678	194305	204228	134399	110518	126220		131434	290997		121431	214785		140076	163019	231804	135904	96018	189433	224871	214554	107263	125491	169394	314458	217132	171806	158997	282161	419833	125778	148692	169590	201931	205860	295993	184961	162245		105073	112372	107919	202373	109120	263809	181651	129820
12	178650	163677	173664	191890	182839	130463	88920	111042		131816	252077			182472		115280	214043	209560	132115	76893	173596	195133	200611	99813	114881	164702	296542	196018	157057	134604	211554	377302	120481	140639	162398	201213	200177	285654	175968	154424		89852	111711	91611	160588	95391	244872	161644	121300
13	173536	154305	147401	167573	157458	130463	72036	103277		118680						92633	138671	188050	123269	76893	156455	184761	186427	81843	110848	144996	270468	190939	148665	121114	181603	345013	106927	131028	158288	200522	181973	268965	173770	129633		74223	106978	77073	134874	79343	207402	146370	121812
14	157021	138643	133878	178010	141941	130463	60922	86663		111186						79285	144766	157112	119004	76893	136108	174575	174266	79975	106710	135587	258785	177686	145133	100007	154859	319767	101067	135881	141412	189504	189221	260411	160289	112355		78645	90950	61865	153831		198012	139486	125184
15	145742	137874	115875	166659		98601		77785		107596						70337	188733	137588			130616	159054	159751	65234	101534	129743	242703	171540	117873	90971	131306	277047	92337	112678	131927	172357	172458	242335	145644	110910		82193		53253	131433		175566	140725	113342
16	130086	126173	109365	172185		83182		64515		96711						78355	140096	118867			125921	149500	146687	62819	95199	128280	221523	161355		78384	104338	255411	83040		123957	167789	164188	216253	122198	94565		82357		43758	118388		187703	134780	101801
17	113380	124086	111698			78797		45473		92574						78355	132993	112005			120124	147654	142090		92829	125678	213193	146181				229799	76295		116323	145515	158009	193868	136471	92754		82003			116572		168211	127920	101236
18	113380		106572			55383		30502		89066						44763		108742			116057	146734	135568		100581	115451	198566	134009				208796	73722		108070	98031		188415	125473	84954		74460			109230			109633	93890
19	99360		104824							93279								100146			101463	139215	133130		92971	105320	187154	133024				185032	65816		100918	95390		184297	121608	72619		85129			104203			113063	92745
20	87667		95305							79207								90188			97947	140557	115207		95919	95708	173311					170792			102567	85675		169556	95617	61511		74670			95853			113063
21	88956		83467							73522								83345			105136	138076				106287	163508					155421			92124			159667	86136						82605			113063
22	82002		66676															75583			91591	141108				93891	152137					140433			78637			147735	73525
23	72513		54281															86880			88644	129135					136062					128805						141976
24			48902																			126317					117634					118195
25			48902																													109064
26			41077																													103179
27			39546																													94846
28			45596																													95056
29
30
31
32
33
34
35
36
37
38
39
40
41
42
43
44
45
46
47
48
49
50
51
52
53
54
55
56
57
58
59
60
61
62
63
64
65
66
67
68
69
70
71
72
73
74
75
76
77
78
79
80
81
82
83
84
85
86
87
88
89
90
91
92
93
94
95
96
97
98
99
100
101
102
103
104
105
106
107
108
109
110
111
112
113
114
115
116
117
118
119
120
121
122
123
124
125
126
127
128
129
130
131
132
133
134
135
136
137
138
139
140
141
142
143
144
145
146
147
148
149
150
151
152
153
154
155
156
157
158
159
160
161
162
163
164
165
166
167
168
169
170
171
172
173
174
175
176
177
178
179
180
181
182
183
184
185
186
187
188
189
190
191
192
193
194
195
196
197
198
199
200
201
202
203
204
205
206
207
208
209
210
211
212
213
214
215
216
217
218
219
220
221
222
223
224
225
226
227
228
229
230
231
232
233
234
235
236
237
238
239
240
241
242
243
244
245
246
247
248
249
250
251
252
253
254
255
256
257
258
259
260
261
262
263
264
265
266
267
268
269
270
271
272
273
274
275
276
277
278
279
280
281
282
283
284
285
286
287
288
289
290
291
292
293
294
295
296
297
298
299
[truncated: 27 more columns]

## Sheet: Clover_total_SG2
	Cell 1	Cell 2
0	373704	289446
1	341210	248393
2	330748	232376
3	283468	218216
4	265856	197024
5	232288	186491
6	221481	170255
7	210868	153176
8	200274	147868
9	179151	140544
10	168487	121430
11	150434	111931
12	146590	107837
13	129717	104315
14	121372	101044
15	102327	101044
16	95908
17	93406
18	93845
19	84148
20	77390
21
22
23
24
25
26
27
28
29
30
31
32
33
34
35
36
37
38
39
40
41
42
43
44
45
46
47
48
49
50
51
52
53
54
55
56
57
58
59
60
61
62
63
64
65
66
67
68
69
70
71
72
73
74
75
76
77
78
79
80
81
82
83
84
85
86
87
88
89
90
91
92
93
94
95
96
97
98
99
100
101
102
103
104
105
106
107
108
109
110
111
112
113
114
115
116
117
118
119
120
121
122
123
124
125
126
127
128
129
130
131
132
133
134
135
136
137
138
139
140
141
142
143
144
145
146
147
148
149
150
151
152
153
154
155
156
157
158
159
160
161
162
163
164
165
166
167
168
169
170
171
172
173
174
175
176
177
178
179
180
181
182
183
184
185
186
187
188
189
190
191
192
193
194
195
196
197
198
199
200
201
202
203
204
205
206
207
208
209
210
211
212
213
214
215
216
217
218
219
220
221
222
223
224
225
226
227
228
229
230
231
232
233
234
235
236
237
238
239
240
241
242
243
244
245
246
247
248
249
250
251
252
253
254
255
256
257
258
259
260
261
262
263
264
265
266
267
268
269
270
271
272
273
274
275
276
277
278
279
280
281
282
283
284
285
286
287
288
289
290
291
292
293
294
295
296
297
298
299

## Sheet: mCherry-HDHB_ratio_G1
	Cell 1	Cell 2	Cell 3	Cell 4	Cell 5	Cell 6	Cell 7	Cell 8	Cell 9	Cell 10	Cell 11	Cell 12	Cell 13	Cell 14	Cell 15	Cell 16	Cell 17	Cell 18	Cell 19	Cell 20	Cell 21	Cell 22	Cell 23	Cell 24	Cell 25	Cell 26	Cell 27	Cell 28	Cell 29	Cell 30	Cell 31	Cell 32	Cell 33	Cell 34	Cell 35	Cell 36	Cell 37	Cell 38	Cell 39	Cell 40	Cell 41	Cell 42	Cell 43	Cell 44	Cell 45	Cell 46	Cell 47	Cell 48	Cell 49
0	2363	2927	1863	9250	4992	4237	5416	3483	4120	4797	5971	2451	5157	1925	3384	2765	3611	4623	5860	10049	4073	6030	2614	3624	5720	4407	4351	3806	3694	4503	4650	3263	4866	6146	939	1250	6951	1147	103	-224	1128	718	2089	3639	5774	715	15421	3803	2655
1	2660	2502	1776	8844	4811	5398	6223	2315	3409	4405	5890	1984	5102	2926	2971	3975	4179	5219	6804	9725	5048	6041	3367	3173	6774	4600	3472	5592	4292	5110	6306	2986	5551	5673	560	934	6266	806	160	-73	-1201	-215	1394	3905	5187	79	15145	3715	2473
2	3154	1080	1737	10431	6887	4307	5849	3117	4045	4228	3754	2022	4561	1452	4011	4679	4311	4725	5927	10504	4748	4988	3248	2889	6288	4066	4097	4628	4285	4958	5712	3778	4692	5405	1248	1400	5433	1079	934	-780	-2031	-1600	1445	3409	4701	719	12475	4001	2917
3	2487	1604	2314	10374	8062	4226	5812	2875	4478	4272	7192	2667	4546	2476	3527	3901	5473	5452	5665	9879	4850	5426	2756	6909	4263	3821	4028	4804	3980	5469	6440	5196	5014	5769	1116	1599	4272	711	-304	-49	-3905	-2011	1437	3602	5506	864	12188	3795	1605
4	1583	1305	2527	10333	12452	6883	3755	3975	4024	1899	7395	2027	2944	2478	2804	3505	4770	4560	5362	9811	5015	4748	2622	4008	3021	3861	3029	4890	4212	6761	6013	3624	4484	3579	1139	1879	3263	677	463	-22	-3069	-961	1829	3367	4447	972	11102	3127	1876
5	655	142	2457	11027	10074	9173	3694	5329	3309	1322	6864	2256	2334	1339	3129	3448	5023	5148	5582	9377	4344	5103	2123	4607	3307	3078	3020	5439	4161	7805	7583	3261	4558	3080	1049	2969	3196	1121	80	-293	-2354	-909	1712	2887	4295	1193	12053	3136	2133
6	150	52	3232	12784	10365	6779	3444	3454	3246	1779	6083	2174	1748	1751	1845	3396	4774	5027	5181	9524	4800	4296	1198	4719	2675	3477	2917	4924	3782	8797	6894	4536	4686	2533	1215	2962	2778	1197	612	-458	-3267	-1296	2567	2514	3989	1058	12859	4938	3002
7	-549	263	2486	14957	9747	6900	2325	3123	2759	2019	5380	2091	1867	1898	2132	3698	2932	5947	5593	9842	5131	2620	1636	5061	2658	3469	3280	4777	3434	9232	6872	3704	3324	2658	1326	2971	1653	1114	1179	-316	-3780	-1027	2716	2817	3465	1116	12105	3885	3093
8	676	-3	2516	16624	7440	5956	2431	2885	1505	3563	4568	1840	1039	1502	1920	3144	2841	5754	4125	9848	5070	2186	1974	5111	2772	3162	3293	4007	3680	9729	8217	4298	3101	3052	1246	1777	2652	1479	14	572	-2148	-1564	4257	2803	3081	759	13229	2862	2348
9	1357	775	2355	17072	5902	6257	2075	2783	346	4600	4777	1329	1540	1095	687	3331	2954	6376	3526	8500	5369	1996	2057	2835	3154	3742	3721	5068	4155	9815	8725	4074	2335	4241	1115	2979	2347	1557	5034	1472	-2517	-912	2252	3359	3395	-556	13910	3331	1762
10	2241	1980	2700	18038	6171	5895	1054	3168		4695	4502	381	769	457		2148	3685	6694	2972	9516	5085	2093	1569	2638	2600	3188	3874	4675	3336	9411	8122	4237	2685	1940	1444	2905	2683	2016	1534	1257	-3305	-1277	835	1839	2788	-1126	13395	3166	2259
11	3432	1980	2983	16758	2345	4420	1180	2023		4802	4989		867	622		2043	3923	5782	3326	7008	4833	2544	2140	3316	3246	3379	3791	4344	4234	9001	8122	3498	2507	1607	1987	3303	3681	3303	2010	1621		-1908	2925	1872	2679	-2229	14490	3037	2152
12	2991	2120	3218	16160	2099	4002	-396	1791		4097	3693			-221		588	7700	5360	2929	5678	5029	2509	2319	2997	3716	3775	4218	3717	4243	8719	7027	4201	2705	2319	3265	4105	4155	5051	3012	1508		-1188	4057	1182	1258	-2298	14875	3626	2492
13	4316	2151	2540	12978	2669	4002	885	2392		5956						-96	3739	4765	3717	5678	4463	2683	2509	2298	3746	4060	4063	4331	4490	9074	6514	3613	2982	2178	3454	5405	5214	4898	3481	1604		-1666	4732	981	1297	-2382	14267	3649	2670
14	4040	3123	2605	14453	1731	4002	-317	1224		5907						-139	4554	4458	3620	5678	2748	2182	3047	2212	4620	4314	6405	4864	4791	7791	5779	4146	3989	3946	2285	4956	6741	4330	3067	1284		-228	6234	470	2404		15023	3641	3253
15	4090	2965	2415	12737		7051		1618		5336						29	6229	4404			3111	4280	3046	1608	5764	5082	5747	6605	4865	8794	6658	3348	2399	2898	2141	4387	4998	3886	1913	1633		-177		1410	2250		16163	3656	2977
16	3121	3889	3576	14841		7028		1152		4467						343	5549	3983			2938	3557	2580	2404	5399	4760	7784	7885		6771	3973	3538	3457		2281	4672	5802	3558	1790	1818		412		128	2036		20505	3891	3072
17	3415	4073	3412			7892		189		5005						343	4483	4213			4383	4294	3447		6901	6058	8481	6934				2984	3551		1726	4307	6909	3275	4491	1455		461			2444		21695	4203	2892
18	3415		3675			5164		-1550		4932						-1281		3660			2759	4370	3186		8638	4993	7949	6388				3106	3501		2217	1364		3549	4685	1324		1119			2450			3084	3216
19	2489		3420							4681								4209			3707	4500	3537		7892	4953	7770	6409				3058	3358		1455	2127		4364	5692	1348		912			2285			4251	3307
20	3057		2551							4825								3351			2407	5384	3331		7923	4757	7290					3099			2629	1529		4120	4247	721		1015			2608			4251
21	3956		2757							4239								2392			3388	5411				5924	7577					2789			2264			4132	4157						1669			4251
22	3838		1955															2964			3064	6220				5669	6293					3318			1835			4514	3256
23	3314		453															3926			3350	6735					6433					3283						3957
24			473																			7480					5462					2787
25			473																													3182
26			492																													3141
27			1587																													3079
28			1705																													3353
29
30
31
32
33
34
35
36
37
38
39
40
41
42
43
44
45
46
47
48
49
50
51
52
53
54
55
56
57
58
59
60
61
62
63
64
65
66
67
68
69
70
71
72
73
74
75
76
77
78
79
80
81
82
83
84
85
86
87
88
89
90
91
92
93
94
95
96
97
98
99
100
101
102
103
104
105
106
107
108
109
110
111
112
113
114
115
116
117
118
119
120
121
122
123
124
125
126
127
128
129
130
131
132
133
134
135
136
137
138
139
140
141
142
143
144
145
146
147
148
149
150
151
152
153
154
155
156
157
158
159
160
161
162
163
164
165
166
167
168
169
170
171
172
173
174
175
176
177
178
179
180
181
182
183
184
185
186
187
188
189
190
191
192
193
194
195
196
197
198
199
200
201
202
203
204
205
206
207
208
209
210
211
212
213
214
215
216
217
218
219
220
221
222
223
224
225
226
227
228
229
230
231
232
233
234
235
236
237
238
239
240
241
242
243
244
245
246
247
248
249
250
251
252
253
254
255
256
257
258
259
260
261
262
263
264
265
266
267
268
269
270
271
272
273
274
275
276
277
278
279
280
281
282
283
284
285
286
287
288
289
290
291
292
293
294
295
296
297
298
299
[truncated: 27 more columns]

## Sheet: mCherry-HDHB_ratio_SG2
	Cell 1	Cell 2
0	5188	7000
1	5359	7279
2	6562	7502
3	6674	7676
4	6667	7232
5	7282	8496
6	7229	7808
7	8538	7666
8	9393	8133
9	10667	8759
10	10730	8960
11	13113	8959
12	14153	9500
13	15275	10292
14	15271	12562
15	13801	12562
16	16226
17	17053
18	17949
19	17402
20	15212
21
22
23
24
25
26
27
28
29
30
31
32
33
34
35
36
37
38
39
40
41
42
43
44
45
46
47
48
49
50
51
52
53
54
55
56
57
58
59
60
61
62
63
64
65
66
67
68
69
70
71
72
73
74
75
76
77
78
79
80
81
82
83
84
85
86
87
88
89
90
91
92
93
94
95
96
97
98
99
100
101
102
103
104
105
106
107
108
109
110
111
112
113
114
115
116
117
118
119
120
121
122
123
124
125
126
127
128
129
130
131
132
133
134
135
136
137
138
139
140
141
142
143
144
145
146
147
148
149
150
151
152
153
154
155
156
157
158
159
160
161
162
163
164
165
166
167
168
169
170
171
172
173
174
175
176
177
178
179
180
181
182
183
184
185
186
187
188
189
190
191
192
193
194
195
196
197
198
199
200
201
202
203
204
205
206
207
208
209
210
211
212
213
214
215
216
217
218
219
220
221
222
223
224
225
226
227
228
229
230
231
232
233
234
235
236
237
238
239
240
241
242
243
244
245
246
247
248
249
250
251
252
253
254
255
256
257
258
259
260
261
262
263
264
265
266
267
268
269
270
271
272
273
274
275
276
277
278
279
280
281
282
283
284
285
286
287
288
289
290
291
292
293
294
295
296
297
298
299

## Sheet: Frame_G1(h)
	Cell 1	Cell 2	Cell 3	Cell 4	Cell 5	Cell 6	Cell 7	Cell 8	Cell 9	Cell 10	Cell 11	Cell 12	Cell 13	Cell 14	Cell 15	Cell 16	Cell 17	Cell 18	Cell 19	Cell 20	Cell 21	Cell 22	Cell 23	Cell 24	Cell 25	Cell 26	Cell 27	Cell 28	Cell 29	Cell 30	Cell 31	Cell 32	Cell 33	Cell 34	Cell 35	Cell 36	Cell 37	Cell 38	Cell 39	Cell 40	Cell 41	Cell 42	Cell 43	Cell 44	Cell 45	Cell 46	Cell 47	Cell 48	Cell 49
0	1	0.666667	0.666667	1	1	0.333333	1.66667	1	0	1	0.333333	0	0	0	0.333333	0	1	0.666667	0.666667	0.333333	0	0.666667	0.666667	0.333333	0.666667	0.666667	1	0.666667	0.666667	0.666667	0.666667	1.66667	1	0	0.666667	0.333333	0.333333	1	0.666667	0.666667	0	0	0	0	0	0	1	0	0.666667
1	1.33333	1	1	1.33333	1.33333	0.666667	2	1.33333	0.333333	1.33333	0.666667	0.333333	0.333333	0.333333	0.666667	0.333333	1.33333	1	1	0.666667	0.333333	1	1	0.666667	1	1	1.33333	1	1	1	1	2	1.33333	0.333333	1	0.666667	0.666667	1.33333	1	1	0.333333	0.333333	0.333333	0.333333	0.333333	0.333333	1.33333	0.333333	1
2	1.66667	1.33333	1.33333	1.66667	1.66667	1	2.33333	1.66667	0.666667	1.66667	1	0.666667	0.666667	0.666667	1	0.666667	1.66667	1.33333	1.33333	1	0.666667	1.33333	1.33333	1	1.33333	1.33333	1.66667	1.33333	1.33333	1.33333	1.33333	2.33333	1.66667	0.666667	1.33333	1	1	1.66667	1.33333	1.33333	0.666667	0.666667	0.666667	0.666667	0.666667	0.666667	1.66667	0.666667	1.33333
3	2	1.66667	1.66667	2	2	1.33333	2.66667	2	1	2	1.33333	1	1	1	1.33333	1	2	1.66667	1.66667	1.33333	1	1.66667	1.66667	1.33333	1.66667	1.66667	2	1.66667	1.66667	1.66667	1.66667	2.66667	2	1	1.66667	1.33333	1.33333	2	1.66667	1.66667	1	1	1	1	1	1	2	1	1.66667
4	2.33333	2	2	2.33333	2.33333	1.66667	3	2.33333	1.33333	2.33333	1.66667	1.33333	1.33333	1.33333	1.66667	1.33333	2.33333	2	2	1.66667	1.33333	2	2	1.66667	2	2	2.33333	2	2	2	2	3	2.33333	1.33333	2	1.66667	1.66667	2.33333	2	2	1.33333	1.33333	1.33333	1.33333	1.33333	1.33333	2.33333	1.33333	2
5	2.66667	2.33333	2.33333	2.66667	2.66667	2	3.33333	2.66667	1.66667	2.66667	2	1.66667	1.66667	1.66667	2	1.66667	2.66667	2.33333	2.33333	2	1.66667	2.33333	2.33333	2	2.33333	2.33333	2.66667	2.33333	2.33333	2.33333	2.33333	3.33333	2.66667	1.66667	2.33333	2	2	2.66667	2.33333	2.33333	1.66667	1.66667	1.66667	1.66667	1.66667	1.66667	2.66667	1.66667	2.33333
6	3	2.66667	2.66667	3	3	2.33333	3.66667	3	2	3	2.33333	2	2	2	2.33333	2	3	2.66667	2.66667	2.33333	2	2.66667	2.66667	2.33333	2.66667	2.66667	3	2.66667	2.66667	2.66667	2.66667	3.66667	3	2	2.66667	2.33333	2.33333	3	2.66667	2.66667	2	2	2	2	2	2	3	2	2.66667
7	3.33333	3	3	3.33333	3.33333	2.66667	4	3.33333	2.33333	3.33333	2.66667	2.33333	2.33333	2.33333	2.66667	2.33333	3.33333	3	3	2.66667	2.33333	3	3	2.66667	3	3	3.33333	3	3	3	3	4	3.33333	2.33333	3	2.66667	2.66667	3.33333	3	3	2.33333	2.33333	2.33333	2.33333	2.33333	2.33333	3.33333	2.33333	3
8	3.66667	3.33333	3.33333	3.66667	3.66667	3	4.33333	3.66667	2.66667	3.66667	3	2.66667	2.66667	2.66667	3	2.66667	3.66667	3.33333	3.33333	3	2.66667	3.33333	3.33333	3	3.33333	3.33333	3.66667	3.33333	3.33333	3.33333	3.33333	4.33333	3.66667	2.66667	3.33333	3	3	3.66667	3.33333	3.33333	2.66667	2.66667	2.66667	2.66667	2.66667	2.66667	3.66667	2.66667	3.33333
9	4	3.66667	3.66667	4	4	3.33333	4.66667	4	3	4	3.33333	3	3	3	3.33333	3	4	3.66667	3.66667	3.33333	3	3.66667	3.66667	3.33333	3.66667	3.66667	4	3.66667	3.66667	3.66667	3.66667	4.66667	4	3	3.66667	3.33333	3.33333	4	3.66667	3.66667	3	3	3	3	3	3	4	3	3.66667
10	4.33333	4	4	4.33333	4.33333	3.66667	5	4.33333		4.33333	3.66667	3.33333	3.33333	3.33333		3.33333	4.33333	4	4	3.66667	3.33333	4	4	3.66667	4	4	4.33333	4	4	4	4	5	4.33333	3.33333	4	3.66667	3.66667	4.33333	4	4	3.33333	3.33333	3.33333	3.33333	3.33333	3.33333	4.33333	3.33333	4
11	4.66667	4.33333	4.33333	4.66667	4.66667	4	5.33333	4.66667		4.66667	4		3.66667	3.66667		3.66667	4.66667	4.33333	4.33333	4	3.66667	4.33333	4.33333	4	4.33333	4.33333	4.66667	4.33333	4.33333	4.33333	4.33333	5.33333	4.66667	3.66667	4.33333	4	4	4.66667	4.33333	4.33333		3.66667	3.66667	3.66667	3.66667	3.66667	4.66667	3.66667	4.33333
12	5	4.66667	4.66667	5	5	4.33333	5.66667	5		5	4.33333			4		4	5	4.66667	4.66667	4.33333	4	4.66667	4.66667	4.33333	4.66667	4.66667	5	4.66667	4.66667	4.66667	4.66667	5.66667	5	4	4.66667	4.33333	4.33333	5	4.66667	4.66667		4	4	4	4	4	5	4	4.66667
13	5.33333	5	5	5.33333	5.33333	4.66667	6	5.33333		5.33333						4.33333	5.33333	5	5	4.66667	4.33333	5	5	4.66667	5	5	5.33333	5	5	5	5	6	5.33333	4.33333	5	4.66667	4.66667	5.33333	5	5		4.33333	4.33333	4.33333	4.33333	4.33333	5.33333	4.33333	5
14	5.66667	5.33333	5.33333	5.66667	5.66667	5	6.33333	5.66667		5.66667						4.66667	5.66667	5.33333	5.33333	5	4.66667	5.33333	5.33333	5	5.33333	5.33333	5.66667	5.33333	5.33333	5.33333	5.33333	6.33333	5.66667	4.66667	5.33333	5	5	5.66667	5.33333	5.33333		4.66667	4.66667	4.66667	4.66667		5.66667	4.66667	5.33333
15	6	5.66667	5.66667	6		5.33333		6		6						5	6	5.66667			5	5.66667	5.66667	5.33333	5.66667	5.66667	6	5.66667	5.66667	5.66667	5.66667	6.66667	6	5	5.66667	5.33333	5.33333	6	5.66667	5.66667		5		5	5		6	5	5.66667
16	6.33333	6	6	6.33333		5.66667		6.33333		6.33333						5.33333	6.33333	6			5.33333	6	6	5.66667	6	6	6.33333	6		6	6	7	6.33333		6	5.66667	5.66667	6.33333	6	6		5.33333		5.33333	5.33333		6.33333	5.33333	6
17	6.66667	6.33333	6.33333			6		6.66667		6.66667						5.66667	6.66667	6.33333			5.66667	6.33333	6.33333		6.33333	6.33333	6.66667	6.33333				7.33333	6.66667		6.33333	6	6	6.66667	6.33333	6.33333		5.66667			5.66667		6.66667	5.66667	6.33333
18	7		6.66667			6.33333		7		7						6		6.66667			6	6.66667	6.66667		6.66667	6.66667	7	6.66667				7.66667	7		6.66667	6.33333		7	6.66667	6.66667		6			6			6	6.66667
19	7.33333		7							7.33333								7			6.33333	7	7		7	7	7.33333	7				8	7.33333		7	6.66667		7.33333	7	7		6.33333			6.33333			6.33333	7
20	7.66667		7.33333							7.66667								7.33333			6.66667	7.33333	7.33333		7.33333	7.33333	7.66667					8.33333			7.33333	7		7.66667	7.33333	7.33333		6.66667			6.66667			6.66667
21	8		7.66667							8								7.66667			7	7.66667				7.66667	8					8.66667			7.66667			8	7.66667						7			7
22	8.33333		8															8			7.33333	8				8	8.33333					9			8			8.33333	8
23	8.66667		8.33333															8.33333			7.66667	8.33333					8.66667					9.33333						8.66667
24			8.66667																			8.66667					9					9.66667
25			9																													10
26			9.33333																													10.3333
27			9.66667																													10.6667
28			10																													11
29
30
31
32
33
34
35
36
37
38
39
40
41
42
43
44
45
46
47
48
49
50
51
52
53
54
55
56
57
58
59
60
61
62
63
64
65
66
67
68
69
70
71
72
73
74
75
76
77
78
79
80
81
82
83
84
85
86
87
88
89
90
91
92
93
94
95
96
97
98
99
100
101
102
103
104
105
106
107
108
109
110
111
112
113
114
115
116
117
118
119
120
121
122
123
124
125
126
127
128
129
130
131
132
133
134
135
136
137
138
139
140
141
142
143
144
145
146
147
148
149
150
151
152
153
154
155
156
157
158
159
160
161
162
163
164
165
166
167
168
169
170
171
172
173
174
175
176
177
178
179
180
181
182
183
184
185
186
187
188
189
190
191
192
193
194
195
196
197
198
199
200
201
202
203
204
205
206
207
208
209
210
211
212
213
214
215
216
217
218
219
220
221
222
223
224
225
226
227
228
229
230
231
232
233
234
235
236
237
238
239
240
241
242
243
244
245
246
247
248
249
250
251
252
253
254
255
256
257
258
259
260
261
262
263
264
265
266
267
268
269
270
271
272
273
274
275
276
277
278
279
280
281
282
283
284
285
286
287
288
289
290
291
292
293
294
295
296
297
298
299
[truncated: 27 more columns]

## Sheet: Frame_SG2(h)
	Cell 1	Cell 2
0	0.333333	1
1	0.666667	1.33333
2	1	1.66667
3	1.33333	2
4	1.66667	2.33333
5	2	2.66667
6	2.33333	3
7	2.66667	3.33333
8	3	3.66667
9	3.33333	4
10	3.66667	4.33333
11	4	4.66667
12	4.33333	5
13	4.66667	5.33333
14	5	5.66667
15	5.33333	6
16	5.66667
17	6
18	6.33333
19	6.66667
20	7
21
22
23
24
25
26
27
28
29
30
31
32
33
34
35
36
37
38
39
40
41
42
43
44
45
46
47
48
49
50
51
52
53
54
55
56
57
58
59
60
61
62
63
64
65
66
67
68
69
70
71
72
73
74
75
76
77
78
79
80
81
82
83
84
85
86
87
88
89
90
91
92
93
94
95
96
97
98
99
100
101
102
103
104
105
106
107
108
109
110
111
112
113
114
115
116
117
118
119
120
121
122
123
124
125
126
127
128
129
130
131
132
133
134
135
136
137
138
139
140
141
142
143
144
145
146
147
148
149
150
151
152
153
154
155
156
157
158
159
160
161
162
163
164
165
166
167
168
169
170
171
172
173
174
175
176
177
178
179
180
181
182
183
184
185
186
187
188
189
190
191
192
193
194
195
196
197
198
199
200
201
202
203
204
205
206
207
208
209
210
211
212
213
214
215
216
217
218
219
220
221
222
223
224
225
226
227
228
229
230
231
232
233
234
235
236
237
238
239
240
241
242
243
244
245
246
247
248
249
250
251
252
253
254
255
256
257
258
259
260
261
262
263
264
265
266
267
268
269
270
271
272
273
274
275
276
277
278
279
280
281
282
283
284
285
286
287
288
289
290
291
292
293
294
295
296
297
298
299

## Sheet: Half-life_G1(h)
	Cell 1	Cell 2	Cell 3	Cell 4	Cell 5	Cell 6	Cell 7	Cell 8	Cell 9	Cell 10	Cell 11	Cell 12	Cell 13	Cell 14	Cell 15	Cell 16	Cell 17	Cell 18	Cell 19	Cell 20	Cell 21	Cell 22	Cell 23	Cell 24	Cell 25	Cell 26	Cell 27	Cell 28	Cell 29	Cell 30	Cell 31	Cell 32	Cell 33	Cell 34	Cell 35	Cell 36	Cell 37	Cell 38	Cell 39	Cell 40	Cell 41	Cell 42	Cell 43	Cell 44	Cell 45	Cell 46	Cell 47	Cell 48	Cell 49
0	4.25821	4.17257	3.56316	4.98957	3.4915	3.30633	2.58155	2.82712	2.25225	4.09507	3.01123	2.74218	2.44355	2.72265	3.43181	2.72124	4.35352	3.22952	3.36387	3.05565	4.03242	4.25385	3.94072	2.92978	4.22736	4.28281	4.45806	4.72415	3.5277	2.81267	2.74663	3.61239	3.58041	3.19654	4.43194	3.81728	7.03258	5.35106	4.42196	3.05599	2.97089	3.94924	3.42897	2.24113	3.63775	2.00259	3.85679	4.69576	5.83718
[truncated: 27 more columns]

## Sheet: Half-life_SG2(h)
	Cell 1	Cell 2
0	4.23083	4.59331
