# Supplementary material for: The G1-S transition is promoted by Rb degradation via the E3 ligase UBR5
Source: Sci Adv. 2024 Oct 23;10(43):eadq6858. doi: 10.1126/sciadv.adq6858 (PMC11498223; doi:10.1126/sciadv.adq6858)
Supplement: Supplementary file 2 — Tables S1 to S36 [file sciadv.adq6858_tables_s1_to_s36.zip › adq6858_table_s36.xlsx]

## Sheet: Clover_total_G1
	Cell 1	Cell 2	Cell 3	Cell 4	Cell 5	Cell 6	Cell 7	Cell 8	Cell 9	Cell 10	Cell 11	Cell 12	Cell 13	Cell 14	Cell 15	Cell 16	Cell 17	Cell 18	Cell 19	Cell 20	Cell 21	Cell 22	Cell 23	Cell 24	Cell 25	Cell 26	Cell 27	Cell 28	Cell 29	Cell 30	Cell 31	Cell 32	Cell 33	Cell 34	Cell 35	Cell 36	Cell 37	Cell 38	Cell 39	Cell 40	Cell 41	Cell 42	Cell 43	Cell 44	Cell 45	Cell 46	Cell 47	Cell 48	Cell 49
0	631005	894377	642991	355021	274493	532727	464404	255436	716579	572918	491829	284011	286766	578828	438123	736810	437698	629793	475056	709373	459306	868702	525839	607552	956764	804649	576599	651603	561276	611826	416998	590682	332076	952369	607876	433176	392964	615407	407958	577298	258380	253256	453431	553666	323800	348552	820490	400375	546890
1	629233	897044	638601	356782	287035	534256	458774	243709	716097	586469	502769	272746	272686	581308	438320	741368	440886	628774	460404	704921	458057	846848	505361	610968	941205	771683	570834	647378	562984	611648	415327	586656	338115	922887	605962	428046	392055	622755	408775	578772	262431	260744	455527	551125	341357	346420	815638	402352	552183
2	635584	883250	626325	355305	275014	528133	462470	244409	718263	596452	509498	278109	282019	581044	440098	729154	433880	627617	461756	704921	467982	846396	499079	622415	932922	765743	565897	650807	557632	614132	407547	583642	337903	907220	600476	421174	389332	619772	417171	570087	256316	259109	457448	574571	330807	354159	812759	407247	544228
3	630073	889055	632969	353244	281438	521882	467038	244371	708210	593458	503255	274085	270659	575380	439431	734370	442743	629901	466481	716493	483067	828151	491262	622623	924408	755859	560614	634931	560744	605085	418482	583454	336823	914850	598701	416783	384072	614696	403809	567121	264509	261264	451331	594395	331959	355310	801722	410070	536885
4	599087	875165	619337	350615	280213	525065	463253	247597	718486	582082	498491	270071	272028	557968	432427	705026	432277	613513	454225	707648	466350	831169	494317	603885	921513	741838	554526	629490	560788	613465	406216	579877	325992	905774	599897	412680	391234	618270	405312	571111	262670	261099	445043	553503	336547	350153	804677	400741	531291
5	600440	889811	632186	345461	279164	519964	465849	243591	702480	572344	494862	272060	260182	560121	433098	721918	438053	629647	421455	695966	495794	819395	478072	598205	924980	731802	554908	625597	553172	600905	417461	571709	329729	901288	604069	413448	386116	601850	405921	554034	263552	259483	443482	563808	329414	342661	792661	392123	524227
6	598734	860958	611272	353453	274373	522720	463465	243813	704002	588524	496324	265061	252305	547655	427567	700897	430734	609429	449106	683152	476543	811123	481091	589396	921150	731373	552263	621765	564657	605276	408006	566313	328599	900794	604517	412521	384384	606179	401545	548772	259376	256249	441449	564356	328047	340186	800820	387631	527435
7	619822	880903	622402	343909	267729	510613	457260	247154	694050	562683	477290	267671	254414	548750	430983	700813	434228	621341	421459	673342	466823	815993	472796	574443	901083	718905	547880	609732	551666	587225	412206	565119	335147	883205	597309	413735	386381	593142	399940	549393	255364	255215	438588	567596	321973	332311	787480	385158	508413
8	596960	852692	614419	355436	267415	510426	457786	234075	702621	567057	479658	264700	244257	542186	423274	682748	420230	574775	424273	672994	461438	802044	468078	572890	888367	709083	540990	610882	547486	587788	402925	554569	320944	867690	594776	412137	390377	595880	403623	545082	261759	249597	438312	530109	326480	325476	793658	382879	500937
9	603741	871538	606230	361782	261350	497622	449327	239377	690174	542441	471814	264897	239983	541156	418277	692595	416603	590190	416369	659349	441550	799227	467133	569107	888959	695863	543629	609182	551283	585638	397052	547192	330188	858851	596145	414813	384403	591409	390240	544443	255301	253640	430714	550078	317825	320793	781341	383261	499132
10	579371	852677	611979	376052	261810	505349	454741	230804	697585	552002	467928	257539	231070	533996	416159	668171	401230	567981	408820	655769	431308	795867	465797	558101	886112	680699	547829	613500	549362	591780	395727	546713	320681	851932	599766	398904	387993	591455	388081	543280	251762	248672	424975	535839	314776	315672	781452	383069	494715
11	593841	850508	605442	366524	257638	493732	443193	236209	684108	537811	461399	266177	228505	523007	415322	653134	394261	564390	410411	642438	433287	783089	461701	565555	876833	688320	547253	605126	539356	586960	392464	536259	326845	844572	594740	406480	383992	572797	381609	530677	249892	253874	421121	533639	309399	318442	764431	378243	478622
12	553574	857674	611413	370437	260262	480587	448858	232915	667416	541078	465157	261942		526911	405010	673579	396695	593852	402162	644916	431164	783183	464288	557366	878949	672598	536391	592058	540034	566625	389116	521018	322484	835367	590346	398759	377856	563048	376755	520527	253375	248499	416494	517813	315359	312550	766684	369714	481625
13	583408	847891	599457	355732	254030	482105	429102	241214	677060	527891	457868	260656		513362	413644	656773	399736	585424	396963	638174	426816	783387	462028	555512	864091	663951	538220	594597	529965	579387	384236	525944	322263	825229	582485	395955	370332	568210	378528	526721	253086	246969	425510	512071	312490	312778	772330	371526	474259
14	563299	858023	589645	336286	255233	457371	438495	237387	676402	516116	446310	256677		519574	403006	658860	405529	578461	391874	642735	421645	778161	460905	552900	874285	655569	533046	592463	525169	565357	389493	519695	318062	807002	576140	404102	374839	567056	377141	520789	257736	243286	411906	511730	315571	310749	766244	372293	471786
15	592213	842386	575207	334797	249660	471941	438246	236286	680091	533176	457211	249105		507702	406055	640168	394866	571646	384482	639421	404702	771599	460617	546574	877350	651928	521972	591861	531088	570891	380237	521555	314370	806475	581205	405078	373339	585131	375695	515133	252667	243597	412662	502505	319028	300978	762431	370895	474116
16	598803	832010	579122	326249	246539	461751	423080	234686	670022	520879	446906	246294		507615	403994	625761	379901	585747	384569	638998	414545	758197	452116	550346	872470	650602	530690	578262	512068	572244	378526	516263	322192	802535	573253	389209	372657	585422	366553	515261	250425	239502	405586	510328	309520	302010	760510	369284	470843
17	610945	826082	581192	331913	247608	447896	426585	235113	654573	532331	449108	244190		494604	400155	606800	382052	580747	383251	606407	399915	742770	441703	545636	871808	649141	538736	577203	508087	568986	374839	513165	318494	788922	578736	384854	362939	575007	357626	507460	249430	239864	398876	508815	306038	297847	750655	363627	494653
18	593011	823428	580110	329042	240857	448078	422139	231612	635081	510870	442322	247299		502210	400284	611960	374962	585818	383608	600469	406902	739150	439417	545637	866127	645591	533442	575990	509522	563170	375047	501780	311925	787890	572247	382401	353096	571190	353785	503812	247651	237909	398079	511328	308784	298954	739037	365032	462938
19	578309	816401	567346	321957	248880		427662	230348	647327	494634	436026			490815	388409	602025	373508	565654	392438	589562	411700	734257	429103	536755	861426	643960	529724	586670	499755	558503	368171	502290	308650	780440	580115	374602	358322	565769	352892	496790	252315	232853	394628	506604	302425	299530	738332	364086	455280
20	586099	834490	560154	315668	242191		422469	226533	636274	481458	421555			496082	392878	624087	373848	558020	392070	588030	397860	717596	434864	522916	863710	637746	534852	573771	498812	543724	384093	502251	300358	773246	569760	362753	347059	564091	353401	488986	258069	232180	384700	462475	304578	294275	739265	359058	451464
21	557888	820289	565420	321068	232791		411919	222890	643289	487052	415787			494371	387874	604261	376901	555561	369454	578863	400751	719004	429221	529383	858022	627581	517604	578982	491550	551606	367536	501112	299873	780291	569765	373095	340813	560689	348012	484797	250437	231671	392335	484502	303861	288454	735460	354176	456287
22	582725	802985	556544	320546	230997		402307	220934	640413	485259	418113			479890	387874	589668	361469	538343	376431	583243	412542	700637	413623	527272	853784	614383	518492	578855	497006	538122	368020	500852	296842	784103	567118	364602	346285	559956	335740	482781	237009	228502	385129	486473	295350	286148	733209	360353	484909
23	542981	821324	554798	321710	239562		416710	225170	630834	487658	425503			486534	386764	599382	357730	531215	379756	575598	407803	702105	409137	527349	850025	612470	513081	567824	502852	525254	371180	489615	291192	777457	558925	365350	328351	542015	342758	477976	239093	222226	377226	488724	299978	294381	713781	350162
24	580485	815050	551412	316064	235147		402394		637010	482770				479114	387788	585073	349281	509526	357654	576373	404077	692811	402826	526277	836160	621463	521870	574664	490362	525687	365489	484430	289284	768534	555946	363500	334325	550064	347472	471289	237615	226837	376439	491934	293253	284351	720899	355781
25	639332	817757	539760	304192	242199		393934		629344	479554				471186	390219	594564	349565	510570	372470	573848	406405	704299	403665	522269	814002	622692	514750	561128	495774	527821	373779	481760	293110	764674	564885	362052	337118	539470	338575	474210	240421	236697	378221	432049	298382	283271	710703	349704
26	609853	798435	541636	315758	236054		394380		630266	495123				472321	385178	591421	345145	504470	358150	573830	394345	690277	398121	517199	823495		495013	560754	481245	528266	373548	475829	287119	752317	552569	357685	338895	544907	339736	469687	234669	233587	383604	460572	295867	286523	714214	351783
27	498904	798691	533888	311873	230536		390177		617619	478868				474184	384057	593374	340701	488565	351122	561084	404842	667368	398213	496608	810964		477849	557430	468761	529626	357747	472526	299544	753391	541253	351706	326358	537596	335221	463247	237200	225790	379487		298150	282695	710076	346878
28	501701	808061	534333	314708	234287		396984		612802	483983				479248	370372	621507	345837	501422	352233	559040	392140	664734	393735	513361			482742	549253	470193	511774	346754	465363	303654	748419	543584	348757	317290	534998	332706	451437	234285	229724	374997		300534	286919	693736	340379
29	505064	784735	528849	311134	227174		389740			481452				475050	379854	617388	334623	491948	355995	562660	400452	657575	384120	506156			485430	563035	459709	517934	337046	461860	299349	754079	540177	342630	310124	540436	329596	457401	232989	231760	374302		294933	285550	696312	331737
30	493185	791332	526661	312806	231644		403004			468853				479179	377040	609049	338421	492440	351773	546621	393348	647134	388345	500271			499801	532679	457096	502351	346309	451657	311346	736944	534498	345049	309523	539821	332812	439850	232970				288061	284629	696070	326176
31	489368				229547					467952				465816	368758	586811	330316	483876	350702	541107	384301	645642	388184	499264			515676		447877	501740	337675	448519	315721	739789	536999				327879	444056	233413				291890		690428	331596
32	501174				225160					457879					368573	581095	342332	477860	352524	541783	388368	644436	382541	492266			504481		443724	494999	345470	438283	305985	745213	528976				341826	439281	228627						689042	333676
33	477439				223077					456452					358446	568202	335425	468598	344996	526585	376678		370907	486798			498715		438648	489094	344713	439214	298240	705454	524426				343608	446726	229706						691881	332686
34					215393										360964	548441	333284	456761		528046	381041		366216	479548					431212	473187	338729	435731	302490	706072	515297				323480	444892	228998						674149	329041
35					222202										357684	553279		461975		523177	371715		364715	485476					440509	456474	340037	440694	298403	691216					320153	432287	231825						664762
36					221784											537597		457225		525772	383137		357884	471073					424611	461111	339336		302409	721133					313155	424942	228814						666382
37																544897		456638		536521	361016		352264						436395	460880	341346		296442	702192					301436	421109
38																539505		440954			360506		347874						423201	453014	331556			712608					292945	417015
39																537536		442570			359396		350101						414261	447141	332077			685068					297838	404891
40																519314		441520			359349		339490							452564	339663			701761					295127	408315
41																528365		448786					339818							439870									296577	411113
42																		443275					335551							451800									297870	401380
43																		434575					322690							449037										392729
44																		440061					324557
45																		429552
46																		445679
47
48
49
50
51
52
53
54
55
56
57
58
59
60
61
62
63
64
65
66
67
68
69
70
71
72
73
74
75
76
77
78
79
80
81
82
83
84
85
86
87
88
89
90
91
92
93
94
95
96
97
98
99
100
101
102
103
104
105
106
107
108
109
110
111
112
113
114
115
116
117
118
119
120
121
122
123
124
125
126
127
128
129
130
131
132
133
134
135
136
137
138
139
140
141
142
143
144
145
146
147
148
149
150
151
152
153
154
155
156
157
158
159
160
161
162
163
164
165
166
167
168
169
170
171
172
173
174
175
176
177
178
179
180
181
182
183
184
185
186
187
188
189
190
191
192
193
194
195
196
197
198
199
200
201
202
203
204
205
206
207
208
209
210
211
212
213
214
215
216
217
218
219
220
221
222
223
224
225
226
227
228
229
230
231
232
233
234
235
236
237
238
239
240
241
242
243
244
245
246
247
248
249
250
251
252
253
254
255
256
257
258
259
260
261
262
263
264
265
266
267
268
269
270
271
272
273
274
275
276
277
278
279
280
281
282
283
284
285
286
287
288
289
290
291
292
293
294
295
296
297
298
299
[truncated: 17 more columns]

## Sheet: Clover_total_SG2
0
1
2
3
4
5
6
7
8
9
10
11
12
13
14
15
16
17
18
19
20
21
22
23
24
25
26
27
28
29
30
31
32
33
34
35
36
37
38
39
40
41
42
43
44
45
46
47
48
49
50
51
52
53
54
55
56
57
58
59
60
61
62
63
64
65
66
67
68
69
70
71
72
73
74
75
76
77
78
79
80
81
82
83
84
85
86
87
88
89
90
91
92
93
94
95
96
97
98
99
100
101
102
103
104
105
106
107
108
109
110
111
112
113
114
115
116
117
118
119
120
121
122
123
124
125
126
127
128
129
130
131
132
133
134
135
136
137
138
139
140
141
142
143
144
145
146
147
148
149
150
151
152
153
154
155
156
157
158
159
160
161
162
163
164
165
166
167
168
169
170
171
172
173
174
175
176
177
178
179
180
181
182
183
184
185
186
187
188
189
190
191
192
193
194
195
196
197
198
199
200
201
202
203
204
205
206
207
208
209
210
211
212
213
214
215
216
217
218
219
220
221
222
223
224
225
226
227
228
229
230
231
232
233
234
235
236
237
238
239
240
241
242
243
244
245
246
247
248
249
250
251
252
253
254
255
256
257
258
259
260
261
262
263
264
265
266
267
268
269
270
271
272
273
274
275
276
277
278
279
280
281
282
283
284
285
286
287
288
289
290
291
292
293
294
295
296
297
298
299

## Sheet: mCherry-HDHB_ratio_G1
	Cell 1	Cell 2	Cell 3	Cell 4	Cell 5	Cell 6	Cell 7	Cell 8	Cell 9	Cell 10	Cell 11	Cell 12	Cell 13	Cell 14	Cell 15	Cell 16	Cell 17	Cell 18	Cell 19	Cell 20	Cell 21	Cell 22	Cell 23	Cell 24	Cell 25	Cell 26	Cell 27	Cell 28	Cell 29	Cell 30	Cell 31	Cell 32	Cell 33	Cell 34	Cell 35	Cell 36	Cell 37	Cell 38	Cell 39	Cell 40	Cell 41	Cell 42	Cell 43	Cell 44	Cell 45	Cell 46	Cell 47	Cell 48	Cell 49
0	12259	25219	46563	10194	5403	2090	4026	5282	28549	25387	17005	3987	2280	38135	12292	35952	22472	15916	8566	15293	11639	15491	17559	8923	46274	47874	15345	17354	14607	22102	11430	19590	5437	6315	13537	13206	17259	28731	20844	14859	7203	19754	19848	19879	7293	8573	16852	15396	27411
1	13762	26741	50484	12414	7462	2471	5150	6580	31559	30125	21729	4586	3445	42468	14894	39172	25062	17085	10542	18525	13655	16538	17822	10718	46376	47576	16804	17739	16079	23852	13196	19895	5927	6477	14871	14545	18738	31258	25008	16453	8432	21521	23022	23152	9601	9419	18237	16918	31361
2	14903	28633	52934	13981	8956	2313	7146	7074	32411	33782	26635	7003	4384	45712	18924	41580	26864	18683	13381	18525	15857	17447	19457	12182	49699	50022	17719	19363	17565	25263	12711	22267	7549	7954	16118	15809	21213	33508	29150	17215	9636	24508	25351	28161	9817	11411	17788	18319	32329
3	15319	31192	57284	15719	10827	2194	7757	8849	35312	36120	28093	9152	5600	48223	21203	46806	30605	19761	14252	24541	17301	18665	21339	13146	53360	49951	18978	20527	18997	27643	14197	23489	8987	9760	17776	16206	23017	36388	30633	19104	12329	25836	29487	31844	11328	11649	19210	18977	34554
4	15413	33558	60844	17106	13216	2274	9394	10150	36441	39689	30372	9780	7264	49540	23799	47445	34172	21332	15327	25666	19828	20115	23903	13708	54905	50385	20636	21512	21457	31339	15091	25384	9925	10943	17965	17212	24745	36676	32709	20302	15455	27507	30994	33381	13284	12402	20871	20988	37670
5	17989	37022	68306	17461	13310	2566	11242	10054	38373	42989	34237	11574	8032	52011	25854	52980	37431	22370	15618	25676	23350	20599	25577	14389	59675	55864	21368	24406	21973	31673	16256	28627	11807	12449	18516	18163	26254	36356	37704	21924	17776	28633	34853	37139	14429	13768	21285	21302	38793
6	19418	37687	68399	18682	14698	2452	12847	11199	37446	46220	36800	12520	8842	55181	27793	56317	38970	22601	18508	27972	23555	21975	27249	16161	63479	59880	22452	24996	25571	35442	18391	30258	12489	12831	18400	21314	28378	41134	39660	23553	19145	31256	36515	41140	16103	14522	23082	22692	41170
7	22152	40118	75686	19721	15871	2202	13659	12175	38346	47052	38831	13518	10024	59201	30690	62046	44366	23169	18606	29310	27087	23663	27974	17122	67110	63712	24070	27019	24596	35880	19088	33949	14882	14532	20153	23280	28778	42290	42773	26385	21960	34150	40387	46662	17728	15892	23724	23649	41707
8	22386	40764	78837	22671	17144	3274	16027	13390	41441	50496	41957	14708	10661	62397	33186	64656	45368	21483	19896	32905	30894	24209	31090	17784	69221	70448	24115	31790	28005	42594	21118	37117	14580	15022	20448	23610	32051	45777	45710	29298	23813	34805	42302	48220	19043	17542	25432	24634	44033
9	25386	45387	81714	25367	19841	2294	16900	14024	43117	52040	47150	15680	11636	66113	35703	68808	48810	22956	21109	35170	30759	25273	34095	19843	72885	71313	24974	34488	29573	44645	23121	39127	16554	15660	21672	24900	33224	46504	48464	30828	26213	36896	44456	51945	19120	17946	24406	27703	49185
10	26801	47227	87248	27339	21716	2847	18705	15093	47448	57414	50641	17004	12492	68334	37960	71200	50642	24135	22631	37102	32169	26792	35120	21593	77516	70746	26011	37314	30847	46515	24374	43971	17307	16773	23023	25722	35701	51391	54428	33540	27017	38589	45680	54706	21402	20729	25583	27730	51386
11	28464	50495	90493	28607	24381	2870	21229	15804	48741	58857	50815	16951	11779	69144	40931	74396	54246	23367	24965	40232	33526	27972	37113	24291	82174	71067	27300	38330	32303	51755	26272	47498	19819	17227	24632	27823	38281	53398	55943	35110	29061	39912	48035	58974	21371	22210	26191	30013	54242
12	27600	55209	94602	31170	25561	2873	22631	18160	52431	61003	57528	19288		69944	43201	82014	58008	28697	26207	42281	35260	30657	41257	25585	87199	69864	28742	41030	33935	51416	26507	50162	20669	18122	25818	29930	39319	53875	60595	36090	32162	39112	50532	58723	24854	23997	28742	30601	56741
13	32722	54711	96855	30306	26527	2743	22016	19890	60803	64230	59877	19084		69061	48375	81207	59978	29512	28881	45701	36494	31798	43695	27401	90355	73440	28154	44771	33564	56280	26271	55171	20166	18367	27193	29956	40477	55949	61799	37735	35126	41348	52749	58959	25876	24918	29888	32697	59415
14	31853	53569	97174	29445	27089	2256	24701	20335	64782	63686	61970	20452		72446	52922	83580	63011	28634	31084	51242	37073	34011	45978	28917	95894	70155	28656	48177	36002	56631	28286	57059	23375	18512	27715	31716	43504	62787	65219	41036	36275	42194	53102	63054	28092	26895	29157	33839	62803
15	34152	52188	98920	30356	27607	2007	26398	21725	72152	66952	59186	21573		76696	54361	81515	62983	29054	31568	54523	39465	35166	47133	29956	103047	73933	29614	48562	36136	63017	28353	61569	24206	19434	27839	32975	44182	71416	70155	40674	38098	44661	55248	62668	28886	27433	31598	34552	68103
16	35001	56196	99448	30825	29652	2127	26707	23098	74233	63633	64007	22361		73619	58188	82344	63309	34012	33917	56956	41922	35645	49185	31487	110053	74592	29934	47589	36338	64774	29813	64387	27049	21499	27251	31067	45344	71063	70030	43137	39863	46527	53405	64345	29063	27831	33093	36274	68845
17	35501	55075	101890	31397	32108	2981	28758	24614	76272	65733	66000	22091		73519	61038	83005	64431	36527	34575	55034	40696	36441	50816	31724	115810	77930	31503	50380	36305	63904	31623	66750	27936	21556	28842	32753	44970	73191	70943	42747	41433	45077	54339	64452	30617	28669	32722	37656	75359
18	37422	57212	105509	31221	32039	3081	30500	24811	71807	68190	67459	23561		74735	64517	85844	64694	36462	34877	56450	44489	37895	50339	32798	119919	73401	32264	52932	36778	72713	32424	69176	28646	23592	28735	33590	44722	71964	67420	43643	42817	45597	55525	66750	32761	30305	32136	39629	75862
19	37855	54512	105204	34040	33561		29705	26500	75437	64718	72996			76990	63591	87745	64262	36169	35873	55274	46534	37460	49162	34536	125717	70862	33781	53390	34696	77691	30628	73890	30360	23431	30153	34636	47108	75224	70483	46076	44567	44541	55759	67100	33374	31019	31361	40851	77403
20	37203	55800	111065	34779	34999		30741	27639	82523	63622	73017			76754	65308	87970	64968	37466	36657	60492	45888	38789	50754	35352	133623	71056	33943	53581	35700	78682	30605	76599	31250	24309	29062	33378	47793	79991	72629	46192	47235	44199	57261	43726	34107	31601	33139	43541	78460
21	40422	55136	109573	34255	35828		31435	28571	87519	63979	73021			76905	62969	87092	67175	35814	35345	63655	48114	39280	51257	37283	138708	77647	34759	56231	35896	81910	31408	79974	31088	26766	30197	36206	49644	84051	76204	46895	46811	45655	58675	54364	36578	33021	33437	43335	82281
22	40923	56779	114465	33360	35596		32017	27825	88252	63495	74609			75936	62969	87096	66118	35878	38742	66772	50129	38605	49147	37637	145392	74672	35798	56980	36777	81590	32625	83731	31859	27071	29442	35938	51693	82292	71505	45745	46860	45452	58629	60105	35239	32661	34638	44540	87143
23	39603	59973	113840	36324	36203		33311	30710	92654	64483	74389			75847	64174	89137	63985	32620	36953	69011	51016	40982	48420	38247	148855	74520	34840	58565	37804	82461	36768	87198	31435	28503	31791	37937	50796	81532	76835	46922	48292	44302	57432	60783	37532	35651	34629	46635
24	42201	60903	114837	35864	37374		32227		94465	69166				76670	64614	92744	63639	33290	35886	69535	52007	40402	48765	37727	151034	76878	37296	61578	35856	88807	35222	87738	32035	28823	33812	38801	53559	84810	81865	48365	49020	44837	57549	65418	36390	35042	36385	48350
25	43729	62089	117068	36179	39624		31069		96740	72063				81368	70132	97789	61435	31713	38170	69588	54209	43679	48697	39578	154723	82104	36077	59914	35106	84158	38454	90153	32651	29579	35744	40047	56438	85989	84808	49333	50979	47951	57354	43543	37365	36178	37684	50071
26	43584	61464	116905	36315	39051		32717		95554	78802				85205	69469	94713	61735	32799	36432	73185	51119	45577	49111	41212	164806		34672	60752	35776	85932	40253	90339	35294	29973	34710	41351	56985	90535	86582	50739	51033	47863	59748	54321	36831	37693	39235	51470
27	43071	61439	116195	39385	41128		33694		95758	75908				87614	67260	93502	63380	32393	37005	73471	54602	44053	50939	39410	167419		31931	60850	36116	90892	40086	91580	36162	30935	34639	41342	55627	91162	83249	48574	54635	48329	61087		37951	38693	38697	51508
28	44003	63443	116144	38731	43862		33727		95607	80222				89430	67311	101292	64157	34309	37028	73966	55689	44743	50626	41964			32358	59659	35401	87365	39683	89684	37164	32062	36173	40326	56258	90542	85291	47478	55597	49698	60109		40001	39486	39896	52094
29	45780	65061	118652	38373	44213		35120			80601				90620	69175	102550	63094	35906	37478	74596	58262	43080	50428	40657			32442	61884	37050	81150	35386	90801	38088	33405	36267	39421	57150	94270	88607	48928	56472	50361	60270		38983	42086	42140	54113
30	46586	66217	119142	40802	44382		35727			79048				89254	69453	103009	63826	35121	40406	71037	56897	45166	52040	41855			37091	59345	38562	82192	39677	89590	39824	32814	36419	41098	58724	96839	90619	49598	57189				37997	42645	43138	54430
31	45236				44325					82553				85108	72596	103962	63096	35665	42697	71465	57932	46345	53336	42466			40542		40695	89986	37894	84901	42012	32319	36839				90986	52248	60135				41595		43006	56313
32	48014				44511					83098					73417	106925	66019	34425	44507	73783	58985	48095	54668	41910			41609		40465	85908	43390	80983	41299	33917	36156				92083	51467	59279						45032	57039
33	46506				46157					81286					73517	107770	66323	35219	44808	71662	57444		54056	42229			40841		39936	79470	41847	83378	41013	32267	36096				89068	55780	60207						52666	59054
34					46608										75688	103310	66125	36214		71927	59094		54996	41674					42912	82442	42475	83120	44010	33153	36180				88787	58341	63174						48820	60969
35					45003										78521	107368		33969		73651	57748		53445	43628					43757	77227	43214	84352	43515	33116					93743	59148	62627						50575
36					47225											108799		33068		73174	61290		56186	42416					43536	76638	44951		43849	34910					89679	57179	63846						51192
37																109725		32856		74262	55357		53683						42296	81443	45852		45146	35028					88316	54851
38																107623		32319			54094		54541						41773	80886	45321			36838					84331	56468
39																108024		30959			54200		52734						43819	86536	45580			35353					86097	55725
40																104807		33360			55605		51170							87823	45586			39441					82662	57222
41																110102		31988					51016							89847									87715	59127
42																		33478					51892							91114									90271	60823
43																		31416					52056							92552										60675
44																		32441					53886
45																		35763
46																		38922
47
48
49
50
51
52
53
54
55
56
57
58
59
60
61
62
63
64
65
66
67
68
69
70
71
72
73
74
75
76
77
78
79
80
81
82
83
84
85
86
87
88
89
90
91
92
93
94
95
96
97
98
99
100
101
102
103
104
105
106
107
108
109
110
111
112
113
114
115
116
117
118
119
120
121
122
123
124
125
126
127
128
129
130
131
132
133
134
135
136
137
138
139
140
141
142
143
144
145
146
147
148
149
150
151
152
153
154
155
156
157
158
159
160
161
162
163
164
165
166
167
168
169
170
171
172
173
174
175
176
177
178
179
180
181
182
183
184
185
186
187
188
189
190
191
192
193
194
195
196
197
198
199
200
201
202
203
204
205
206
207
208
209
210
211
212
213
214
215
216
217
218
219
220
221
222
223
224
225
226
227
228
229
230
231
232
233
234
235
236
237
238
239
240
241
242
243
244
245
246
247
248
249
250
251
252
253
254
255
256
257
258
259
260
261
262
263
264
265
266
267
268
269
270
271
272
273
274
275
276
277
278
279
280
281
282
283
284
285
286
287
288
289
290
291
292
293
294
295
296
297
298
299
[truncated: 17 more columns]

## Sheet: mCherry-HDHB_ratio_SG2
0
1
2
3
4
5
6
7
8
9
10
11
12
13
14
15
16
17
18
19
20
21
22
23
24
25
26
27
28
29
30
31
32
33
34
35
36
37
38
39
40
41
42
43
44
45
46
47
48
49
50
51
52
53
54
55
56
57
58
59
60
61
62
63
64
65
66
67
68
69
70
71
72
73
74
75
76
77
78
79
80
81
82
83
84
85
86
87
88
89
90
91
92
93
94
95
96
97
98
99
100
101
102
103
104
105
106
107
108
109
110
111
112
113
114
115
116
117
118
119
120
121
122
123
124
125
126
127
128
129
130
131
132
133
134
135
136
137
138
139
140
141
142
143
144
145
146
147
148
149
150
151
152
153
154
155
156
157
158
159
160
161
162
163
164
165
166
167
168
169
170
171
172
173
174
175
176
177
178
179
180
181
182
183
184
185
186
187
188
189
190
191
192
193
194
195
196
197
198
199
200
201
202
203
204
205
206
207
208
209
210
211
212
213
214
215
216
217
218
219
220
221
222
223
224
225
226
227
228
229
230
231
232
233
234
235
236
237
238
239
240
241
242
243
244
245
246
247
248
249
250
251
252
253
254
255
256
257
258
259
260
261
262
263
264
265
266
267
268
269
270
271
272
273
274
275
276
277
278
279
280
281
282
283
284
285
286
287
288
289
290
291
292
293
294
295
296
297
298
299

## Sheet: Frame_G1(h)
	Cell 1	Cell 2	Cell 3	Cell 4	Cell 5	Cell 6	Cell 7	Cell 8	Cell 9	Cell 10	Cell 11	Cell 12	Cell 13	Cell 14	Cell 15	Cell 16	Cell 17	Cell 18	Cell 19	Cell 20	Cell 21	Cell 22	Cell 23	Cell 24	Cell 25	Cell 26	Cell 27	Cell 28	Cell 29	Cell 30	Cell 31	Cell 32	Cell 33	Cell 34	Cell 35	Cell 36	Cell 37	Cell 38	Cell 39	Cell 40	Cell 41	Cell 42	Cell 43	Cell 44	Cell 45	Cell 46	Cell 47	Cell 48	Cell 49
0	4	3	3.66667	2	1.33333	2.66667	1.33333	1.66667	2.66667	2	2	1	1	3	1.66667	3	3	3	1.66667	1.66667	1.66667	3	3	2	3.33333	3.33333	2.66667	2.66667	3	2.66667	3	2.66667	2	1	2.66667	3	2.66667	2.66667	2	2.66667	1.33333	3	2.66667	1.66667	1.33333	2	2.66667	2.33333	2.33333
1	4.33333	3.33333	4	2.33333	1.66667	3	1.66667	2	3	2.33333	2.33333	1.33333	1.33333	3.33333	2	3.33333	3.33333	3.33333	2	2	2	3.33333	3.33333	2.33333	3.66667	3.66667	3	3	3.33333	3	3.33333	3	2.33333	1.33333	3	3.33333	3	3	2.33333	3	1.66667	3.33333	3	2	1.66667	2.33333	3	2.66667	2.66667
2	4.66667	3.66667	4.33333	2.66667	2	3.33333	2	2.33333	3.33333	2.66667	2.66667	1.66667	1.66667	3.66667	2.33333	3.66667	3.66667	3.66667	2.33333	2.33333	2.33333	3.66667	3.66667	2.66667	4	4	3.33333	3.33333	3.66667	3.33333	3.66667	3.33333	2.66667	1.66667	3.33333	3.66667	3.33333	3.33333	2.66667	3.33333	2	3.66667	3.33333	2.33333	2	2.66667	3.33333	3	3
3	5	4	4.66667	3	2.33333	3.66667	2.33333	2.66667	3.66667	3	3	2	2	4	2.66667	4	4	4	2.66667	2.66667	2.66667	4	4	3	4.33333	4.33333	3.66667	3.66667	4	3.66667	4	3.66667	3	2	3.66667	4	3.66667	3.66667	3	3.66667	2.33333	4	3.66667	2.66667	2.33333	3	3.66667	3.33333	3.33333
4	5.33333	4.33333	5	3.33333	2.66667	4	2.66667	3	4	3.33333	3.33333	2.33333	2.33333	4.33333	3	4.33333	4.33333	4.33333	3	3	3	4.33333	4.33333	3.33333	4.66667	4.66667	4	4	4.33333	4	4.33333	4	3.33333	2.33333	4	4.33333	4	4	3.33333	4	2.66667	4.33333	4	3	2.66667	3.33333	4	3.66667	3.66667
5	5.66667	4.66667	5.33333	3.66667	3	4.33333	3	3.33333	4.33333	3.66667	3.66667	2.66667	2.66667	4.66667	3.33333	4.66667	4.66667	4.66667	3.33333	3.33333	3.33333	4.66667	4.66667	3.66667	5	5	4.33333	4.33333	4.66667	4.33333	4.66667	4.33333	3.66667	2.66667	4.33333	4.66667	4.33333	4.33333	3.66667	4.33333	3	4.66667	4.33333	3.33333	3	3.66667	4.33333	4	4
6	6	5	5.66667	4	3.33333	4.66667	3.33333	3.66667	4.66667	4	4	3	3	5	3.66667	5	5	5	3.66667	3.66667	3.66667	5	5	4	5.33333	5.33333	4.66667	4.66667	5	4.66667	5	4.66667	4	3	4.66667	5	4.66667	4.66667	4	4.66667	3.33333	5	4.66667	3.66667	3.33333	4	4.66667	4.33333	4.33333
7	6.33333	5.33333	6	4.33333	3.66667	5	3.66667	4	5	4.33333	4.33333	3.33333	3.33333	5.33333	4	5.33333	5.33333	5.33333	4	4	4	5.33333	5.33333	4.33333	5.66667	5.66667	5	5	5.33333	5	5.33333	5	4.33333	3.33333	5	5.33333	5	5	4.33333	5	3.66667	5.33333	5	4	3.66667	4.33333	5	4.66667	4.66667
8	6.66667	5.66667	6.33333	4.66667	4	5.33333	4	4.33333	5.33333	4.66667	4.66667	3.66667	3.66667	5.66667	4.33333	5.66667	5.66667	5.66667	4.33333	4.33333	4.33333	5.66667	5.66667	4.66667	6	6	5.33333	5.33333	5.66667	5.33333	5.66667	5.33333	4.66667	3.66667	5.33333	5.66667	5.33333	5.33333	4.66667	5.33333	4	5.66667	5.33333	4.33333	4	4.66667	5.33333	5	5
9	7	6	6.66667	5	4.33333	5.66667	4.33333	4.66667	5.66667	5	5	4	4	6	4.66667	6	6	6	4.66667	4.66667	4.66667	6	6	5	6.33333	6.33333	5.66667	5.66667	6	5.66667	6	5.66667	5	4	5.66667	6	5.66667	5.66667	5	5.66667	4.33333	6	5.66667	4.66667	4.33333	5	5.66667	5.33333	5.33333
10	7.33333	6.33333	7	5.33333	4.66667	6	4.66667	5	6	5.33333	5.33333	4.33333	4.33333	6.33333	5	6.33333	6.33333	6.33333	5	5	5	6.33333	6.33333	5.33333	6.66667	6.66667	6	6	6.33333	6	6.33333	6	5.33333	4.33333	6	6.33333	6	6	5.33333	6	4.66667	6.33333	6	5	4.66667	5.33333	6	5.66667	5.66667
11	7.66667	6.66667	7.33333	5.66667	5	6.33333	5	5.33333	6.33333	5.66667	5.66667	4.66667	4.66667	6.66667	5.33333	6.66667	6.66667	6.66667	5.33333	5.33333	5.33333	6.66667	6.66667	5.66667	7	7	6.33333	6.33333	6.66667	6.33333	6.66667	6.33333	5.66667	4.66667	6.33333	6.66667	6.33333	6.33333	5.66667	6.33333	5	6.66667	6.33333	5.33333	5	5.66667	6.33333	6	6
12	8	7	7.66667	6	5.33333	6.66667	5.33333	5.66667	6.66667	6	6	5		7	5.66667	7	7	7	5.66667	5.66667	5.66667	7	7	6	7.33333	7.33333	6.66667	6.66667	7	6.66667	7	6.66667	6	5	6.66667	7	6.66667	6.66667	6	6.66667	5.33333	7	6.66667	5.66667	5.33333	6	6.66667	6.33333	6.33333
13	8.33333	7.33333	8	6.33333	5.66667	7	5.66667	6	7	6.33333	6.33333	5.33333		7.33333	6	7.33333	7.33333	7.33333	6	6	6	7.33333	7.33333	6.33333	7.66667	7.66667	7	7	7.33333	7	7.33333	7	6.33333	5.33333	7	7.33333	7	7	6.33333	7	5.66667	7.33333	7	6	5.66667	6.33333	7	6.66667	6.66667
14	8.66667	7.66667	8.33333	6.66667	6	7.33333	6	6.33333	7.33333	6.66667	6.66667	5.66667		7.66667	6.33333	7.66667	7.66667	7.66667	6.33333	6.33333	6.33333	7.66667	7.66667	6.66667	8	8	7.33333	7.33333	7.66667	7.33333	7.66667	7.33333	6.66667	5.66667	7.33333	7.66667	7.33333	7.33333	6.66667	7.33333	6	7.66667	7.33333	6.33333	6	6.66667	7.33333	7	7
15	9	8	8.66667	7	6.33333	7.66667	6.33333	6.66667	7.66667	7	7	6		8	6.66667	8	8	8	6.66667	6.66667	6.66667	8	8	7	8.33333	8.33333	7.66667	7.66667	8	7.66667	8	7.66667	7	6	7.66667	8	7.66667	7.66667	7	7.66667	6.33333	8	7.66667	6.66667	6.33333	7	7.66667	7.33333	7.33333
16	9.33333	8.33333	9	7.33333	6.66667	8	6.66667	7	8	7.33333	7.33333	6.33333		8.33333	7	8.33333	8.33333	8.33333	7	7	7	8.33333	8.33333	7.33333	8.66667	8.66667	8	8	8.33333	8	8.33333	8	7.33333	6.33333	8	8.33333	8	8	7.33333	8	6.66667	8.33333	8	7	6.66667	7.33333	8	7.66667	7.66667
17	9.66667	8.66667	9.33333	7.66667	7	8.33333	7	7.33333	8.33333	7.66667	7.66667	6.66667		8.66667	7.33333	8.66667	8.66667	8.66667	7.33333	7.33333	7.33333	8.66667	8.66667	7.66667	9	9	8.33333	8.33333	8.66667	8.33333	8.66667	8.33333	7.66667	6.66667	8.33333	8.66667	8.33333	8.33333	7.66667	8.33333	7	8.66667	8.33333	7.33333	7	7.66667	8.33333	8	8
18	10	9	9.66667	8	7.33333	8.66667	7.33333	7.66667	8.66667	8	8	7		9	7.66667	9	9	9	7.66667	7.66667	7.66667	9	9	8	9.33333	9.33333	8.66667	8.66667	9	8.66667	9	8.66667	8	7	8.66667	9	8.66667	8.66667	8	8.66667	7.33333	9	8.66667	7.66667	7.33333	8	8.66667	8.33333	8.33333
19	10.3333	9.33333	10	8.33333	7.66667		7.66667	8	9	8.33333	8.33333			9.33333	8	9.33333	9.33333	9.33333	8	8	8	9.33333	9.33333	8.33333	9.66667	9.66667	9	9	9.33333	9	9.33333	9	8.33333	7.33333	9	9.33333	9	9	8.33333	9	7.66667	9.33333	9	8	7.66667	8.33333	9	8.66667	8.66667
20	10.6667	9.66667	10.3333	8.66667	8		8	8.33333	9.33333	8.66667	8.66667			9.66667	8.33333	9.66667	9.66667	9.66667	8.33333	8.33333	8.33333	9.66667	9.66667	8.66667	10	10	9.33333	9.33333	9.66667	9.33333	9.66667	9.33333	8.66667	7.66667	9.33333	9.66667	9.33333	9.33333	8.66667	9.33333	8	9.66667	9.33333	8.33333	8	8.66667	9.33333	9	9
21	11	10	10.6667	9	8.33333		8.33333	8.66667	9.66667	9	9			10	8.66667	10	10	10	8.66667	8.66667	8.66667	10	10	9	10.3333	10.3333	9.66667	9.66667	10	9.66667	10	9.66667	9	8	9.66667	10	9.66667	9.66667	9	9.66667	8.33333	10	9.66667	8.66667	8.33333	9	9.66667	9.33333	9.33333
22	11.3333	10.3333	11	9.33333	8.66667		8.66667	9	10	9.33333	9.33333			10.3333	9	10.3333	10.3333	10.3333	9	9	9	10.3333	10.3333	9.33333	10.6667	10.6667	10	10	10.3333	10	10.3333	10	9.33333	8.33333	10	10.3333	10	10	9.33333	10	8.66667	10.3333	10	9	8.66667	9.33333	10	9.66667	9.66667
23	11.6667	10.6667	11.3333	9.66667	9		9	9.33333	10.3333	9.66667	9.66667			10.6667	9.33333	10.6667	10.6667	10.6667	9.33333	9.33333	9.33333	10.6667	10.6667	9.66667	11	11	10.3333	10.3333	10.6667	10.3333	10.6667	10.3333	9.66667	8.66667	10.3333	10.6667	10.3333	10.3333	9.66667	10.3333	9	10.6667	10.3333	9.33333	9	9.66667	10.3333	10
24	12	11	11.6667	10	9.33333		9.33333		10.6667	10				11	9.66667	11	11	11	9.66667	9.66667	9.66667	11	11	10	11.3333	11.3333	10.6667	10.6667	11	10.6667	11	10.6667	10	9	10.6667	11	10.6667	10.6667	10	10.6667	9.33333	11	10.6667	9.66667	9.33333	10	10.6667	10.3333
25	12.3333	11.3333	12	10.3333	9.66667		9.66667		11	10.3333				11.3333	10	11.3333	11.3333	11.3333	10	10	10	11.3333	11.3333	10.3333	11.6667	11.6667	11	11	11.3333	11	11.3333	11	10.3333	9.33333	11	11.3333	11	11	10.3333	11	9.66667	11.3333	11	10	9.66667	10.3333	11	10.6667
26	12.6667	11.6667	12.3333	10.6667	10		10		11.3333	10.6667				11.6667	10.3333	11.6667	11.6667	11.6667	10.3333	10.3333	10.3333	11.6667	11.6667	10.6667	12		11.3333	11.3333	11.6667	11.3333	11.6667	11.3333	10.6667	9.66667	11.3333	11.6667	11.3333	11.3333	10.6667	11.3333	10	11.6667	11.3333	10.3333	10	10.6667	11.3333	11
27	13	12	12.6667	11	10.3333		10.3333		11.6667	11				12	10.6667	12	12	12	10.6667	10.6667	10.6667	12	12	11	12.3333		11.6667	11.6667	12	11.6667	12	11.6667	11	10	11.6667	12	11.6667	11.6667	11	11.6667	10.3333	12	11.6667		10.3333	11	11.6667	11.3333
28	13.3333	12.3333	13	11.3333	10.6667		10.6667		12	11.3333				12.3333	11	12.3333	12.3333	12.3333	11	11	11	12.3333	12.3333	11.3333			12	12	12.3333	12	12.3333	12	11.3333	10.3333	12	12.3333	12	12	11.3333	12	10.6667	12.3333	12		10.6667	11.3333	12	11.6667
29	13.6667	12.6667	13.3333	11.6667	11		11			11.6667				12.6667	11.3333	12.6667	12.6667	12.6667	11.3333	11.3333	11.3333	12.6667	12.6667	11.6667			12.3333	12.3333	12.6667	12.3333	12.6667	12.3333	11.6667	10.6667	12.3333	12.6667	12.3333	12.3333	11.6667	12.3333	11	12.6667	12.3333		11	11.6667	12.3333	12
30	14	13	13.6667	12	11.3333		11.3333			12				13	11.6667	13	13	13	11.6667	11.6667	11.6667	13	13	12			12.6667	12.6667	13	12.6667	13	12.6667	12	11	12.6667	13	12.6667	12.6667	12	12.6667	11.3333				11.3333	12	12.6667	12.3333
31	14.3333				11.6667					12.3333				13.3333	12	13.3333	13.3333	13.3333	12	12	12	13.3333	13.3333	12.3333			13		13.3333	13	13.3333	13	12.3333	11.3333	13				12.3333	13	11.6667				11.6667		13	12.6667
32	14.6667				12					12.6667					12.3333	13.6667	13.6667	13.6667	12.3333	12.3333	12.3333	13.6667	13.6667	12.6667			13.3333		13.6667	13.3333	13.6667	13.3333	12.6667	11.6667	13.3333				12.6667	13.3333	12						13.3333	13
33	15				12.3333					13					12.6667	14	14	14	12.6667	12.6667	12.6667		14	13			13.6667		14	13.6667	14	13.6667	13	12	13.6667				13	13.6667	12.3333						13.6667	13.3333
34					12.6667										13	14.3333	14.3333	14.3333		13	13		14.3333	13.3333					14.3333	14	14.3333	14	13.3333	12.3333	14				13.3333	14	12.6667						14	13.6667
35					13										13.3333	14.6667		14.6667		13.3333	13.3333		14.6667	13.6667					14.6667	14.3333	14.6667	14.3333	13.6667	12.6667					13.6667	14.3333	13						14.3333
36					13.3333											15		15		13.6667	13.6667		15	14					15	14.6667	15		14	13					14	14.6667	13.3333						14.6667
37																15.3333		15.3333		14	14		15.3333						15.3333	15	15.3333		14.3333	13.3333					14.3333	15
38																15.6667		15.6667			14.3333		15.6667						15.6667	15.3333	15.6667			13.6667					14.6667	15.3333
39																16		16			14.6667		16						16	15.6667	16			14					15	15.6667
40																16.3333		16.3333			15		16.3333							16	16.3333			14.3333					15.3333	16
41																16.6667		16.6667					16.6667							16.3333									15.6667	16.3333
42																		17					17							16.6667									16	16.6667
43																		17.3333					17.3333							17										17
44																		17.6667					17.6667
45																		18
46																		18.3333
47
48
49
50
51
52
53
54
55
56
57
58
59
60
61
62
63
64
65
66
67
68
69
70
71
72
73
74
75
76
77
78
79
80
81
82
83
84
85
86
87
88
89
90
91
92
93
94
95
96
97
98
99
100
101
102
103
104
105
106
107
108
109
110
111
112
113
114
115
116
117
118
119
120
121
122
123
124
125
126
127
128
129
130
131
132
133
134
135
136
137
138
139
140
141
142
143
144
145
146
147
148
149
150
151
152
153
154
155
156
157
158
159
160
161
162
163
164
165
166
167
168
169
170
171
172
173
174
175
176
177
178
179
180
181
182
183
184
185
186
187
188
189
190
191
192
193
194
195
196
197
198
199
200
201
202
203
204
205
206
207
208
209
210
211
212
213
214
215
216
217
218
219
220
221
222
223
224
225
226
227
228
229
230
231
232
233
234
235
236
237
238
239
240
241
242
243
244
245
246
247
248
249
250
251
252
253
254
255
256
257
258
259
260
261
262
263
264
265
266
267
268
269
270
271
272
273
274
275
276
277
278
279
280
281
282
283
284
285
286
287
288
289
290
291
292
293
294
295
296
297
298
299
[truncated: 17 more columns]

## Sheet: Frame_SG2(h)
0
1
2
3
4
5
6
7
8
9
10
11
12
13
14
15
16
17
18
19
20
21
22
23
24
25
26
27
28
29
30
31
32
33
34
35
36
37
38
39
40
41
42
43
44
45
46
47
48
49
50
51
52
53
54
55
56
57
58
59
60
61
62
63
64
65
66
67
68
69
70
71
72
73
74
75
76
77
78
79
80
81
82
83
84
85
86
87
88
89
90
91
92
93
94
95
96
97
98
99
100
101
102
103
104
105
106
107
108
109
110
111
112
113
114
115
116
117
118
119
120
121
122
123
124
125
126
127
128
129
130
131
132
133
134
135
136
137
138
139
140
141
142
143
144
145
146
147
148
149
150
151
152
153
154
155
156
157
158
159
160
161
162
163
164
165
166
167
168
169
170
171
172
173
174
175
176
177
178
179
180
181
182
183
184
185
186
187
188
189
190
191
192
193
194
195
196
197
198
199
200
201
202
203
204
205
206
207
208
209
210
211
212
213
214
215
216
217
218
219
220
221
222
223
224
225
226
227
228
229
230
231
232
233
234
235
236
237
238
239
240
241
242
243
244
245
246
247
248
249
250
251
252
253
254
255
256
257
258
259
260
261
262
263
264
265
266
267
268
269
270
271
272
273
274
275
276
277
278
279
280
281
282
283
284
285
286
287
288
289
290
291
292
293
294
295
296
297
298
299

## Sheet: Half-life_G1(h)
	Cell 1	Cell 2	Cell 3	Cell 4	Cell 5	Cell 6	Cell 7	Cell 8	Cell 9	Cell 10	Cell 11	Cell 12	Cell 13	Cell 14	Cell 15	Cell 16	Cell 17	Cell 18	Cell 19	Cell 20	Cell 21	Cell 22	Cell 23	Cell 24	Cell 25	Cell 26	Cell 27	Cell 28	Cell 29	Cell 30	Cell 31	Cell 32	Cell 33	Cell 34	Cell 35	Cell 36	Cell 37	Cell 38	Cell 39	Cell 40	Cell 41	Cell 42	Cell 43	Cell 44	Cell 45	Cell 46	Cell 47	Cell 48	Cell 49
0	50.4925	80.1071	49.5165	58.1773	46.426	32.5703	51.0823	73.277	57.0905	41.0208	38.5135	46.867	16.2596	45.3569	57.0724	41.6162	35.2954	36.2829	36.2597	37.1632	48.6483	36.3523	32.7794	47.7882	66.6874	33.1613	74.8871	60.3863	41.0898	41.0129	55.1146	37.492	91.8646	44.5583	74.9994	44.5218	42.1432	66.1715	40.8254	37.6296	79.8974	62.5369	43.4551	38.4488	71.6474	40.6983	58.6224	53.0008	38.775
[truncated: 17 more columns]

## Sheet: Half-life_SG2(h)
0
