# Supplementary material for: The G1-S transition is promoted by Rb degradation via the E3 ligase UBR5
Source: Sci Adv. 2024 Oct 23;10(43):eadq6858. doi: 10.1126/sciadv.adq6858 (PMC11498223; doi:10.1126/sciadv.adq6858)
Supplement: Supplementary file 2 — Tables S1 to S36 [file sciadv.adq6858_tables_s1_to_s36.zip › adq6858_table_s4.xlsx]

## Sheet: Rb-Clover_total_G1
	Cell 1	Cell 2	Cell 3	Cell 4	Cell 5	Cell 6	Cell 7	Cell 8	Cell 9	Cell 10	Cell 11	Cell 12	Cell 13	Cell 14	Cell 15	Cell 16	Cell 17	Cell 18	Cell 19	Cell 20	Cell 21	Cell 22	Cell 23	Cell 24	Cell 25	Cell 26	Cell 27	Cell 28	Cell 29	Cell 30	Cell 31	Cell 32	Cell 33	Cell 34	Cell 35	Cell 36	Cell 37	Cell 38	Cell 39	Cell 40	Cell 41	Cell 42	Cell 43	Cell 44	Cell 45	Cell 46	Cell 47	Cell 48	Cell 49
0	320680	223261	120695	128403	77076	322505	181205	263263	221068	194191	279337	145315	92384	137611	71697	112058	166012	159199	92873	156649	228579	214480	380932	138479	384279	373036	403358	176755	179222	154464	232003	297638	196881	223699	582702	331543	281466	332168	302930	377958	260645	680430	286984	346563	255614	239775	349743	354496	182562
1	286343	219127	110734	123733	79779	311623	184777	267321	212926	185968	266509	139820	93708	139615	67620	117420	165924	157044	89387	152258	230923	214814	360279	132252	372716	364540	382775	172756	176528	148772	233878	292590	200978	201667	566649	303513	267581	335630	293432	360717	250878	667718	278528	342910	251388	231406	336588	346202	181316
2	294506	209825	108976	121299	78234	295301	182575	252365	214813	173660	257194	132613	89987	137360	66444	112114	163296	149096	89387	147643	224478	212609	349994	127992	342029	346960	358746	168816	168876	140361	231819	281657	198789	197867	542917	235403	262647	334391	286636	339844	261301	653729	267301	321693	249961	230620	324336	347057	177676
3	294659	196075	112303	118925	77087	279951	182575	249170	206153	166365	246311	127089	86811	137519	65033	103499	154696	141839	89700	141185	217089	207437	336131	121841	315128	328801	341825	165511	164332	135397	224393	276557	183360	186854	520421	249902	258666	318372	277067	321612	247307	644311	258852	315669	246979	227201	302506	339534	174479
4	288904	190099	110994	117679	76688	265051	177806	251979	201254	155328	237833	122684	85561	136273	64103	102492	157768	141839	82434	138776	208613	198994	310948	118786	313573	312891	324557	163417	154806	127333	220469	272986	173051	177848	508593	217262	259060	311420	268369	308035	231846	637277	253205	308240	239284	221543	284648	325337	171385
5	290002	185292	107206	112153	73767	260070	167856	250904	176909	147409	227750	117986	82318	129165	61805	107028	149014	136598	82089	138133	202646	192147	294973	115334	300632	298347	303797	162060	148817	122575	216384	265469	167281	171715	489695	197278	245967	299627	259388	288360	245508	621431	245372	305427	234887	214578	266915	318694	166257
6	288494	177479	104244	113172	65684	235015	168308	251611	169693	141536	215630	109261	80750	128040	62402	96587	137536	128592	84378	135651	193122	187639	275409	111690	284890	283193	289919	152599	139786	119341	207524	257865	160937	163017	468922	190703	255132	283493	252517	274779	244299	611683	229006	288666	232713	213765	254468	306094	161771
7	282259	167338	104244	109022	70835	224695	168495	249307	165506	141705	207953	103837	80772	122526	63267	90487	134706	113452	82093	134642	186004	182084	257668	106424	267097	266992	268630	148126	136123	113154	196888	243152	163580	156237	438917	178276	242150	268395	242995	259711	241889	594635	220871	292846	224453	205239	239504	298380	159077
8	276602	167318	99179	109022	65771	220821	165489	244859	164095	132531	198042	97335	77258	121548	61558	92347	133186	116347	83477	139258	178760	177923	230784	103082	250781	252904	259050	136429	132904	111034	187022	235180	152293	148496	426124	164799	212842	261406	224716	247821	246480	582399	200259	278786	224421	197128	222078	294666	154725
9	271824	163229	88741	103418	60308	201785	155437	243398	159726	130439	187923	91625	76742	120185	60057	84711	128024	113407	79732	130208	173442	178315	217487	97632	235761	244613	247448	127377	126992	113081	173802	218741	147735	140563	414794	155496	209479	235320	215222	236189	236552		188515	273078	218462	189445	219241	289410	147534
10	258797	155097	87933	94854	61284	189452	155073	240639	136068	126226	183167	85869	75623	111634	58478	81174	119932	107965	80749	126403	165747	173901	202843	95443	220400	228398	239074	123769	117922	113040	167648	210141	138868	124357	388744	153903	200497	216982	206916	225573	235626		178532	248843		193557	210341	281248	143460
11	245563	153314	87300	96009	55606	187470	145427	233801	133771	123697	193513	81341	67786			80857	115597	102026	77316	123432	165747	172999	193849	89891	216592	214454	229032	116926	110486	110802	160228	194541	134302	118619	370726	146377	189483	194564	196408	213272	226139		169717	235206		186332	198767	277260	135471
12	235782		84468	93078	56552	173662	149363	232931	128212	118933	168761	77999	72487			71759	111399	92287	78843	120167	157356		181386	88801	215418	203549	217078	116193	109032	112532	156888	194541	135401	110177	354708	141719	187789	207081	182620	199094	222672		157899	227355		184334	194070	277764	130388
13	228875		76051	91160		171820	136005	231479	122114	116424	156590	71892	67347			72538	107503	84940	74096	111069	146086		167912	87877	216701	194536	206005	123399	104156	108001	157312	179927	135679	110177	323615	141853	173891	198653	172067	190115	200984		157780	215980		178159	189468		121938
14	220014		76077	89680		164090	126122	231051	119388	112236	149959	68700	65436			71210	101023	76428	74279	105934	147140		152897	82587		194536	198044	105565	97929	106756	147091	166644	128994	98573	316941	132775	162609	200432	162863	178663	196552		143425	210507			189468		116528
15	210319		77266	87729		163196	128164	229559	118014	107827	145589	65253	64352			68121	92776		71263	97581	140572		143793	78007		174600	193666	101015	95148	103009	140079	162971	120907	96512	320992	131933	152994	196185	154972	173126	192884		138179	206036			170810		108785
16	199441		72881	84231		152708	131862	222501	107923	101560	141163	62088	62350			68707	93025			95977	140702		140475	76538		171074	188780	99703	95148	99523	136940	162490	122813	88703	319429	128364	148640	187352	145066	165181	188691		131442	201785			163226		105007
17	192015		71946	81977		149626	117381		111987	98518	141163		60493			62882	92381			89016	135291		131904	72395		163483	192503	104183	87044	101592	132716	155169	119549	87341	321668	130018	123371	187538	143349	151344	178091		122912	195093			161726		101510
18	179245		65843	78607		139425	115025		110163	97372	135612		58197			58482	86970			87819	133703		127071	71154		159306	180575	90733	82586	101171	123961	152641	113202	84800	307792	131840	114227		135735	149468	178477		111856	190242			153849		98857
19	171267		63161	73882		133786	119987		93867	94293	122192		52589				86182			84817	130314		119789	65857		151237	177281		82495	97439		143674	112231	80688	294907		111125		135448	137411	174815		106394	193993			149123		95215
20	158948		63161	72886		127507	113428		88020	94404	124135						85457				126276		112926	67111		143485	172705		79996	95890		139630	105227		279118		101196		136261	135474	167564		92008	195795			148829
21	153940			71634		124901	118061		85626	88218	123857						83187				123263		106149			138214	164550		76752	95209		132063	105219		276207		91541		130459	129064	165051		89999	192456			144818
22	150670			73152		131894	117969		81614	89814	120784						81302				117036					128043	157660		72578			127686	99496		259207		84823		115480	123912			83967	189565			141406
23	136931			71750		131894	103121		78969	78688	114407										112413					124745	147556		71835			114676	94087		251975				115342	117215			80883	183808			136667
24	130844			69335		110616	95704		75221	77185	115142										109469					117035	146219		69858			110204	90537		238357				104682	110076			73898	180336			133374
25	120575			70454		103082	89778		69862	69855	109067										104357					111094	137718		64247			109553	88519		230702				97099	103161							122326
26	115384			68134		99939	88705		64406	63552	111285										104735					103683	135280		63025			107034	84637		218159				88687	99830							122017
27	115048			62682		92698				59066	104944															102108	126080		60452			101296	80924		215433				84137	92806							117241
28	107422			63496		88284				51715	92829															98956	121679		57278			97863			210457				74542	87850							116727
29	105377			63496		85468					100099															93759	113988		56745			96167			226249				70384	84805							110241
30	97884			53266		82278					101185															93261	108854		54208			90482			229206				67185	79164							110484
31	95664					77453					91621															88315	105343		49607			91526			222120				62102	76163							105454
32	89913					75179					89642																101803		47947			88163			221880				57438	76411
33	85519					68993					84261																102210					86072			222976				56997
34	81616					68712					88088																99824					79307			217174
35	80995										83070																95775					80281			221187
36	80260										74971																95122					78650			217812
37											74114																89826					77134			211897
38											72449																89602								211789
39											72406																90204
40											68673																85606
41											62704																81609
42											55688
43
44
45
46
47
48
49
50
51
52
53
54
55
56
57
58
59
60
61
62
63
64
65
66
67
68
69
70
71
72
73
74
75
76
77
78
79
80
81
82
83
84
85
86
87
88
89
90
91
92
93
94
95
96
97
98
99
100
101
102
103
104
105
106
107
108
109
110
111
112
113
114
115
116
117
118
119
120
121
122
123
124
125
126
127
128
129
130
131
132
133
134
135
136
137
138
139
140
141
142
143
144
145
146
147
148
149
150
151
152
153
154
155
156
157
158
159
160
161
162
163
164
165
166
167
168
169
170
171
172
173
174
175
176
177
178
179
180
181
182
183
184
185
186
187
188
189
190
191
192
193
194
195
196
197
198
199
200
201
202
203
204
205
206
207
208
209
210
211
212
213
214
215
216
217
218
219
220
221
222
223
224
225
226
227
228
229
230
231
232
233
234
235
236
237
238
239
240
241
242
243
244
245
246
247
248
249
250
251
252
253
254
255
256
257
258
259
260
261
262
263
264
265
266
267
268
269
270
271
272
273
274
275
276
277
278
279
280
281
282
283
284
285
286
287
288
289
290
291
292
293
294
295
296
297
298
299
[truncated: 8 more columns]

## Sheet: Rb-Clover_total_SG2
	Cell 1	Cell 2	Cell 3	Cell 4	Cell 5	Cell 6	Cell 7	Cell 8	Cell 9	Cell 10	Cell 11	Cell 12	Cell 13	Cell 14	Cell 15	Cell 16	Cell 17	Cell 18	Cell 19	Cell 20	Cell 21	Cell 22	Cell 23	Cell 24	Cell 25	Cell 26	Cell 27	Cell 28	Cell 29	Cell 30	Cell 31	Cell 32	Cell 33	Cell 34	Cell 35	Cell 36	Cell 37	Cell 38	Cell 39	Cell 40	Cell 41	Cell 42	Cell 43	Cell 44	Cell 45	Cell 46	Cell 47	Cell 48	Cell 49
0	135249	866459	153253	187370	873652	365125	305248	311258	111312	105425	178944	207879	110204	125932	476033	423782	130614	328387	217265	430642	175802	376148	241970	262407	325326	96245	165188	370169	102307	212724	931956	310903	325810	920597	808535	1069928	417003	141467	431113	508333	398170	593082	510588	1561709	128311	593736	878224	433391	657979
1	128958	863802	143108	181330	877281	356423	305518	304429	100610	115752	174887	206338	109077	128391	465934	418626	130432	325062	215302	428968	172489	374655	234399	265488	323019	96758	167309	369206	105352	206088	931416	315451	319696	911786	804204	1066602	422482	144270	432829	497213	403621	579978	503209	1548303	127549	592395	870755	417557	662964
2	129790	856758	146456	186904	874234	361008	304842	300616	101602	115353	174267	198221	109604	122140	468190	417720	125555	323878	210754	429799	172210	369086	230673	266480	322866	94927	165572	367269	102910	211314	935748	308656	323728	902219	794593	1050656	422482	139067	431969	490847	395576	576620	497550	1521944	128477	580374	850904	405003	657493
3	135700	844907	144963	186904	855221	359419	296319	305389	100246	104168	174686	188225	105219	122145	465391	403444	122501	322198	215514	418627	171592	361238	225873	263100	322418	94400	167493	366656	102776	206805	932320	299515	316521	888927	788609	1041999	420749	139037	425195	496562	395532	579443	501161	1512781	128343	579488	846014	423044	649921
4	131157	838610	146454	179873	847583	350448	296584	297465	94877	105447	179534	190810	100235	124078	466101	409003	121492	318314	211152	417838	165958	359907	227200	262954	322220	95872	168227	363360	102534	207360	925833	302171	309487	875057	771990	1038951	431975	136697	425301	497605	386696	575298	493399	1502079	128047	574333	832585	430688	640327
5	126962	827152	146917	168128	838859	348312	288719	296091	95513	104337	172760	191858	103207	125796	472716	414706	124365	310372	212674	407733	164722	349150	224358	258668	322761	94478	162011	361210	101053	203249	917353	305797	311993	854919	767051	1026126	426600	134092	430114	489362	380099	567930	493735	1483850	126994	571742	821029	428549	638641
6	133099	814736	149164	174051	818509	343155	288370	296073	93235	93499	174494	189884	103159	123273	466421	412301	122658	314981	206291	394015	162018	341063	225275	257777	323545	92930	162471	356987	104097	201719	916906	306848	301687	844933	749168	1014506	422477	133739	424671	490105	381961	566518	486079	1463019	125561	563703	816671	425425	630185
7	135447	794652	145333	174766	818219	341874	284880	295545	93462	88832	175234	193679	100150	119058	465956	415479	119653	312369	201720	393667	159537	338167	221252	251973	319515	91646	162652	359261	97401	201604	905544	303076	308428	835504	740953	1002429	415545	129337	425713	487480	376360	566370	478417	1448335	125587	563703	794547	421245	631271
8	144963	788296	144047	176547	804920		276729	294664	91766	95084	169565	194328	102576	116809	458428	403029	118145	305383	199941	384358	161530	338721	221403	256419	316607	89328	161049	358874	99492	199073	890224	299529	306978	833094	740348	985988	427421	125812	424243	486692	366889	552285	473059	1431905	128134		796647	421134	621866
9	138295	784930	142717	183701	793324		272548	293315	90759	88011	164141	190757	98849	116852	457486	405476	116427	303896	199941	380802	159577		216934	243028	313276	92405	157441	354094	98480	195231	915835	297860	305357	817179	735113	984776	426214	128029	417247	480568	360552	556256	468471	1396079	121647		789392	408471	610087
10	136907	779088	132988	182686	782031		263113	289493	88778	89599	159151	182985	100282	116417	459511	399532	118943	299417	207318	379612	157520		217040	238800	311007	82073	154039	354450	94794	193578	892937	294010	295403	811610	730681	968852	420089	123929	411380	481358	372093	548272	459674		123158		786436	399870	609983
11	133261	759574	133603	179585	778350		262322	287069	90656	94852	158466	185435	101353	117816	450517	396265	112918	294423	207140	371664	156101			242909	310087		150456	357409	98352	187907	878506	300799	295982	796052	723054	958055	412734	117478	414322	470218	362572	546820	458877		125777		786457	406400	601256
12	133192	755372	137064	185739	768717		253168	287037	90429	87958	165348	187696	100370	119050	457526	402916	112595	299871	210105	371664	151133			243751	309453		152546	359084	94193	178378	912989	302540	290501	791138		946621	399931	114018	404025		365025	539150	447014		117322		762773	393338
13	130589	746274	130606	184922	742582		254667	264350	92134	84746	165803	185197	98596	110053		395784	110587	293805	211135	354277	154050			236158	304183		153520		93250	174974	882817	301839	290554	789100		943215	389634	113166	395642		367277	530297	447014					397207
14	130283	739040	133618	163274	742401		250109	266733	86611	74210	161091	188039		111404		385360	112811	289492	207746	363421	147836			231768	300431		149888		92305	186438	904977	298366	282834	779539		938923	382629	110919			357049
15	131053	734957	135575	168435	734066		248577	270879	87166	83268	146943	180558		113901			110431	281847	206763	350975	147871			233030	299865		155158		90290	176636	868837	292711	284522			936388	378143	110467			364248
16	128952	731539	135097	164362	732953		245717	274900	83035	84495	135388	179747		110875			110518	286030	204463	350007	144828			233030	309515		151350		89099	185424	860383	301989	278330			936388	378092	107603			360616
17	132380	712473	135009	165783			245740	263900	82367	88046	138244	175923		112396			108486	286030	199133	354397	146317			236318	309515		150277		91607	183135	846260	301989	278330			919589	378224	101470			361230
18	128918	722233	135384	166876				267107	86142		139064			110121			110157	284626	200295	340406	138505						148474		90750	182346	846240		277253			933586	371449	100573			355361
19	125301		130741	168384				263435	87205		133640			107036			109222	285075	197169	346800	140437						153371		88324	183257	841340		275067			919657	363991				353869
20	121973		136130	174234				265749			127534						107637	278817	195066	346462	135393						144598		87088	184322	841215		275358			902603	356579				332935
21	127439		133946	167808				281073			127528						106190	288815	194186	334261							146668		85991	182167			278973			903545	354519				333181
22	125494		131555					264757									109788		188846	329069													272081			888183	353441				328177
23	125951																107431			315515													276253			884470					333116
24	115724																101164			313605																863177					329672
25	117922																98415			318065																858006					327169
26	119300																98177																			856945					321795
27																																				826000					320168
28																																				815430					312525
29																																				790254					302706
30																																				776278					305167
31																																									299084
32
33
34
35
36
37
38
39
40
41
42
43
44
45
46
47
48
49
50
51
52
53
54
55
56
57
58
59
60
61
62
63
64
65
66
67
68
69
70
71
72
73
74
75
76
77
78
79
80
81
82
83
84
85
86
87
88
89
90
91
92
93
94
95
96
97
98
99
100
101
102
103
104
105
106
107
108
109
110
111
112
113
114
115
116
117
118
119
120
121
122
123
124
125
126
127
128
129
130
131
132
133
134
135
136
137
138
139
140
141
142
143
144
145
146
147
148
149
150
151
152
153
154
155
156
157
158
159
160
161
162
163
164
165
166
167
168
169
170
171
172
173
174
175
176
177
178
179
180
181
182
183
184
185
186
187
188
189
190
191
192
193
194
195
196
197
198
199
200
201
202
203
204
205
206
207
208
209
210
211
212
213
214
215
216
217
218
219
220
221
222
223
224
225
226
227
228
229
230
231
232
233
234
235
236
237
238
239
240
241
242
243
244
245
246
247
248
249
250
251
252
253
254
255
256
257
258
259
260
261
262
263
264
265
266
267
268
269
270
271
272
273
274
275
276
277
278
279
280
281
282
283
284
285
286
287
288
289
290
291
292
293
294
295
296
297
298
299
[truncated: 11 more columns]

## Sheet: mCherry-Gem_total_G1
	Cell 1	Cell 2	Cell 3	Cell 4	Cell 5	Cell 6	Cell 7	Cell 8	Cell 9	Cell 10	Cell 11	Cell 12	Cell 13	Cell 14	Cell 15	Cell 16	Cell 17	Cell 18	Cell 19	Cell 20	Cell 21	Cell 22	Cell 23	Cell 24	Cell 25	Cell 26	Cell 27	Cell 28	Cell 29	Cell 30	Cell 31	Cell 32	Cell 33	Cell 34	Cell 35	Cell 36	Cell 37	Cell 38	Cell 39	Cell 40	Cell 41	Cell 42	Cell 43	Cell 44	Cell 45	Cell 46	Cell 47	Cell 48	Cell 49
0	1326	3570	4284	6778	1865	2540	3424	2115	3393	2402	3390	4571	3086	-63	2590	593	-187	-41	2645	1966	5369	2191	2915	3317	4100	361	4910	387	693	1638	360	1980	1155	2006	6566	1356	-234	853	1691	2155	820	2641	564	3349	4377	692	386	748	908
1	1375	4352	3207	6447	2694	1871	4974	2392	2366	2663	3352	2798	2624	-859	1335	999	821	-883	996	1718	5964	3415	3214	3403	3696	680	5576	-326	77	290	769	473	1851	909	4364	1088	-547	326	2097	2077	-611	665	321	2092	687	491	180	77	53
2	1465	4577	4353	6097	2733	2290	4706	1701	2822	2589	3490	2337	1875	-1531	784	1773	-528	-1457	996	424	6713	4306	3425	3861	3421	51	5051	451	171	161	703	-29	5497	516	4999	563	-156	1130	2690	2338	-318	1193	16	1028	161	677	348	-152	-437
3	1732	3880	4364	5405	2806	2210	4706	1593	2515	3370	4440	2651	2188	-495	1457	1458	-851	-1398	939	1727	6176	4475	3686	3243	1423	276	5021	-742	35	248	-724	-255	2098	674	2388	764	-626	700	2673	2709	-1044	2107	356	1469	-311	-161	99	295	-58
4	2059	4026	4400	5759	3405	2582	4173	2018	2270	3138	4130	2014	1316	-296	637	1435	-18	-1398	50	551	6317	4951	3660	3882	411	610	4970	13	-265	-287	179	123	1985	-199	2487	-337	-417	1301	1709	3398	-1432	2135	-438	863	590	91	856	-14	101
5	1804	5400	5223	6410	3331	2848	3758	2490	2405	3191	4090	2043	1539	306	1009	2072	1312	-681	735	533	6203	5138	4161	4346	374	-529	2966	-94	-630	163	193	147	2124	491	1919	-500	-300	1517	2472	3182	-509	1977	137	1181	-73	238	403	-59	386
6	2907	5261	5814	7056	2684	2349	4401	2143	2650	2946	4629	2688	1763	185	1684	2804	841	-758	850	256	6090	5575	3729	4774	-188	-425	2857	-737	-328	485	198	853	2194	875	10702	-1084	784	2963	3023	2371	-737	3244	-1412	2614	78	272	372	630	781
7	2114	4928	5814	7118	2960	3628	4486	2865	2399	2781	4571	2653	1486	665	871	3287	1214	-792	1146	316	5846	5862	3614	4898	331	-452	2394	49	-273	1086	287	923	1939	1297	1671	-156	1041	4672	2749	2118	-184	3210	-750	494	-30	-476	542	360	1096
8	2568	5490	7925	7118	3244	3962	5031	2357	3531	2749	4344	2824	1096	748	1532	3215	1193	-543	943	2205	5857	5334	3075	5669	1328	694	2952	480	-577	1939	1442	1757	3373	1406	2213	-343	837	4956	2579	2813	353	2982	39	671	684	-361	871	838	1093
9	2932	5953	5306	6785	3312	3496	4136	2838	3755	2997	4732	3063	1800	223	1144	3582	2602	-323	1185	1638	5636	5780	3355	5377	1590	-83	2472	1096	-17	1700	1453	1730	4804	1666	2339	-506	536	26439	2743	3164	73		128	532	1324	10	919	1336	1101
10	3734	5322	5754	6106	3372	2941	4687	2924	2583	2686	5136	3297	2063	-1679	1673	3824	2523	4124	1100	2376	3870	5491	3407	4986	1361	1006	2258	1017	282	1850	1553	1696	3812	1938	2583	-710	736	11773	3121	3175	748		-46	1438		-395	600	1069	984
11	4253	5119	5785	6889	3726	3935	4401	2456	3488	2941	7927	3787	1219			3250	2710	708	1378	2980	3870	6078	4331	6076	1555	2582	1897	283	-360	3461	1193	2287	4041	1988	2812	-964	1044	1100	2520	3256	1123		178	1659		275	1047	1116	921
12	3279		6350	7384	2840	3799	5558	2952	3387	2908	5330	3717	2244			3046	2934	-213	806	3694	6304		3169	6509	1814	3148	1566	1148	267	3579	1753	2287	3965	2717	3768	-1181	1344	-18	2925	3700	1166		586	2016		675	1075	1523	73
13	4312		5741	8147		3714	4788	2937	4036	4087	4103	2629	1238			4004	2567	-517	1572	2373	4682		3233	6352	2773	3812	1638	3349	551	3550	2226	2428	4449	2717	4140	-2193	1753	-179	2428	4210	2085		405	2573		-522	1405		-142
14	3474		6403	9266		4384	5687	2565	4177	3591	4591	1665	250			4140	2485	-726	1321	2075	4430		1872	6030		3812	1914	960	499	4010	1406	2801	4780	3440	4462	-2152	1372	-55	2705	3304	2234		791	3359			1405		-146
15	4686		7278	9752		4519	6132	2536	5133	3808	4504	2999	872			4239	3548		1108	3044	4232		2246	5630		3948	1766	533	1044	3961	2564	2817	4095	2653	4689	-1834	1897	519	1988	3005	2049		1545	3817			491		271
16	5934		7304	8653		5177	7192	2271	4338	4322	4410	1981	-393			3692	4125			3379	5459		2023	5859		2785	2735	500	1044	4591	2534	3853	4157	3263	5232	-1974	1426	1197	2047	2127	2080		2336	5138			1130		249
17	5672		6996	8811		5242	6283		5064	3793	4410		556			4728	4282			2499	4299		2473	6414		4319	2043	1520	1420	3655	3357	2403	4118	2542	6150	-1611	762	2532	1980	2284	2366		4938	5550			1041		-164
18	5614		6601	9947		5288	5858		3946	5143	5196		579			4840	3921			3020	4259		3183	7353		4269	2563	818	1149	3588	2952	1734	3654	2388	5715	-1052	1129		1905	1276	3271		5846	6111			463		191
19	4846		6697	9537		4756	6021		4512	6352	4013		381				4547			4121	3445		3280	7117		3202	3329		1697	4007		2149	3885	2179	3988		-78		4100	192	2409		7386	6169			583		-28
20	4601		6697	10368		5027	4531		5083	5399	4213						4654				4189		3263	7878		3684	3265		2099	4385		2860	3659		4198		316		5780	1763	2174		578	6020			325
21	6600			9924		7646	5959		5066	5232	5011						4131				3639		2871			3640	3846		1152	5939		2016	3277		4105		579		5569	1667	1920		-652	7635			1004
22	9100			10698		27524	5766		4959	5266	5127						4507				3085					4610	3990		932			2346	3590		3566		-125		4688	2076			-1143	8283			1132
23	4728			11244		27524	4342		4249	4445	4813										3235					4748	3489		962			2724	3164		4639				3411	3365			-1231	9252			1556
24	2517			11227		2283	3480		4333	4170	5738										2317					4899	3811		696			2115	3802		4969				3100	2470			-1080	11322			865
25	2270			11141		2546	3221		5022	4187	5420										1668					4532	3264		1360			1934	3236		5921				2341	2971							1167
26	2639			11243		2494	3912		3761	3983	6475										2676					3884	3221		2347			2151	3603		9310				1265	2481							831
27	1831			9948		3272				2801	6921															3638	2335		1941			1415	4047		6699				1397	3280							849
28	1307			9004		2969				2658	6751															3302	2159		2956			1421			6148				1047	3824							217
29	1269			9004		2349					8472															3160	1374		2460			886			5881				1535	4466							377
30	987			8109		2816					8972															3662	1321		2592			223			5587				1184	2830							853
31	1225					2289					8080															2505	1394		2084			672			7403				-427	2828							1424
32	1805					3092					6622																1418		1945			222			8047				-1158	2684
33	758					2666					7561																1957					-445			8676				-639
34	-459					2758					7824																2127					580			8970
35	442										7239																1632					901			10725
36	-457										6339																2338					859			13513
37											5670																2917					737			18791
38											5410																2756								27310
39											5121																3092
40											5366																2666
41											4894																2695
42											5026
43
44
45
46
47
48
49
50
51
52
53
54
55
56
57
58
59
60
61
62
63
64
65
66
67
68
69
70
71
72
73
74
75
76
77
78
79
80
81
82
83
84
85
86
87
88
89
90
91
92
93
94
95
96
97
98
99
100
101
102
103
104
105
106
107
108
109
110
111
112
113
114
115
116
117
118
119
120
121
122
123
124
125
126
127
128
129
130
131
132
133
134
135
136
137
138
139
140
141
142
143
144
145
146
147
148
149
150
151
152
153
154
155
156
157
158
159
160
161
162
163
164
165
166
167
168
169
170
171
172
173
174
175
176
177
178
179
180
181
182
183
184
185
186
187
188
189
190
191
192
193
194
195
196
197
198
199
200
201
202
203
204
205
206
207
208
209
210
211
212
213
214
215
216
217
218
219
220
221
222
223
224
225
226
227
228
229
230
231
232
233
234
235
236
237
238
239
240
241
242
243
244
245
246
247
248
249
250
251
252
253
254
255
256
257
258
259
260
261
262
263
264
265
266
267
268
269
270
271
272
273
274
275
276
277
278
279
280
281
282
283
284
285
286
287
288
289
290
291
292
293
294
295
296
297
298
299
[truncated: 8 more columns]

## Sheet: mCherry-Gem_total_SG2
	Cell 1	Cell 2	Cell 3	Cell 4	Cell 5	Cell 6	Cell 7	Cell 8	Cell 9	Cell 10	Cell 11	Cell 12	Cell 13	Cell 14	Cell 15	Cell 16	Cell 17	Cell 18	Cell 19	Cell 20	Cell 21	Cell 22	Cell 23	Cell 24	Cell 25	Cell 26	Cell 27	Cell 28	Cell 29	Cell 30	Cell 31	Cell 32	Cell 33	Cell 34	Cell 35	Cell 36	Cell 37	Cell 38	Cell 39	Cell 40	Cell 41	Cell 42	Cell 43	Cell 44	Cell 45	Cell 46	Cell 47	Cell 48	Cell 49
0	5347	68523	19404	12029	65545	58903	65514	18464	15904	18657	7891	6873	23383	14190	82724	54596	11906	19685	7816	67419	19286	87862	126260	49353	62106	6639	29958	188269	29821	17145	101873	63418	50484	189820	113221	113963	52772	11206	143539	120370	16697	123631	171507	308128	6255	155937	108903	18070	87455
1	6709	72528	22936	16428	72572	61673	71351	24444	21576	27279	9569	8746	31540	21065	89516	59577	17954	29256	10710	81854	27033	92874	131759	59862	70504	10455	35862	201478	39142	23888	109651	72184	55055	201234	126593	124029	64522	14378	152622	125753	21618	131288	180077	323281	10619	162302	117177	23910	95142
2	9796	80540	28919	21064	79187	67274	77437	30330	29751	36332	10923	10390	40234	27169	99841	67674	23066	38839	16266	96794	35515	98806	141785	68760	74902	14572	42384	212602	48449	31893	121114	82270	62219	213296	133445	135251	64522	17871	156528	131918	25702	141752	187696	338392	15209	169259	123456	29157	100391
3	13623	88438	31512	21064	86466	71662	84146	38245	37830	42725	12111	12744	49511	37236	108232	71063	29687	48546	21080	108650	43599	102525	149656	76409	81491	20973	49374	225813	58105	38576	128863	88840	67286	223422	141961	146294	81318	22708	165770	137459	32509	154399	195132	359923	20389	178775	133326	36639	105800
4	16616	98276	36411	29390	93179	74054	90343	44143	44767	52069	15047	17057	56475	47814	116557	81726	36414	57450	26366	120888	51943	111517	160136	85449	87635	30287	57217	234431	67634	47167	133131	96190	72945	230454	147631	157277	94982	28572	175250	146234	38212	161929	198308	377499	25759	184667	140687	44979	111167
5	18702	102531	41067	31753	100589	77111	95167	50324	52472	55836	16374	21795	69774	57506	126624	87317	43786	65030	32316	132570	61271	112846	166799	94255	97060	38857	64595	246337	75062	52313	142386	107464	81617	237193	155347	165182	101975	33489	185541	150445	43191	173619	210509	391766	31594	188083	149850	52086	118677
6	22956	107262	50034	37520	106889	80436	102125	57722	60005	60605	16760	25464	79003	65678	136205	96710	50538	77230	38791	142371	66862	118422	176006	103111	102819	48066	73811	259647	85773	61013	151569	118122	85427	247863	164926	173130	108566	40256	189722	158632	49915	184389	214675	405528	34964	184689	159152	58348	125876
7	26129	113453	57070	41750	114525	86736	108572	66663	69780	64282	19484	30546	89978	71376	146328	104426	57703	86457	42342	155788	75422	123170	183694	108114	110962	59143	82885	270498	89824	69355	158722	128765	95709	260729	174940	183592	113500	44898	195581	164935	55596	190851	224738	420219	40206	184689	164491	64642	130958
8	32341	119290	62683	47306	120907		110500	74204	78949	73869	21010	32883	101435	80971	156746	109074	63348	94339	48457	166058	84948	129456	195738	118497	116250	67622	88776	287410	103425	76383	169652	138849	105902	279663	185420	190215	125652	50597	205643	171081	59583	200474	237073	434297	47714		174399	72788	138546
9	33885	123836	69568	54227	123047		113679	84079	85237	79420	24500	32645	112569	91487	169049	116276	70226	103980	48457	175047	91818		204051	122137	120751	79553	99668	297908	108948	83544	186776	145946	112767	293360	195374	195931	136341	56870	209082	178598	63935	209191	247439	444502	51733		183617	77430	141503
10	37422	129695	74570	62698	133068		118123	93486	92307	85503	25778	38273	120429	97559	176683	124234	79036	112710	59511	184660	96409		212120	133801	128435	84817	105786	313203	113850	88817	195278	157261	117151	303125	202239	201280	141182	63719	212499	189611	69247	215487	252355		58076		194907	82333	153114
11	39736	134171	81509	70567	142128		122983	93925	99722	94464	28535	42488	135082	107384	188503	132014	83065	120598	65319	196449	105645			143793	137102		114314	326005	123605	92371	199957	166968	125027	319576	212853	208244	151257	69735	222562	194633	75743	220764	260974		63372		209683	90883	156532
12	44478	141567	89615	77204	146374		128165	95973	111632	98020	32392	46267	141181	119527	195868	141348	92531	128389	72148	196449	111283			155816	142149		124228	347018	131780	92985	214381	181460	128471	332897		212147	160204	75306	225532		80355	231353	266029		67325		214884	98168
13	47400	148683	94163	85384	154484		134655	99746	122508	102604	34805	50314	153315	118148		148059	95951	136715	77894	210483	118421			163923	147041		133116		135576	100702	216862	192301	139191	347692		226961	170091	78707	214662		84965	242966	266029					107163
14	50073	156509	104232	92297	162803		139142	105776	131122	98493	37578	55365		129165		153900	104321	141449	83835	231636	123489			168643	153798		142008		145466	115267	228342	198394	145018	359027		237290	182462	86288			87179
15	52271	161768	112796	101973	170972		144814	112496	137553	113752	36398	57480		139601			110115	151484	91710	234398	131562			181985	162011		158418		153493	118360	234263	209577	156587			243670	195501	89400			93470
16	57028	172995	116605	108896	181272		145994	120712	146351	124105	36649	61617		143222			119069	160205	95216	240105	136426			181985	168164		164613		157895	131418	243248	226170	160568			243670	206836	93332			98222
17	60315	174164	129083	116266			148951	125115	157051	132706	40804	65631		157803			126816	160205	100067	256685	142074			194092	168164		176543		171424	134842	244976	226170	160568			263269	221784	94595			104948
18	60803	178821	138368	124730				133559	170545		43365			175363			136683	172235	106920	261546	143231						185172		178392	144650	253022		178158			287231	233226	100905			110941
19	62280		144343	134546				139864	186173		44483			180465			142212	187751	112051	273541	149377						200280		182902	152890	269639		186512			289031	243792				114817
20	67754		156390	143806				146717			45466						149133	193895	123084	288769	151709						209726		190167	161980	276543		194048			293752	252921				117106
21	72767		168075	153834				159136			49133						160058	203787	128442	306857							223604		197255	169249			205163			293193	264163				124021
22	74614		173958					161774									166729		134766	320820													210504			304480	272378				133474
23	77508																169596			336587													217903			311943					145530
24	79400																174834			353617																323481					153338
25	81061																179587			371205																336350					158997
26	86089																183980																			344871					158951
27																																				350642					167343
28																																				355759					174734
29																																				357500					177548
30																																				366086					185388
31																																									188317
32
33
34
35
36
37
38
39
40
41
42
43
44
45
46
47
48
49
50
51
52
53
54
55
56
57
58
59
60
61
62
63
64
65
66
67
68
69
70
71
72
73
74
75
76
77
78
79
80
81
82
83
84
85
86
87
88
89
90
91
92
93
94
95
96
97
98
99
100
101
102
103
104
105
106
107
108
109
110
111
112
113
114
115
116
117
118
119
120
121
122
123
124
125
126
127
128
129
130
131
132
133
134
135
136
137
138
139
140
141
142
143
144
145
146
147
148
149
150
151
152
153
154
155
156
157
158
159
160
161
162
163
164
165
166
167
168
169
170
171
172
173
174
175
176
177
178
179
180
181
182
183
184
185
186
187
188
189
190
191
192
193
194
195
196
197
198
199
200
201
202
203
204
205
206
207
208
209
210
211
212
213
214
215
216
217
218
219
220
221
222
223
224
225
226
227
228
229
230
231
232
233
234
235
236
237
238
239
240
241
242
243
244
245
246
247
248
249
250
251
252
253
254
255
256
257
258
259
260
261
262
263
264
265
266
267
268
269
270
271
272
273
274
275
276
277
278
279
280
281
282
283
284
285
286
287
288
289
290
291
292
293
294
295
296
297
298
299
[truncated: 11 more columns]

## Sheet: Frame_G1(h)
	Cell 1	Cell 2	Cell 3	Cell 4	Cell 5	Cell 6	Cell 7	Cell 8	Cell 9	Cell 10	Cell 11	Cell 12	Cell 13	Cell 14	Cell 15	Cell 16	Cell 17	Cell 18	Cell 19	Cell 20	Cell 21	Cell 22	Cell 23	Cell 24	Cell 25	Cell 26	Cell 27	Cell 28	Cell 29	Cell 30	Cell 31	Cell 32	Cell 33	Cell 34	Cell 35	Cell 36	Cell 37	Cell 38	Cell 39	Cell 40	Cell 41	Cell 42	Cell 43	Cell 44	Cell 45	Cell 46	Cell 47	Cell 48	Cell 49
0	19.6667	11.3333	14	13.6667	24.3333	18	15.3333	10.6667	16.6667	18.6667	10.6667	19.3333	22.6667	23.6667	25.6667	16	15	14.6667	15.6667	18	12.6667	11	19.6667	18.6667	23	11.6667	10.6667	17	11	25	17	12.3333	17	16.6667	15.6667	18.6667	14.3333	17	10.6667	10.6667	15.6667	10.6667	17.3333	14.3333	12	13.3333	11.6667	10.6667	20
1	20	11.6667	14.3333	14	24.6667	18.3333	15.6667	11	17	19	11	19.6667	23	24	26	16.3333	15.3333	15	16	18.3333	13	11.3333	20	19	23.3333	12	11	17.3333	11.3333	25.3333	17.3333	12.6667	17.3333	17	16	19	14.6667	17.3333	11	11	16	11	17.6667	14.6667	12.3333	13.6667	12	11	20.3333
2	20.3333	12	14.6667	14.3333	25	18.6667	16	11.3333	17.3333	19.3333	11.3333	20	23.3333	24.3333	26.3333	16.6667	15.6667	15.3333	16.3333	18.6667	13.3333	11.6667	20.3333	19.3333	23.6667	12.3333	11.3333	17.6667	11.6667	25.6667	17.6667	13	17.6667	17.3333	16.3333	19.3333	15	17.6667	11.3333	11.3333	16.3333	11.3333	18	15	12.6667	14	12.3333	11.3333	20.6667
3	20.6667	12.3333	15	14.6667	25.3333	19	16.3333	11.6667	17.6667	19.6667	11.6667	20.3333	23.6667	24.6667	26.6667	17	16	15.6667	16.6667	19	13.6667	12	20.6667	19.6667	24	12.6667	11.6667	18	12	26	18	13.3333	18	17.6667	16.6667	19.6667	15.3333	18	11.6667	11.6667	16.6667	11.6667	18.3333	15.3333	13	14.3333	12.6667	11.6667	21
4	21	12.6667	15.3333	15	25.6667	19.3333	16.6667	12	18	20	12	20.6667	24	25	27	17.3333	16.3333	16	17	19.3333	14	12.3333	21	20	24.3333	13	12	18.3333	12.3333	26.3333	18.3333	13.6667	18.3333	18	17	20	15.6667	18.3333	12	12	17	12	18.6667	15.6667	13.3333	14.6667	13	12	21.3333
5	21.3333	13	15.6667	15.3333	26	19.6667	17	12.3333	18.3333	20.3333	12.3333	21	24.3333	25.3333	27.3333	17.6667	16.6667	16.3333	17.3333	19.6667	14.3333	12.6667	21.3333	20.3333	24.6667	13.3333	12.3333	18.6667	12.6667	26.6667	18.6667	14	18.6667	18.3333	17.3333	20.3333	16	18.6667	12.3333	12.3333	17.3333	12.3333	19	16	13.6667	15	13.3333	12.3333	21.6667
6	21.6667	13.3333	16	15.6667	26.3333	20	17.3333	12.6667	18.6667	20.6667	12.6667	21.3333	24.6667	25.6667	27.6667	18	17	16.6667	17.6667	20	14.6667	13	21.6667	20.6667	25	13.6667	12.6667	19	13	27	19	14.3333	19	18.6667	17.6667	20.6667	16.3333	19	12.6667	12.6667	17.6667	12.6667	19.3333	16.3333	14	15.3333	13.6667	12.6667	22
7	22	13.6667	16.3333	16	26.6667	20.3333	17.6667	13	19	21	13	21.6667	25	26	28	18.3333	17.3333	17	18	20.3333	15	13.3333	22	21	25.3333	14	13	19.3333	13.3333	27.3333	19.3333	14.6667	19.3333	19	18	21	16.6667	19.3333	13	13	18	13	19.6667	16.6667	14.3333	15.6667	14	13	22.3333
8	22.3333	14	16.6667	16.3333	27	20.6667	18	13.3333	19.3333	21.3333	13.3333	22	25.3333	26.3333	28.3333	18.6667	17.6667	17.3333	18.3333	20.6667	15.3333	13.6667	22.3333	21.3333	25.6667	14.3333	13.3333	19.6667	13.6667	27.6667	19.6667	15	19.6667	19.3333	18.3333	21.3333	17	19.6667	13.3333	13.3333	18.3333	13.3333	20	17	14.6667	16	14.3333	13.3333	22.6667
9	22.6667	14.3333	17	16.6667	27.3333	21	18.3333	13.6667	19.6667	21.6667	13.6667	22.3333	25.6667	26.6667	28.6667	19	18	17.6667	18.6667	21	15.6667	14	22.6667	21.6667	26	14.6667	13.6667	20	14	28	20	15.3333	20	19.6667	18.6667	21.6667	17.3333	20	13.6667	13.6667	18.6667		20.3333	17.3333	15	16.3333	14.6667	13.6667	23
10	23	14.6667	17.3333	17	27.6667	21.3333	18.6667	14	20	22	14	22.6667	26	27	29	19.3333	18.3333	18	19	21.3333	16	14.3333	23	22	26.3333	15	14	20.3333	14.3333	28.3333	20.3333	15.6667	20.3333	20	19	22	17.6667	20.3333	14	14	19		20.6667	17.6667		16.6667	15	14	23.3333
11	23.3333	15	17.6667	17.3333	28	21.6667	19	14.3333	20.3333	22.3333	14.3333	23	26.3333			19.6667	18.6667	18.3333	19.3333	21.6667	16.3333	14.6667	23.3333	22.3333	26.6667	15.3333	14.3333	20.6667	14.6667	28.6667	20.6667	16	20.6667	20.3333	19.3333	22.3333	18	20.6667	14.3333	14.3333	19.3333		21	18		17	15.3333	14.3333	23.6667
12	23.6667		18	17.6667	28.3333	22	19.3333	14.6667	20.6667	22.6667	14.6667	23.3333	26.6667			20	19	18.6667	19.6667	22	16.6667		23.6667	22.6667	27	15.6667	14.6667	21	15	29	21	16.3333	21	20.6667	19.6667	22.6667	18.3333	21	14.6667	14.6667	19.6667		21.3333	18.3333		17.3333	15.6667	14.6667	24
13	24		18.3333	18		22.3333	19.6667	15	21	23	15	23.6667	27			20.3333	19.3333	19	20	22.3333	17		24	23	27.3333	16	15	21.3333	15.3333	29.3333	21.3333	16.6667	21.3333	21	20	23	18.6667	21.3333	15	15	20		21.6667	18.6667		17.6667	16		24.3333
14	24.3333		18.6667	18.3333		22.6667	20	15.3333	21.3333	23.3333	15.3333	24	27.3333			20.6667	19.6667	19.3333	20.3333	22.6667	17.3333		24.3333	23.3333		16.3333	15.3333	21.6667	15.6667	29.6667	21.6667	17	21.6667	21.3333	20.3333	23.3333	19	21.6667	15.3333	15.3333	20.3333		22	19			16.3333		24.6667
15	24.6667		19	18.6667		23	20.3333	15.6667	21.6667	23.6667	15.6667	24.3333	27.6667			21	20		20.6667	23	17.6667		24.6667	23.6667		16.6667	15.6667	22	16	30	22	17.3333	22	21.6667	20.6667	23.6667	19.3333	22	15.6667	15.6667	20.6667		22.3333	19.3333			16.6667		25
16	25		19.3333	19		23.3333	20.6667	16	22	24	16	24.6667	28			21.3333	20.3333			23.3333	18		25	24		17	16	22.3333	16.3333	30.3333	22.3333	17.6667	22.3333	22	21	24	19.6667	22.3333	16	16	21		22.6667	19.6667			17		25.3333
17	25.3333		19.6667	19.3333		23.6667	21		22.3333	24.3333	16.3333		28.3333			21.6667	20.6667			23.6667	18.3333		25.3333	24.3333		17.3333	16.3333	22.6667	16.6667	30.6667	22.6667	18	22.6667	22.3333	21.3333	24.3333	20	22.6667	16.3333	16.3333	21.3333		23	20			17.3333		25.6667
18	25.6667		20	19.6667		24	21.3333		22.6667	24.6667	16.6667		28.6667			22	21			24	18.6667		25.6667	24.6667		17.6667	16.6667	23	17	31	23	18.3333	23	22.6667	21.6667	24.6667	20.3333		16.6667	16.6667	21.6667		23.3333	20.3333			17.6667		26
19	26		20.3333	20		24.3333	21.6667		23	25	17		29				21.3333			24.3333	19		26	25		18	17		17.3333	31.3333		18.6667	23.3333	23	22		20.6667		17	17	22		23.6667	20.6667			18		26.3333
20	26.3333		20.6667	20.3333		24.6667	22		23.3333	25.3333	17.3333						21.6667				19.3333		26.3333	25.3333		18.3333	17.3333		17.6667	31.6667		19	23.6667		22.3333		21		17.3333	17.3333	22.3333		24	21			18.3333
21	26.6667			20.6667		25	22.3333		23.6667	25.6667	17.6667						22				19.6667		26.6667			18.6667	17.6667		18	32		19.3333	24		22.6667		21.3333		17.6667	17.6667	22.6667		24.3333	21.3333			18.6667
22	27			21		25.3333	22.6667		24	26	18						22.3333				20					19	18		18.3333			19.6667	24.3333		23		21.6667		18	18			24.6667	21.6667			19
23	27.3333			21.3333		25.6667	23		24.3333	26.3333	18.3333										20.3333					19.3333	18.3333		18.6667			20	24.6667		23.3333				18.3333	18.3333			25	22			19.3333
24	27.6667			21.6667		26	23.3333		24.6667	26.6667	18.6667										20.6667					19.6667	18.6667		19			20.3333	25		23.6667				18.6667	18.6667			25.3333	22.3333			19.6667
25	28			22		26.3333	23.6667		25	27	19										21					20	19		19.3333			20.6667	25.3333		24				19	19							20
26	28.3333			22.3333		26.6667	24		25.3333	27.3333	19.3333										21.3333					20.3333	19.3333		19.6667			21	25.6667		24.3333				19.3333	19.3333							20.3333
27	28.6667			22.6667		27				27.6667	19.6667															20.6667	19.6667		20			21.3333	26		24.6667				19.6667	19.6667							20.6667
28	29			23		27.3333				28	20															21	20		20.3333			21.6667			25				20	20							21
29	29.3333			23.3333		27.6667					20.3333															21.3333	20.3333		20.6667			22			25.3333				20.3333	20.3333							21.3333
30	29.6667			23.6667		28					20.6667															21.6667	20.6667		21			22.3333			25.6667				20.6667	20.6667							21.6667
31	30					28.3333					21															22	21		21.3333			22.6667			26				21	21							22
32	30.3333					28.6667					21.3333																21.3333		21.6667			23			26.3333				21.3333	21.3333
33	30.6667					29					21.6667																21.6667					23.3333			26.6667				21.6667
34	31					29.3333					22																22					23.6667			27
35	31.3333										22.3333																22.3333					24			27.3333
36	31.6667										22.6667																22.6667					24.3333			27.6667
37											23																23					24.6667			28
38											23.3333																23.3333								28.3333
39											23.6667																23.6667
40											24																24
41											24.3333																24.3333
42											24.6667
43
44
45
46
47
48
49
50
51
52
53
54
55
56
57
58
59
60
61
62
63
64
65
66
67
68
69
70
71
72
73
74
75
76
77
78
79
80
81
82
83
84
85
86
87
88
89
90
91
92
93
94
95
96
97
98
99
100
101
102
103
104
105
106
107
108
109
110
111
112
113
114
115
116
117
118
119
120
121
122
123
124
125
126
127
128
129
130
131
132
133
134
135
136
137
138
139
140
141
142
143
144
145
146
147
148
149
150
151
152
153
154
155
156
157
158
159
160
161
162
163
164
165
166
167
168
169
170
171
172
173
174
175
176
177
178
179
180
181
182
183
184
185
186
187
188
189
190
191
192
193
194
195
196
197
198
199
200
201
202
203
204
205
206
207
208
209
210
211
212
213
214
215
216
217
218
219
220
221
222
223
224
225
226
227
228
229
230
231
232
233
234
235
236
237
238
239
240
241
242
243
244
245
246
247
248
249
250
251
252
253
254
255
256
257
258
259
260
261
262
263
264
265
266
267
268
269
270
271
272
273
274
275
276
277
278
279
280
281
282
283
284
285
286
287
288
289
290
291
292
293
294
295
296
297
298
299
[truncated: 8 more columns]

## Sheet: Frame_SG2(h)
	Cell 1	Cell 2	Cell 3	Cell 4	Cell 5	Cell 6	Cell 7	Cell 8	Cell 9	Cell 10	Cell 11	Cell 12	Cell 13	Cell 14	Cell 15	Cell 16	Cell 17	Cell 18	Cell 19	Cell 20	Cell 21	Cell 22	Cell 23	Cell 24	Cell 25	Cell 26	Cell 27	Cell 28	Cell 29	Cell 30	Cell 31	Cell 32	Cell 33	Cell 34	Cell 35	Cell 36	Cell 37	Cell 38	Cell 39	Cell 40	Cell 41	Cell 42	Cell 43	Cell 44	Cell 45	Cell 46	Cell 47	Cell 48	Cell 49
0	19.6667	10.6667	16.6667	15.3333	10.6667	10.6667	11	12.6667	25	24	17	19	25	23.6667	10.6667	10.6667	22.6667	10.6667	13.3333	12.3333	17.6667	10.6667	10.6667	11	10.6667	23	17	10.6667	20.3333	18	10.6667	10.6667	10.6667	10.6667	10.6667	11	15.6667	20.3333	10.6667	10.6667	13.3333	11	10.6667	10.6667	26	10.6667	10.6667	19.6667	10.6667
1	20	11	17	15.6667	11	11	11.3333	13	25.3333	24.3333	17.3333	19.3333	25.3333	24	11	11	23	11	13.6667	12.6667	18	11	11	11.3333	11	23.3333	17.3333	11	20.6667	18.3333	11	11	11	11	11	11.3333	16	20.6667	11	11	13.6667	11.3333	11	11	26.3333	11	11	20	11
2	20.3333	11.3333	17.3333	16	11.3333	11.3333	11.6667	13.3333	25.6667	24.6667	17.6667	19.6667	25.6667	24.3333	11.3333	11.3333	23.3333	11.3333	14	13	18.3333	11.3333	11.3333	11.6667	11.3333	23.6667	17.6667	11.3333	21	18.6667	11.3333	11.3333	11.3333	11.3333	11.3333	11.6667	16.3333	21	11.3333	11.3333	14	11.6667	11.3333	11.3333	26.6667	11.3333	11.3333	20.3333	11.3333
3	20.6667	11.6667	17.6667	16.3333	11.6667	11.6667	12	13.6667	26	25	18	20	26	24.6667	11.6667	11.6667	23.6667	11.6667	14.3333	13.3333	18.6667	11.6667	11.6667	12	11.6667	24	18	11.6667	21.3333	19	11.6667	11.6667	11.6667	11.6667	11.6667	12	16.6667	21.3333	11.6667	11.6667	14.3333	12	11.6667	11.6667	27	11.6667	11.6667	20.6667	11.6667
4	21	12	18	16.6667	12	12	12.3333	14	26.3333	25.3333	18.3333	20.3333	26.3333	25	12	12	24	12	14.6667	13.6667	19	12	12	12.3333	12	24.3333	18.3333	12	21.6667	19.3333	12	12	12	12	12	12.3333	17	21.6667	12	12	14.6667	12.3333	12	12	27.3333	12	12	21	12
5	21.3333	12.3333	18.3333	17	12.3333	12.3333	12.6667	14.3333	26.6667	25.6667	18.6667	20.6667	26.6667	25.3333	12.3333	12.3333	24.3333	12.3333	15	14	19.3333	12.3333	12.3333	12.6667	12.3333	24.6667	18.6667	12.3333	22	19.6667	12.3333	12.3333	12.3333	12.3333	12.3333	12.6667	17.3333	22	12.3333	12.3333	15	12.6667	12.3333	12.3333	27.6667	12.3333	12.3333	21.3333	12.3333
6	21.6667	12.6667	18.6667	17.3333	12.6667	12.6667	13	14.6667	27	26	19	21	27	25.6667	12.6667	12.6667	24.6667	12.6667	15.3333	14.3333	19.6667	12.6667	12.6667	13	12.6667	25	19	12.6667	22.3333	20	12.6667	12.6667	12.6667	12.6667	12.6667	13	17.6667	22.3333	12.6667	12.6667	15.3333	13	12.6667	12.6667	28	12.6667	12.6667	21.6667	12.6667
7	22	13	19	17.6667	13	13	13.3333	15	27.3333	26.3333	19.3333	21.3333	27.3333	26	13	13	25	13	15.6667	14.6667	20	13	13	13.3333	13	25.3333	19.3333	13	22.6667	20.3333	13	13	13	13	13	13.3333	18	22.6667	13	13	15.6667	13.3333	13	13	28.3333	13	13	22	13
8	22.3333	13.3333	19.3333	18	13.3333		13.6667	15.3333	27.6667	26.6667	19.6667	21.6667	27.6667	26.3333	13.3333	13.3333	25.3333	13.3333	16	15	20.3333	13.3333	13.3333	13.6667	13.3333	25.6667	19.6667	13.3333	23	20.6667	13.3333	13.3333	13.3333	13.3333	13.3333	13.6667	18.3333	23	13.3333	13.3333	16	13.6667	13.3333	13.3333	28.6667		13.3333	22.3333	13.3333
9	22.6667	13.6667	19.6667	18.3333	13.6667		14	15.6667	28	27	20	22	28	26.6667	13.6667	13.6667	25.6667	13.6667	16.3333	15.3333	20.6667		13.6667	14	13.6667	26	20	13.6667	23.3333	21	13.6667	13.6667	13.6667	13.6667	13.6667	14	18.6667	23.3333	13.6667	13.6667	16.3333	14	13.6667	13.6667	29		13.6667	22.6667	13.6667
10	23	14	20	18.6667	14		14.3333	16	28.3333	27.3333	20.3333	22.3333	28.3333	27	14	14	26	14	16.6667	15.6667	21		14	14.3333	14	26.3333	20.3333	14	23.6667	21.3333	14	14	14	14	14	14.3333	19	23.6667	14	14	16.6667	14.3333	14		29.3333		14	23	14
11	23.3333	14.3333	20.3333	19	14.3333		14.6667	16.3333	28.6667	27.6667	20.6667	22.6667	28.6667	27.3333	14.3333	14.3333	26.3333	14.3333	17	16	21.3333			14.6667	14.3333		20.6667	14.3333	24	21.6667	14.3333	14.3333	14.3333	14.3333	14.3333	14.6667	19.3333	24	14.3333	14.3333	17	14.6667	14.3333		29.6667		14.3333	23.3333	14.3333
12	23.6667	14.6667	20.6667	19.3333	14.6667		15	16.6667	29	28	21	23	29	27.6667	14.6667	14.6667	26.6667	14.6667	17.3333	16.3333	21.6667			15	14.6667		21	14.6667	24.3333	22	14.6667	14.6667	14.6667	14.6667		15	19.6667	24.3333	14.6667		17.3333	15	14.6667		30		14.6667	23.6667
13	24	15	21	19.6667	15		15.3333	17	29.3333	28.3333	21.3333	23.3333	29.3333	28		15	27	15	17.6667	16.6667	22			15.3333	15		21.3333		24.6667	22.3333	15	15	15	15		15.3333	20	24.6667	15		17.6667	15.3333	15					24
14	24.3333	15.3333	21.3333	20	15.3333		15.6667	17.3333	29.6667	28.6667	21.6667	23.6667		28.3333		15.3333	27.3333	15.3333	18	17	22.3333			15.6667	15.3333		21.6667		25	22.6667	15.3333	15.3333	15.3333	15.3333		15.6667	20.3333	25			18
15	24.6667	15.6667	21.6667	20.3333	15.6667		16	17.6667	30	29	22	24		28.6667			27.6667	15.6667	18.3333	17.3333	22.6667			16	15.6667		22		25.3333	23	15.6667	15.6667	15.6667			16	20.6667	25.3333			18.3333
16	25	16	22	20.6667	16		16.3333	18	30.3333	29.3333	22.3333	24.3333		29			28	16	18.6667	17.6667	23			16.3333	16		22.3333		25.6667	23.3333	16	16	16			16.3333	21	25.6667			18.6667
17	25.3333	16.3333	22.3333	21			16.6667	18.3333	30.6667	29.6667	22.6667	24.6667		29.3333			28.3333	16.3333	19	18	23.3333			16.6667	16.3333		22.6667		26	23.6667	16.3333	16.3333	16.3333			16.6667	21.3333	26			19
18	25.6667	16.6667	22.6667	21.3333				18.6667	31		23			29.6667			28.6667	16.6667	19.3333	18.3333	23.6667						23		26.3333	24	16.6667		16.6667			17	21.6667	26.3333			19.3333
19	26		23	21.6667				19	31.3333		23.3333			30			29	17	19.6667	18.6667	24						23.3333		26.6667	24.3333	17		17			17.3333	22				19.6667
20	26.3333		23.3333	22				19.3333			23.6667						29.3333	17.3333	20	19	24.3333						23.6667		27	24.6667	17.3333		17.3333			17.6667	22.3333				20
21	26.6667		23.6667	22.3333				19.6667			24						29.6667	17.6667	20.3333	19.3333							24		27.3333	25			17.6667			18	22.6667				20.3333
22	27		24					20									30		20.6667	19.6667													18			18.3333	23				20.6667
23	27.3333																30.3333			20													18.3333			18.6667					21
24	27.6667																30.6667			20.3333																19					21.3333
25	28																31			20.6667																19.3333					21.6667
26	28.3333																31.3333																			19.6667					22
27																																				20					22.3333
28																																				20.3333					22.6667
29																																				20.6667					23
30																																				21					23.3333
31																																									23.6667
32
33
34
35
36
37
38
39
40
41
42
43
44
45
46
47
48
49
50
51
52
53
54
55
56
57
58
59
60
61
62
63
64
65
66
67
68
69
70
71
72
73
74
75
76
77
78
79
80
81
82
83
84
85
86
87
88
89
90
91
92
93
94
95
96
97
98
99
100
101
102
103
104
105
106
107
108
109
110
111
112
113
114
115
116
117
118
119
120
121
122
123
124
125
126
127
128
129
130
131
132
133
134
135
136
137
138
139
140
141
142
143
144
145
146
147
148
149
150
151
152
153
154
155
156
157
158
159
160
161
162
163
164
165
166
167
168
169
170
171
172
173
174
175
176
177
178
179
180
181
182
183
184
185
186
187
188
189
190
191
192
193
194
195
196
197
198
199
200
201
202
203
204
205
206
207
208
209
210
211
212
213
214
215
216
217
218
219
220
221
222
223
224
225
226
227
228
229
230
231
232
233
234
235
236
237
238
239
240
241
242
243
244
245
246
247
248
249
250
251
252
253
254
255
256
257
258
259
260
261
262
263
264
265
266
267
268
269
270
271
272
273
274
275
276
277
278
279
280
281
282
283
284
285
286
287
288
289
290
291
292
293
294
295
296
297
298
299
[truncated: 11 more columns]

## Sheet: Half-life_G1(h)
	Cell 1	Cell 2	Cell 3	Cell 4	Cell 5	Cell 6	Cell 7	Cell 8	Cell 9	Cell 10	Cell 11	Cell 12	Cell 13	Cell 14	Cell 15	Cell 16	Cell 17	Cell 18	Cell 19	Cell 20	Cell 21	Cell 22	Cell 23	Cell 24	Cell 25	Cell 26	Cell 27	Cell 28	Cell 29	Cell 30	Cell 31	Cell 32	Cell 33	Cell 34	Cell 35	Cell 36	Cell 37	Cell 38	Cell 39	Cell 40	Cell 41	Cell 42	Cell 43	Cell 44	Cell 45	Cell 46	Cell 47	Cell 48	Cell 49
0	7.90707	9.32692	10.1124	12.6793	10.5996	7.46608	11.8895	34.4405	7.10015	8.41502	9.6531	6.05346	12.1525	15.9038	20.3193	8.87517	9.11665	6.748	22.0305	10.4952	10.5447	14.5443	5.23877	8.96966	6.85443	6.96605	8.77184	8.89533	8.13037	16.3007	8.9013	8.39845	10.217	6.0682	11.8096	6.7152	6.14243	8.12713	6.47052	6.51422	14.7083	17.557	5.75668	11.3028	18.6881	14.4696	8.81895	14.5904	8.99691
[truncated: 8 more columns]

## Sheet: Half-life_SG2(h)
	Cell 1	Cell 2	Cell 3	Cell 4	Cell 5	Cell 6	Cell 7	Cell 8	Cell 9	Cell 10	Cell 11	Cell 12	Cell 13	Cell 14	Cell 15	Cell 16	Cell 17	Cell 18	Cell 19	Cell 20	Cell 21	Cell 22	Cell 23	Cell 24	Cell 25	Cell 26	Cell 27	Cell 28	Cell 29	Cell 30	Cell 31	Cell 32	Cell 33	Cell 34	Cell 35	Cell 36	Cell 37	Cell 38	Cell 39	Cell 40	Cell 41	Cell 42	Cell 43	Cell 44	Cell 45	Cell 46	Cell 47	Cell 48	Cell 49
0	76.321	29.2556	55.9583	70.4343	26.7894	35.7625	22.2919	44.6868	29.5687	17.0963	20.11	47.0787	43.0818	40.2617	104.597	67.0389	35.6566	43.049	75.7205	26.2322	27.5896	21.7727	35.7275	36.8318	74.383	29.2554	49.4495	97.5757	35.4383	39.3556	60.3439	149.423	41.4999	26.9761	30.7615	35.4531	35.3954	16.5631	58.0055	65.4001	37.7809	44.9435	31.8109	28.6979	64.0743	42.0754	30.3521	61.1297	37.5062
[truncated: 11 more columns]
