# Supplementary material for: The G1-S transition is promoted by Rb degradation via the E3 ligase UBR5
Source: Sci Adv. 2024 Oct 23;10(43):eadq6858. doi: 10.1126/sciadv.adq6858 (PMC11498223; doi:10.1126/sciadv.adq6858)
Supplement: Supplementary file 2 — Tables S1 to S36 [file sciadv.adq6858_tables_s1_to_s36.zip › adq6858_table_s5.xlsx]

## Sheet: Clover_total_G1
	Cell 1	Cell 2	Cell 3	Cell 4	Cell 5	Cell 6	Cell 7	Cell 8	Cell 9	Cell 10	Cell 11	Cell 12	Cell 13	Cell 14	Cell 15	Cell 16	Cell 17	Cell 18	Cell 19	Cell 20	Cell 21	Cell 22	Cell 23	Cell 24	Cell 25	Cell 26	Cell 27	Cell 28	Cell 29	Cell 30	Cell 31	Cell 32	Cell 33	Cell 34	Cell 35	Cell 36	Cell 37	Cell 38	Cell 39	Cell 40	Cell 41	Cell 42	Cell 43	Cell 44	Cell 45	Cell 46	Cell 47	Cell 48	Cell 49
0	244493	267476	213808	49659	49999	48680	910918	334108	371445	488326	365881	763142	876655	354674	356476	378779	82300	103063	697001	605186	770270	621736	80637	71634	173450	700412	616071	364847	374894	780860	112542	86829	378578	415084	305581	149416	475305	762704	408184	257301	220066	57848	58016	131600	119973	619169	638095	579390	474950
1	247366	292231	179225	48746	47015	49726	976459	314590	418999	416316	334644	877516	1116395	332294	316349	326598	76310	91434	670252	633823	766272	663846	80965	80399	168717	604231	604492	596537	344173	802468	97883	86689	457970	373320	283490	143849	551832	688385	340042	236594	216932	54677	60422	120732	116664	613648	574742	591677	451245
2	239488	270058	183893	47612	50344	44718	919566	288540	438645	429242	328753	1088066	1449171	319245	313401	302006	77494	93247	661337	595350	764671	635645	79026	77504	187794	612744	568940	491055	495631	739453	91273	73655	500381	371697	288807	136385	524282	653681	317474	201771	211624	52934	54553	118183	125780	581176	585196	610374	444291
3	244537	252672	151724	45982	48464	44424	954841	272597	461159	461471	259874	1304345	1439133	261930	266890	286305	75533	81544	632262	578956	740002	604774	82731	81162	188279	637515	580071	566314	436236	685303	100257	80312	516076	376860	292435	134903	466556	593477	259611	183316	245829	55044	60204	113224	130164	543469	538432	565639	400188
4	211658	247288	156145	43180	46643	42170	877346	236595	402421	524194	245358	1234180	1488763	227626	261116	274302	66949	85741	545418	559894	676080	682649	88338	92843	159951	645008	593282	522198	411637	622288	106258	69289	512459	379582	296861	132726	493473	532165	218173	180530	219397	54865	60486	127941	132744	535491	475840	544216	375606
5	201976	233527	158304	41148	46415	48043	841068	240875	396747	371978	265807	1216388	1523566	241429	250698	257624	67108	80532	500016	549553	680224	679395	93886	100578	162815	632997	578410	579105	416680	560947	87473	77034	519825	354188	284063	111443	495677	502549	196342	156435	228442	49320	54559	117488	122937	469475	443409	531227	355412
6	182324	194028	144452	42812	43685	46784	621619	229853	366663	533676	259156	1291579	1499012	244354	232477	237535	65073	80145	498048	489560	661226	641531	77475	89729	152723	727630	645512	576621	432421	516544	83051	81760	508460	330930	276085	111443	471387	502097	217858	137047	265452	55325	48281	116865	108108	445881	443409	494926	338810
7	174336	165396	129720	43896	45044	34150	754301	220377	307654	446413	230324	1269987	1582570	224648	216713	212387	67011	76100	491889	472927	661226	632951	74600	86126	155097	624561	615941	587956	436619	466423	72688	67114	481684	302024	264099	112228	475083	513526	164622	147860	259092	54430	44090	105194	94292	404226	376256	468184	318425
8	160643	160400	94736	41606	47411	35606	828477	190213	315487	409281	220209	1201156	1304441	215672	216429	210825	62806	74528	418856	417326	548580	550556	69921	81151	153812	594736	588705	515393	444325	442693	76422	67235	416400	317139	252470	112228	444681	547382	156498	140116	259000	56295	51286	93419	94292	397066	368527	438116	290566
9	135190	156870	107418	35622	51950	38435	818247	173191	305240	402280	196293	1106186	1258709	208714	213872	190320	61053	72106	438227	405819	516688	541355	51551	63690	161406	528817	519602	489512	391498	463993	68523	53090	410842	317139	228451	99926	436389	576655	143842	132753	262808	56983	56876	98387	84400	348667	327829	412456	279102
10	115516	152694	103620	39158	44665	39775	705795	158175		385022	164852	975799	1253601	175378	205919	190320	55253	71360	435613	411447	516688	428978	45598	68969	144397	520902	538465	487510	381878	405291	65350	57465	386108	286073	218902	98597	440336	576655	133643	145193	272571	54362	52192	90798	78024	308321	333774	383940	267335
11	102255	133295	115378	40256	37553	34863	665046	148709		418015	163893	963841	1095676	197030	205919	219748	50648	72443	410638	299319	423395	525049	40950	68497	145901	535091	566027	467073	401658	376495	60531	59801	338896	279205	198599	94965	432258	612476	128399	137237	296006	47179	48277	89315		291480	303882	353418	248654
12	98912	123892	87498	40256			644021	154230		373744	139013	860265	1029915	160757	184515	192664	50868	67211	434627	311338	409942	380693		64828	135652	503432	522354	397712	370165	377200	69593	60005	346398	248756	183692	93772	431923	610854	116572	134995	276201	42871	46031	84962		258494	278223	325684	229005
13	87116	111800	74568	33902			641589	142523		399082	138862	761509	1020615	162589	165151	177676	50419	66134	419083	305283	352954	423332		58013	121311	444741	483035	379811	315316	311594	73416	60574	325619	248756	175044	91839	403222	580441	120839	148701	281930	40991	41741			227262	255898	307528	206532
14	90774	92267	71116	30513			606943	145532		357952	143827			160412	196654	195918	53582	60680	417783	312526	388788	405714			108676	428441	474462	314315	291431	342748	90571	57653	297434	222311	161719	95667	387796	540577	114744	150462	277663	38689	41741			211954	244351	282361	188436
15	81554	75205	68287	24898			529831	135383		315616	137177			155093	210593	217045	48268	55146	439719	294655	348105	454125			99832	428601	465063	336029	267879	290799	67558	47803	273332	208024	151665	93649	351128	465307	118488	153228	258137	39372				190046	223947	246672	169225
16	78609	70026	63003	28108			488334	129890		289653	142153			159084	210918	219984	46800		414657	268869	323903	418199			90201	402542	448413	278502		301483	62021	57410	269595	186981		92287	336448	465307	114954	160560	285337	33791				177830	210711	236323	152870
17	75142	73567	82905	25886				121289		275874	137230			161965	206633	229915	44930		439365	323709	288190	406829			83047	392527	427390	286092		287842	64884	56230	250312	167984		95856	317123	341439	115509	173943	287562	28240				162578	193457	195348	142947
18	73957	82835	64530	21619				102271		257991	130444			157898	202286	232696	42068		422011	303933	277513	377714			73468	366100	423532	270849		265040		54587	222298	156553		100427	314686	296521	113110	167760	280766	26204				153657	178086	180484	137968
19	69236	71355	64162	19042				87138		238438	129170			149655	208187	232557	42068		414696	303322	250935	354191			73649	373164	411365	243668		245066		55373	190896	156553		84931	316484	269261	115505	153365	269026	22860				139668	168207	170138	127158
20	66544	61222	62858	18548				85610		233096	132758			135500	216597	227080	36765		407508	300290	252558				64466	329048	350194			232372		41391	168194	156553		90380	301492	269261	96515	141748	252533	26737				126013	149612	152964	122095
21	67301	64628	67021	18068				85389		216353	125237			127632	211506	222156	32685		404884	307991	250464				59629	316978	344484			207122		37737	168194	128602		90380	282138	245235	92113	136278	253294	22000				114367	128610	141637	112440
22	62487	63842	64649	12214				81249		189018	122280			129515	205359	215026	32512		376599	286731	214201				50393	305888	333195			180932		31455	168194	121785		90380	279207	221610	80398	121890	248353	17353				105605	123508	145885	106942
23	67525	60469	59304					79470		212126	110766			117806	192001	203669	40647		359131		200701				41326	296947	311850			168937		24579	124637	123667		81481	262958	219377	80398	109175	207254	8440				101847	123508	131228	103478
24	64880	58723	56571					74223		197537	120327			118316		196600			354793		188728				35461	283276	305546			168867		18066	118357	107535		82601	249614	227290	78750	109175	196946	-1917				96457	123508	126482	102100
25	64073	57051	58504					73128		177043	110684			118484		195100			301833		163481				23605		310820			156807		13235	103574	92361		81271	231022	228790	79452	107740	224448	-1917				86997	99710	122150	96520
26	65216	53699	54642					65606		172493	90797			117456		195537			285998		151112				29207		302579			152767		20843	98488	81037		85244	222271	221934	89090	104378	226544	-1917				88983	108367	130627	91484
27	65430	53750	51010					66583		167759	86541			116772		185019					143013				40543		305199					6696	92400	81037		77064	217367	232442	90488	100112	240298	10658				83188	125561	127748	91508
28	61780	57036	48799					57614		162487	89791					178349					128095				46792		290236					10588	83439	81037		65338	200337	236427	94775	95019	209102	9455				76587	105266	121630	87509
29	63326	55039	44121					52489		147262	103031														48051		290236					12400	69232	82334		70470	186968	236257	86823	95019	200642	10148				67801	80636	125054	87528
30	60670	47346	47086					53898		160573	103098														49816							16509		81930		69288	180005	253215	86823	90776	200642					58934	69423	127887	82543
31	66055	49516	42148					60388		145710	115934														40237							17436		71811		57446	193825	262445	86823	90087	189775							126828	85824
32	65047	52742	40962					61211		129033	97345														29710							18282		66933		59239	186183	260243	86823	90087	165603							125201	86201
33	64841	52353	38655					66442		128153	92975														27614							21383		68793		56656	173978	267549	86823	90087	154843							122510	86265
34	68124	49680	41990					73137		129882	92913														30148							21267		91105		54674	161366	235361	57513	83059	152705							119019	87011
35	62095	52584	38580					69204		132211	84920																					18301		77612		65666	143099	219335	59229	68740	178520							114402	92129
36	58071	57677	33214					66725		124104	82266																					15611				70838	134920	220512	59229	70296	164545							114966	82220
37	65903	51215	33186					69906		118800	78651																					8478				70280	129549	229953	59229	70296	161610							103376	81826
38	64436	60181	32487					78613		95659	76326																					9853				66584	127437	209171	40384	70296	126693							109126	79484
39	58664	56590	37067					58510		96674	81627																					20820					134649	200048	40076	35906								103043	80707
40	53342	43068						60030		78479	90821																					21696					125022	210272	45479									86485	81397
41	49003	51943						66285		74904	91711																					23056					119703	208204	29426									86333	79366
42	50150	44503								91007	81441																					20518					121913	194616	28796									83386	77960
43	50151	37202								94216	82460																					19526					118950	185732	27482									83467	72358
44	38729	39773								91310	77264																					21129					107880	173513	43559									71578	74061
45	46617	43918								103761	83244																					17067					96954	173530	41408									77688	79964
46	44248	36010								104569	82312																					15125					102164	171277	45508									78150	70634
47	46633	37047								136543	85443																					10151					102267	167348	40866									75608	68273
48	46796	37810									91117																										103469	163255	27536									65544	69697
49	44448	50150									86653																										102878	166830	30320									56784	71762
50		48026									93290																										97903	135337	30167									58344	69851
51		45732									86625																										94989	120494	34346									63570	77380
52		43688									84569																										77705	109771	40296									68142	78769
53		34012									82123																										70215	105894	34221									71031	80984
54		41788									80832																										66484	104609	32932									62283	75776
55		41639									68735																										67790	97067	26502									64499	74727
56		39849									65217																										63179	104896	26954									64499	78651
57		39849									63108																										71251		20721									63403	80606
58		33015									68802																										75172		11240									59827	70317
59		38170									67176																										77487											54293	73993
60		43229									52364																										83282											59611	75253
61		44907									54438																										83632											57716
62		48122									51846																										80972											57371
63											43788																										79748											53836
64											42243																										86180											56033
65											53890																																					62708
66											61045																																					61561
67											64579																																					57404
68											61153
69											56650
70											53595
71											57764
72											79582
73											82869
74											95386
75											92646
76											87750
77											93547
78											86856
79											51664
80											67806
81											73173
82											89209
83
84
85
86
87
88
89
90
91
92
93
94
95
96
97
98
99
100
101
102
103
104
105
106
107
108
109
110
111
112
113
114
115
116
117
118
119
120
121
122
123
124
125
126
127
128
129
130
131
132
133
134
135
136
137
138
139
140
141
142
143
144
145
146
147
148
149
150
151
152
153
154
155
156
157
158
159
160
161
162
163
164
165
166
167
168
169
170
171
172
173
174
175
176
177
178
179
180
181
182
183
184
185
186
187
188
189
190
191
192
193
194
195
196
197
198
199
200
201
202
203
204
205
206
207
208
209
210
211
212
213
214
215
216
217
218
219
220
221
222
223
224
225
226
227
228
229
230
231
232
233
234
235
236
237
238
239
240
241
242
243
244
245
246
247
248
249
250
251
252
253
254
255
256
257
258
259
260
261
262
263
264
265
266
267
268
269
270
271
272
273
274
275
276
277
278
279
280
281
282
283
284
285
286
287
288
289
290
291
292
293
294
295
296
297
298
299
[truncated: 16 more columns]

## Sheet: Clover_total_SG2
	Cell 1	Cell 2	Cell 3	Cell 4	Cell 5	Cell 6	Cell 7	Cell 8	Cell 9	Cell 10	Cell 11	Cell 12	Cell 13	Cell 14	Cell 15	Cell 16	Cell 17	Cell 18	Cell 19	Cell 20	Cell 21	Cell 22	Cell 23	Cell 24	Cell 25	Cell 26	Cell 27	Cell 28	Cell 29	Cell 30	Cell 31	Cell 32	Cell 33	Cell 34	Cell 35	Cell 36	Cell 37	Cell 38	Cell 39	Cell 40	Cell 41	Cell 42	Cell 43	Cell 44	Cell 45	Cell 46	Cell 47	Cell 48	Cell 49
0	242583	36234	324906	30483	447339	239127	138452	493967	764253	209603	92053	160775	175783	190954	293736	56107	169166	205506	261963	256781	122783	274915	717383	35824	53564	263572	236826	132728	215151	132577	455688	80081	69973	122543	58517	102554	47269	111192	76558	80146	350565	172143	69406	98607	908842	288552	175798	118807	189248
1	222529	33887	324906	32464	438352	219352	138559	430502	670658	207645	93787	166961	160032	175726	271807	56107	190499	153533	258124	251632	107284	256991	689183	31985	43115	247534	255558	140431	184748	126869	474581	72916	59549	118285	73592	99547	22141	124112	71270	73894	322165	161870	68993	96920	892641	289445	163306	118807	178602
2	202879	30139	324906	31019	396488	207884	125536	348835	594528	212447	91258	161309	147348	169974	262234	39531	198265	129591	267296	236791	101589	227687	685496	39602	46442	249807	251393	129788	173812	123879	507339	67358	51097	110349	73732	93749	25664	107782	63008	68349	282757	149083	70118	99235	949931	292004	160637	111465	181364
3	193383	25139	280015	34189	390289	205396	122561	320378	529707	200109	86663	156653	133830	168636	255827	39531	162496	153731	257103	236113	97087	197541	627694	36095	46442	253326	244510	102506	159491	117034	485479	62392	54321	99432	65253	103143	20163	112812	60524	66641	263274	134340	65145	99252	893741	284630	153645	103355	188333
4	186292	22481	276325	31047	390103	184797	115781	277285	464451	193267	92934	151189	117745	166703	252962	42472	152725	154749	251907	230215	113904	186702	617224	33257	46027	243596	226988	139656	146009	121586	498280	62392	73104	94684	68620	101173	13226	110653	57177	67604	240206	124198	59955	97125	838853	261777	148091	95513	179142
5	186292	19036	258975	33952	380776	158859	113900	248032	431867	188990	92805	144880	128692	152309	277501	42472	146585	154188	223018	193625	118891	186609	517627	25103	48046	215669	190994	118046	140246	121867	487302	84610	63275	85781	56789	87742	8530	106700	54553	73225	206468	119719	57919	94786	792926	243092	125158	87480	193303
6	154543	18615	230347	30234	346263	162522	111707	262678	382567	189358	88974	137060	124122	150091	293366	43266	150709	123135	217465	179161	111860	172186	444453	23734	43589	206366	196777	94838	134245	100761	476147	59088	81606	87326	59705	98787	7942	112588	46130	67969	197399	116009	53297	90268	784615	250956	124578	90625	166541
7	140687	13792	259359	32378	320383	150396	102585	254242	307808	173960	66572	128176	107823	141361	279224	47328	143371	143428	194002	175164	103198	180126	427958	22053	43569	195480	200121	85866	126722	100921	447825	60764	49023	88535	58061	86998	1812	130718	46704	59491	178429	115647	50434	83715	774690	247640	129230	86308	152424
8	133468	14989	259359	36416	294880	145569	102014	230166	246821	166918	66378	122142	99281	145761	268205	45065	143371	136205	175301	160736	102828	169149	359488	8026	40528	188381	200121	75107	135799	99536	447544	61952	42915	88311	57937	87652	-290	130449	45174	54324	162110	97206	51106	84790	691397	246961	129123	83732	153161
9	123437	13057	222918	36280	280685	141319	94503	192731	252833	150373	59523	116275	92267	130126	264646	43447	137796	117739	173943	178758	98235	150004	333469	1751	40528	188962	199834	81063	112189	109391	488511	54501	42740	80671	60814	72679	1809	126083	40817	62511	141621	106064	51220	82610	642110	216025	119000	81317	156391
10	117395	5155	216231	35876	264416	133692	97069	179940	227465	157415	61699	109831	92403	133504	247097	43046	126924	117541	167134	145432	97540	128817	318710	3905	41255	185832	199834	81063	109270	111434	467981	58846	46515	83194	68331	77710	8091	123860	45305	46677	133617	93688	51216	73628	612863	212785	105712	71637	151565
11	108064	7444	212815	33433	249466	128355	101928	151989	220529	155548	60785	102754	82206	145916	252597	39397	124681	100936	147831	147875	98334	167048	269639		42041	163348	188821	100943	101835	108480	417712	53349	38512	85700	72504	59620	6809	120409	42427	49525	139296	92238	54221	62140	576518	193033	104854	65515	140553
12	109038		210882	35322	227458	120143	91041	162245	204555	144565	65084	83861	77561	128834	249780		115625	103385	143757	145496	95608	151466	253218		32395	183052	188821	88677	94666	99192	417001	53958	36685	83550	54247	69988	-6199	131751	39982	58829	139296	85774	60708	57274	522156	194588	96075	64573	146061
13	104643		208687	33058	227726	134282	103526	143337	183478	141291	63535	79618	79205	129166	233312		119803	98211	148380	134402	93937	132764	241858		34828	183052	188844	88056	83076	91159	377761	55122	33686	73800	57924	57686	-6199	138681	38892	35054	139713	81555	57379	58554	493926	185333	84304	70275	137549
14	108423		193054	33986	207070	128755	94485	145919	176853	129088	56305	74575	79104	114419	219374		118082	87388	141327	122815	92105	131035	217033		21112	183052	195348	87107	92109	106989	312818	56318	31189	71369	38568	48908	-6199	124602	39091	40702	127953	68799	57188	64507	422045	180271	87442	54869	129451
15	100373		160441	32468	205451	115439	93080	136794	148958	117960	50850	76879	74439	111317	221865		98702	110399	128748	126960	84702	139259	186157		21112	178704	168425	87107	83139	107559	262025	58643	29099	75541	30972	50412	-6199	119020	30297	33232	115567	71834	56659	66512	390762	174517	79466	49145	127742
16	97518		161223	27867	197864	126642	85155	140375	168020	116246	50660	70198	76831	101956	204687		111150	90737	123070	119196	70509	137899	184579		21439	173837	163192	75347	86325	103614	260394	73554	24284	73545	39575	47367		103440	21564	27832	121027	80018	56928	69661	380140	177661	70310	62713	114013
17	90340		160881	28217	197169	105341	76192	130278	145721	108331	56215	70145	72240	106762	183278		115325	96600	116802	112765	79726	139141	192188		16610	159791	184100	75347	85895	92966	292734	46953	20811	69461	32033	50558		94222	25307	23610	127609	74065	56151	66176	336247	174301	81148	56707	117590
18	91602		146650	28217	182125	102565	69113	122049	129681	101774	67715	66602	68863	97380	168006		108842	82975	110564	92994	93025	139866	257530		13425	178632	182100	75347	77600	86298	253206	41925	24359	65667	28252	53809		78740	23950	22902	123566	74154	50479	60376	301748	176690	82464	44228	112771
19	84328		149616	30618	186753	99654	72376	118765	129681	89993	68781	61623	69900	90595	168144		112431	89488	104594	98521	90560	134681			19422	161683	193256	75347	77600	76744	235353	33721	19855	63644	31121	53723		56094	14124	24909	114014	67071	37678	63028	271997	178467	72322	40925	105407
20	81937		134130	25497	193033	101789	69510	105905	97907	83665	59743	60093	66694	88034			110522	88477	101099	98640	91816	132678			20642	161578	194628	49860	72477	68823	211529	36768	18015	69302	24394	52101				33342	100664	66425	49259	63010	263564	187222	65062	46158	105160
21	82370		114970	25907	182873	134385	52191	99563	106387	78728	51924	60093	70328	83840			105517	97144	100215	93326	86236	126377			20642		191462	49860	72477		232869	40695	16220	71306	28848	46946				30590	92188	64003	54590	50087	252234	153092	61561	42447	96492
22	79639		110931	22075	164566	133040	58130	100135	97065	75625	42186	57983	65395	78689			102369	95069	94644	88514	88878	129201			28023		185036	49860	61016		204223	45467	17638	71174	28630	48416				25755	106539	67381	48945	48832	225912	141553	60718	44212	99763
23	87521		109589		170291	124828	61703	89862	101124	72084	40084	57290	61105	83441			101376	74720	95783	87484	84532	129309			24353		182838	49462	61016		196644	40495	6040	69798	30234	43512					92179	60579		58655	223862		64835	54248	96156
24	92359		104549		186373	122192	65937	86035	71093	67049	40084	57319	50778	81410				60472	94730	89137	87636	127237			24353		174727	38941	63037		194714	36125	3392	64459	29519	28807					84785	38341		53122	216723		69591	51511	101979
25	83818		98492		157482	113455	52429	78249	89195	64557	40084	61482	48194	80935				74204	92344	97612	84434	123269			21593		169860	35541	64049		147542	30369	-4147	63245	27158	27866					82548	59214		47251	199696		72409	52632	98046
26	72618		88688		156737	120131	50236	71528	97494	56017	56494	63341	39242	69564				84770	92109	105719	72105	114270			19183				54791		142032	22953		56500	23990	22573					83044	56686		48080	199325		68613	55538	90863
27	71909		74793		136523	120989	73586	67701	104319	56017		61388	46551	66141				84770	101984	98381	69261	115963			16461				54791		143788	20603		55874	25693	24805					83044	51807		53232	223746		65941	62708	98517
28	64084		76944		102572	111586		69383	101000	54907		53431	43290	66726					88852	94671	65543	120288			25538				54672		173925	15275		54501	31555	12858					77206	55305		52356			65753	63593	99811
29	64627		67487		110759	102012		65976	107684	54907		51331	45924	64637					82101			113329							54672		154340	14232			34679	14840					74009	42526		50894			59220	64976	93514
30	64627		75960		125282	93866		67415	109250	60775		49233	38053	60143					69094			110889							53378												74009	45641					54788		100586
31	66535		73523						93480	57000		56878	40656	56190					62795			110811							53378												66535	48302					54639		107150
32			68040							54099		52715		55672								127136																			72410								105137
33			61895							56011				51767								111687																			64560
34			65376							49799				52575																											67392
35			65545							44542				50722																											66248
36			68929							45407				46735																											62883
37			61640							43360				40624
38										50325				40015
39										52749				37285
40														34947
41														35596
42
43
44
45
46
47
48
49
50
51
52
53
54
55
56
57
58
59
60
61
62
63
64
65
66
67
68
69
70
71
72
73
74
75
76
77
78
79
80
81
82
83
84
85
86
87
88
89
90
91
92
93
94
95
96
97
98
99
100
101
102
103
104
105
106
107
108
109
110
111
112
113
114
115
116
117
118
119
120
121
122
123
124
125
126
127
128
129
130
131
132
133
134
135
136
137
138
139
140
141
142
143
144
145
146
147
148
149
150
151
152
153
154
155
156
157
158
159
160
161
162
163
164
165
166
167
168
169
170
171
172
173
174
175
176
177
178
179
180
181
182
183
184
185
186
187
188
189
190
191
192
193
194
195
196
197
198
199
200
201
202
203
204
205
206
207
208
209
210
211
212
213
214
215
216
217
218
219
220
221
222
223
224
225
226
227
228
229
230
231
232
233
234
235
236
237
238
239
240
241
242
243
244
245
246
247
248
249
250
251
252
253
254
255
256
257
258
259
260
261
262
263
264
265
266
267
268
269
270
271
272
273
274
275
276
277
278
279
280
281
282
283
284
285
286
287
288
289
290
291
292
293
294
295
296
297
298
299
[truncated: 8 more columns]

## Sheet: mCherry-Gem_total_G1
	Cell 1	Cell 2	Cell 3	Cell 4	Cell 5	Cell 6	Cell 7	Cell 8	Cell 9	Cell 10	Cell 11	Cell 12	Cell 13	Cell 14	Cell 15	Cell 16	Cell 17	Cell 18	Cell 19	Cell 20	Cell 21	Cell 22	Cell 23	Cell 24	Cell 25	Cell 26	Cell 27	Cell 28	Cell 29	Cell 30	Cell 31	Cell 32	Cell 33	Cell 34	Cell 35	Cell 36	Cell 37	Cell 38	Cell 39	Cell 40	Cell 41	Cell 42	Cell 43	Cell 44	Cell 45	Cell 46	Cell 47	Cell 48	Cell 49
0	10100	11421	6997	4749	6811	8966	18851	5957	13935	11558	11508	25573	28891	9638	9258	7231	4983	5567	31700	21141	26942	22892	7198	6395	9716	5959	6094	5926	19786	7732	13746	6472	542	874	16174	16283	17679	22950	14773	5234	12211	12211	12545	13311	10836	13495	15850	43425	26947
1	11084	11778	6682	4499	6005	7107	20402	5882	9093	11327	10128	13520	14232	7874	7483	4992	5617	5400	26315	18072	19710	20124	4820	4074	9113	4577	6278	8583	5993	10802	8818	6752	406	1002	16012	16792	15958	22811	13628	4808	11999	8263	10167	7939	7353	14179	12414	34456	22812
2	11259	11693	10134	4433	5354	5451	19102	4589	9053	12022	8397	10204	10358	9175	9214	5009	4938	5223	23905	15196	20993	18417	3421	1428	6380	4361	5427	5831	5911	9325	5966	3687	1028	927	17266	16485	14355	24194	13697	3987	10997	8634	9162	6233	6913	14542	12183	31108	21851
3	11686	12258	7033	4594	4576	5762	19021	3650	9575	13275	6380	10515	6415	9771	8975	5362	2756	2672	20113	14860	19820	17873	3373	2503	7620	2853	3613	6074	4116	9632	7110	6319	1575	1731	16788	16988	16001	24688	13027	3483	12462	9749	9871	5789	5639	14054	11574	26917	18517
4	10501	12818	8115	4264	5718	4048	17343	3981	8413	14287	6855	8099	7523	8953	8528	4557	2110	4175	16679	15750	17627	19453	4398	4772	6980	3573	5011	4408	3314	9129	8372	4719	803	2336	18240	17179	15297	23655	10936	3821	14530	7777	9660	5629	6208	13377	12672	25157	17507
5	9882	13910	8365	4016	4794	5912	17762	4457	8691	12081	8667	7864	7038	8503	7686	7313	3224	3782	14191	16739	19580	20663	4851	4640	7354	3622	5657	5724	2860	7900	6272	4661	1786	1947	18471	14546	15435	21774	12296	2221	16399	8260	9370	6198	5921	13931	12424	27328	19558
6	12416	11994	9029	4008	5603	5875	16867	5350	8106	15564	10480	8144	6384	10169	8217	6171	3988	4025	12393	13354	20474	19084	2954	4569	5679	5217	6464	5812	2564	6269	5031	5543	1881	2343	18906	14546	14869	23828	16584	2412	10746	9350	8884	5995	5669	12740	12424	24307	17406
7	13415	11468	8286	3957	4318	4287	18559	6162	6560	14178	8905	8451	6697	10961	8300	4838	5213	2968	13243	13577	20474	19077	4134	4323	8951	5149	7166	7705	3238	7030	5366	5521	1922	1543	18589	15755	15872	26354	12634	2794	10320	9628	8832	6684	5573	12246	9782	24235	17984
8	13010	12352	7401	4307	5027	4361	22399	5229	7521	11017	9268	8096	5739	11236	8238	5989	2043	3025	10203	13705	19007	16678	4510	5836	9707	6267	8109	6222	4247	8559	6051	5622	1020	2293	19653	15755	15763	25702	13860	2455	8790	9316	9190	5833	5573	13099	11397	24051	17158
9	11672	12616	8524	3630	5939	5108	25249	5988	9479	11036	8566	8497	5945	10623	10145	4180	3387	3011	14438	14309	19628	19929	3411	3543	10986	5514	7281	7413	4482	10356	5009	3833	1859	2293	20562	14131	17713	22493	16250	2702	8647	9664	9123	6276	6324	13446	12337	24089	17184
10	11171	12563	8666	3948	5282	6484	20323	5274		10554	6716	6470	6482	9994	9046	4180	2257	3216	11648	15630	19628	18706	3065	5427	13984	4662	7791	7390	5148	9384	5099	4259	1287	2660	20106	14889	17415	22493	15638	4364	12733	9762	8810	5874	6859	12906	13948	23763	19154
11	11587	12366	9242	5126	5359	6657	18944	5409		14152	8241	7193	6647	12469	9046	8071	1427	2754	11231	9876	16006	20417	3339	5798	15933	6721	11731	8882	6674	7089	4079	4536	765	2224	19847	13892	18490	17088	13294	4254	11708	8977	9683	7728		13061	12931	21935	18619
12	10558	11120	9067	5126			19985	7999		12071	7683	8213	6429	7619	8023	6146	2127	3689	12989	12201	16875	20301		6776	14812	7605	9751	8324	7819	6749	6427	4917	1697	2572	19967	14782	18917	16877	14772	2426	12344	8051	8545	7561		12905	12720	22622	16968
13	9584	11251	7996	4335			20673	7839		14942	8719	9474	8492	8924	8975	6085	2660	4586	13169	11864	14444	21263		6463	14948	3848	8547	8359	6395	6110	6726	5766	3314	2572	21201	15396	18683	17631	15434	3636	10374	8419	9517			12531	13749	23175	14556
14	12121	8842	8921	4932			23423	9247		14042	8690			10492	9513	6779	5401	5468	13196	15012	18392	20987			23092	5102	10231	7598	7281	8477	9979	5999	2463	2467	22310	15182	18913	17535	14413	3495	10876	9520	9517			12797	13457	23087	10960
15	11326	8996	10024	4017			25232	8974		14446	8661			9733	11095	6907	4894	5704	14049	15867	18247	22861			16645	6800	11202	10460	8713	6428	9710	5013	2507	1820	24037	15725	17230	18482	17659	2879	10465	10912				12240	14779	19445	10446
16	12921	9114	8255	3593			24027	7575		12610	11610			12018	12830	6743	4459		13196	14445	17466	21842			11871	4962	10595	7283		7264	10034	5750	3442	2739		15106	17633	18482	17846	3965	11590	8125				11621	14336	18555	12267
17	12752	11257	9220	4200				10016		12692	12801			14859	14655	6672	3439		14154	20002	16571	22521			10424	6023	8132	10458		8426	9714	5329	3274	2416		15508	18391	19067	18336	5767	11506	10865				10467	15143	18049	9227
18	15678	14281	8831	4399				6608		12174	15829			15745	14058	6848	3785		11776	18531	16957	23407			8496	5924	9140	10762		8337		6661	3391	2492		16862	19975	17174	18549	4504	12295	9211				9420	15963	15207	9851
19	13965	10165	8674	5038				6429		13122	15920			15148	16406	6213	3785		15178	19222	16381	24257			9630	6576	9632	9618		8265		6001	3279	2492		16163	20620	18312	20282	3256	12789	10436				7911	15749	14383	10452
20	14924	10807	10343	4293				7362		13296	18633			15281	18861	6445	5536		18234	20398	19018				9367	4440	7298			9221		4179	3282	2492		16779	22869	18312	16940	3810	13822	11109				7702	12607	14278	11465
21	15362	11223	9700	5248				5168		14154	15665			13964	20243	6593	5158		18885	23618	19066				9680	5367	7679			7370		4152	3282	3231		16779	22251	20481	18616	3821	20288	10525				7624	12960	14091	10199
22	14762	13821	10927	7296				6284		13129	17125			14759	19730	6082	4055		18849	23402	17949				9345	5751	8136			8235		4843	3282	1803		16779	23935	19306	17034	3771	24414	9985				7651	12399	15665	9443
23	15680	13327	10851					7840		15498	15228			14000	19510	7076	6592		19649		16720				8951	6302	6871			7520		4547	3645	4785		17155	23080	20118	17034	3376	21764	8851				7660	12399	15028	12034
24	14956	13685	12085					6866		15384	17902			14542		7265			19010		17803				16077	6854	8142			9732		3878	2224	4815		18437	21300	19333	17313	3376	21454	8307				7378	12399	14491	10936
25	17107	12046	11936					7433		15728	15378			16118		7139			17981		17092				9657		9576			10994		3744	3243	3303		18651	20504	20793	17394	3260	18756	8307				7839	12776	14395	11254
26	17301	12577	12616					7700		15483	7881			16596		9409			20313		15007				8624		9479			12143		4713	3919	2415		18666	21990	20182	17516	5835	17158	8307				8172	13635	16875	10505
27	17515	13282	11216					8470		15918	10762			17678		9215					15318				10271		11033					3806	3221	2415		17786	22748	21299	18235	4274	16408	8162				9974	16025	15707	12997
28	15932	13053	10875					9565		18414	11245					10747					15211				11165		11083					4308	3320	2415		17740	22025	22164	18426	5760	15659	8755				9971	15315	17721	12308
29	16533	13436	10478					9429		18962	16540														9325		11083					4302	2903	3266		18646	22716	21589	18267	5760	15151	8330				10270	14289	19611	13842
30	15710	14144	11686					9601		20090	19502														9992							5536		4433		17765	20661	22262	18267	6992	15151					10137	15687	20589	14900
31	17119	12613	10070					10910		20987	19238														11189							5610		3320		17436	20300	24538	18267	6994	16926							23026	15920
32	17056	14201	10363					9629		19604	15313														8519							5824		4188		18754	22011	24133	18267	6994	16593							24326	17032
33	17542	13584	10363					10799		19274	15453														6546							5432		4528		18030	20937	25870	18267	6994	16055							25302	18890
34	18288	13419	10691					10490		19541	16749														7340							5834		7864		18728	20792	22768	17240	7930	15243							26297	18834
35	17907	13294	9994					9747		18842	15220																					5378		6991		20525	18644	22935	15638	7699	16956							25480	19329
36	17329	15162	8931					10300		19815	14972																					5138				21515	19257	21600	15638	6297	17353							27190	17695
37	21235	13971	8733					10567		17134	14777																					5248				22226	18522	21005	15638	6297	15316							26506	17901
38	20082	14119	9437					12270		16681	15483																					4283				21666	21667	21836	13534	6297	14746							28646	18149
39	20301	13992	10454					9749		16896	16072																					7245					21019	25157	13586	3219								27388	19134
40	18482	12266						9447		13451	15786																					7630					19340	26039	11893									24076	18251
41	17271	13756						10813		14139	18592																					6256					18895	25390	10390									25041	18704
42	17748	12521								16258	17023																					6296					19090	23652	10437									27007	18401
43	17645	13224								16529	16773																					5990					19659	25517	11154									25415	17965
44	14822	12549								18443	15673																					4542					18655	27098	13530									22764	16939
45	17776	13240								21064	17417																					4376					17041	35368	11128									22286	19373
46	16568	13711								19962	17561																					3905					17686	36641	11465									23374	16706
47	16799	14644								25474	17103																					2804					17420	26546	11613									22569	16543
48	19855	13705									18036																										19017	24563	11103									20430	16481
49	17085	14893									15559																										18397	26273	10909									18257	14746
50		13230									16451																										17711	21575	12068									15862	17877
51		15352									14559																										16086	21577	13025									19627	20218
52		46728									13133																										15136	19965	14087									20880	19449
53		13852									14893																										13588	20215	14306									18242	22045
54		13458									10875																										12551	21851	14858									19369	20651
55		13750									7762																										13212	25361	14530									19089	20658
56		12412									7016																										13041	38822	13245									19089	20456
57		12412									8045																										13048		12381									19223	20706
58		10935									7284																										14918		12153									18928	21417
59		11744									7623																										16792											18188	20575
60		13214									6442																										18732											17347	20090
61		14056									6225																										16652											18984
62		14365									6178																										17521											17720
63											5757																										18264											16912
64											5940																										18561											17965
65											6235																																					19068
66											7981																																					17785
67											7446																																					18165
68											6115
69											7475
70											6083
71											6821
72											11280
73											11721
74											14594
75											14093
76											12790
77											13111
78											12147
79											5101
80											8803
81											10147
82											14207
83
84
85
86
87
88
89
90
91
92
93
94
95
96
97
98
99
100
101
102
103
104
105
106
107
108
109
110
111
112
113
114
115
116
117
118
119
120
121
122
123
124
125
126
127
128
129
130
131
132
133
134
135
136
137
138
139
140
141
142
143
144
145
146
147
148
149
150
151
152
153
154
155
156
157
158
159
160
161
162
163
164
165
166
167
168
169
170
171
172
173
174
175
176
177
178
179
180
181
182
183
184
185
186
187
188
189
190
191
192
193
194
195
196
197
198
199
200
201
202
203
204
205
206
207
208
209
210
211
212
213
214
215
216
217
218
219
220
221
222
223
224
225
226
227
228
229
230
231
232
233
234
235
236
237
238
239
240
241
242
243
244
245
246
247
248
249
250
251
252
253
254
255
256
257
258
259
260
261
262
263
264
265
266
267
268
269
270
271
272
273
274
275
276
277
278
279
280
281
282
283
284
285
286
287
288
289
290
291
292
293
294
295
296
297
298
299
[truncated: 16 more columns]

## Sheet: mCherry-Gem_total_SG2
	Cell 1	Cell 2	Cell 3	Cell 4	Cell 5	Cell 6	Cell 7	Cell 8	Cell 9	Cell 10	Cell 11	Cell 12	Cell 13	Cell 14	Cell 15	Cell 16	Cell 17	Cell 18	Cell 19	Cell 20	Cell 21	Cell 22	Cell 23	Cell 24	Cell 25	Cell 26	Cell 27	Cell 28	Cell 29	Cell 30	Cell 31	Cell 32	Cell 33	Cell 34	Cell 35	Cell 36	Cell 37	Cell 38	Cell 39	Cell 40	Cell 41	Cell 42	Cell 43	Cell 44	Cell 45	Cell 46	Cell 47	Cell 48	Cell 49
0	13402	8613	21089	8998	51782	11771	12365	20566	14267	6469	22463	24219	20295	13036	13508	6383	6734	41014	27154	35886	22740	34762	103831	5562	15024	12904	13087	20065	16272	16079	14647	10447	7209	37543	30202	14357	12538	21585	10023	13569	10477	14109	15714	18382	34163	168394	11649	12624	12131
1	15138	11090	21089	12632	65004	15666	14133	24784	15776	6505	26903	27739	22533	15977	15726	6383	10145	40156	31954	47991	27450	39857	113124	5964	14863	13233	15172	27170	18187	21405	20141	12950	5677	44909	37050	17043	9998	25073	9852	16245	17661	17742	21757	20734	43042	181778	17163	12624	11847
2	18037	13666	21089	16818	78012	21143	15227	27803	17850	7391	34506	31276	26673	20416	15084	5890	10739	43305	41876	57081	32812	44197	119762	7301	17698	18222	17227	32645	21716	27973	27631	15395	6115	52067	46160	21008	11377	27815	12806	21015	21342	22747	25261	25431	57275	195486	19855	16438	13893
3	23116	16990	31745	20087	94884	28364	17179	35667	21380	8341	40257	37449	30153	26819	15698	5890	10997	55402	50596	67373	38832	47163	120635	9589	17698	24054	20058	34036	25578	35357	34284	19907	7486	59668	53336	26179	12218	34385	17215	27620	25562	25733	28754	33366	70589	209287	24031	19785	17404
4	26971	20348	37459	23146	114258	33764	16867	37066	22919	8856	51534	44473	34116	34008	16485	7603	12343	66863	58209	76757	51302	53910	129085	11169	26493	25440	20718	48264	29398	42782	41338	19907	12901	66156	63460	31482	15142	41112	22092	33550	29941	31339	32081	40439	83101	218647	33120	24792	20476
5	26971	24668	39108	29074	133300	39193	22219	43107	29034	9620	60750	51407	44883	39707	18567	7603	13593	72313	66560	82842	58956	65343	125482	12185	30849	27458	18890	53106	34874	52372	48022	29703	12347	74707	72542	35172	16390	49090	26278	41591	35197	37745	38361	47489	100041	227559	37036	30088	24669
6	37058	30240	42588	32776	149319	47200	25205	53653	37485	9476	69652	56859	51886	47135	20238	10474	14173	72451	74352	91990	65081	70343	124721	17438	33107	29562	21974	53542	39474	57799	56029	30218	17222	88719	83125	41565	19812	60707	30008	48614	40759	44213	46440	53375	114668	247519	44647	36609	27303
7	40479	31754	53021	37278	166486	53872	30155	61350	41043	9872	74954	65633	57658	54278	21384	12018	15256	85617	83710	99753	71444	81576	132872	19267	36737	33148	26206	60214	44533	66115	60403	36177	16877	101287	91111	45345	21478	69947	35524	54541	45886	53280	53734	60266	128519	262706	53814	43786	29403
8	44438	36146	53021	41853	179868	62302	35618	66002	43649	10930	85278	72377	63944	63474	21209	13020	15256	97064	89864	107900	79903	87628	130650	19887	40512	35047	26206	68438	50976	76944	69628	41978	21158	111767	101640	51581	23296	78413	40859	59007	51761	56370	57582	68777	138865	279844	61381	51142	33500
9	51221	40184	55882	45691	190789	70228	36549	70136	50993	11382	91284	77484	70604	68925	23536	14444	17377	101795	101104	120454	84376	93960	132784	22764	40512	39810	31967	74876	52684	88295	82076	45486	23485	113544	108665	56897	26106	84376	45495	68185	57107	68121	68987	74537	152459	286145	68118	57932	37677
10	55163	40167	64892	49379	210287	76667	43102	75608	56097	12995	99842	85356	80375	75382	23834	15083	16496	108126	109626	124267	92463	96740	138217	26494	45263	44709	31967	74876	55969	101203	88352	51794	26280	123628	117082	62025	30251	90375	55572	73297	58997	70530	75888	80153	166172	298300	73757	63626	40811
11	60477	44169	72621	51874	223036	86602	48437	75704	62516	14431	110413	92032	86904	86455	26848	14962	18682	111714	115269	135683	99131	113916	137780		50111	42482	38060	90979	62359	104615	93409	54595	29200	134652	125967	64879	34271	94345	56858	82946	72264	76192	83222	84244	180371	307466	80956	71795	44086
12	66658		76966	53868	234099	89637	50504	85627	68690	15792	120975	96216	90909	91686	29556		19029	123623	124019	145360	105735	118527	139702		52112	52516	38060	98361	66574	110676	107076	58961	33122	142768	127572	72010	33313	99631	62634	88501	72264	82546	90648	73129	189361	319798	87032	78335	47651
13	71663		85257	52454	252929	101491	58562	89202	68878	18205	127975	101850	99888	100129	28736		20778	135766	136878	152081	111759	120567	139975		56378	52516	45124	105356	69728	117670	109741	64675	34985	143658	135878	75171	33313	108435	69790	90635	87900	88875	98651	89066	203860	334029	91509	86358	51419
14	76993		88107	66471	260678	109376	59729	97835	76726	18668	136321	104319	104752	104786	31132		21652	136369	145054	160354	117318	126992	142313		58626	52516	48028	109964	74392	130140	112378	68654	37256	147555	134706	80399	33313	113968	75722	98475	92692	91504	106516	108500	208614	345450	101264	90176	56246
15	81492		88542	71389	277703	113192	68771	101950	79130	18968	141745	111227	110988	110343	34735		19030	155662	154185	172181	119703	135490	141987		58626	66137	46893	109964	78469	141547	116304	74361	41229	161732	139606	88535	33313	124918	79865	101622	96737	100305	113598	116311	221308	361812	107921	95713	59064
16	85576		95445	70287	304171	125808	71409	109448	90096	18963	152459	117149	119876	112928	35228		22636	157006	160518	184625	123614	141486	143919		66177	69178	49962	109816	86405	155127	124226	77617	42724	173119	152505	91256		129948	83702	107744	107745	110171	120989	125905	235582	376365	111207	104670	60149
17	86980		101811	71265	313428	126571	72048	115832	94836	18348	167694	127291	126552	122627	34868		27066	167121	171159	193198	138008	145912	157428		69213	70477	54360	109816	89343	157567	142021	79325	43168	179717	152524	97199		134165	90138	112254	115185	109754	119141	133559	248940	376262	119767	111935	63610
18	92749		104714	71265	307709	134704	75517	119053	96790	20480	178567	132467	134725	125102	36850		28718	173123	180371	194102	142372	154694	186512		71765	80089	58724	109816	95237	167488	143831	79221	47716	187189	162189	104599		139642	96154	116970	123444	118732	126577	134112	258693	377861	125601	115641	68747
19	98922		109946	81008	338672	139935	63401	125908	96790	20609	190306	135641	141663	133346	38663		31822	181218	185631	204295	152852	158721			75820	80838	63524	109816	95237	163482	149815	84944	46041	194601	171022	109364		145834	98694	124516	128503	121451	129433	143024	266415	395448	132620	123218	69199
20	102484		113788	82041	356017	146933	88076	126546	106412	19709	196645	139283	146812	142143			32196	192849	194355	216975	159524	167529			78735	83308	66237	142517	105221	168055	156981	87482	48415	202811	158094	114143				132229	132781	127494	140143	148268	277163	399866	136520	130096	71367
21	103364		113896	88640	370597	162763	85474	133358	115468	20596	194834	139283	157487	144820			32393	206042	203257	224006	158183	172814			78735		69069	142517	105221		177319	95964	50275	217250	175912	123417				137197	139152	130791	143274	152920	291341	417195	142018	137606	72311
22	108336		120601	84223	360560	164377	91674	140610	120068	21661	196755	145766	161501	152116			35315	212865	213465	231332	166215	184521			88836		71590	142517	102848		181786	97997	53041	214601	180097	132558				142645	150052	139071	150615	155771	305852	433689	146555	144399	76975
23	116294		126018		404568	168874	97396	145096	130867	24123	192672	157789	166336	160204			37098	212223	217706	239049	178423	189548			91458		75116	159405	102848		185253	102906	53462	227183	195998	134105					151021	143021		168906	323682		156899	154336	79853
24	123701		130118		401450	172405	104401	148689	79236	24792	192672	153662	171748	168557				212463	229167	246908	183567	191569			91458		77167	158283	125515		188829	100122	54622	235970	202566	136397					153590	75113		170766	333524		164013	155344	83122
25	126206		134823		411364	180902	88623	152870	135492	25140	192672	174668	174628	175254				225970	237179	258244	185439	193826			96113		77910	163744	128267		181067	104458	56412	233787	205476	142749					159220	145543		178610	338767		167584	157943	85910
26	129336		139253		423503	183376	104261	158605	147971	27976	251982	180917	178270	175424				238322	240929	268884	188901	200903			101784				125131		196036	104621		243714	215709	144427					166163	146003		182237	365341		171865	172787	87346
27	126929		117935		443658	195342	114580	165521	157249	27976		187832	185193	180700				238322	246123	272128	193801	209093			103918				125131		201439	105883		246871	220467	150788					166163	159749		192701	391339		178969	176035	91498
28	133559		141258		435259	196255		170198	164271	30208		192835	180736	189702					252436	276847	204734	217226			108661				141322		224341	106243		254569	227892	153020					179743	169486		192819			182074	184334	94564
29	136539		127506		442134	200599		174615	177028	30208		197208	186559	162105					259095			219434							141322		226361	110082			246579	157528					186582	161856		195995			187194	188865	96115
30	136539		158169		492898	215169		183676	185110	32261		202793	193300	192768					261547			230949							127260												186582	175671					192387		98733
31	145039		163574						188181	31604		214726	191931	190304					252437			238846							127260												194327	179389					195692		102164
32			168112							33160		224341		207084								248999																			201483								103543
33			170768							37628				198247								244622																			203936
34			178747							36747				212189																											213393
35			183236							36962				224097																											212095
36			196448							36534				234249																											224145
37			202760							38364				238902
38										40341				238378
39										44011				230346
40														243388
41														248489
42
43
44
45
46
47
48
49
50
51
52
53
54
55
56
57
58
59
60
61
62
63
64
65
66
67
68
69
70
71
72
73
74
75
76
77
78
79
80
81
82
83
84
85
86
87
88
89
90
91
92
93
94
95
96
97
98
99
100
101
102
103
104
105
106
107
108
109
110
111
112
113
114
115
116
117
118
119
120
121
122
123
124
125
126
127
128
129
130
131
132
133
134
135
136
137
138
139
140
141
142
143
144
145
146
147
148
149
150
151
152
153
154
155
156
157
158
159
160
161
162
163
164
165
166
167
168
169
170
171
172
173
174
175
176
177
178
179
180
181
182
183
184
185
186
187
188
189
190
191
192
193
194
195
196
197
198
199
200
201
202
203
204
205
206
207
208
209
210
211
212
213
214
215
216
217
218
219
220
221
222
223
224
225
226
227
228
229
230
231
232
233
234
235
236
237
238
239
240
241
242
243
244
245
246
247
248
249
250
251
252
253
254
255
256
257
258
259
260
261
262
263
264
265
266
267
268
269
270
271
272
273
274
275
276
277
278
279
280
281
282
283
284
285
286
287
288
289
290
291
292
293
294
295
296
297
298
299
[truncated: 8 more columns]

## Sheet: Frame_G1(h)
	Cell 1	Cell 2	Cell 3	Cell 4	Cell 5	Cell 6	Cell 7	Cell 8	Cell 9	Cell 10	Cell 11	Cell 12	Cell 13	Cell 14	Cell 15	Cell 16	Cell 17	Cell 18	Cell 19	Cell 20	Cell 21	Cell 22	Cell 23	Cell 24	Cell 25	Cell 26	Cell 27	Cell 28	Cell 29	Cell 30	Cell 31	Cell 32	Cell 33	Cell 34	Cell 35	Cell 36	Cell 37	Cell 38	Cell 39	Cell 40	Cell 41	Cell 42	Cell 43	Cell 44	Cell 45	Cell 46	Cell 47	Cell 48	Cell 49
0	10.3333	9.66667	1.66667	24	23.6667	17	6	10.6667	9.66667	4.33333	9	6.66667	6.66667	2.66667	2.66667	0.333333	15.3333	15.3333	0.666667	0.666667	7.66667	7.66667	7	7	3.33333	3.33333	3.33333	3.66667	3.33333	0	17.3333	17.6667	5	5.66667	6.66667	0.333333	5	0.666667	1	0.666667	0.333333	26.6667	26.6667	5.66667	5.66667	2.66667	2.33333	7.66667	8
1	10.6667	10	2	24.3333	24	17.3333	6.33333	11	10	4.66667	9.33333	7	7	3	3	0.666667	15.6667	15.6667	1	1	8	8	7.33333	7.33333	3.66667	3.66667	3.66667	4	3.66667	0.333333	17.6667	18	5.33333	6	7	0.666667	5.33333	1	1.33333	1	0.666667	27	27	6	6	3	2.66667	8	8.33333
2	11	10.3333	2.33333	24.6667	24.3333	17.6667	6.66667	11.3333	10.3333	5	9.66667	7.33333	7.33333	3.33333	3.33333	1	16	16	1.33333	1.33333	8.33333	8.33333	7.66667	7.66667	4	4	4	4.33333	4	0.666667	18	18.3333	5.66667	6.33333	7.33333	1	5.66667	1.33333	1.66667	1.33333	1	27.3333	27.3333	6.33333	6.33333	3.33333	3	8.33333	8.66667
3	11.3333	10.6667	2.66667	25	24.6667	18	7	11.6667	10.6667	5.33333	10	7.66667	7.66667	3.66667	3.66667	1.33333	16.3333	16.3333	1.66667	1.66667	8.66667	8.66667	8	8	4.33333	4.33333	4.33333	4.66667	4.33333	1	18.3333	18.6667	6	6.66667	7.66667	1.33333	6	1.66667	2	1.66667	1.33333	27.6667	27.6667	6.66667	6.66667	3.66667	3.33333	8.66667	9
4	11.6667	11	3	25.3333	25	18.3333	7.33333	12	11	5.66667	10.3333	8	8	4	4	1.66667	16.6667	16.6667	2	2	9	9	8.33333	8.33333	4.66667	4.66667	4.66667	5	4.66667	1.33333	18.6667	19	6.33333	7	8	1.66667	6.33333	2	2.33333	2	1.66667	28	28	7	7	4	3.66667	9	9.33333
5	12	11.3333	3.33333	25.6667	25.3333	18.6667	7.66667	12.3333	11.3333	6	10.6667	8.33333	8.33333	4.33333	4.33333	2	17	17	2.33333	2.33333	9.33333	9.33333	8.66667	8.66667	5	5	5	5.33333	5	1.66667	19	19.3333	6.66667	7.33333	8.33333	2	6.66667	2.33333	2.66667	2.33333	2	28.3333	28.3333	7.33333	7.33333	4.33333	4	9.33333	9.66667
6	12.3333	11.6667	3.66667	26	25.6667	19	8	12.6667	11.6667	6.33333	11	8.66667	8.66667	4.66667	4.66667	2.33333	17.3333	17.3333	2.66667	2.66667	9.66667	9.66667	9	9	5.33333	5.33333	5.33333	5.66667	5.33333	2	19.3333	19.6667	7	7.66667	8.66667	2.33333	7	2.66667	3	2.66667	2.33333	28.6667	28.6667	7.66667	7.66667	4.66667	4.33333	9.66667	10
7	12.6667	12	4	26.3333	26	19.3333	8.33333	13	12	6.66667	11.3333	9	9	5	5	2.66667	17.6667	17.6667	3	3	10	10	9.33333	9.33333	5.66667	5.66667	5.66667	6	5.66667	2.33333	19.6667	20	7.33333	8	9	2.66667	7.33333	3	3.33333	3	2.66667	29	29	8	8	5	4.66667	10	10.3333
8	13	12.3333	4.33333	26.6667	26.3333	19.6667	8.66667	13.3333	12.3333	7	11.6667	9.33333	9.33333	5.33333	5.33333	3	18	18	3.33333	3.33333	10.3333	10.3333	9.66667	9.66667	6	6	6	6.33333	6	2.66667	20	20.3333	7.66667	8.33333	9.33333	3	7.66667	3.33333	3.66667	3.33333	3	29.3333	29.3333	8.33333	8.33333	5.33333	5	10.3333	10.6667
9	13.3333	12.6667	4.66667	27	26.6667	20	9	13.6667	12.6667	7.33333	12	9.66667	9.66667	5.66667	5.66667	3.33333	18.3333	18.3333	3.66667	3.66667	10.6667	10.6667	10	10	6.33333	6.33333	6.33333	6.66667	6.33333	3	20.3333	20.6667	8	8.66667	9.66667	3.33333	8	3.66667	4	3.66667	3.33333	29.6667	29.6667	8.66667	8.66667	5.66667	5.33333	10.6667	11
10	13.6667	13	5	27.3333	27	20.3333	9.33333	14		7.66667	12.3333	10	10	6	6	3.66667	18.6667	18.6667	4	4	11	11	10.3333	10.3333	6.66667	6.66667	6.66667	7	6.66667	3.33333	20.6667	21	8.33333	9	10	3.66667	8.33333	4	4.33333	4	3.66667	30	30	9	9	6	5.66667	11	11.3333
11	14	13.3333	5.33333	27.6667	27.3333	20.6667	9.66667	14.3333		8	12.6667	10.3333	10.3333	6.33333	6.33333	4	19	19	4.33333	4.33333	11.3333	11.3333	10.6667	10.6667	7	7	7	7.33333	7	3.66667	21	21.3333	8.66667	9.33333	10.3333	4	8.66667	4.33333	4.66667	4.33333	4	30.3333	30.3333	9.33333		6.33333	6	11.3333	11.6667
12	14.3333	13.6667	5.66667	28			10	14.6667		8.33333	13	10.6667	10.6667	6.66667	6.66667	4.33333	19.3333	19.3333	4.66667	4.66667	11.6667	11.6667		11	7.33333	7.33333	7.33333	7.66667	7.33333	4	21.3333	21.6667	9	9.66667	10.6667	4.33333	9	4.66667	5	4.66667	4.33333	30.6667	30.6667	9.66667		6.66667	6.33333	11.6667	12
13	14.6667	14	6	28.3333			10.3333	15		8.66667	13.3333	11	11	7	7	4.66667	19.6667	19.6667	5	5	12	12		11.3333	7.66667	7.66667	7.66667	8	7.66667	4.33333	21.6667	22	9.33333	10	11	4.66667	9.33333	5	5.33333	5	4.66667	31	31			7	6.66667	12	12.3333
14	15	14.3333	6.33333	28.6667			10.6667	15.3333		9	13.6667			7.33333	7.33333	5	20	20	5.33333	5.33333	12.3333	12.3333			8	8	8	8.33333	8	4.66667	22	22.3333	9.66667	10.3333	11.3333	5	9.66667	5.33333	5.66667	5.33333	5	31.3333	31.3333			7.33333	7	12.3333	12.6667
15	15.3333	14.6667	6.66667	29			11	15.6667		9.33333	14			7.66667	7.66667	5.33333	20.3333	20.3333	5.66667	5.66667	12.6667	12.6667			8.33333	8.33333	8.33333	8.66667	8.33333	5	22.3333	22.6667	10	10.6667	11.6667	5.33333	10	5.66667	6	5.66667	5.33333	31.6667				7.66667	7.33333	12.6667	13
16	15.6667	15	7	29.3333			11.3333	16		9.66667	14.3333			8	8	5.66667	20.6667		6	6	13	13			8.66667	8.66667	8.66667	9		5.33333	22.6667	23	10.3333	11		5.66667	10.3333	6	6.33333	6	5.66667	32				8	7.66667	13	13.3333
17	16	15.3333	7.33333	29.6667				16.3333		10	14.6667			8.33333	8.33333	6	21		6.33333	6.33333	13.3333	13.3333			9	9	9	9.33333		5.66667	23	23.3333	10.6667	11.3333		6	10.6667	6.33333	6.66667	6.33333	6	32.3333				8.33333	8	13.3333	13.6667
18	16.3333	15.6667	7.66667	30				16.6667		10.3333	15			8.66667	8.66667	6.33333	21.3333		6.66667	6.66667	13.6667	13.6667			9.33333	9.33333	9.33333	9.66667		6		23.6667	11	11.6667		6.33333	11	6.66667	7	6.66667	6.33333	32.6667				8.66667	8.33333	13.6667	14
19	16.6667	16	8	30.3333				17		10.6667	15.3333			9	9	6.66667	21.6667		7	7	14	14			9.66667	9.66667	9.66667	10		6.33333		24	11.3333	12		6.66667	11.3333	7	7.33333	7	6.66667	33				9	8.66667	14	14.3333
20	17	16.3333	8.33333	30.6667				17.3333		11	15.6667			9.33333	9.33333	7	22		7.33333	7.33333	14.3333				10	10	10			6.66667		24.3333	11.6667	12.3333		7	11.6667	7.33333	7.66667	7.33333	7	33.3333				9.33333	9	14.3333	14.6667
21	17.3333	16.6667	8.66667	31				17.6667		11.3333	16			9.66667	9.66667	7.33333	22.3333		7.66667	7.66667	14.6667				10.3333	10.3333	10.3333			7		24.6667	12	12.6667		7.33333	12	7.66667	8	7.66667	7.33333	33.6667				9.66667	9.33333	14.6667	15
22	17.6667	17	9	31.3333				18		11.6667	16.3333			10	10	7.66667	22.6667		8	8	15				10.6667	10.6667	10.6667			7.33333		25	12.3333	13		7.66667	12.3333	8	8.33333	8	7.66667	34				10	9.66667	15	15.3333
23	18	17.3333	9.33333					18.3333		12	16.6667			10.3333	10.3333	8	23		8.33333		15.3333				11	11	11			7.66667		25.3333	12.6667	13.3333		8	12.6667	8.33333	8.66667	8.33333	8	34.3333				10.3333	10	15.3333	15.6667
24	18.3333	17.6667	9.66667					18.6667		12.3333	17			10.6667		8.33333			8.66667		15.6667				11.3333	11.3333	11.3333			8		25.6667	13	13.6667		8.33333	13	8.66667	9	8.66667	8.33333	34.6667				10.6667	10.3333	15.6667	16
25	18.6667	18	10					19		12.6667	17.3333			11		8.66667			9		16				11.6667		11.6667			8.33333		26	13.3333	14		8.66667	13.3333	9	9.33333	9	8.66667	35				11	10.6667	16	16.3333
26	19	18.3333	10.3333					19.3333		13	17.6667			11.3333		9			9.33333		16.3333				12		12			8.66667		26.3333	13.6667	14.3333		9	13.6667	9.33333	9.66667	9.33333	9	35.3333				11.3333	11	16.3333	16.6667
27	19.3333	18.6667	10.6667					19.6667		13.3333	18			11.6667		9.33333					16.6667				12.3333		12.3333					26.6667	14	14.6667		9.33333	14	9.66667	10	9.66667	9.33333	35.6667				11.6667	11.3333	16.6667	17
28	19.6667	19	11					20		13.6667	18.3333					9.66667					17				12.6667		12.6667					27	14.3333	15		9.66667	14.3333	10	10.3333	10	9.66667	36				12	11.6667	17	17.3333
29	20	19.3333	11.3333					20.3333		14	18.6667														13		13					27.3333	14.6667	15.3333		10	14.6667	10.3333	10.6667	10.3333	10	36.3333				12.3333	12	17.3333	17.6667
30	20.3333	19.6667	11.6667					20.6667		14.3333	19														13.3333							27.6667		15.6667		10.3333	15	10.6667	11	10.6667	10.3333					12.6667	12.3333	17.6667	18
31	20.6667	20	12					21		14.6667	19.3333														13.6667							28		16		10.6667	15.3333	11	11.3333	11	10.6667							18	18.3333
32	21	20.3333	12.3333					21.3333		15	19.6667														14							28.3333		16.3333		11	15.6667	11.3333	11.6667	11.3333	11							18.3333	18.6667
33	21.3333	20.6667	12.6667					21.6667		15.3333	20														14.3333							28.6667		16.6667		11.3333	16	11.6667	12	11.6667	11.3333							18.6667	19
34	21.6667	21	13					22		15.6667	20.3333														14.6667							29		17		11.6667	16.3333	12	12.3333	12	11.6667							19	19.3333
35	22	21.3333	13.3333					22.3333		16	20.6667																					29.3333		17.3333		12	16.6667	12.3333	12.6667	12.3333	12							19.3333	19.6667
36	22.3333	21.6667	13.6667					22.6667		16.3333	21																					29.6667				12.3333	17	12.6667	13	12.6667	12.3333							19.6667	20
37	22.6667	22	14					23		16.6667	21.3333																					30				12.6667	17.3333	13	13.3333	13	12.6667							20	20.3333
38	23	22.3333	14.3333					23.3333		17	21.6667																					30.3333				13	17.6667	13.3333	13.6667	13.3333	13							20.3333	20.6667
39	23.3333	22.6667	14.6667					23.6667		17.3333	22																					30.6667					18	13.6667	14	13.6667								20.6667	21
40	23.6667	23						24		17.6667	22.3333																					31					18.3333	14	14.3333									21	21.3333
41	24	23.3333						24.3333		18	22.6667																					31.3333					18.6667	14.3333	14.6667									21.3333	21.6667
42	24.3333	23.6667								18.3333	23																					31.6667					19	14.6667	15									21.6667	22
43	24.6667	24								18.6667	23.3333																					32					19.3333	15	15.3333									22	22.3333
44	25	24.3333								19	23.6667																					32.3333					19.6667	15.3333	15.6667									22.3333	22.6667
45	25.3333	24.6667								19.3333	24																					32.6667					20	15.6667	16									22.6667	23
46	25.6667	25								19.6667	24.3333																					33					20.3333	16	16.3333									23	23.3333
47	26	25.3333								20	24.6667																					33.3333					20.6667	16.3333	16.6667									23.3333	23.6667
48	26.3333	25.6667									25																										21	16.6667	17									23.6667	24
49	26.6667	26									25.3333																										21.3333	17	17.3333									24	24.3333
50		26.3333									25.6667																										21.6667	17.3333	17.6667									24.3333	24.6667
51		26.6667									26																										22	17.6667	18									24.6667	25
52		27									26.3333																										22.3333	18	18.3333									25	25.3333
53		27.3333									26.6667																										22.6667	18.3333	18.6667									25.3333	25.6667
54		27.6667									27																										23	18.6667	19									25.6667	26
55		28									27.3333																										23.3333	19	19.3333									26	26.3333
56		28.3333									27.6667																										23.6667	19.3333	19.6667									26.3333	26.6667
57		28.6667									28																										24		20									26.6667	27
58		29									28.3333																										24.3333		20.3333									27	27.3333
59		29.3333									28.6667																										24.6667											27.3333	27.6667
60		29.6667									29																										25											27.6667	28
61		30									29.3333																										25.3333											28
62		30.3333									29.6667																										25.6667											28.3333
63											30																										26											28.6667
64											30.3333																										26.3333											29
65											30.6667																																					29.3333
66											31																																					29.6667
67											31.3333																																					30
68											31.6667
69											32
70											32.3333
71											32.6667
72											33
73											33.3333
74											33.6667
75											34
76											34.3333
77											34.6667
78											35
79											35.3333
80											35.6667
81											36
82											36.3333
83
84
85
86
87
88
89
90
91
92
93
94
95
96
97
98
99
100
101
102
103
104
105
106
107
108
109
110
111
112
113
114
115
116
117
118
119
120
121
122
123
124
125
126
127
128
129
130
131
132
133
134
135
136
137
138
139
140
141
142
143
144
145
146
147
148
149
150
151
152
153
154
155
156
157
158
159
160
161
162
163
164
165
166
167
168
169
170
171
172
173
174
175
176
177
178
179
180
181
182
183
184
185
186
187
188
189
190
191
192
193
194
195
196
197
198
199
200
201
202
203
204
205
206
207
208
209
210
211
212
213
214
215
216
217
218
219
220
221
222
223
224
225
226
227
228
229
230
231
232
233
234
235
236
237
238
239
240
241
242
243
244
245
246
247
248
249
250
251
252
253
254
255
256
257
258
259
260
261
262
263
264
265
266
267
268
269
270
271
272
273
274
275
276
277
278
279
280
281
282
283
284
285
286
287
288
289
290
291
292
293
294
295
296
297
298
299
[truncated: 16 more columns]

## Sheet: Frame_SG2(h)
	Cell 1	Cell 2	Cell 3	Cell 4	Cell 5	Cell 6	Cell 7	Cell 8	Cell 9	Cell 10	Cell 11	Cell 12	Cell 13	Cell 14	Cell 15	Cell 16	Cell 17	Cell 18	Cell 19	Cell 20	Cell 21	Cell 22	Cell 23	Cell 24	Cell 25	Cell 26	Cell 27	Cell 28	Cell 29	Cell 30	Cell 31	Cell 32	Cell 33	Cell 34	Cell 35	Cell 36	Cell 37	Cell 38	Cell 39	Cell 40	Cell 41	Cell 42	Cell 43	Cell 44	Cell 45	Cell 46	Cell 47	Cell 48	Cell 49
0	10.6667	28.3333	2.33333	21.3333	13	13.6667	14.6667	12.6667	12	9.66667	13.3333	11.6667	11.3333	7.66667	6	21	3.33333	8	10	9	18.3333	15.3333	0	11.6667	12.6667	12.6667	14.3333	12	9.66667	9.33333	5.33333	16	18.3333	13	14	6.33333	17	14.3333	10	9.66667	13.3333	15.3333	15	14.6667	7.66667	6.33333	12	12.3333	14
1	11	28.6667	2.66667	21.6667	13.3333	14	15	13	12.3333	10	13.6667	12	11.6667	8	6.33333	21.3333	3.66667	8.33333	10.3333	9.33333	18.6667	15.6667	0.333333	12	13	13	14.6667	12.3333	10	9.66667	5.66667	16.3333	18.6667	13.3333	14.3333	6.66667	17.3333	14.6667	10.3333	10	13.6667	15.6667	15.3333	15	8	6.66667	12.3333	12.6667	14.3333
2	11.3333	29	3	22	13.6667	14.3333	15.3333	13.3333	12.6667	10.3333	14	12.3333	12	8.33333	6.66667	21.6667	4	8.66667	10.6667	9.66667	19	16	0.666667	12.3333	13.3333	13.3333	15	12.6667	10.3333	10	6	16.6667	19	13.6667	14.6667	7	17.6667	15	10.6667	10.3333	14	16	15.6667	15.3333	8.33333	7	12.6667	13	14.6667
3	11.6667	29.3333	3.33333	22.3333	14	14.6667	15.6667	13.6667	13	10.6667	14.3333	12.6667	12.3333	8.66667	7	22	4.33333	9	11	10	19.3333	16.3333	1	12.6667	13.6667	13.6667	15.3333	13	10.6667	10.3333	6.33333	17	19.3333	14	15	7.33333	18	15.3333	11	10.6667	14.3333	16.3333	16	15.6667	8.66667	7.33333	13	13.3333	15
4	12	29.6667	3.66667	22.6667	14.3333	15	16	14	13.3333	11	14.6667	13	12.6667	9	7.33333	22.3333	4.66667	9.33333	11.3333	10.3333	19.6667	16.6667	1.33333	13	14	14	15.6667	13.3333	11	10.6667	6.66667	17.3333	19.6667	14.3333	15.3333	7.66667	18.3333	15.6667	11.3333	11	14.6667	16.6667	16.3333	16	9	7.66667	13.3333	13.6667	15.3333
5	12.3333	30	4	23	14.6667	15.3333	16.3333	14.3333	13.6667	11.3333	15	13.3333	13	9.33333	7.66667	22.6667	5	9.66667	11.6667	10.6667	20	17	1.66667	13.3333	14.3333	14.3333	16	13.6667	11.3333	11	7	17.6667	20	14.6667	15.6667	8	18.6667	16	11.6667	11.3333	15	17	16.6667	16.3333	9.33333	8	13.6667	14	15.6667
6	12.6667	30.3333	4.33333	23.3333	15	15.6667	16.6667	14.6667	14	11.6667	15.3333	13.6667	13.3333	9.66667	8	23	5.33333	10	12	11	20.3333	17.3333	2	13.6667	14.6667	14.6667	16.3333	14	11.6667	11.3333	7.33333	18	20.3333	15	16	8.33333	19	16.3333	12	11.6667	15.3333	17.3333	17	16.6667	9.66667	8.33333	14	14.3333	16
7	13	30.6667	4.66667	23.6667	15.3333	16	17	15	14.3333	12	15.6667	14	13.6667	10	8.33333	23.3333	5.66667	10.3333	12.3333	11.3333	20.6667	17.6667	2.33333	14	15	15	16.6667	14.3333	12	11.6667	7.66667	18.3333	20.6667	15.3333	16.3333	8.66667	19.3333	16.6667	12.3333	12	15.6667	17.6667	17.3333	17	10	8.66667	14.3333	14.6667	16.3333
8	13.3333	31	5	24	15.6667	16.3333	17.3333	15.3333	14.6667	12.3333	16	14.3333	14	10.3333	8.66667	23.6667	6	10.6667	12.6667	11.6667	21	18	2.66667	14.3333	15.3333	15.3333	17	14.6667	12.3333	12	8	18.6667	21	15.6667	16.6667	9	19.6667	17	12.6667	12.3333	16	18	17.6667	17.3333	10.3333	9	14.6667	15	16.6667
9	13.6667	31.3333	5.33333	24.3333	16	16.6667	17.6667	15.6667	15	12.6667	16.3333	14.6667	14.3333	10.6667	9	24	6.33333	11	13	12	21.3333	18.3333	3	14.6667	15.6667	15.6667	17.3333	15	12.6667	12.3333	8.33333	19	21.3333	16	17	9.33333	20	17.3333	13	12.6667	16.3333	18.3333	18	17.6667	10.6667	9.33333	15	15.3333	17
10	14	31.6667	5.66667	24.6667	16.3333	17	18	16	15.3333	13	16.6667	15	14.6667	11	9.33333	24.3333	6.66667	11.3333	13.3333	12.3333	21.6667	18.6667	3.33333	15	16	16	17.6667	15.3333	13	12.6667	8.66667	19.3333	21.6667	16.3333	17.3333	9.66667	20.3333	17.6667	13.3333	13	16.6667	18.6667	18.3333	18	11	9.66667	15.3333	15.6667	17.3333
11	14.3333	32	6	25	16.6667	17.3333	18.3333	16.3333	15.6667	13.3333	17	15.3333	15	11.3333	9.66667	24.6667	7	11.6667	13.6667	12.6667	22	19	3.66667		16.3333	16.3333	18	15.6667	13.3333	13	9	19.6667	22	16.6667	17.6667	10	20.6667	18	13.6667	13.3333	17	19	18.6667	18.3333	11.3333	10	15.6667	16	17.6667
12	14.6667		6.33333	25.3333	17	17.6667	18.6667	16.6667	16	13.6667	17.3333	15.6667	15.3333	11.6667	10		7.33333	12	14	13	22.3333	19.3333	4		16.6667	16.6667	18.3333	16	13.6667	13.3333	9.33333	20	22.3333	17	18	10.3333	21	18.3333	14	13.6667	17.3333	19.3333	19	18.6667	11.6667	10.3333	16	16.3333	18
13	15		6.66667	25.6667	17.3333	18	19	17	16.3333	14	17.6667	16	15.6667	12	10.3333		7.66667	12.3333	14.3333	13.3333	22.6667	19.6667	4.33333		17	17	18.6667	16.3333	14	13.6667	9.66667	20.3333	22.6667	17.3333	18.3333	10.6667	21.3333	18.6667	14.3333	14	17.6667	19.6667	19.3333	19	12	10.6667	16.3333	16.6667	18.3333
14	15.3333		7	26	17.6667	18.3333	19.3333	17.3333	16.6667	14.3333	18	16.3333	16	12.3333	10.6667		8	12.6667	14.6667	13.6667	23	20	4.66667		17.3333	17.3333	19	16.6667	14.3333	14	10	20.6667	23	17.6667	18.6667	11	21.6667	19	14.6667	14.3333	18	20	19.6667	19.3333	12.3333	11	16.6667	17	18.6667
15	15.6667		7.33333	26.3333	18	18.6667	19.6667	17.6667	17	14.6667	18.3333	16.6667	16.3333	12.6667	11		8.33333	13	15	14	23.3333	20.3333	5		17.6667	17.6667	19.3333	17	14.6667	14.3333	10.3333	21	23.3333	18	19	11.3333	22	19.3333	15	14.6667	18.3333	20.3333	20	19.6667	12.6667	11.3333	17	17.3333	19
16	16		7.66667	26.6667	18.3333	19	20	18	17.3333	15	18.6667	17	16.6667	13	11.3333		8.66667	13.3333	15.3333	14.3333	23.6667	20.6667	5.33333		18	18	19.6667	17.3333	15	14.6667	10.6667	21.3333	23.6667	18.3333	19.3333	11.6667		19.6667	15.3333	15	18.6667	20.6667	20.3333	20	13	11.6667	17.3333	17.6667	19.3333
17	16.3333		8	27	18.6667	19.3333	20.3333	18.3333	17.6667	15.3333	19	17.3333	17	13.3333	11.6667		9	13.6667	15.6667	14.6667	24	21	5.66667		18.3333	18.3333	20	17.6667	15.3333	15	11	21.6667	24	18.6667	19.6667	12		20	15.6667	15.3333	19	21	20.6667	20.3333	13.3333	12	17.6667	18	19.6667
18	16.6667		8.33333	27.3333	19	19.6667	20.6667	18.6667	18	15.6667	19.3333	17.6667	17.3333	13.6667	12		9.33333	14	16	15	24.3333	21.3333	6		18.6667	18.6667	20.3333	18	15.6667	15.3333	11.3333	22	24.3333	19	20	12.3333		20.3333	16	15.6667	19.3333	21.3333	21	20.6667	13.6667	12.3333	18	18.3333	20
19	17		8.66667	27.6667	19.3333	20	21	19	18.3333	16	19.6667	18	17.6667	14	12.3333		9.66667	14.3333	16.3333	15.3333	24.6667	21.6667			19	19	20.6667	18.3333	16	15.6667	11.6667	22.3333	24.6667	19.3333	20.3333	12.6667		20.6667	16.3333	16	19.6667	21.6667	21.3333	21	14	12.6667	18.3333	18.6667	20.3333
20	17.3333		9	28	19.6667	20.3333	21.3333	19.3333	18.6667	16.3333	20	18.3333	18	14.3333			10	14.6667	16.6667	15.6667	25	22			19.3333	19.3333	21	18.6667	16.3333	16	12	22.6667	25	19.6667	20.6667	13				16.3333	20	22	21.6667	21.3333	14.3333	13	18.6667	19	20.6667
21	17.6667		9.33333	28.3333	20	20.6667	21.6667	19.6667	19	16.6667	20.3333	18.6667	18.3333	14.6667			10.3333	15	17	16	25.3333	22.3333			19.6667		21.3333	19	16.6667		12.3333	23	25.3333	20	21	13.3333				16.6667	20.3333	22.3333	22	21.6667	14.6667	13.3333	19	19.3333	21
22	18		9.66667	28.6667	20.3333	21	22	20	19.3333	17	20.6667	19	18.6667	15			10.6667	15.3333	17.3333	16.3333	25.6667	22.6667			20		21.6667	19.3333	17		12.6667	23.3333	25.6667	20.3333	21.3333	13.6667				17	20.6667	22.6667	22.3333	22	15	13.6667	19.3333	19.6667	21.3333
23	18.3333		10		20.6667	21.3333	22.3333	20.3333	19.6667	17.3333	21	19.3333	19	15.3333			11	15.6667	17.6667	16.6667	26	23			20.3333		22	19.6667	17.3333		13	23.6667	26	20.6667	21.6667	14					21	23		22.3333	15.3333		19.6667	20	21.6667
24	18.6667		10.3333		21	21.6667	22.6667	20.6667	20	17.6667	21.3333	19.6667	19.3333	15.6667				16	18	17	26.3333	23.3333			20.6667		22.3333	20	17.6667		13.3333	24	26.3333	21	22	14.3333					21.3333	23.3333		22.6667	15.6667		20	20.3333	22
25	19		10.6667		21.3333	22	23	21	20.3333	18	21.6667	20	19.6667	16				16.3333	18.3333	17.3333	26.6667	23.6667			21		22.6667	20.3333	18		13.6667	24.3333	26.6667	21.3333	22.3333	14.6667					21.6667	23.6667		23	16		20.3333	20.6667	22.3333
26	19.3333		11		21.6667	22.3333	23.3333	21.3333	20.6667	18.3333	22	20.3333	20	16.3333				16.6667	18.6667	17.6667	27	24			21.3333				18.3333		14	24.6667		21.6667	22.6667	15					22	24		23.3333	16.3333		20.6667	21	22.6667
27	19.6667		11.3333		22	22.6667	23.6667	21.6667	21	18.6667		20.6667	20.3333	16.6667				17	19	18	27.3333	24.3333			21.6667				18.6667		14.3333	25		22	23	15.3333					22.3333	24.3333		23.6667	16.6667		21	21.3333	23
28	20		11.6667		22.3333	23		22	21.3333	19		21	20.6667	17					19.3333	18.3333	27.6667	24.6667			22				19		14.6667	25.3333		22.3333	23.3333	15.6667					22.6667	24.6667		24			21.3333	21.6667	23.3333
29	20.3333		12		22.6667	23.3333		22.3333	21.6667	19.3333		21.3333	21	17.3333					19.6667			25							19.3333		15	25.6667			23.6667	16					23	25		24.3333			21.6667	22	23.6667
30	20.6667		12.3333		23	23.6667		22.6667	22	19.6667		21.6667	21.3333	17.6667					20			25.3333							19.6667												23.3333	25.3333					22		24
31	21		12.6667						22.3333	20		22	21.6667	18					20.3333			25.6667							20												23.6667	25.6667					22.3333		24.3333
32			13							20.3333		22.3333		18.3333								26																			24								24.6667
33			13.3333							20.6667				18.6667								26.3333																			24.3333
34			13.6667							21				19																											24.6667
35			14							21.3333				19.3333																											25
36			14.3333							21.6667				19.6667																											25.3333
37			14.6667							22				20
38										22.3333				20.3333
39										22.6667				20.6667
40														21
41														21.3333
42
43
44
45
46
47
48
49
50
51
52
53
54
55
56
57
58
59
60
61
62
63
64
65
66
67
68
69
70
71
72
73
74
75
76
77
78
79
80
81
82
83
84
85
86
87
88
89
90
91
92
93
94
95
96
97
98
99
100
101
102
103
104
105
106
107
108
109
110
111
112
113
114
115
116
117
118
119
120
121
122
123
124
125
126
127
128
129
130
131
132
133
134
135
136
137
138
139
140
141
142
143
144
145
146
147
148
149
150
151
152
153
154
155
156
157
158
159
160
161
162
163
164
165
166
167
168
169
170
171
172
173
174
175
176
177
178
179
180
181
182
183
184
185
186
187
188
189
190
191
192
193
194
195
196
197
198
199
200
201
202
203
204
205
206
207
208
209
210
211
212
213
214
215
216
217
218
219
220
221
222
223
224
225
226
227
228
229
230
231
232
233
234
235
236
237
238
239
240
241
242
243
244
245
246
247
248
249
250
251
252
253
254
255
256
257
258
259
260
261
262
263
264
265
266
267
268
269
270
271
272
273
274
275
276
277
278
279
280
281
282
283
284
285
286
287
288
289
290
291
292
293
294
295
296
297
298
299
[truncated: 8 more columns]

## Sheet: Half-life_G1(h)
	Cell 1	Cell 2	Cell 3	Cell 4	Cell 5	Cell 6	Cell 7	Cell 8	Cell 9	Cell 10	Cell 11	Cell 12	Cell 13	Cell 14	Cell 15	Cell 16	Cell 17	Cell 18	Cell 19	Cell 20	Cell 21	Cell 22	Cell 23	Cell 24	Cell 25	Cell 26	Cell 27	Cell 28	Cell 29	Cell 30	Cell 31	Cell 32	Cell 33	Cell 34	Cell 35	Cell 36	Cell 37	Cell 38	Cell 39	Cell 40	Cell 41	Cell 42	Cell 43	Cell 44	Cell 45	Cell 46	Cell 47	Cell 48	Cell 49
0	10.4067	11.4865	7.52547	8.85774	7.79185	8.83016	8.12317	20.2934	38.1952	41.6219	8.507	17.6503	22.2279	8.9254	10.1409	13.2805	8.26357	5.01409	9.48969	5.5582	15.2731	5.3578	8.63078	10.9794	8.21773	15.5832	5.17214	11.4645	4.83143	5.79061	7.03325	15.3777	9.36307	10.3798	7.8429	11.2559	26.7208	14.2381	9.55736	7.10501	4.08886	4.75521	9.1084	11.1172	4.77677	4.53506	5.49403	10.1162	9.25272
[truncated: 10 more columns]

## Sheet: Half-life_SG2(h)
	Cell 1	Cell 2	Cell 3	Cell 4	Cell 5	Cell 6	Cell 7	Cell 8	Cell 9	Cell 10	Cell 11	Cell 12	Cell 13	Cell 14	Cell 15	Cell 16	Cell 17	Cell 18	Cell 19	Cell 20	Cell 21	Cell 22	Cell 23	Cell 24	Cell 25	Cell 26	Cell 27	Cell 28	Cell 29	Cell 30	Cell 31	Cell 32	Cell 33	Cell 34	Cell 35	Cell 36	Cell 37	Cell 38	Cell 39	Cell 40	Cell 41	Cell 42	Cell 43	Cell 44	Cell 45	Cell 46	Cell 47
0	8.40532	6.6657	7.62551	14.8602	9.77465	5.32999	4.91019	7.34967	11.1711	8.22113	7.51189	8.23902	13.427	12.6327	10.8111	7.60634	8.33085	21.4594	15.6229	4.04985	13.8895	27.2031	7.39576	7.7448	14.8803	6.85606	7.37147	14.2747	5.58083	21.6872	7.7488	8.20965	24.7995	12.5127	5.01643	10.8284	9.09824	11.6758	13.7742	9.21611	15.254	12.4187	13.5134	5.11511	5.46705	7.22325	8.4529
