# Supplementary material for: The G1-S transition is promoted by Rb degradation via the E3 ligase UBR5
Source: Sci Adv. 2024 Oct 23;10(43):eadq6858. doi: 10.1126/sciadv.adq6858 (PMC11498223; doi:10.1126/sciadv.adq6858)
Supplement: Supplementary file 2 — Tables S1 to S36 [file sciadv.adq6858_tables_s1_to_s36.zip › adq6858_table_s6.xlsx]

## Sheet: Clover_total_G1
	Cell 1	Cell 2	Cell 3	Cell 4	Cell 5	Cell 6	Cell 7	Cell 8	Cell 9	Cell 10	Cell 11	Cell 12	Cell 13	Cell 14	Cell 15	Cell 16	Cell 17	Cell 18	Cell 19	Cell 20	Cell 21	Cell 22	Cell 23	Cell 24	Cell 25	Cell 26	Cell 27	Cell 28	Cell 29	Cell 30	Cell 31	Cell 32	Cell 33	Cell 34	Cell 35	Cell 36	Cell 37	Cell 38	Cell 39	Cell 40	Cell 41	Cell 42	Cell 43	Cell 44	Cell 45	Cell 46	Cell 47	Cell 48	Cell 49
0	2860775	3394783	3067612	2940123	3360745	4634709	1744438	1069722	977563	537215	649815	433447	502779	2440695	2825838	371835	428596	198023	169764	2170275	1056063	1099891	299232	365329	1615796	1763162	803123	811154	365941	710583	1657536	709550	827180	3558395	3741122	844385	1116555	1078115	564828	667525	278536	244284	3318357	1422225	1830465	657223	645813	276814	307902
1	3103650	3758993	3765209	3172551	3683313	3550099	1617761	872046	994086	426639	624929	402552	503108	2690601	2815064	346113	399902	175685	166475	2073857	1013144	1136557	318293	296431	1761240	1706648	782680	815212	440576	701666	1689476	694883	685657	3578158	3782666	781705	1107295	1085213	519057	575090	267285	241856	3469196	1433060	1527202	662682	679948	269233	286548
2	3303355	3904532	3940811	3408993	3930824	3840311	1669378	819361	1012193	420254	665072	397102	505742	2531532	2777358	328210	354589	161353	155796	2049325	995734	1158079	323256	300872	1762481	1810901	806964	809175	446525	681043	1665564	675062	695146	3585918	3747223	755875	1104991	1139010	525948	580094	235739	258729	3533516	1410354	1512133	657353	685322	281200	292969
3	3463838	3921017	3993538	3641308	3974057	3879878	1715308	871244	1042320	415669	699026	390124	498427	2552989	2822723	330759	353875	143300	133702	2048401	1018907	1125042	317295	303035	1771170	1802604	783576	793120	481762	773814	1664278	640233	694178	3623052	3665766	782536	1046471	1087289	533220	567717	229389	231313	3549587	1497406	1480133	632442	657827	277632	287674
4	3636204	3845154	3945040	3750396	3987835	3929601	1704247	971411	1045833	416026	721373	384825	500480	2559001	2822799	326814	352741	139008	132651	2102610	998217	1103570	308980	293557	1793839	1809705	757126	773879	472183	732458	1666853	629019	667048	3605667	3672478	774861	1025361	1044506	521531	561967	218576	214805	3522668	1479080	1451356	633827	637989	279815	280180
5	3674502	3818047	3969586	3743956	4033025	3993089	1699518	977039	1018920	406805	726612	381459	504121	2479203	2874415	330875	367055	133654	128982	2105995	1006545	1152719	281824	297280	1813777	1806246	731023	877466	471121	754044	1641697	635154	641005	3555136	3640624	738566	979364	1024574	520142	557141	209729	206738	3472357	1499756	1427527	658836	642856	279269	267654
6	3900218	3761153	3870234	3920699	4025855	3933832	1672716	1008077	997900	406279	753439	376684	495861	2467578	2920891	324558	354802	126737	125196	2110898	1011397	1148002	288992	263518	1834820	1800620	868545	856492	512276	729325	1623443	643778	653340	3546805	3596757	773328	936327	1014845	515500	555999	179796	180548	3541890	1556495	1441641	656118	668885	273104	265553
7	4014977	3714974	3839291	4112172	4087710	3965316	1690951	1045650	1030925	414456	766616	386598	497861	2489395	2799667	316724	345638	120455	119926	2082308	1005920	1161597	316271	264495	1814161	1826432	811997	870988	563081	707664	1606540	717088	653340	3493539	3630797	788567	993061	1094993	514695	552953	180961	171929	3537905	1577212	1421521	639635	668510	271528	268107
8	4330096	3771411	3821196	4407634			1875780	1057923	1067185	399363	794040	391979	491202	2547769	2719939	302164		117880	114945	2161123	1006811	1110867	296042	290154	1772525	1823879	858287	853776	636956	719003	1625768	646538	643728	3558177	3589741	765865	976427	1111654	510791	545383	190317	169255	3528536	1560730	1413342	641607	660671	268649	252046
9	4480923			4545005			1780696	1072439	1062169	385352	835460		479694	2704402	2603742	315464		111194	115367	2146687	974370	1071062	272111	289331	1747007	1823074	886894	885660	720615	703488	1578006	618049		3499428	3615967	738127	973455	1067396	509915	539022	175355	165733	3517326	1551939	1503303	637466	650294	274812	239011
10	4822259			4746572			1747942	1070855	1103374	375120	904162		478976	2655355	2636563	308521		100018	111382	2143617	962599	1077723	272153	268924	1753438	1809553	857280	879239	712981	717466	1559605	553836		3419900	3482730	729795	966346	1091835	508901	531169	168739	165407	3407921	1549464	1494506	630522		278729	236581
11	5194379			4905790			1786372	1088494	1133480	364669	894150		462869	2557720	2608625	308675		97486	106809	2138302	969678	1098434	299592	271720	1807886	1792367	850969	853708	777743	702660	1596386	540256		3326789	3464504	714375	983357	1166422	506586	533109	164625		3386408	1548585	1523457	632143		254871	234769
12				5242935			1794539	1120575	1180106	371837	910252		438536	2541222	2571288	313347		81085		2136645		1089453	301919	291862		1842743	850385	877008	871162	701705	1583241	527998		3358128	3434588	693215	983357	1130946	497895	522246			3307067	1525809	1538525	631090		238086	220786
13				5551829			1975983	1095978	1288553	372918	928870			2537750	2537757	304942		114054		2136645		1097835	289915	298100		1823785	853928	859825		671494	1559191	510289		3304963	3458359		945068	1139589	502926					1453780	1517992	612041		247045	216567
14				6192110			2039073	1095130	1324919	385855	929408			2574168	2560056	305009		99112		2176431			305107	269406		1828409	874042	873679		648813	1546727	501744		3381938	3489659			1177758	512344					1391369	1541153	594635		259271	221738
15				6399962			2039095	1122033	1383672	405122	934583			2463151	2445125	303147							305412	290472		1861675	861519	836514		619255	1539749	489998		3421135	3398968			1196345	491242					1416213	1542930	610146		254856	223493
16				6578201			2039095		1389619	402409	930438			2415795	2219426	298197							303975	298096		1886510	839223	771035		600541	1514700	481561		3331398	3426200			1172753	470192					1412738	1530373	602422
17				6731492			2039095		1382450	395334	910866			2411848	2427539	304241							275488	300728		1855312	783530	788673		591595	1516242	491459		3260943	3373329									1448176	1472538	598241
18				6738129			2617975		1432739	391253	959115			2467299	2354032	298370								271688		1841851	750918	777568		602065	1495943			3254257	3297622									1422052	1455086	594692
19				7014243			2083094		1430391	625527	968935			2372731	2377910	291070								289149		1835229	761910	766151		623753	1502542			3231409	3250465									1442895	1422485
20							2046339		1470598	537628	931307			2338181	2278439	292230								275260		1814208	742981	756165		585582				3305788	3261560									1408490	1431258
21							1928089		1491398	399547	929981			2299053	2331715	292053								264933		1777983	757943	747046		563268				3280551	3286166									1372169
22							1956949		1471961	397420	946451			2337943	2338694	291806										1730863	716866	681848		549887				3123116	3214906									1314862
23							2073803		1503383	406693	942237			2310161	2378057	291710											676704			526584				2998897	3143714									1279929
24							2155290		1504205	402996	919040			2346447	2234335	291149											669469			538165				3134557	3124131									1280687
25							2154329		1517972	400618	907666			2334454	2166270	295737											650183							3077245	3092604									1293632
26							2183624		1476471	379004	898034			2254138	2130310	288667																		3115387	3057374									1275232
27							2134835		1434989	366331	959672			2148772	2123106	289393																		3082991	2960233									1215628
28							2179400		1473342	357688	969160			2279774	2086470	284917																		3057086	2939744									1192967
29							2225586		1542930	347687	961756			2143066	2089342	279427																		2946752	3006399									1231739
30									1508669	352620	971277			2191934	2041832	280013																		2878992	3013334									1232650
31									1563199	355238	958769			2122597	1974607	289328																		2864130	3003076									1235105
32									1530357		930889			2122175	1840638	281396																		2870140	2921546									1177436
33									1531188		951204			2167603	1701884	263378																		2930812	2881994									1086615
34									1509663					2077465	1669613	260972																		2828418	2968413									1060980
35														1896317	1685574																			2858916	2894164									1073349
36														1911445	1590333																			2732110	2825803									1077517
37														1908453	1605121																			2730721	2721716									1095496
38														1894825	1732784																				2606789									1079497
39														1921411	1743338																				2431186
40														1953021	1682573																				2385139
41															1538508																				2483625
42															1500186																				2398897
43															1660606																				2286909
44															1680585																				2334911
45															1618774																				2647650
46															1646439																				2459420
47															1723009																				2486392
48															1699835																				2432019
49															1637727																				2464897
50															1692971																				2609148
51															1687014																				2680333
52															1694479																				2606538
53															1633007																				2594046
54															1679337																				2522542
55																																			2476223
56																																			2524395
57																																			2568712
58
59
60
61
62
63
64
65
66
67
68
69
70
71
72
73
74
75
76
77
78
79
80
81
82
83
84
85
86
87
88
89
90
91
92
93
94
95
96
97
98
99
100
101
102
103
104
105
106
107
108
109
110
111
112
113
114
115
116
117
118
119
120
121
122
123
124
125
126
127
128
129
130
131
132
133
134
135
136
137
138
139
140
141
142
143
144
145
146
147
148
149
150
151
152
153
154
155
156
157
158
159
160
161
162
163
164
165
166
167
168
169
170
171
172
173
174
175
176
177
178
179
180
181
182
183
184
185
186
187
188
189
190
191
192
193
194
195
196
197
198
199
200
201
202
203
204
205
206
207
208
209
210
211
212
213
214
215
216
217
218
219
220
221
222
223
224
225
226
227
228
229
230
231
232
233
234
235
236
237
238
239
240
241
242
243
244
245
246
247
248
249
250
251
252
253
254
255
256
257
258
259
260
261
262
263
264
265
266
267
268
269
270
271
272
273
274
275
276
277
278
279
280
281
282
283
284
285
286
287
288
289
290
291
292
293
294
295
296
297
298
299
[truncated: 136 more columns]

## Sheet: Clover_total_SG2
	Cell 1	Cell 2	Cell 3	Cell 4	Cell 5	Cell 6	Cell 7	Cell 8	Cell 9	Cell 10	Cell 11	Cell 12	Cell 13	Cell 14	Cell 15	Cell 16	Cell 17	Cell 18	Cell 19	Cell 20	Cell 21	Cell 22	Cell 23	Cell 24	Cell 25	Cell 26	Cell 27	Cell 28	Cell 29	Cell 30	Cell 31	Cell 32	Cell 33	Cell 34	Cell 35	Cell 36	Cell 37	Cell 38	Cell 39	Cell 40	Cell 41	Cell 42	Cell 43	Cell 44	Cell 45	Cell 46	Cell 47	Cell 48	Cell 49
0	5514833	7170662	2136128	1200571	1091010	1133906	1495837	347371	973432	364623	409574	6351219	5912075	236467	327887	77726	113733	2192043	935246	979470	1786420	1700681	1040718	1976997	1626963	1466841	618058	2592779	2664784	1152560	450871	505676	3376855	3350419	1326704	1160348	565769	635183	242136	199099	512535	505226	182895	2368681	4094965	350954	386188	167609	134705
1	6232667	7215387	2161659	1250473	1095096	1147473	1482144	331770	949960	347894	397532	6306890	5844459	238413	332715	78038	101042	2197315	951185	954920	1834716	1727179	1059458	2008083	1583984	1426756	564132	2621960	2586627	1141822	457642	510596	3351675	3292005	1347829	1213444	562083	643602	208206	191096	513787	507416	182815	2354416	4069741	340022	400485	162046	128099
2	6428699	7173747	2183165	1297908	1091133	1171570	1477353	303545	954038	340786	395036	6.28403e+06	5784384	233536	335805	80676	88484	2192006	939560	938293	1822586	1701346	1081563	2092607	1613725	1437465	576052	2635578	2507694	1166543	467313	500957	3446568	3347215	1362389	1224274	557272	647646	204812	181477	532274	510691	184926	2304956	4115953	341619	387359	154361	121378
3	6597512	7307194	2159708	1343094	1068313	1191293	1480614	292405	955745	339002	397172	6.18763e+06	5963653	228298	337149	74950	78438	2173667	900483	933714	1809086	1714101	1117319	2265550	1600061	1455893	558687	2600040	2429236	1180919	450734	489392	3404985	3294293	1348465	1241471	537495	636220	198608	174027	513221	491481	173634	2298137	4123817	348026	392963	134375	114321
4	6669756	7.30913e+06	2145938	1372802	1080328	1157471	1475175	294244	988658	328496	401641	6155622	5918273	218774	335025	79861	81725	2165507	857927	937907	1798964	1726695	1156071	2513770	1610658	1405190	556242	2582974	2418170	1172523	435251	480431	3370015	3245917	1312440	1242773	544467	639686	215797	178996	492940	496264	179600	2259161	4179129	335385	390243	128944	113742
5	6562626	7445426	2163534	1433704	1100249	1178399	1444565	274230	952725	364109	390131	6147078	5.97314e+06	201456	327553	79658	89964	2150597	866305	924252	1807728	1698729	1235917	2707548	1573187	1347689	550183	2717747	2406317	1167420	427779	486045	3417521	3198925	1293003	1266414	532821	617531	210715	188097	503712	483377	174014	2269276	4124871	320765	394881	129187	104553
6	6849992	7.6194e+06	2090007	1456880	1095194	1168734	1415027	264458	933352	414566	365259	6236786	5984452	199200	326900	75826	105587	2117528	882207	905087	1813783	1716893	1167908	2574996	1536302	1330543	550415	2606144	2473790	1167735	415669	488239	3418285	3139339	1283319	1209183	525472	616238	206228	183167	514131	505685	163327	2370775	4176735	321906	394514	113271	103949
7	7100190	7.71339e+06	2120730		1072810	1187119	1395513	267933	912385	338839	380637	6255250	6102139	195150	322811	70905	101454	2080339	865549	893143	1808660	1686468	1241112	2841405	1579521	1371117	544423	2649606	2328502	1137452	417568	468687	3451386	3022617	1249513	1190494	518137	614121	199698	168657	500093	480357	162489	2428545	4159190	318543	381519	109713	97443
8	7089239	7838068	2146416		1072066	1201180	1400310	241967	906358	336430	361741	6.32143e+06	6056127	192756	326594	76702	87513	2041922	835979	846314	1806128	1669026	1276555	2950444	1579865	1355918	534201	2653289	2363773	1129129	415374	455479	3451423	3093299	1245522	1241733	515309	587504	184790	159669	490574	475215	154540	2371446	4015069	307408	375935	103403	86535
9	7244283	7940302	2121804		1060798	1207426	1373506	254222	881900	307750	336852	6425995	6.01583e+06	224403	324457	91915	77313	2041206	833108	878212	1815227	1700736	1349973	3065951	1541506	1328671		2717784	2278845	1121968	395901	442181	3380295	3193618	1217450	1283313	497422	589005	176129	153753	504520	466196	151444	2334475	4030881	301098	380033	93957	76551
10	7059441	7898757	2118539		1083231	1200745	1353983	240801	888869	279019	341284	6353203	5977961	221697	319168	124772	66996	2046355	816563	832032	1811461	1645913	1439878	3150030	1500538	1298110		2751916	2203553	1148016	389298	452522	3354539	3031866	1207424	1300578	486241	590653	167722	148505	507598	447043	146895	2635865	4130051	284207	387840	82572	73830
11	7269994	8116022	2063390		1075304	1190554	1338389	238645	882623	271514	309811	6347407	5966985	228752	327719	153190	65257	1982681	807286	859786	1825789	1627717	1459433	3235160	1483723	1327404		2699685	2230413	1126758	463492	446348	3371350	3143848	1191175	1307242	468234	585140	164984		495170	435509	144053	2386022	4062684	279301	392998	80275	64393
12	7509138	8196789	2049178		1059577	1136703	1307153	239532	884866	257943	322951	6347054	5775055	214985	335474	145104	61182	1930197	778289	858362	1835756	1597052	1417923	3320989	1495262	1304083		2770606	2284588	1140670	452375	426588	3411323	3153739	1161901	1329822	474181	591897	165876		500649	438748	115881	2363705	4066458	263254	388853	74790	56009
13	7495706	8229508	2039678		1061728	1142553		231304	883104	244161	330404	6262730	5711478	201131	337319	115109	69903	1927922	799695	845280	1808903	1635327	1556342	3338941	1521832	1285204		2734137	2248688	1135154	458496	429080	3408125	3190534		1321445	482741	600697	154409		506851	453901	123366	2368861	4035515	265637	375326	78465	50640
14	7696214	8404234	2035641		1071731	1153123		216028	882732	273367	335395	6183841	5476907	188603	335326	104850	57330	1968367	748719	861414	1803949	1627307	1590871	3396069	1515432	1293226		2759855	2200179	1132976	445526	487328	3374822	3209128		1332256	498892	585215	147537		491856	448983	112017	2414047	4027153	255235	361525	69686	56779
15	7804668	8601805	2013655		1069443	1153863		215580	861754	249914	332581	6190480	5.3378e+06	183731	331071	82367	23843	1988797	794834	902210	1779844	1605139	1629955	3347105	1500935	1281783		2728127	2099842	1133083	444223	475050	3300691	3191243		1299831	511119	576279	139311		477758	448983	121118	2439784	3996938	266966	355863	61260	52716
16	7976263	8492500	2025610		1074337	1166329		221925	915300	266273	348141	5.99237e+06	5148970	186073	330724	89054		1964416	775392	849662	1810953	1547478	1618437	3356578	1516296	1318642		2633529	2139597	1113175	450654	511269	3305918	3122010			496389	571138	152060		463497	448983	116840	2529454	3967262	258258	359075	66918	43859
17	8053627	8525559			1076388	1142050		223099	894180	261101	315303	6.02748e+06	5246073	188343	340546	74207		2007532	764474	824360	1812501	1522585	1681054	3370056	1512645	1303574		2540708	2110027	1111770	458146	510941	3308562	3067925			468215	553555	156255		468206	448983	115971	2620341	3857176	253013	353529	72373
18	8101119	8561597			1055283	1135388			887570	259940	325874	5960713	5195315	202578	340856	58454		1997286	752385	825049	1838177	1542064	1657478	3424527	1509186	1291147		2544576	2161113	1100479	460090	507157	3299572	3022374			504622	552113	164738		487430	424350	119706	2654444		259689	342992
19	8257108	8591731			1030064				881505	256437	329633	5936982	5143134	186703	331200	47447		1916725	766597	821720	1861005	1558901	1653837	3415017		1281709		2537810	2159191	1121974	478496	527100	3275994	3026159			513225	542602	156861		482499	436707		2686094		306524
20	8417844	8714434									330173	5806394	5020531	164517		48219		1966574	753024	833088	1839700	1531012	1661446					2519183	2148211		481974		3256471	3109821			530184	527380	154200		476787	428648		2664669		299116
21	8528271	8678166									325404	5.81162e+06	4926798	165261				1909239	749729	857163	1779345	1555046	1618357						2114272				3194829	3080016			526223	522043	146748		468130	419334		2577260		306051
22	8627940										312428	5834256	5031697						765847			1730610	1671243						2143251								531541					416406		2559623		311047
23	8618225												5079367						757993			1712178	1777389						2086138								537932					415696		2587555		305231
24	8550586												4876831										1752288						2060901													415696		2519264
25	8443623												4759520																													409740		2480374
26	8368440												5331407																													416305
27													5074669																													438592
28													5099410																													402543
29
30
31
32
33
34
35
36
37
38
39
40
41
42
43
44
45
46
47
48
49
50
51
52
53
54
55
56
57
58
59
60
61
62
63
64
65
66
67
68
69
70
71
72
73
74
75
76
77
78
79
80
81
82
83
84
85
86
87
88
89
90
91
92
93
94
95
96
97
98
99
100
101
102
103
104
105
106
107
108
109
110
111
112
113
114
115
116
117
118
119
120
121
122
123
124
125
126
127
128
129
130
131
132
133
134
135
136
137
138
139
140
141
142
143
144
145
146
147
148
149
150
151
152
153
154
155
156
157
158
159
160
161
162
163
164
165
166
167
168
169
170
171
172
173
174
175
176
177
178
179
180
181
182
183
184
185
186
187
188
189
190
191
192
193
194
195
196
197
198
199
200
201
202
203
204
205
206
207
208
209
210
211
212
213
214
215
216
217
218
219
220
221
222
223
224
225
226
227
228
229
230
231
232
233
234
235
236
237
238
239
240
241
242
243
244
245
246
247
248
249
250
251
252
253
254
255
256
257
258
259
260
261
262
263
264
265
266
267
268
269
270
271
272
273
274
275
276
277
278
279
280
281
282
283
284
285
286
287
288
289
290
291
292
293
294
295
296
297
298
299
[truncated: 91 more columns]

## Sheet: mCherry-Gem_total_G1
	Cell 1	Cell 2	Cell 3	Cell 4	Cell 5	Cell 6	Cell 7	Cell 8	Cell 9	Cell 10	Cell 11	Cell 12	Cell 13	Cell 14	Cell 15	Cell 16	Cell 17	Cell 18	Cell 19	Cell 20	Cell 21	Cell 22	Cell 23	Cell 24	Cell 25	Cell 26	Cell 27	Cell 28	Cell 29	Cell 30	Cell 31	Cell 32	Cell 33	Cell 34	Cell 35	Cell 36	Cell 37	Cell 38	Cell 39	Cell 40	Cell 41	Cell 42	Cell 43	Cell 44	Cell 45	Cell 46	Cell 47	Cell 48	Cell 49
0	59540	41149	36207	60313	49766	77235	43285	66381	117379	63262	46396	36798	38395	45403	46572	59810	81066	113999	109045	45820	36216	36778	18642	32846	30539	41025	33346	38361	125070	31140	34562	39164	51548	62141	62975	37172	47403	35397	29586	44306	42723	32900	37404	37915	65090	30507	25538	32750	40093
1	64843	39509	42327	65286	36974	38807	35539	33459	120102	34024	32312	36147	44472	51457	53578	66268	66243	106921	106958	42918	32803	42207	20555	18962	37922	41841	36805	42626	137386	36299	39400	41740	34967	63377	67428	38758	48224	37671	26692	30796	49799	33320	44307	43403	36764	35819	31169	25348	26823
2	68256	45841	48801	70034	42648	44908	41306	31135	120942	38234	35737	41120	50678	51461	59708	73199	64455	98500	108455	44191	35838	48624	23472	20885	41738	47855	41186	43846	136304	38539	44621	44015	38700	66625	69712	37373	54509	44950	29775	33651	39631	43308	51121	49345	39245	39868	35538	28918	30431
3	70885	49937	54227	74501	48576	50370	46803	35688	126659	38345	40616	44924	55243	53430	65520	80898	72728	57123	54942	48539	40127	50241	25698	22358	46268	53739	41336	44280	144750	46791	48320	45258	43197	68918	72355	41543	50625	45250	35817	34791	40123	38808	56020	53754	42242	41107	37166	32584	32969
4	74300	55075	57174	76882	54245	56310	52286	42336	127461	43019	44654	49171	58936	55263	70713	84238	79551	62747	59444	53787	43167	54448	26889	24515	51513	57316	44033	47936	143672	47654	51253	46332	44835	71089	74320	43001	53866	47652	37629	38976	43058	40093	58914	59116	45925	45640	38229	34966	35870
5	76958	57738	62312	77979	59267	61603	58179	46255	128019	46951	47958	53212	64637	55497	77607	92091	85763	66899	65269	56409	46514	60124	26161	26719	53055	59662	46588	56777	142789	50807	54278	51741	45685	74667	75352	43844	56500	48620	40599	42139	44032	39929	61939	62620	48616	49278	43499	38379	38047
6	79159	61077	66017	80457	63826	66093	62446	49748	130987	49043	52492	55356	68061	58899	80802	96549	90836	70271	66302	59950	49988	63572	30070	24186	58118	64075	56798	56559	144700	53764	58477	54328	50423	76888	76878	47426	56859	50847	43775	45595	41771	41275	66619	65939	51973	52165	46984	41507	40716
7	80982	62373	68518	82954	67382	69679	67524	53328	133945	51710	53245	60249	70575	62551	80700	99910	99441	74338	73750	60301	53868	69120	33324	26444	61893	67736	55105	59194	147895	54685	61257	61273	50423	76880	79236	49852	63431	58022	46559	49719	43513	40169	68889	70422	53545	54134	49595	45706	43348
8	86670	64645	71018	89527			75930	56330	138430	54493	58154	61285	71296	66598	82231	103192		77903	78586	62296	55324	71463	33201	29570	62781	68774	61070	60444	163225	58352	62459	57560	54863	77509	83239	49510	65496	59616	48967	51907	44327	41984	70583	72827	57780	57375	52357	46276	44300
9	87338			89453			72676	58107	135156	55483	61185		75381	69670	85434	108325		83476	89027	65454	58418	74574	32759	30644	67285	72981	64270	63516	168978	61088	66219	57546		79711	82926	49628	68694	58849	52250	54175	44402	43459	73352	76223	59588	59764	57456	50864	45940
10	87892			91983			73377	60161	135854	57821	67645		76383	73032	89107	112732		84109	94542	69223	60192	78168	33712	29803	70768	75437	66681	62561	158044	63733	68405	55462		79852	85012	50833	71208	62492	55642	57034	46594	44704	74744	78840	60894	61054		52401	48100
11	85614			86712			76833	62135	135569	60273	70334		79822	74486	94694	115626		88743	100519	69200	62789	82399	37584	30656	74027	75793	67672	65909	161162	63792	71460	55632		81751	87452	51357	72308	68730	57978	58622	45510		78055	80157	63005	64545		55114	50587
12				88748			80368	65697	137835	64259	71336		80316	74975	97232	119747		90230		70929		86113	39599	35643		78800	70690	69170	168442	66146	73385	54787		82799	88828	50788	72308	65356	61024	61541			80859	80708	66425	65733		57536	55565
13				92947			86713	67712	150938	67147	75319			75807	98601	120600		104174		70929		88051	38284	36560		82316	72948	70699		65632	74791	58371		84397	88833		74628	69950	62029					82714	66346	65732		59570	55036
14				103613			89804	72359	155089	66796	75619			79628	101552	125883		96460		75454			42327	33009		85737	76501	72857		64151	77767	60152		87300	90257			74705	65210					86093	70148	66868		60977	58088
15				104412			91304	77789	156178	69571	79093			84122	101921	128168							43507	37941		88090	77352	72504		64934	82791	59685		89456	93049			76539	66755					89599	70999	70289		63999	57938
16				106752			91304		157920	68979	81225			84451	101047	134008							44838	40647		91049	77272	71565		64734	83245	60891		90113	94803			80239	69244					92886	75376	71296
17				107702			91304		159535	70540	82332			85058	105694	137911							41392	43111		91014	74103	71546		66078	82261	63790		91726	93465									92403	74850	74325
18				109446			136340		162901	72030	85470			81844	102233	143382								38395		94482	73818	71295		67561	84792			93544	96514									93494	77571	76713
19				111061			96314		166463	91903	89139			83057	108707	146333								41708		95216	76741	70958		67866	88003			93667	96885									94876	76591
20							99782		169285	87134	88261			82954	110105	149884								41461		98856	77009	71656		66165				95524	97664									94775	76201
21							100101		170310	81259	91964			85477	110463	152342								40423		101788	81329	72163		67713				97421	97399									95683
22							101217		172029	83070	93055			88299	111444	155585										102405	80673	68590		67302				98452	100769									96305
23							106612		179134	88386	96229			88538	113688	157661											76003			68800				100431	101636									97718
24							110477		181218	90387	98373			89109	107475	160142											77350			72426				99238	102914									99282
25							113230		185881	90634	99770			88500	109916	162454											75839							100336	105368									99612
26							117315		189311	89418	101115			88389	108107	165474																		101400	106326									99870
27							118975		193558	93328	103977			81796	109750	170378																		102572	105524									99094
28							122115		196247	96085	104697			89226	109787	171701																		103829	106529									101721
29							126689		203251	99078	106405			81613	115465	175248																		106159	110140									100541
30									205162	100839	109593			85468	116617	178701																		107812	109572									100858
31									207130	99173	111165			86506	117347	178870																		109543	109724									101745
32									209956		112520			86136	108466	184658																		111183	108551									101186
33									215682		116948			87601	108544	185969																		111097	112904									98270
34									214777					85013	111097	189628																		111724	115010									99155
35														79732	111372																			113618	114526									100354
36														82936	115469																			112346	117542									100840
37														85439	114631																			115922	116681									108275
38														87890	113427																				118099									105974
39														84138	112845																				115187
40														86256	113439																				116010
41															111052																				122255
42															110753																				121483
43															114230																				121640
44															116333																				120193
45															108025																				120934
46															107694																				110606
47															114440																				113208
48															115962																				112714
49															108816																				116831
50															115001																				121169
51															116549																				126994
52															116146																				131106
53															109305																				136578
54															114639																				141867
55																																			140504
56																																			144192
57																																			147972
58
59
60
61
62
63
64
65
66
67
68
69
70
71
72
73
74
75
76
77
78
79
80
81
82
83
84
85
86
87
88
89
90
91
92
93
94
95
96
97
98
99
100
101
102
103
104
105
106
107
108
109
110
111
112
113
114
115
116
117
118
119
120
121
122
123
124
125
126
127
128
129
130
131
132
133
134
135
136
137
138
139
140
141
142
143
144
145
146
147
148
149
150
151
152
153
154
155
156
157
158
159
160
161
162
163
164
165
166
167
168
169
170
171
172
173
174
175
176
177
178
179
180
181
182
183
184
185
186
187
188
189
190
191
192
193
194
195
196
197
198
199
200
201
202
203
204
205
206
207
208
209
210
211
212
213
214
215
216
217
218
219
220
221
222
223
224
225
226
227
228
229
230
231
232
233
234
235
236
237
238
239
240
241
242
243
244
245
246
247
248
249
250
251
252
253
254
255
256
257
258
259
260
261
262
263
264
265
266
267
268
269
270
271
272
273
274
275
276
277
278
279
280
281
282
283
284
285
286
287
288
289
290
291
292
293
294
295
296
297
298
299
[truncated: 136 more columns]

## Sheet: mCherry-Gem_total_SG2
	Cell 1	Cell 2	Cell 3	Cell 4	Cell 5	Cell 6	Cell 7	Cell 8	Cell 9	Cell 10	Cell 11	Cell 12	Cell 13	Cell 14	Cell 15	Cell 16	Cell 17	Cell 18	Cell 19	Cell 20	Cell 21	Cell 22	Cell 23	Cell 24	Cell 25	Cell 26	Cell 27	Cell 28	Cell 29	Cell 30	Cell 31	Cell 32	Cell 33	Cell 34	Cell 35	Cell 36	Cell 37	Cell 38	Cell 39	Cell 40	Cell 41	Cell 42	Cell 43	Cell 44	Cell 45	Cell 46	Cell 47	Cell 48	Cell 49
0	90798	112571	137545	138599	93622	84504	218066	102552	128536	71835	81234	112387	114206	213243	115949	107190	131200	87454	71408	92169	75223	108714	182414	71754	90739	104831	59168	119487	165506	84845	78509	75154	99939	104956	86328	80699	79986	70707	70280	62923	81651	81546	72153	95117	78935	95087	68840	60144	44401
1	99884	119936	144653	144516	100401	92054	223660	104738	130354	76898	85267	116356	118750	220765	125105	114973	138390	91856	73786	97656	80900	110754	188876	74623	95089	108526	56504	125493	168825	88987	82184	79066	101132	107087	87903	86099	83349	76595	70279	65537	83844	81872	76777	102399	84349	98492	73215	62936	48224
2	100419	124540	149908	150825	104798	98376	227337	110869	135051	81813	88099	118403	120371	224102	135507	126843	143780	96230	77545	101032	83262	113801	199829	79787	101267	109760	60727	130039	175204	92524	87516	82938	109314	113992	90577	91699	84690	81150	73924	69032	86318	85854	80528	109871	88128	101482	77678	68919	51854
3	103116	132690	150418	160527	107987	104947	232799	113759	140394	84042	90438	123449	126204	231625	147091	138030	157175	101642	77919	104552	89504	118138	203775	85687	104549	116000	60646	132517	177838	98564	91677	86465	112887	119769	93415	95870	86315	82206	75350	72939	90835	88315	77116	110355	94548	102826	80369	70166	52931
4	108280	136000	153243	166877	116649	110638	235783	118442	145854	82614	94741	126100	125218	237076	154197	148238	167102	103878	81151	109828	93804	123202	208713	94771	109752	119399	66469	134977	180007	101315	92776	90126	114311	124088	96165	100253	90909	85089	79747	78386	89595	91080	80602	116501	101180	103014	84016	74626	56111
5	109383	143477	156384	173482	124252	115469	242000	121151	151283	95129	98599	132459	130615	245729	164564	160675	176349	111254	88562	112766	100338	126769	218161	102120	113049	124030	67818	141692	184641	106194	96765	94842	123886	130657	99021	104371	92339	88457	83021	78604	96283	91042	83348	118981	101617	106410	87266	79154	59523
6	116210	150746	160623	180387	126973	121495	246593	117974	155906	106258	98949	134835	135056	255388	174492	169803	183193	113933	94928	116369	104186	131030	224686	96465	114195	128993	72163	136902	192799	110618	100304	99875	128585	135214	104167	107338	94453	93033	85119	83212	100639	98072	86044	123718	106602	109907	91874	84874	62376
7	117424	153772	161674		129662	127861	250733	126761	157328	97173	101007	137200	142655	264338	181133	176458	190090	116487	96357	117382	109323	133585	226782	109529	121704	132183	72502	140066	196867	110624	106963	100083	133061	135279	106321	111142	97932	97272	88091	82755	103254	97880	86468	125329	110091	110712	96346	86252	62080
8	121091	160134	167798		132083	133891	254122	119122	164043	98184	102296	143655	145891	271170	192189	183260	190875	120254	100361	117595	114039	132203	233823	112697	124847	135893	73460	143982	202388	116356	109037	105056	137551	144412	109114	116766	98192	100402	91962	87092	106638	100713	90382	126748	111337	113295	99544	90111	63895
9	127115	166092	171434		137886	138075	260106	130653	168291	101758	99163	149343	150446	296954	205218	193903	194529	122990	105846	127212	118423	135757	241273	118792	127920	141033		145304	208900	120215	107813	107220	140203	148247	110550	123096	100627	106543	96086	89685	109815	102961	92938	133704	117073	114503	103793	93333	67097
10	130983	170340	173898		144746	138459	264597	134833	168806	101414	107986	150705	154185	285867	211284	203870	196354	133010	110309	124040	122931	139894	240008	125351	131649	143048		151191	213137	125496	112151	115953	143516	151130	111157	127929	105350	108358	99257	90808	110099	105362	94466	143985	121943	117676	107910	96232	67603
11	138413	178366	174948		148854	143702	267653	134653	169605	105890	106143	156038	159380	293923	219374	216194	202340	133943	113092	129891	126578	139680	246493	133684	136945	150878		154614	212253	129301	122492	117148	151435	155242	111409	132448	109010	113574	99941		112690	107050	92755	135903	127067	120897	111805	99464	72277
12	142518	186724	177718		151500	145770	270703	138352	172760	105173	111366	161061	160896	302593	232338	231245	208356	137671	114070	135013	131383	141527	255345	139795	142351	153398		156782	217230	135861	122402	118597	150583	163879	114233	136065	112724	117886	101162		118790	114659	91269	138165	132967	124905	116653	100555	73154
13	149340	194234	179801		158119	151450		139490	177749	103518	110342	163162	163984	309285	246027	236073	212368	143139	119762	133753	135524	149255	259344	143862	148046	154908		162066	223439	137965	129190	119775	153956	162994		139182	116693	121871	105206		117188	115917	96350	141620	138861	126316	118586	104689	75892
14	155275	204054	180668		165855	155848		134786	180198	111831	112682	166210	163440	321087	255495	245217	217156	144744	115533	136087	138228	151469	271271	149000	149501	162260		167165	225503	141969	131727	133011	157986	167543		146290	120753	126289	105498		119321	116837	94359	142201	144183	127641	119133	107018	76709
15	162402	208975	181031		168421	157328		133710	184530	108123	111725	172616	165346	328572	265555	255426	215218	146625	125120	143816	144040	155571	278324	151456	152406	165524		167374	222903	144327	135808	128117	160087	170070		149388	125731	129803	107303		118848	116837	98310	147151	144682	132988	124252	107912	81020
16	168422	212757	183579		175166	162662		138378	187398	117484	117315	174618	165134	338743	272574	268039		150647	128259	139274	149368	155157	282200	157007	159125	174997		161412	228511	147849	138406	135914	161924	173073			131114	132336	113667		118860	116837	99313	155316	150131	135812	127512	111008	80893
17	172724	216020			181320	164186		140827	193073	117184	112905	177598	174982	343024	286023	270765		156519	131267	140083	151708	155243	288917	164179	161181	175725		163499	231206	152240	142381	139128	169022	176908			131599	135804	115156		122632	116837	99661	157057	152290	137984	127062	112354
18	175929	218699			184136	168871			197279	118281	111944	184725	178118	353698	292033	280045		159743	135174	144786	156949	167229	288306	176025	165769	180266		162697	233505	158171	148475	142886	170453	179353			132202	139080	122295		128275	130739	99756	162802		139810	133395
19	183539	224648			186170				200278	120163	115816	186633	180772	348284	301572	284027		156938	140478	145940	163117	169126	301095	176796		182227		167102	238359	161264	154527	149140	173310	184906			135777	142433	123608		128728	129476		171800		141755
20	185989	232842									115884	192040	177079	346305		285277		166615	136585	150638	165830	171769	303672					170933	241001		160843		173617	190329			137798	145328	127176		128529	132320		172880		146242
21	198384	236089									118049	197041	177766	346019				171302	140517	157478	168543	177408	305899						244609				176736	193365			142853	149692	130267		127111	133437		168534		151195
22	201549										119239	201028	187096						141223			190293	309934						249867								144713					135074		172383		156458
23	203691												194527						145186			181603	310793						241915								146917					140384		177679		159152
24	205104												188910										309738						241735													140384		182112
25	206041												189465																													141877		181488
26	205585												200441																													144360
27													183269																													151948
28													186872																													155455
29
30
31
32
33
34
35
36
37
38
39
40
41
42
43
44
45
46
47
48
49
50
51
52
53
54
55
56
57
58
59
60
61
62
63
64
65
66
67
68
69
70
71
72
73
74
75
76
77
78
79
80
81
82
83
84
85
86
87
88
89
90
91
92
93
94
95
96
97
98
99
100
101
102
103
104
105
106
107
108
109
110
111
112
113
114
115
116
117
118
119
120
121
122
123
124
125
126
127
128
129
130
131
132
133
134
135
136
137
138
139
140
141
142
143
144
145
146
147
148
149
150
151
152
153
154
155
156
157
158
159
160
161
162
163
164
165
166
167
168
169
170
171
172
173
174
175
176
177
178
179
180
181
182
183
184
185
186
187
188
189
190
191
192
193
194
195
196
197
198
199
200
201
202
203
204
205
206
207
208
209
210
211
212
213
214
215
216
217
218
219
220
221
222
223
224
225
226
227
228
229
230
231
232
233
234
235
236
237
238
239
240
241
242
243
244
245
246
247
248
249
250
251
252
253
254
255
256
257
258
259
260
261
262
263
264
265
266
267
268
269
270
271
272
273
274
275
276
277
278
279
280
281
282
283
284
285
286
287
288
289
290
291
292
293
294
295
296
297
298
299
[truncated: 91 more columns]

## Sheet: Frame_G1(h)
	Cell 1	Cell 2	Cell 3	Cell 4	Cell 5	Cell 6	Cell 7	Cell 8	Cell 9	Cell 10	Cell 11	Cell 12	Cell 13	Cell 14	Cell 15	Cell 16	Cell 17	Cell 18	Cell 19	Cell 20	Cell 21	Cell 22	Cell 23	Cell 24	Cell 25	Cell 26	Cell 27	Cell 28	Cell 29	Cell 30	Cell 31	Cell 32	Cell 33	Cell 34	Cell 35	Cell 36	Cell 37	Cell 38	Cell 39	Cell 40	Cell 41	Cell 42	Cell 43	Cell 44	Cell 45	Cell 46	Cell 47	Cell 48	Cell 49
0	0	14.6667	14.6667	0	15	15	0.333333	3.33333	0.333333	19.6667	4.33333	25.3333	25.3333	24.3333	28	8.66667	8.33333	20.3333	20.3333	10	25	25.3333	40	39.6667	9	9.33333	22.6667	23	0	23.6667	9.66667	27	26.6667	9.33333	9.66667	42.6667	42.3333	0.333333	14.6667	14.6667	28.3333	28.3333	7	23.6667	21.6667	11.6667	11.3333	25	25
1	0.333333	15	15	0.333333	15.3333	15.3333	0.666667	3.66667	0.666667	20	4.66667	25.6667	25.6667	24.6667	28.3333	9	8.66667	20.6667	20.6667	10.3333	25.3333	25.6667	40.3333	40	9.33333	9.66667	23	23.3333	0.333333	24	10	27.3333	27	9.66667	10	43	42.6667	0.666667	15	15	28.6667	28.6667	7.33333	24	22	12	11.6667	25.3333	25.3333
2	0.666667	15.3333	15.3333	0.666667	15.6667	15.6667	1	4	1	20.3333	5	26	26	25	28.6667	9.33333	9	21	21	10.6667	25.6667	26	40.6667	40.3333	9.66667	10	23.3333	23.6667	0.666667	24.3333	10.3333	27.6667	27.3333	10	10.3333	43.3333	43	1	15.3333	15.3333	29	29	7.66667	24.3333	22.3333	12.3333	12	25.6667	25.6667
3	1	15.6667	15.6667	1	16	16	1.33333	4.33333	1.33333	20.6667	5.33333	26.3333	26.3333	25.3333	29	9.66667	9.33333	21.3333	21.3333	11	26	26.3333	41	40.6667	10	10.3333	23.6667	24	1	24.6667	10.6667	28	27.6667	10.3333	10.6667	43.6667	43.3333	1.33333	15.6667	15.6667	29.3333	29.3333	8	24.6667	22.6667	12.6667	12.3333	26	26
4	1.33333	16	16	1.33333	16.3333	16.3333	1.66667	4.66667	1.66667	21	5.66667	26.6667	26.6667	25.6667	29.3333	10	9.66667	21.6667	21.6667	11.3333	26.3333	26.6667	41.3333	41	10.3333	10.6667	24	24.3333	1.33333	25	11	28.3333	28	10.6667	11	44	43.6667	1.66667	16	16	29.6667	29.6667	8.33333	25	23	13	12.6667	26.3333	26.3333
5	1.66667	16.3333	16.3333	1.66667	16.6667	16.6667	2	5	2	21.3333	6	27	27	26	29.6667	10.3333	10	22	22	11.6667	26.6667	27	41.6667	41.3333	10.6667	11	24.3333	24.6667	1.66667	25.3333	11.3333	28.6667	28.3333	11	11.3333	44.3333	44	2	16.3333	16.3333	30	30	8.66667	25.3333	23.3333	13.3333	13	26.6667	26.6667
6	2	16.6667	16.6667	2	17	17	2.33333	5.33333	2.33333	21.6667	6.33333	27.3333	27.3333	26.3333	30	10.6667	10.3333	22.3333	22.3333	12	27	27.3333	42	41.6667	11	11.3333	24.6667	25	2	25.6667	11.6667	29	28.6667	11.3333	11.6667	44.6667	44.3333	2.33333	16.6667	16.6667	30.3333	30.3333	9	25.6667	23.6667	13.6667	13.3333	27	27
7	2.33333	17	17	2.33333	17.3333	17.3333	2.66667	5.66667	2.66667	22	6.66667	27.6667	27.6667	26.6667	30.3333	11	10.6667	22.6667	22.6667	12.3333	27.3333	27.6667	42.3333	42	11.3333	11.6667	25	25.3333	2.33333	26	12	29.3333	29	11.6667	12	45	44.6667	2.66667	17	17	30.6667	30.6667	9.33333	26	24	14	13.6667	27.3333	27.3333
8	2.66667	17.3333	17.3333	2.66667			3	6	3	22.3333	7	28	28	27	30.6667	11.3333		23	23	12.6667	27.6667	28	42.6667	42.3333	11.6667	12	25.3333	25.6667	2.66667	26.3333	12.3333	29.6667	29.3333	12	12.3333	45.3333	45	3	17.3333	17.3333	31	31	9.66667	26.3333	24.3333	14.3333	14	27.6667	27.6667
9	3			3			3.33333	6.33333	3.33333	22.6667	7.33333		28.3333	27.3333	31	11.6667		23.3333	23.3333	13	28	28.3333	43	42.6667	12	12.3333	25.6667	26	3	26.6667	12.6667	30		12.3333	12.6667	45.6667	45.3333	3.33333	17.6667	17.6667	31.3333	31.3333	10	26.6667	24.6667	14.6667	14.3333	28	28
10	3.33333			3.33333			3.66667	6.66667	3.66667	23	7.66667		28.6667	27.6667	31.3333	12		23.6667	23.6667	13.3333	28.3333	28.6667	43.3333	43	12.3333	12.6667	26	26.3333	3.33333	27	13	30.3333		12.6667	13	46	45.6667	3.66667	18	18	31.6667	31.6667	10.3333	27	25	15		28.3333	28.3333
11	3.66667			3.66667			4	7	4	23.3333	8		29	28	31.6667	12.3333		24	24	13.6667	28.6667	29	43.6667	43.3333	12.6667	13	26.3333	26.6667	3.66667	27.3333	13.3333	30.6667		13	13.3333	46.3333	46	4	18.3333	18.3333	32		10.6667	27.3333	25.3333	15.3333		28.6667	28.6667
12				4			4.33333	7.33333	4.33333	23.6667	8.33333		29.3333	28.3333	32	12.6667		24.3333		14		29.3333	44	43.6667		13.3333	26.6667	27	4	27.6667	13.6667	31		13.3333	13.6667	46.6667	46.3333	4.33333	18.6667	18.6667			11	27.6667	25.6667	15.6667		29	29
13				4.33333			4.66667	7.66667	4.66667	24	8.66667			28.6667	32.3333	13		24.6667		14.3333		29.6667	44.3333	44		13.6667	27	27.3333		28	14	31.3333		13.6667	14		46.6667	4.66667	19					28	26	16		29.3333	29.3333
14				4.66667			5	8	5	24.3333	9			29	32.6667	13.3333		25		14.6667			44.6667	44.3333		14	27.3333	27.6667		28.3333	14.3333	31.6667		14	14.3333			5	19.3333					28.3333	26.3333	16.3333		29.6667	29.6667
15				5			5.33333	8.33333	5.33333	24.6667	9.33333			29.3333	33	13.6667							45	44.6667		14.3333	27.6667	28		28.6667	14.6667	32		14.3333	14.6667			5.33333	19.6667					28.6667	26.6667	16.6667		30	30
16				5.33333			5.66667		5.66667	25	9.66667			29.6667	33.3333	14							45.3333	45		14.6667	28	28.3333		29	15	32.3333		14.6667	15			5.66667	20					29	27	17
17				5.66667			6		6	25.3333	10			30	33.6667	14.3333							45.6667	45.3333		15	28.3333	28.6667		29.3333	15.3333	32.6667		15	15.3333									29.3333	27.3333	17.3333
18				6			6.33333		6.33333	25.6667	10.3333			30.3333	34	14.6667								45.6667		15.3333	28.6667	29		29.6667	15.6667			15.3333	15.6667									29.6667	27.6667	17.6667
19				6.33333			6.66667		6.66667	26	10.6667			30.6667	34.3333	15								46		15.6667	29	29.3333		30	16			15.6667	16									30	28
20							7		7	26.3333	11			31	34.6667	15.3333								46.3333		16	29.3333	29.6667		30.3333				16	16.3333									30.3333	28.3333
21							7.33333		7.33333	26.6667	11.3333			31.3333	35	15.6667								46.6667		16.3333	29.6667	30		30.6667				16.3333	16.6667									30.6667
22							7.66667		7.66667	27	11.6667			31.6667	35.3333	16										16.6667	30	30.3333		31				16.6667	17									31
23							8		8	27.3333	12			32	35.6667	16.3333											30.3333			31.3333				17	17.3333									31.3333
24							8.33333		8.33333	27.6667	12.3333			32.3333	36	16.6667											30.6667			31.6667				17.3333	17.6667									31.6667
25							8.66667		8.66667	28	12.6667			32.6667	36.3333	17											31							17.6667	18									32
26							9		9	28.3333	13			33	36.6667	17.3333																		18	18.3333									32.3333
27							9.33333		9.33333	28.6667	13.3333			33.3333	37	17.6667																		18.3333	18.6667									32.6667
28							9.66667		9.66667	29	13.6667			33.6667	37.3333	18																		18.6667	19									33
29							10		10	29.3333	14			34	37.6667	18.3333																		19	19.3333									33.3333
30									10.3333	29.6667	14.3333			34.3333	38	18.6667																		19.3333	19.6667									33.6667
31									10.6667	30	14.6667			34.6667	38.3333	19																		19.6667	20									34
32									11		15			35	38.6667	19.3333																		20	20.3333									34.3333
33									11.3333		15.3333			35.3333	39	19.6667																		20.3333	20.6667									34.6667
34									11.6667					35.6667	39.3333	20																		20.6667	21									35
35														36	39.6667																			21	21.3333									35.3333
36														36.3333	40																			21.3333	21.6667									35.6667
37														36.6667	40.3333																			21.6667	22									36
38														37	40.6667																				22.3333									36.3333
39														37.3333	41																				22.6667
40														37.6667	41.3333																				23
41															41.6667																				23.3333
42															42																				23.6667
43															42.3333																				24
44															42.6667																				24.3333
45															43																				24.6667
46															43.3333																				25
47															43.6667																				25.3333
48															44																				25.6667
49															44.3333																				26
50															44.6667																				26.3333
51															45																				26.6667
52															45.3333																				27
53															45.6667																				27.3333
54															46																				27.6667
55																																			28
56																																			28.3333
57																																			28.6667
58
59
60
61
62
63
64
65
66
67
68
69
70
71
72
73
74
75
76
77
78
79
80
81
82
83
84
85
86
87
88
89
90
91
92
93
94
95
96
97
98
99
100
101
102
103
104
105
106
107
108
109
110
111
112
113
114
115
116
117
118
119
120
121
122
123
124
125
126
127
128
129
130
131
132
133
134
135
136
137
138
139
140
141
142
143
144
145
146
147
148
149
150
151
152
153
154
155
156
157
158
159
160
161
162
163
164
165
166
167
168
169
170
171
172
173
174
175
176
177
178
179
180
181
182
183
184
185
186
187
188
189
190
191
192
193
194
195
196
197
198
199
200
201
202
203
204
205
206
207
208
209
210
211
212
213
214
215
216
217
218
219
220
221
222
223
224
225
226
227
228
229
230
231
232
233
234
235
236
237
238
239
240
241
242
243
244
245
246
247
248
249
250
251
252
253
254
255
256
257
258
259
260
261
262
263
264
265
266
267
268
269
270
271
272
273
274
275
276
277
278
279
280
281
282
283
284
285
286
287
288
289
290
291
292
293
294
295
296
297
298
299
[truncated: 136 more columns]

## Sheet: Frame_SG2(h)
	Cell 1	Cell 2	Cell 3	Cell 4	Cell 5	Cell 6	Cell 7	Cell 8	Cell 9	Cell 10	Cell 11	Cell 12	Cell 13	Cell 14	Cell 15	Cell 16	Cell 17	Cell 18	Cell 19	Cell 20	Cell 21	Cell 22	Cell 23	Cell 24	Cell 25	Cell 26	Cell 27	Cell 28	Cell 29	Cell 30	Cell 31	Cell 32	Cell 33	Cell 34	Cell 35	Cell 36	Cell 37	Cell 38	Cell 39	Cell 40	Cell 41	Cell 42	Cell 43	Cell 44	Cell 45	Cell 46	Cell 47	Cell 48	Cell 49
0	4.33333	6.66667	11	0	10	9	12.6667	31.3333	16.3333	29	30.3333	14.6667	16	21.6667	11.6667	25.6667	25.3333	16	29.3333	30.6667	13	17.3333	4.66667	1.33333	15	18	30	23	31	6.33333	21	20	12.6667	13.6667	29.6667	4.33333	18.6667	16	30.6667	31	11.3333	11.3333	29.3333	21.3333	10.3333	18.3333	14	26.3333	26.3333
1	4.66667	7	11.3333	0.333333	10.3333	9.33333	13	31.6667	16.6667	29.3333	30.6667	15	16.3333	22	12	26	25.6667	16.3333	29.6667	31	13.3333	17.6667	5	1.66667	15.3333	18.3333	30.3333	23.3333	31.3333	6.66667	21.3333	20.3333	13	14	30	4.66667	19	16.3333	31	31.3333	11.6667	11.6667	29.6667	21.6667	10.6667	18.6667	14.3333	26.6667	26.6667
2	5	7.33333	11.6667	0.666667	10.6667	9.66667	13.3333	32	17	29.6667	31	15.3333	16.6667	22.3333	12.3333	26.3333	26	16.6667	30	31.3333	13.6667	18	5.33333	2	15.6667	18.6667	30.6667	23.6667	31.6667	7	21.6667	20.6667	13.3333	14.3333	30.3333	5	19.3333	16.6667	31.3333	31.6667	12	12	30	22	11	19	14.6667	27	27
3	5.33333	7.66667	12	1	11	10	13.6667	32.3333	17.3333	30	31.3333	15.6667	17	22.6667	12.6667	26.6667	26.3333	17	30.3333	31.6667	14	18.3333	5.66667	2.33333	16	19	31	24	32	7.33333	22	21	13.6667	14.6667	30.6667	5.33333	19.6667	17	31.6667	32	12.3333	12.3333	30.3333	22.3333	11.3333	19.3333	15	27.3333	27.3333
4	5.66667	8	12.3333	1.33333	11.3333	10.3333	14	32.6667	17.6667	30.3333	31.6667	16	17.3333	23	13	27	26.6667	17.3333	30.6667	32	14.3333	18.6667	6	2.66667	16.3333	19.3333	31.3333	24.3333	32.3333	7.66667	22.3333	21.3333	14	15	31	5.66667	20	17.3333	32	32.3333	12.6667	12.6667	30.6667	22.6667	11.6667	19.6667	15.3333	27.6667	27.6667
5	6	8.33333	12.6667	1.66667	11.6667	10.6667	14.3333	33	18	30.6667	32	16.3333	17.6667	23.3333	13.3333	27.3333	27	17.6667	31	32.3333	14.6667	19	6.33333	3	16.6667	19.6667	31.6667	24.6667	32.6667	8	22.6667	21.6667	14.3333	15.3333	31.3333	6	20.3333	17.6667	32.3333	32.6667	13	13	31	23	12	20	15.6667	28	28
6	6.33333	8.66667	13	2	12	11	14.6667	33.3333	18.3333	31	32.3333	16.6667	18	23.6667	13.6667	27.6667	27.3333	18	31.3333	32.6667	15	19.3333	6.66667	3.33333	17	20	32	25	33	8.33333	23	22	14.6667	15.6667	31.6667	6.33333	20.6667	18	32.6667	33	13.3333	13.3333	31.3333	23.3333	12.3333	20.3333	16	28.3333	28.3333
7	6.66667	9	13.3333		12.3333	11.3333	15	33.6667	18.6667	31.3333	32.6667	17	18.3333	24	14	28	27.6667	18.3333	31.6667	33	15.3333	19.6667	7	3.66667	17.3333	20.3333	32.3333	25.3333	33.3333	8.66667	23.3333	22.3333	15	16	32	6.66667	21	18.3333	33	33.3333	13.6667	13.6667	31.6667	23.6667	12.6667	20.6667	16.3333	28.6667	28.6667
8	7	9.33333	13.6667		12.6667	11.6667	15.3333	34	19	31.6667	33	17.3333	18.6667	24.3333	14.3333	28.3333	28	18.6667	32	33.3333	15.6667	20	7.33333	4	17.6667	20.6667	32.6667	25.6667	33.6667	9	23.6667	22.6667	15.3333	16.3333	32.3333	7	21.3333	18.6667	33.3333	33.6667	14	14	32	24	13	21	16.6667	29	29
9	7.33333	9.66667	14		13	12	15.6667	34.3333	19.3333	32	33.3333	17.6667	19	24.6667	14.6667	28.6667	28.3333	19	32.3333	33.6667	16	20.3333	7.66667	4.33333	18	21		26	34	9.33333	24	23	15.6667	16.6667	32.6667	7.33333	21.6667	19	33.6667	34	14.3333	14.3333	32.3333	24.3333	13.3333	21.3333	17	29.3333	29.3333
10	7.66667	10	14.3333		13.3333	12.3333	16	34.6667	19.6667	32.3333	33.6667	18	19.3333	25	15	29	28.6667	19.3333	32.6667	34	16.3333	20.6667	8	4.66667	18.3333	21.3333		26.3333	34.3333	9.66667	24.3333	23.3333	16	17	33	7.66667	22	19.3333	34	34.3333	14.6667	14.6667	32.6667	24.6667	13.6667	21.6667	17.3333	29.6667	29.6667
11	8	10.3333	14.6667		13.6667	12.6667	16.3333	35	20	32.6667	34	18.3333	19.6667	25.3333	15.3333	29.3333	29	19.6667	33	34.3333	16.6667	21	8.33333	5	18.6667	21.6667		26.6667	34.6667	10	24.6667	23.6667	16.3333	17.3333	33.3333	8	22.3333	19.6667	34.3333		15	15	33	25	14	22	17.6667	30	30
12	8.33333	10.6667	15		14	13	16.6667	35.3333	20.3333	33	34.3333	18.6667	20	25.6667	15.6667	29.6667	29.3333	20	33.3333	34.6667	17	21.3333	8.66667	5.33333	19	22		27	35	10.3333	25	24	16.6667	17.6667	33.6667	8.33333	22.6667	20	34.6667		15.3333	15.3333	33.3333	25.3333	14.3333	22.3333	18	30.3333	30.3333
13	8.66667	11	15.3333		14.3333	13.3333		35.6667	20.6667	33.3333	34.6667	19	20.3333	26	16	30	29.6667	20.3333	33.6667	35	17.3333	21.6667	9	5.66667	19.3333	22.3333		27.3333	35.3333	10.6667	25.3333	24.3333	17	18		8.66667	23	20.3333	35		15.6667	15.6667	33.6667	25.6667	14.6667	22.6667	18.3333	30.6667	30.6667
14	9	11.3333	15.6667		14.6667	13.6667		36	21	33.6667	35	19.3333	20.6667	26.3333	16.3333	30.3333	30	20.6667	34	35.3333	17.6667	22	9.33333	6	19.6667	22.6667		27.6667	35.6667	11	25.6667	24.6667	17.3333	18.3333		9	23.3333	20.6667	35.3333		16	16	34	26	15	23	18.6667	31	31
15	9.33333	11.6667	16		15	14		36.3333	21.3333	34	35.3333	19.6667	21	26.6667	16.6667	30.6667	30.3333	21	34.3333	35.6667	18	22.3333	9.66667	6.33333	20	23		28	36	11.3333	26	25	17.6667	18.6667		9.33333	23.6667	21	35.6667		16.3333	16.3333	34.3333	26.3333	15.3333	23.3333	19	31.3333	31.3333
16	9.66667	12	16.3333		15.3333	14.3333		36.6667	21.6667	34.3333	35.6667	20	21.3333	27	17	31		21.3333	34.6667	36	18.3333	22.6667	10	6.66667	20.3333	23.3333		28.3333	36.3333	11.6667	26.3333	25.3333	18	19			24	21.3333	36		16.6667	16.6667	34.6667	26.6667	15.6667	23.6667	19.3333	31.6667	31.6667
17	10	12.3333			15.6667	14.6667		37	22	34.6667	36	20.3333	21.6667	27.3333	17.3333	31.3333		21.6667	35	36.3333	18.6667	23	10.3333	7	20.6667	23.6667		28.6667	36.6667	12	26.6667	25.6667	18.3333	19.3333			24.3333	21.6667	36.3333		17	17	35	27	16	24	19.6667	32
18	10.3333	12.6667			16	15			22.3333	35	36.3333	20.6667	22	27.6667	17.6667	31.6667		22	35.3333	36.6667	19	23.3333	10.6667	7.33333	21	24		29	37	12.3333	27	26	18.6667	19.6667			24.6667	22	36.6667		17.3333	17.3333	35.3333	27.3333		24.3333	20
19	10.6667	13			16.3333				22.6667	35.3333	36.6667	21	22.3333	28	18	32		22.3333	35.6667	37	19.3333	23.6667	11	7.66667		24.3333		29.3333	37.3333	12.6667	27.3333	26.3333	19	20			25	22.3333	37		17.6667	17.6667		27.6667		24.6667
20	11	13.3333									37	21.3333	22.6667	28.3333		32.3333		22.6667	36	37.3333	19.6667	24	11.3333					29.6667	37.6667		27.6667		19.3333	20.3333			25.3333	22.6667	37.3333		18	18		28		25
21	11.3333	13.6667									37.3333	21.6667	23	28.6667				23	36.3333	37.6667	20	24.3333	11.6667						38				19.6667	20.6667			25.6667	23	37.6667		18.3333	18.3333		28.3333		25.3333
22	11.6667										37.6667	22	23.3333						36.6667			24.6667	12						38.3333								26					18.6667		28.6667		25.6667
23	12												23.6667						37			25	12.3333						38.6667								26.3333					19		29		26
24	12.3333												24										12.6667						39													19.3333		29.3333
25	12.6667												24.3333																													19.6667		29.6667
26	13												24.6667																													20
27													25																													20.3333
28													25.3333																													20.6667
29
30
31
32
33
34
35
36
37
38
39
40
41
42
43
44
45
46
47
48
49
50
51
52
53
54
55
56
57
58
59
60
61
62
63
64
65
66
67
68
69
70
71
72
73
74
75
76
77
78
79
80
81
82
83
84
85
86
87
88
89
90
91
92
93
94
95
96
97
98
99
100
101
102
103
104
105
106
107
108
109
110
111
112
113
114
115
116
117
118
119
120
121
122
123
124
125
126
127
128
129
130
131
132
133
134
135
136
137
138
139
140
141
142
143
144
145
146
147
148
149
150
151
152
153
154
155
156
157
158
159
160
161
162
163
164
165
166
167
168
169
170
171
172
173
174
175
176
177
178
179
180
181
182
183
184
185
186
187
188
189
190
191
192
193
194
195
196
197
198
199
200
201
202
203
204
205
206
207
208
209
210
211
212
213
214
215
216
217
218
219
220
221
222
223
224
225
226
227
228
229
230
231
232
233
234
235
236
237
238
239
240
241
242
243
244
245
246
247
248
249
250
251
252
253
254
255
256
257
258
259
260
261
262
263
264
265
266
267
268
269
270
271
272
273
274
275
276
277
278
279
280
281
282
283
284
285
286
287
288
289
290
291
292
293
294
295
296
297
298
299
[truncated: 91 more columns]

## Sheet: Half-life_G1(h)
	Cell 1	Cell 2	Cell 3	Cell 4	Cell 5	Cell 6	Cell 7	Cell 8	Cell 9	Cell 10	Cell 11	Cell 12	Cell 13	Cell 14	Cell 15	Cell 16	Cell 17	Cell 18	Cell 19	Cell 20	Cell 21	Cell 22	Cell 23	Cell 24	Cell 25	Cell 26	Cell 27	Cell 28	Cell 29	Cell 30	Cell 31	Cell 32	Cell 33	Cell 34	Cell 35	Cell 36	Cell 37	Cell 38	Cell 39	Cell 40	Cell 41	Cell 42	Cell 43	Cell 44	Cell 45	Cell 46	Cell 47	Cell 48	Cell 49
0	62.3673	77.1638	30.6939	37.4623	41.8081	26.3669	56.5782	6.74062	8.00778	60.2237	100.091	87.0415	65.9705	55.2045	68.059	24.0692	13.7663	14.7977	36.4938	39.7322	31.8038	28.6675	52.2653	24.9953	6.98418	6.6646	34.0653	122.848	40.326	43.6526	14.0985	24.9518	133.143	244.614	30.8528	1.19987	18.3863	69.1861	23.5923	24.3996	24.1013	30.3343	6.74544	21.2395	18.4738	182.569	31.0576	25.5601	22.9283
[truncated: 49 more columns]

## Sheet: Half-life_SG2(h)
	Cell 1	Cell 2	Cell 3	Cell 4	Cell 5	Cell 6	Cell 7	Cell 8	Cell 9	Cell 10	Cell 11	Cell 12	Cell 13	Cell 14	Cell 15	Cell 16	Cell 17	Cell 18	Cell 19	Cell 20	Cell 21	Cell 22	Cell 23	Cell 24	Cell 25	Cell 26	Cell 27	Cell 28	Cell 29	Cell 30	Cell 31	Cell 32	Cell 33	Cell 34	Cell 35	Cell 36	Cell 37	Cell 38	Cell 39	Cell 40	Cell 41	Cell 42	Cell 43	Cell 44	Cell 45	Cell 46	Cell 47	Cell 48	Cell 49
0	12.7998	60.0413	14.6921	28.2827	96.4608	40.2814	24.7598	39.2266	5.70036	49.2824	32.2317	47.4834	86.6206	74.2199	49.3812	25.1157	528.57	36.3619	79.1304	143.187	25.9024	110.225	35.5571	15.4982	13.2881	51.1764	65.186	10.6213	37.4847	44.88	5.59341	4.68397	67.233	53.7355	36.577	28.8994	22.5456	20.9614	8.056	14.5178	6.56702	57.1334	27.7808	95.9818	126.132	42.8334	61.6158	129.082	12.6926
[truncated: 41 more columns]
