# Supplementary material for: The G1-S transition is promoted by Rb degradation via the E3 ligase UBR5
Source: Sci Adv. 2024 Oct 23;10(43):eadq6858. doi: 10.1126/sciadv.adq6858 (PMC11498223; doi:10.1126/sciadv.adq6858)
Supplement: Supplementary file 2 — Tables S1 to S36 [file sciadv.adq6858_tables_s1_to_s36.zip › adq6858_table_s7.xlsx]

## Sheet: Clover_total_G1
	Cell 1	Cell 2	Cell 3	Cell 4	Cell 5	Cell 6	Cell 7	Cell 8	Cell 9	Cell 10	Cell 11	Cell 12	Cell 13	Cell 14	Cell 15	Cell 16	Cell 17	Cell 18	Cell 19	Cell 20	Cell 21	Cell 22	Cell 23	Cell 24	Cell 25	Cell 26	Cell 27	Cell 28	Cell 29	Cell 30	Cell 31	Cell 32	Cell 33	Cell 34	Cell 35	Cell 36	Cell 37	Cell 38	Cell 39	Cell 40	Cell 41	Cell 42	Cell 43	Cell 44	Cell 45	Cell 46	Cell 47	Cell 48	Cell 49
0	125989	1758945	156623	392729	179432	155794	432306	166853	523213	279778	129237	108175	499843	520203	432302	339116	359449	513353	989328	267356	129664	121131	191772	348235	510063	337583	275170	215585	151851	1597502	1356556	456790	287367	399988	215727	192499	427783	667665	906700	363011	858454	265620	1157427	214498	399730	1545340	847594	355050	412272
1	118299	810132	141064	396007	136971	155794	412644	155998	237002	250117	122732	129451	494835	487465	184220	308820	365499	473182	959209	212110	127171	104288	197363	351296	492068	328120	251400	202610	129130	1503323	1314211	412460	230110	368310	195430	183988	407640	603294	796389	329884	749510	277835	1070082	187092	397368	761946	453948	311460	390950
2	113590	780904	122040	377612	118617	132599	383923	137118	218452	250117	119314	111793	473090	446156	174615	305562	368147	404883	904417	181996	104906	79475	179412	315046	466715	304782	221351	201546	140404	1447295	1279068	254073	223736	307470	179968	183465	392362	585545	698596	289678	670878	264400	982204	177789	385563	699919	412345	285303	378278
3	102208	720043	104581	382997	123407	118511	377329	135351	220984	263990	94715	105809	426648	445741	190334	313945	366622	383712	890768	169146	79882	103981	166464	290909	460891	264679	219836	191609	103547	1380492	1206533	355924	223342	299492	162436	170910	399620	539293	635832	253442	626732	250995	923369	174015	350472	645118	370989	267335	327936
4	83043	694841	105338	400978	115995	108459	360673	135956	207995	255665	89258	105340	376591	449349	155576	296693	347348	350680	786321	146366	71060	95451	159366	246665	438533	230316	201557	184121	122183	1316293	1126308	342748	210439	279193	146412	176719	352030	497019	616498	235859	555415	242977	855094	163901	328446	605886	343398	243619	327742
5	81289	684664	102345	359993	111104	114806	344885	150596	170456	241663	85147	94756	364113	427115	174923	251919	343511	317347	741299	143125	56374	63163	157390	243183	429337	243998	177967	189209	109758	1247705	1022540	323902	194068	259527	125184	164667	335879	427204	567454	224876	489932	250392	817710	161686	329772	609070	317696	233241	319998
6	63114	665762	132334	383901	102552	99225	320516	150008	163352	215011	86703	92914	339569	404293	143546	222118	333729	285885	710154	179958	57192	65144	156768	231963	405405	218217	166883	188464	97142	1178570	921444	319682	194068	250003	125591	162088	319495	411313	581637	223360	456604	217837	732416	145370	311092	583196	280173	233796	306162
7	55186	633360	87113	338738	103742	95769	299191	149717	165772	202232	88810	89967	312238	400299	161579	222796	320951	299138	661409	133979	61228	54228	179253	229725	373012	196751	151522	182286	121921	1090730	816791	286108	183564	240984	115433	153528	314854	390016	518928	214804	393365	219369	681207	128972	286485	581295	288223	226466	257061
8	57178	656109	101813	324306	104307	107088	274394	149184	143699	171506	76055	80885	291472		159190	232357	291620	282086	604247	137447	36517	41233	163875	225373	340833	178345	171025	160557	57356	1071843	741366	274293	142779	236992	112590	136641	307254	346369	527360	196925	331998	218012	634420	119716	259402	556831	281393	177223	249038
9	65835	627013	97966	314035	84733	106870	257013	139515	147100	160484	80294	68966	270769		125632	241158	280435	259086	553905	101949	28957		158972	221045	323043	175188	174995	156024	56522	1005576	667564	253652	127316	212749	98211	130509	286208	311662	349704	178285	315913	197594	560367	121015	255297	536272	221639	154040	219750
10		606657	94751	310571	80314		241173	134087	121741	160341	79066	74442	246379		125632	232481		249069	515377	141168	41256		160668	212743	308924	154894	161324	149291	105231	908625	615401	256538	116485	198240	99813	115969	285246	276303	327550	185244	280660	197840	504668	112155	245208	517962	240470	141717	228308
11		577801	79008	307813	62124		234149	125085	162499	142893			253876		142813	203446		216013	468912	139245	30913		152894	212743	282595	145740	148476	134056		826367	547748	240266	101732	167522	93172	99220	272401	264403	293907	184303	270853	169634	451770	82097	252119	503503	186886	128291	200228
12		537007	118595	298388	45374		217102	119153	149446	145230			244445		138135	196233		232447	407695	125129	21347		147647	187653	293560	129735	140322	133317		723305	465801	239297	105532	155561	115515	91914	262829	257707	272003	177134	242116	165782	416019	67817	247832	483857	176695	128291	207788
13		525023	112136	289105			202455	114453	155039	124133			243507		122936	198173		236415	380646	120527			136928	183008	293560	139664	143067	128731		628492	442504	166571	103903	138800	101575	85844	218756	246744	322523	178602	232282	165782	349622	104553	191579	469749	176695	118355	209735
14		476646	112136				189731	95012	154735	120424			223986		112735	190740		215745	362022	99063			126448	195773	293560	122990	125955	115042		540318	377274	182272	126675	137002	98739	83443		235609	340393	166794	216245	185523	337354		178879	515252	146385	117607	195410
15		470021	108132				205433	89773	108647	121341			212276		119321	190740		192559	329747	65382				205194	249453	112290	122561	107902		494632	329816	173077	121661	127198	116604	93931		203469	292527	164507	201635		306869		242061		141920	106884	199116
16		467506	107456				198289	93121	108647	109432			194958		129518			167733	343022					164279	236880	91044	121381	114226		460450	324463	135829	81948	104908	128760			207274	263576	164683	192614		259407		213191		126102	93895	191399
17		438009	96673				215038		107860	108440			197111		115888			162134	361965					206490	222016	78988	107974	119141		426978	328237		102242	81849	103678			198698	241696	127679	185225		275143				117595	92551	192833
18		418406	57342				188836			92406			180570		128492			166922	290189					181049	207222	104408	109150	115194		377641	309357			114426	115803				229179		188213		248657				124158	92735	196830
19		404271	30133				174708						162597		129279			123898	257992					118334	182791	98683		100954		317738	299277			108120	99014				214976				231431				107561	85101	190096
20		398850	48432				172562						145002		112160			102202	332913					170136	190555	94808		100954		373028	274570			103025	77141				219224				201892				115536	79313	230398
21		392879	90046				164919						152636		93531			114817	332913					147205	159058	73591		100954		345233	248552			110396	65516				184205				188805				109364	82472	148922
22		385141	88195				156304						148364		103475			99221	289526					157516	163184	75629				303744	230730			91362	63743				166530				192177				110823	69542	142775
23		361645					140951						138652					99221	287163					136482	188426					309348	254004			81349	66858				147539				186133				102274	73926	146175
24		340709					140736						142686						257672						180505					287373	235399			81892	42322				178315				180196				104258		135483
25		340709					126645						140542						258045						143963					259298	241545				53384				190963				164361				103572		144731
26		305575											118745						264020						147527					249120	225006								172366				169077						129666
27		286083											128039						237765						164340					237202	183799																		92683
28		266271																	216106						164340					237202	164073
29		242807																	212694						150184					244015	153241
30		237145																							154673					265066	131380
31		224145																							150343					246796	131380
32		207978																							167081					214027	131380
33		191777																													107214
34		195671
35		188242
36		137973
37		128119
38		119820
39		80532
40		93455
41		80233
42
43
44
45
46
47
48
49
50
51
52
53
54
55
56
57
58
59
60
61
62
63
64
65
66
67
68
69
70
71
72
73
74
75
76
77
78
79
80
81
82
83
84
85
86
87
88
89
90
91
92
93
94
95
96
97
98
99
100
101
102
103
104
105
106
107
108
109
110
111
112
113
114
115
116
117
118
119
120
121
122
123
124
125
126
127
128
129
130
131
132
133
134
135
136
137
138
139
140
141
142
143
144
145
146
147
148
149
150
151
152
153
154
155
156
157
158
159
160
161
162
163
164
165
166
167
168
169
170
171
172
173
174
175
176
177
178
179
180
181
182
183
184
185
186
187
188
189
190
191
192
193
194
195
196
197
198
199
200
201
202
203
204
205
206
207
208
209
210
211
212
213
214
215
216
217
218
219
220
221
222
223
224
225
226
227
228
229
230
231
232
233
234
235
236
237
238
239
240
241
242
243
244
245
246
247
248
249
250
251
252
253
254
255
256
257
258
259
260
261
262
263
264
265
266
267
268
269
270
271
272
273
274
275
276
277
278
279
280
281
282
283
284
285
286
287
288
289
290
291
292
293
294
295
296
297
298
299
[truncated: 29 more columns]

## Sheet: Clover_total_SG2
	Cell 1	Cell 2	Cell 3	Cell 4	Cell 5	Cell 6	Cell 7	Cell 8	Cell 9	Cell 10	Cell 11	Cell 12	Cell 13	Cell 14	Cell 15	Cell 16	Cell 17	Cell 18	Cell 19	Cell 20	Cell 21	Cell 22	Cell 23	Cell 24	Cell 25	Cell 26	Cell 27	Cell 28	Cell 29	Cell 30	Cell 31	Cell 32	Cell 33	Cell 34	Cell 35	Cell 36	Cell 37	Cell 38	Cell 39	Cell 40	Cell 41	Cell 42	Cell 43	Cell 44	Cell 45	Cell 46	Cell 47	Cell 48	Cell 49
0	305359	429262	369882	361708	764585	671930	813180	361559	282680	241188	417193	390679	832325	264422	607806	574141	488891	409750	248319	943760	1412067	412656	325156	246611	349121	772539	649707	404730	1191961	364347	740203	502881	394010	387697	1206416	303992	1286235	854828	358812	345234	1106801	335167	252798	213647	837791	717154	440665	101480	335435
1	302223	433715	364840	370516	730774	648783	809714	326919	287056	240198	400416	422994	812938	269884	601992	570416	476015	425617	266383	957628	1412477	383975	323845	241482	336547	754942	644847	401261	1169127	347256	719639	482085	373272	391288	1165725	305310	1252907	822724	365054	326091	1091592	345796	255140	215723	821807	692648	438555	107665	324607
2	294551	455261	347312	379421	702981	655602	813463	322372	284564	232887	378578	401816	768612	273324	582276	552925	450475	406624	264596	919661	1341598	394430	319057	236759	327023	720551	611214	377460	1176157	330533	719862	481391	367707	393157	1176172	303030	1240127	799786	368851	309854	1070992	356938	241186	225653	808569	675949	426184	108105	321148
3	291190	445231	345579	368161	694131	645980	792279	349663	271324	221464	392648	399115	737195	261127	542248	557212	437826	393858	264354	894208	1298228	390156	311955	238606	338874	693023	622101	378034	1143959	323796	751166	472588	365721	400141	1123545	287369	1211957	783267	355230	306134	1095023	337675	236913	210593	774493	669900	422518	100214	303139
4	277781	451520	327996	351476	677684	671296	752580	364381	276332	218442	401044	396960	719457	254804	548692	549057	425392	387183	258269	865719	1265302	383046	302191	228851	349386	726766	624155	369081	1100621	320967	747623	487585	380208	381314	1149365	291618	1177937	774413	356290	309163	1054284	344531	240564	198418	755573	657231	433773	75635	306571
5	286318	401761	338741	362326	675569	649351	738346	360741	264896	198677	379133	365012	711145	264566	532781	539759	421240	385376	256487	855096	1225801	382221	288918	222426	335930	668844	611007	363784	1082869	316752	711671	488282	362481	355211	1124569	291494	1155817	770758	361185	301712	1026890	360223	249519	189671	730631	655324	408502	79372	307160
6	275130	380479	337835	349660	654363	628992	751437	352805	250417	204683	357307	347153	730800	266886	573130	516567	417265	380294	244288	862047	1198167	372282	297864	214339	335252	617573	603986	361009	1066145	305214	714528	467707	357879	356199	1087216	292668	1114528	773436	345402	293692	1002354	336947	228705	184619	725085	628285	438409	75619	298805
7	281512	373667	337907	371980	655680	597515	705867	374241	252945	202295	356796	372811	729911	261334	528055	509363	400083	400549	245578	859541	1177573	365744	272914	232346	335394	595398	612133	356363	1048654	287428	687430	457460	357941	337568	1062530	266015	1095231	771746	337209	293970	969926	340666	237804	180798	716692	626708	386121	79104	308005
8	287642	409329	328986	368548	639439	562741	718800	374407	242500	182668	361412	362053	688618	241371		492390	389178	382566	239409	854373	1151976		271182	228023	325076	646652	606441	341224	1054896	283423	687643	448177	343546	360953	1035268		1095144	755313	343567	285641	940939	332532	240397	165098	705230	624437	383625	55536	300344
9	266365	403664	325954	339539	595757	514312	707304	324136	246644	202760	343319	324268	702807	252248		481615	385441	371795	226791	812188	1115473		270065		261582	568292	591678	335302	1016548	283201	649890	428671	337559	354160	978238		1089771	752314	336537	270860	877658	322678	229173	152220	690134	609202	382296	84906	276756
10	261560	372142	314879	343046	596183	551370	692970	321292	246644	208481	326032	340221	683706	227674		485122	360702	353147	220978	793241	1093838		286638		258135	571711	585494	339258	998409	269219	634078	435854	343092	380168	990949		1056042	728726	392748	271761	878595	323778	222601	137028	685023	582982	383236	90665	283257
11	262367	371549	317877	335946	565681		685068	283579	249561	196468	304379	343712	615904	271932		475388	360014	363023	228309	769645	1072302		273917		264825	598790	552688	347450	994871	275390	612383	423266	313921	369634	949066		1043599	682434	361559	286183	875884	302867	202742	157170	668216	556006	362341	93597	318017
12	264585	374231	300057	367809	581437		694902	272609	246340	219429	304418	346996	624867	254685		462473	358316	350805	225747	756983	1042493		271468		246959	516205	548529	325753	993073	270620	615033		302753	346875	918952		1015893	673238	349980	254574		291330	204753	157170	657662	567453	353502	77635	295308
13	257818		297204	326486	566381		659883	272609	232377	193602	311246			241414		452821	347869	329181		737094			262402				520260	325877	968652	274712	600853		287902	331233	931064		974052	680967	349169	257329		288673	212401	133934	631939		344841	83461	282924
14	247726		302619	317939	561243		647062	311024	239952	194619				210765		449623	349377	319346		720187			273036				514757		948347	247148	618720		331545	336604	905467		955897	663510	327131	259664		287487	202732	131956	620269		342909		288744
15	249402		300949	317315	551685		597985	341346	237425	200215				240736		431066	332122	257901		751102			264488				540331		910005	239789			295353	395613				662539	321495	246658		295977	200662		578021				291442
16	250159		297820	318348	552220		606965	341346	241385	191987				236006		421067	328859	332444		750677			264488				549493		886617	232651			354357					651985	291322	249536		295977	185021		567185				296576
17	250159		298288	309861			626071	316439	240896	178441				243283		408819	327368	318235					307612				546955		849778	227172			287961					649821	288425	240155		308713	190086		541392
18	261995		293351	299401			626319	301554	254707	190057						406168	320181	313745									529521			225815			269561					640955	293712	238468		285894	171231		539573
19	232550		289333	283018			552599	271533	250802	176275						429389	307087	278830									502151			215972			277820					619357	285907	236247		263679	163433		524448
20			279873	262793			543294	311826	224601	192159						413598	306390	299199									499412			228844			275080					595145		236710		272213			533554
21			276456	274711			554875	285499	211968	190268						409983	295715	260297									494809			227545			275080					593830		236710		262747			497691
22			295997	257339			555553	272359	209873	184085						378188	296012													221666			290244					566480		248025		243981			499300
23			286321	291019			519633	276113		161553						403912	283027																							244392		243878			483573
24				287902			535921	276082		161553						383446	260853																												463759
25				286587				268563		170916						366713	256931
26								255464		169428						325873
27								249042		164146						335607
28								223673		160079						316842
29										175681
30										178784
31
32
33
34
35
36
37
38
39
40
41
42
43
44
45
46
47
48
49
50
51
52
53
54
55
56
57
58
59
60
61
62
63
64
65
66
67
68
69
70
71
72
73
74
75
76
77
78
79
80
81
82
83
84
85
86
87
88
89
90
91
92
93
94
95
96
97
98
99
100
101
102
103
104
105
106
107
108
109
110
111
112
113
114
115
116
117
118
119
120
121
122
123
124
125
126
127
128
129
130
131
132
133
134
135
136
137
138
139
140
141
142
143
144
145
146
147
148
149
150
151
152
153
154
155
156
157
158
159
160
161
162
163
164
165
166
167
168
169
170
171
172
173
174
175
176
177
178
179
180
181
182
183
184
185
186
187
188
189
190
191
192
193
194
195
196
197
198
199
200
201
202
203
204
205
206
207
208
209
210
211
212
213
214
215
216
217
218
219
220
221
222
223
224
225
226
227
228
229
230
231
232
233
234
235
236
237
238
239
240
241
242
243
244
245
246
247
248
249
250
251
252
253
254
255
256
257
258
259
260
261
262
263
264
265
266
267
268
269
270
271
272
273
274
275
276
277
278
279
280
281
282
283
284
285
286
287
288
289
290
291
292
293
294
295
296
297
298
299
[truncated: 13 more columns]

## Sheet: mCherry-Gem_total_G1
	Cell 1	Cell 2	Cell 3	Cell 4	Cell 5	Cell 6	Cell 7	Cell 8	Cell 9	Cell 10	Cell 11	Cell 12	Cell 13	Cell 14	Cell 15	Cell 16	Cell 17	Cell 18	Cell 19	Cell 20	Cell 21	Cell 22	Cell 23	Cell 24	Cell 25	Cell 26	Cell 27	Cell 28	Cell 29	Cell 30	Cell 31	Cell 32	Cell 33	Cell 34	Cell 35	Cell 36	Cell 37	Cell 38	Cell 39	Cell 40	Cell 41	Cell 42	Cell 43	Cell 44	Cell 45	Cell 46	Cell 47	Cell 48	Cell 49
0	4226	134522	1283	15037	3119	3463	17884	13	321115	2053	3766	7169	3099	1518	73156	3640	7200	9030	16663	11612	6235	10357	4953	16139	3655	1156	9105	7475	8896	9713	5668	3388	10119	4013	6339	7537	17816	3858	9862	2353	1817	9462	8418	12145	4655	58027	242596	4225	10035
1	5401	2172	458	15630	3718	3463	17053	-5558	8627	3206	2059	6971	4017	-439	1418	3878	4027	8732	17376	2732	7082	5012	2511	9518	4015	1563	9163	6667	6407	2860	4533	3734	5460	3715	5582	5545	8412	5176	8958	3556	1303	8329	7987	8157	5496	4781	11354	2755	10707
2	3748	2571	914	18166	2469	1603	18286	-5930	7749	3206	2493	6058	2060	812	508	1262	5495	6474	16249	1659	4904	4422	2156	8574	2704	1847	9009	5021	3309	4601	7017	330	4499	2683	7256	6357	7434	7165	9209	1717	3017	8125	8433	6468	7963	4650	9011	3486	14476
3	1355	3895	845	20673	573	4110	18632	-735	9690	2807	3095	6963	2663	947	2874	5445	6513	7036	16371	960	2446	4744	2535	8146	7337	1817	9843	4424	-4026	2740	7345	3159	5059	2314	6970	3440	13143	7769	11930	1986	5217	6619	9310	6595	3103	394	6835	2372	13608
4	3116	2932	-287	23079	1839	2974	17980	1946	10528	2427	850	5219	1101	826	1838	4024	3936	9301	8673	1287	900	3242	1699	4742	5737	-774	12519	3916	2188	4295	10298	3592	4367	3325	6335	7123	5732	9146	7994	3255	5429	7068	9296	7208	2794	-121	9151	3406	16165
5	2732	2650	904	25403	4157	6958	18249	5280	5569	2493	853	5453	859	-1918	2198	2212	6136	8980	9133	115	-2290	3364	2160	4899	5403	2313	9592	4445	2421	1206	11558	4176	4122	1879	5302	6074	4267	8280	7293	3856	2473	11081	11000	7549	5357	2227	8489	2810	10389
6	2356	3453	22	26831	3190	5078	15942	5805	6958	1967	458	6285	1599	1175	407	2629	6313	7264	10428	2742	-2320	5175	2438	3982	6462	1353	10715	6169	2830	2789	12423	2031	4122	2431	5799	3773	-686	8339	10213	3177	5371	8562	9127	6774	5520	3256	6375	3858	10087
7	4122	3048	-282	27863	3542	4247	16211	4727	7498	2125	2	4923	1431	1457	2225	34	4715	12304	11992	57	-691	416	7135	5836	6210	1215	8457	7145	4817	574	9858	3443	2995	4973	6115	5199	2805	7997	15243	5599	5104	9963	8798	6711	5626	1357	7810	5963	10624
8	2601	6105	1853	27692	3661	3914	15654	5028	4728	1431	-57	4890	2115		897	2469	6564	8943	10653	3677	2168	604	7701	7779	6500	2624	11050	6284	-4558	2063	11769	2802	3450	2221	4687	3911	1521	9176	18360	4057	4511	12056	9602	6828	4905	1056	8222	875	9480
9	4111	3365	-42	29611	591	3234	8742	5208	6351	3040	1097	4080	1180		679	2576	7042	9740	12482	1585	2562		9790	7026	5174	1661	11222	5483	-1552	6113	8674	1526	3071	3826	3894	4507	1707	6115	2584	6374	5944	8730	9479	6404	6498	598	7378	1226	10152
10		4877	915	35138	1270		15127	4846	4377	2437	1247	4905	-445		679	1305		9345	12686	6093	5666		6196	6984	6808	1556	7725	5040	5337	5391	6943	2864	2201	4183	6359	4791	3994	6253	-2205	5617	6223	7525	8839	7135	5182	-963	7828	525	10767
11		4493	1283	38183	196		10544	3425	11426	3463			-461		1446	1737		9710	12732	9229	4248		5665	6984	7658	2464	8771	4964		4940	5466	3658	1891	4987	8951	5616	6048	7490	-11583	6329	7294	7163	8679	4067	7708	-708	7326	1917	10449
12		6012	1734	39588	-1510		10251	4043	11109	3539			931		2899	2097		11856	9044	3806	2543		7717	-41277	6913	1720	10523	6740		6040	3582	4885	2199	5546	8848	3193	6234	9863	-21008	8062	5640	8225	10117	3324	7612	340	7118	1917	13903
13		11276	1591	40855			11744	2662	11047	2465			1398		2154	246		11119	9465	5766			7715	4262	6913	3566	11582	7431		3456	5845	535	3911	5520	9088	1113	3970	8471	9853	7570	4587	8225	10915	8216	2026	233	7118	2451	12296
14		2672	1591				10057	1542	9323	3133			1698		1643	-119		10644	11283	5091			9584	5133	6913	2821	10153	6137		3688	-46590	5005	9768	5575	10476	-1312		6906	11901	6888	5485	9972	10005		1350	9280	5603	3589	7550
15		5024	2863				13606	2865	6000	1738			2090		2549	-119		9205	8201	2169				4894	5608	-1903	8889	5045		112	-71514	4383	9453	5452	8312	-2282		5249	12348	7717	5085		10581		7814		6943	4889	9010
16		6909	2610				14024	1608	6000	2370			2047		2312			9467	11773					10620	5738	-3205	8391	4257		-2619	857	3375	-8859	1513	7894			7297	9520	9537	6348		9319		6432		6430	3591	7964
17		1142	2819				17227		4950	4651			3257		942			7738	12976					19173	5400	-2004	6699	4827		-23	5525		8075	-147	10069			6623	8987	5117	6628		5532				8592	4523	6813
18		4103	2106				15444			1813			2099		2393			8396	9791					18735	7450	1912	7994	5204		1516	5942			1174	13204				9239		7134		5265				8254	4070	6903
19		2754	637				15325						3275		669			6060	8363					4673	6464	1066		3781		-5453	5615			593	11015				9621				2001				9988	4870	8727
20		2381	827				12706						1736		2212			5530	14424					13925	8193	2611		3781		10278	6042			3056	12612				13057				1838				8234	4245	17970
21		2940	1614				13638						2735		2497			7940	14424					13415	8538	1961		3781		8626	5859			3142	8706				11958				357				5890	3777	11029
22		1355	2147				11580						4622		1648			8246	10519					14038	8970	2269				10880	4982			2651	-29				8204				6396				7670	4245	10635
23		2784					11254						6341					8246	13535					14281	10098					11604	6970			2564	11062				7022				11087				7183	4975	10868
24		2752					8772						7131						13220						9332					13088	7168			2323	-23770				12359				9012				6032		10167
25		2752					9752						5249						15490						8111					7470	9283				1018				10891				8645				6231		9618
26		3325											3594						17896						8799					7243	13535								9817				10364						11523
27		2496											6345						15262						9848					8864	10770																		4810
28		3951																	14964						9848					8864	6752
29		3204																	17453						9969					9948	4093
30		5932																							10851					11729	6255
31		9890																							12547					10879	6255
32		11852																							11986					8509	6255
33		9658																													3177
34		7360
35		5167
36		2287
37		4514
38		4359
39		4275
40		2818
41		4729
42
43
44
45
46
47
48
49
50
51
52
53
54
55
56
57
58
59
60
61
62
63
64
65
66
67
68
69
70
71
72
73
74
75
76
77
78
79
80
81
82
83
84
85
86
87
88
89
90
91
92
93
94
95
96
97
98
99
100
101
102
103
104
105
106
107
108
109
110
111
112
113
114
115
116
117
118
119
120
121
122
123
124
125
126
127
128
129
130
131
132
133
134
135
136
137
138
139
140
141
142
143
144
145
146
147
148
149
150
151
152
153
154
155
156
157
158
159
160
161
162
163
164
165
166
167
168
169
170
171
172
173
174
175
176
177
178
179
180
181
182
183
184
185
186
187
188
189
190
191
192
193
194
195
196
197
198
199
200
201
202
203
204
205
206
207
208
209
210
211
212
213
214
215
216
217
218
219
220
221
222
223
224
225
226
227
228
229
230
231
232
233
234
235
236
237
238
239
240
241
242
243
244
245
246
247
248
249
250
251
252
253
254
255
256
257
258
259
260
261
262
263
264
265
266
267
268
269
270
271
272
273
274
275
276
277
278
279
280
281
282
283
284
285
286
287
288
289
290
291
292
293
294
295
296
297
298
299
[truncated: 29 more columns]

## Sheet: mCherry-Gem_total_SG2
	Cell 1	Cell 2	Cell 3	Cell 4	Cell 5	Cell 6	Cell 7	Cell 8	Cell 9	Cell 10	Cell 11	Cell 12	Cell 13	Cell 14	Cell 15	Cell 16	Cell 17	Cell 18	Cell 19	Cell 20	Cell 21	Cell 22	Cell 23	Cell 24	Cell 25	Cell 26	Cell 27	Cell 28	Cell 29	Cell 30	Cell 31	Cell 32	Cell 33	Cell 34	Cell 35	Cell 36	Cell 37	Cell 38	Cell 39	Cell 40	Cell 41	Cell 42	Cell 43	Cell 44	Cell 45	Cell 46	Cell 47	Cell 48	Cell 49
0	8752	25567	6262	3353	21614	255812	8825	10918	17608	14458	5121	39671	73510	19940	169549	341	10246	25907	82910	68252	124341	107950	22081	120381	65191	245784	18046	95459	64631	4884	81268	152895	40330	9433	154562	151150	52772	5658	7658	6667	161932	16824	26824	10113	26841	25748	15145	2083	9486
1	10652	30805	6617	5387	24153	259844	12236	7107	24824	19063	5077	44269	76603	37371	184088	2591	10769	44190	92921	80925	145876	112172	32101	128520	67100	249141	21321	91279	70743	5904	89679	153635	40230	12037	158531	164159	57160	3610	16889	8832	171418	23096	36524	14085	32560	29545	16480	5923	11994
2	11665	31961	7571	7715	25317	275482	17368	10019	31686	25069	6374	45616	78314	43892	179837	3586	6841	45834	102490	87815	145672	118386	40683	139972	75943	249301	35421	96865	81345	7169	100561	159522	44458	15623	181768	174377	70678	6188	22895	11389	174844	30214	47742	18555	38293	29525	20419	11295	17086
3	14825	34857	8986	9639	26844	277678	21249	17739	37941	30608	8713	49093	82466	48955	183032	8752	5191	59182	111971	96751	157807	130231	50159	147610	86651	252483	33639	106323	84768	7273	106906	167411	50014	19319	186558	183032	75133	11775	29215	15013	195418	38854	55816	20735	41672	34993	22775	12545	15651
4	16705	36352	11531	10149	27878	302804	23304	19092	46783	34932	15204	53240	84434	55570	188411	9789	8836	67699	117858	103915	166105	135045	59285	152143	95301	258187	41127	114723	88024	9430	118174	176285	54247	18892	202842	194761	79054	15589	36220	19585	190951	46351	62983	20816	46977	37056	25092	11091	21043
5	20338	37756	15690	12074	31006	305126	26043	20574	50820	39427	14907	58685	86256	67812	191955	10744	7472	75621	124868	110282	173644	138945	64500	160329	99981	252661	44682	122300	95343	10958	123474	181387	55457	19952	214191	207083	84859	21142	49747	25075	205392	54880	73104	24899	49626	37331	27593	16885	23739
6	16111	37968	16565	15221	32748	302659	32382	21409	57510	45334	16828	59575	94419	75950	205388	9260	9009	82331	136811	126192	183398	142952	77171	163802	104739	185434	50471	131847	104687	13436	132609	187775	59658	24641	219396	225011	89208	24901	56068	28992	213491	58291	83189	27510	56400	40165	35264	19066	26645
7	20875	39649	19759	18478	35043	322937	35358	27097	65481	51741	18380	68872	102410	87391	206989	7066	10279	90798	146389	137201	197857	148668	87137	175241	109071	167597	59099	142624	111294	15637	142102	196887	63752	23686	238579	235428	95456	29129	62076	34325	224390	72836	93188	31135	62347	42496	32387	23505	30662
8	29246	45339	20454	19678	36877	329867	39825	30477	69280	57184	22461	73484	101807	93549		11449	12801	98916	153103	140754	205102		96834	188279	113842	282140	63587	149436	120770	19009	152528	201242	67063	28242	243497		105813	32243	69557	38491	221661	83336	96290	32834	67595	43371	35431	27246	32499
9	30467	45858	23469	23721	39705	326258	41334	27429	78951	68784	23898	67466	110525	108374		14841	14995	105767	158506	148139	225278		106393		117814	285049	71747	161156	126791	20766	161638	204718	68644	30530	249177		112072	35318	73667	38626	220273	86795	106953	35130	75527	49106	41599	32948	35019
10	34957	48064	25794	26774	44546	331265	47455	29395	78951	77040	27297	76459	110962	112756		13600	17215	112659	159395	152034	237336		121915		119870	292949	75719	167289	131493	21983	167918	212073	74453	33502	266767		118496	36793	89214	44853	238282	96616	110350	36730	79579	49070	44560	38846	36012
11	37427	53028	28708	28800	43129		52524	30481	95282	80098	30962	78654	109119	134500		15956	19501	121644	172733	162150	247352		126084		126631	294722	79998	171787	137203	24046	170193	214315	80339	37146	270251		127736	38288	90074	52225	255012	101009	118097	40577	85002	49544	46999	42776	47885
12	39856	56590	28410	29850	47737		54744	35333	99735	90406	33299	81948	117858	142827		17007	22415	127951	186829	170570	256874		137800		127438	302926	86083	174784	149036	26774	179189		81844	39824	276064		126930	42611	100144	50482		104532	121955	40577	87804	52224	47466	45364	47590
13	40130		30792	30227	52474		52222	35333	101980	93908	33301			151431		16662	23371	131957		180577			140387				86756	183289	152798	39105	186686		84403	39278	292808		127259	47026	105052	55219		116101	131672	45957	91655		49325	46748	55572
14	43459		36160	33663	53754		58393	41075	111404	102173				156920		19495	26595	138994		186809			149920				91969		158002	29652	196654		90924	43386	301094		134517	49458	106756	60989		121947	135975	47787	95160		53054		54549
15	44208		38044	35996	56013		55100	51947	119407	110252				173136		20648	25644	43629		204394			161258				99455		162251	30701			96537	46910				53921	111312	64105		130417	140213		95786				58453
16	47911		43115	36520	58303		64989	51947	127069	113889				179070		22066	28430	152739		216330			161258				105273		169229	33195			106331					55503	115198	70367		130417	146452		97494				66817
17	47911		46675	37170			64387	23304	140916	117142				188149		24288	33495	151719					180972				108566		175434	35528			109096					58768	122570	74225		136711	150812		96811
18	53362		53194	37321			75126	47945	152051	124933						26911	33081	161666									112913			36189			111401					58016	125948	78930		140353	152252		104359
19	54689		57967	33425			65579	45335	165713	126129						24579	35217	161693									115874			40525			116661					60117	129374	85380		137121	158881		105379
20			58353	33033			69685	51606	171981	137076						32073	36251	171406									122219			43067			119233					61190		86653		146144			110854
21			61589	40523			77626	47381	173691	148585						31048	37189	171518									128733			47069			119233					68719		86653		152022			115506
22			59143	42723			81411	47137	189963	152535						29663	39605													49173			128493					72208		95752		155611			120584
23			62801	45541			80199	51301		158671						31300	40292																							101815		157003			122475
24				45992			81414	53281		158671						33743	37970																												126240
25				47623				53022		157844						33429	39895
26								54477		185087						28944
27								55555		183589						33055
28								55997		179077						34279
29										198482
30										219991
31
32
33
34
35
36
37
38
39
40
41
42
43
44
45
46
47
48
49
50
51
52
53
54
55
56
57
58
59
60
61
62
63
64
65
66
67
68
69
70
71
72
73
74
75
76
77
78
79
80
81
82
83
84
85
86
87
88
89
90
91
92
93
94
95
96
97
98
99
100
101
102
103
104
105
106
107
108
109
110
111
112
113
114
115
116
117
118
119
120
121
122
123
124
125
126
127
128
129
130
131
132
133
134
135
136
137
138
139
140
141
142
143
144
145
146
147
148
149
150
151
152
153
154
155
156
157
158
159
160
161
162
163
164
165
166
167
168
169
170
171
172
173
174
175
176
177
178
179
180
181
182
183
184
185
186
187
188
189
190
191
192
193
194
195
196
197
198
199
200
201
202
203
204
205
206
207
208
209
210
211
212
213
214
215
216
217
218
219
220
221
222
223
224
225
226
227
228
229
230
231
232
233
234
235
236
237
238
239
240
241
242
243
244
245
246
247
248
249
250
251
252
253
254
255
256
257
258
259
260
261
262
263
264
265
266
267
268
269
270
271
272
273
274
275
276
277
278
279
280
281
282
283
284
285
286
287
288
289
290
291
292
293
294
295
296
297
298
299
[truncated: 13 more columns]

## Sheet: Frame_G1(h)
	Cell 1	Cell 2	Cell 3	Cell 4	Cell 5	Cell 6	Cell 7	Cell 8	Cell 9	Cell 10	Cell 11	Cell 12	Cell 13	Cell 14	Cell 15	Cell 16	Cell 17	Cell 18	Cell 19	Cell 20	Cell 21	Cell 22	Cell 23	Cell 24	Cell 25	Cell 26	Cell 27	Cell 28	Cell 29	Cell 30	Cell 31	Cell 32	Cell 33	Cell 34	Cell 35	Cell 36	Cell 37	Cell 38	Cell 39	Cell 40	Cell 41	Cell 42	Cell 43	Cell 44	Cell 45	Cell 46	Cell 47	Cell 48	Cell 49
0	26.3333	15.3333	19	13.3333	25.3333	23.3333	13.3333	18	18.3333	23	29	29.6667	13.3333	14.3333	15	18.6667	19.3333	13.3333	16.6667	17	23	19.3333	16.3333	20	19.3333	14.3333	13.3333	17	25.6667	14.3333	13.3333	13.3333	21.6667	13.3333	13.3333	18.6667	20.3333	13.3333	13.3333	13.3333	13.3333	19.3333	13.3333	18	13.3333	17.6667	19.3333	19.6667	13.3333
1	26.6667	15.6667	19.3333	13.6667	25.6667	23.6667	13.6667	18.3333	18.6667	23.3333	29.3333	30	13.6667	14.6667	15.3333	19	19.6667	13.6667	17	17.3333	23.3333	19.6667	16.6667	20.3333	19.6667	14.6667	13.6667	17.3333	26	14.6667	13.6667	13.6667	22	13.6667	13.6667	19	20.6667	13.6667	13.6667	13.6667	13.6667	19.6667	13.6667	18.3333	13.6667	18	19.6667	20	13.6667
2	27	16	19.6667	14	26	24	14	18.6667	19	23.6667	29.6667	30.3333	14	15	15.6667	19.3333	20	14	17.3333	17.6667	23.6667	20	17	20.6667	20	15	14	17.6667	26.3333	15	14	14	22.3333	14	14	19.3333	21	14	14	14	14	20	14	18.6667	14	18.3333	20	20.3333	14
3	27.3333	16.3333	20	14.3333	26.3333	24.3333	14.3333	19	19.3333	24	30	30.6667	14.3333	15.3333	16	19.6667	20.3333	14.3333	17.6667	18	24	20.3333	17.3333	21	20.3333	15.3333	14.3333	18	26.6667	15.3333	14.3333	14.3333	22.6667	14.3333	14.3333	19.6667	21.3333	14.3333	14.3333	14.3333	14.3333	20.3333	14.3333	19	14.3333	18.6667	20.3333	20.6667	14.3333
4	27.6667	16.6667	20.3333	14.6667	26.6667	24.6667	14.6667	19.3333	19.6667	24.3333	30.3333	31	14.6667	15.6667	16.3333	20	20.6667	14.6667	18	18.3333	24.3333	20.6667	17.6667	21.3333	20.6667	15.6667	14.6667	18.3333	27	15.6667	14.6667	14.6667	23	14.6667	14.6667	20	21.6667	14.6667	14.6667	14.6667	14.6667	20.6667	14.6667	19.3333	14.6667	19	20.6667	21	14.6667
5	28	17	20.6667	15	27	25	15	19.6667	20	24.6667	30.6667	31.3333	15	16	16.6667	20.3333	21	15	18.3333	18.6667	24.6667	21	18	21.6667	21	16	15	18.6667	27.3333	16	15	15	23.3333	15	15	20.3333	22	15	15	15	15	21	15	19.6667	15	19.3333	21	21.3333	15
6	28.3333	17.3333	21	15.3333	27.3333	25.3333	15.3333	20	20.3333	25	31	31.6667	15.3333	16.3333	17	20.6667	21.3333	15.3333	18.6667	19	25	21.3333	18.3333	22	21.3333	16.3333	15.3333	19	27.6667	16.3333	15.3333	15.3333	23.6667	15.3333	15.3333	20.6667	22.3333	15.3333	15.3333	15.3333	15.3333	21.3333	15.3333	20	15.3333	19.6667	21.3333	21.6667	15.3333
7	28.6667	17.6667	21.3333	15.6667	27.6667	25.6667	15.6667	20.3333	20.6667	25.3333	31.3333	32	15.6667	16.6667	17.3333	21	21.6667	15.6667	19	19.3333	25.3333	21.6667	18.6667	22.3333	21.6667	16.6667	15.6667	19.3333	28	16.6667	15.6667	15.6667	24	15.6667	15.6667	21	22.6667	15.6667	15.6667	15.6667	15.6667	21.6667	15.6667	20.3333	15.6667	20	21.6667	22	15.6667
8	29	18	21.6667	16	28	26	16	20.6667	21	25.6667	31.6667	32.3333	16		17.6667	21.3333	22	16	19.3333	19.6667	25.6667	22	19	22.6667	22	17	16	19.6667	28.3333	17	16	16	24.3333	16	16	21.3333	23	16	16	16	16	22	16	20.6667	16	20.3333	22	22.3333	16
9	29.3333	18.3333	22	16.3333	28.3333	26.3333	16.3333	21	21.3333	26	32	32.6667	16.3333		18	21.6667	22.3333	16.3333	19.6667	20	26		19.3333	23	22.3333	17.3333	16.3333	20	28.6667	17.3333	16.3333	16.3333	24.6667	16.3333	16.3333	21.6667	23.3333	16.3333	16.3333	16.3333	16.3333	22.3333	16.3333	21	16.3333	20.6667	22.3333	22.6667	16.3333
10		18.6667	22.3333	16.6667	28.6667		16.6667	21.3333	21.6667	26.3333	32.3333	33	16.6667		18.3333	22		16.6667	20	20.3333	26.3333		19.6667	23.3333	22.6667	17.6667	16.6667	20.3333	29	17.6667	16.6667	16.6667	25	16.6667	16.6667	22	23.6667	16.6667	16.6667	16.6667	16.6667	22.6667	16.6667	21.3333	16.6667	21	22.6667	23	16.6667
11		19	22.6667	17	29		17	21.6667	22	26.6667			17		18.6667	22.3333		17	20.3333	20.6667	26.6667		20	23.6667	23	18	17	20.6667		18	17	17	25.3333	17	17	22.3333	24	17	17	17	17	23	17	21.6667	17	21.3333	23	23.3333	17
12		19.3333	23	17.3333	29.3333		17.3333	22	22.3333	27			17.3333		19	22.6667		17.3333	20.6667	21	27		20.3333	24	23.3333	18.3333	17.3333	21		18.3333	17.3333	17.3333	25.6667	17.3333	17.3333	22.6667	24.3333	17.3333	17.3333	17.3333	17.3333	23.3333	17.3333	22	17.3333	21.6667	23.3333	23.6667	17.3333
13		19.6667	23.3333	17.6667			17.6667	22.3333	22.6667	27.3333			17.6667		19.3333	23		17.6667	21	21.3333			20.6667	24.3333	23.6667	18.6667	17.6667	21.3333		18.6667	17.6667	17.6667	26	17.6667	17.6667	23	24.6667	17.6667	17.6667	17.6667	17.6667	23.6667	17.6667	22.3333	17.6667	22	23.6667	24	17.6667
14		20	23.6667				18	22.6667	23	27.6667			18		19.6667	23.3333		18	21.3333	21.6667			21	24.6667	24	19	18	21.6667		19	18	18	26.3333	18	18	23.3333		18	18	18	18	24	18		18	22.3333	24	24.3333	18
15		20.3333	24				18.3333	23	23.3333	28			18.3333		20	23.6667		18.3333	21.6667	22				25	24.3333	19.3333	18.3333	22		19.3333	18.3333	18.3333	26.6667	18.3333	18.3333	23.6667		18.3333	18.3333	18.3333	18.3333		18.3333		18.3333		24.3333	24.6667	18.3333
16		20.6667	24.3333				18.6667	23.3333	23.6667	28.3333			18.6667		20.3333			18.6667	22					25.3333	24.6667	19.6667	18.6667	22.3333		19.6667	18.6667	18.6667	27	18.6667	18.6667			18.6667	18.6667	18.6667	18.6667		18.6667		18.6667		24.6667	25	18.6667
17		21	24.6667				19		24	28.6667			19		20.6667			19	22.3333					25.6667	25	20	19	22.6667		20	19		27.3333	19	19			19	19	19	19		19				25	25.3333	19
18		21.3333	25				19.3333			29			19.3333		21			19.3333	22.6667					26	25.3333	20.3333	19.3333	23		20.3333	19.3333			19.3333	19.3333				19.3333		19.3333		19.3333				25.3333	25.6667	19.3333
19		21.6667	25.3333				19.6667						19.6667		21.3333			19.6667	23					26.3333	25.6667	20.6667		23.3333		20.6667	19.6667			19.6667	19.6667				19.6667				19.6667				25.6667	26	19.6667
20		22	25.6667				20						20		21.6667			20	23.3333					26.6667	26	21		23.6667		21	20			20	20				20				20				26	26.3333	20
21		22.3333	26				20.3333						20.3333		22			20.3333	23.6667					27	26.3333	21.3333		24		21.3333	20.3333			20.3333	20.3333				20.3333				20.3333				26.3333	26.6667	20.3333
22		22.6667	26.3333				20.6667						20.6667		22.3333			20.6667	24					27.3333	26.6667	21.6667				21.6667	20.6667			20.6667	20.6667				20.6667				20.6667				26.6667	27	20.6667
23		23					21						21					21	24.3333					27.6667	27					22	21			21	21				21				21				27	27.3333	21
24		23.3333					21.3333						21.3333						24.6667						27.3333					22.3333	21.3333			21.3333	21.3333				21.3333				21.3333				27.3333		21.3333
25		23.6667					21.6667						21.6667						25						27.6667					22.6667	21.6667				21.6667				21.6667				21.6667				27.6667		21.6667
26		24											22						25.3333						28					23	22								22				22						22
27		24.3333											22.3333						25.6667						28.3333					23.3333	22.3333																		22.3333
28		24.6667																	26						28.6667					23.6667	22.6667
29		25																	26.3333						29					24	23
30		25.3333																							29.3333					24.3333	23.3333
31		25.6667																							29.6667					24.6667	23.6667
32		26																							30					25	24
33		26.3333																													24.3333
34		26.6667
35		27
36		27.3333
37		27.6667
38		28
39		28.3333
40		28.6667
41		29
42
43
44
45
46
47
48
49
50
51
52
53
54
55
56
57
58
59
60
61
62
63
64
65
66
67
68
69
70
71
72
73
74
75
76
77
78
79
80
81
82
83
84
85
86
87
88
89
90
91
92
93
94
95
96
97
98
99
100
101
102
103
104
105
106
107
108
109
110
111
112
113
114
115
116
117
118
119
120
121
122
123
124
125
126
127
128
129
130
131
132
133
134
135
136
137
138
139
140
141
142
143
144
145
146
147
148
149
150
151
152
153
154
155
156
157
158
159
160
161
162
163
164
165
166
167
168
169
170
171
172
173
174
175
176
177
178
179
180
181
182
183
184
185
186
187
188
189
190
191
192
193
194
195
196
197
198
199
200
201
202
203
204
205
206
207
208
209
210
211
212
213
214
215
216
217
218
219
220
221
222
223
224
225
226
227
228
229
230
231
232
233
234
235
236
237
238
239
240
241
242
243
244
245
246
247
248
249
250
251
252
253
254
255
256
257
258
259
260
261
262
263
264
265
266
267
268
269
270
271
272
273
274
275
276
277
278
279
280
281
282
283
284
285
286
287
288
289
290
291
292
293
294
295
296
297
298
299
[truncated: 29 more columns]

## Sheet: Frame_SG2(h)
	Cell 1	Cell 2	Cell 3	Cell 4	Cell 5	Cell 6	Cell 7	Cell 8	Cell 9	Cell 10	Cell 11	Cell 12	Cell 13	Cell 14	Cell 15	Cell 16	Cell 17	Cell 18	Cell 19	Cell 20	Cell 21	Cell 22	Cell 23	Cell 24	Cell 25	Cell 26	Cell 27	Cell 28	Cell 29	Cell 30	Cell 31	Cell 32	Cell 33	Cell 34	Cell 35	Cell 36	Cell 37	Cell 38	Cell 39	Cell 40	Cell 41	Cell 42	Cell 43	Cell 44	Cell 45	Cell 46	Cell 47	Cell 48	Cell 49
0	18	13.6667	15.6667	13.3333	13.3333	13.3333	13.6667	18.3333	20.3333	15.6667	17.6667	13.3333	13.3333	23.6667	13.3333	13.3333	14.3333	13.6667	13.6667	13.3333	13.3333	13.3333	18.3333	13.3333	13.3333	13.3333	13.3333	13.3333	13.3333	17.3333	13.3333	13.3333	16.6667	24	13.3333	13.3333	13.3333	14.6667	16.3333	16.6667	13.3333	18.3333	14.3333	20.6667	13.3333	13.3333	13.3333	32.3333	15.6667
1	18.3333	14	16	13.6667	13.6667	13.6667	14	18.6667	20.6667	16	18	13.6667	13.6667	24	13.6667	13.6667	14.6667	14	14	13.6667	13.6667	13.6667	18.6667	13.6667	13.6667	13.6667	13.6667	13.6667	13.6667	17.6667	13.6667	13.6667	17	24.3333	13.6667	13.6667	13.6667	15	16.6667	17	13.6667	18.6667	14.6667	21	13.6667	13.6667	13.6667	32.6667	16
2	18.6667	14.3333	16.3333	14	14	14	14.3333	19	21	16.3333	18.3333	14	14	24.3333	14	14	15	14.3333	14.3333	14	14	14	19	14	14	14	14	14	14	18	14	14	17.3333	24.6667	14	14	14	15.3333	17	17.3333	14	19	15	21.3333	14	14	14	33	16.3333
3	19	14.6667	16.6667	14.3333	14.3333	14.3333	14.6667	19.3333	21.3333	16.6667	18.6667	14.3333	14.3333	24.6667	14.3333	14.3333	15.3333	14.6667	14.6667	14.3333	14.3333	14.3333	19.3333	14.3333	14.3333	14.3333	14.3333	14.3333	14.3333	18.3333	14.3333	14.3333	17.6667	25	14.3333	14.3333	14.3333	15.6667	17.3333	17.6667	14.3333	19.3333	15.3333	21.6667	14.3333	14.3333	14.3333	33.3333	16.6667
4	19.3333	15	17	14.6667	14.6667	14.6667	15	19.6667	21.6667	17	19	14.6667	14.6667	25	14.6667	14.6667	15.6667	15	15	14.6667	14.6667	14.6667	19.6667	14.6667	14.6667	14.6667	14.6667	14.6667	14.6667	18.6667	14.6667	14.6667	18	25.3333	14.6667	14.6667	14.6667	16	17.6667	18	14.6667	19.6667	15.6667	22	14.6667	14.6667	14.6667	33.6667	17
5	19.6667	15.3333	17.3333	15	15	15	15.3333	20	22	17.3333	19.3333	15	15	25.3333	15	15	16	15.3333	15.3333	15	15	15	20	15	15	15	15	15	15	19	15	15	18.3333	25.6667	15	15	15	16.3333	18	18.3333	15	20	16	22.3333	15	15	15	34	17.3333
6	20	15.6667	17.6667	15.3333	15.3333	15.3333	15.6667	20.3333	22.3333	17.6667	19.6667	15.3333	15.3333	25.6667	15.3333	15.3333	16.3333	15.6667	15.6667	15.3333	15.3333	15.3333	20.3333	15.3333	15.3333	15.3333	15.3333	15.3333	15.3333	19.3333	15.3333	15.3333	18.6667	26	15.3333	15.3333	15.3333	16.6667	18.3333	18.6667	15.3333	20.3333	16.3333	22.6667	15.3333	15.3333	15.3333	34.3333	17.6667
7	20.3333	16	18	15.6667	15.6667	15.6667	16	20.6667	22.6667	18	20	15.6667	15.6667	26	15.6667	15.6667	16.6667	16	16	15.6667	15.6667	15.6667	20.6667	15.6667	15.6667	15.6667	15.6667	15.6667	15.6667	19.6667	15.6667	15.6667	19	26.3333	15.6667	15.6667	15.6667	17	18.6667	19	15.6667	20.6667	16.6667	23	15.6667	15.6667	15.6667	34.6667	18
8	20.6667	16.3333	18.3333	16	16	16	16.3333	21	23	18.3333	20.3333	16	16	26.3333		16	17	16.3333	16.3333	16	16		21	16	16	16	16	16	16	20	16	16	19.3333	26.6667	16		16	17.3333	19	19.3333	16	21	17	23.3333	16	16	16	35	18.3333
9	21	16.6667	18.6667	16.3333	16.3333	16.3333	16.6667	21.3333	23.3333	18.6667	20.6667	16.3333	16.3333	26.6667		16.3333	17.3333	16.6667	16.6667	16.3333	16.3333		21.3333		16.3333	16.3333	16.3333	16.3333	16.3333	20.3333	16.3333	16.3333	19.6667	27	16.3333		16.3333	17.6667	19.3333	19.6667	16.3333	21.3333	17.3333	23.6667	16.3333	16.3333	16.3333	35.3333	18.6667
10	21.3333	17	19	16.6667	16.6667	16.6667	17	21.6667	23.6667	19	21	16.6667	16.6667	27		16.6667	17.6667	17	17	16.6667	16.6667		21.6667		16.6667	16.6667	16.6667	16.6667	16.6667	20.6667	16.6667	16.6667	20	27.3333	16.6667		16.6667	18	19.6667	20	16.6667	21.6667	17.6667	24	16.6667	16.6667	16.6667	35.6667	19
11	21.6667	17.3333	19.3333	17	17		17.3333	22	24	19.3333	21.3333	17	17	27.3333		17	18	17.3333	17.3333	17	17		22		17	17	17	17	17	21	17	17	20.3333	27.6667	17		17	18.3333	20	20.3333	17	22	18	24.3333	17	17	17	36	19.3333
12	22	17.6667	19.6667	17.3333	17.3333		17.6667	22.3333	24.3333	19.6667	21.6667	17.3333	17.3333	27.6667		17.3333	18.3333	17.6667	17.6667	17.3333	17.3333		22.3333		17.3333	17.3333	17.3333	17.3333	17.3333	21.3333	17.3333		20.6667	28	17.3333		17.3333	18.6667	20.3333	20.6667		22.3333	18.3333	24.6667	17.3333	17.3333	17.3333	36.3333	19.6667
13	22.3333		20	17.6667	17.6667		18	22.6667	24.6667	20	22			28		17.6667	18.6667	18		17.6667			22.6667				17.6667	17.6667	17.6667	21.6667	17.6667		21	28.3333	17.6667		17.6667	19	20.6667	21		22.6667	18.6667	25	17.6667		17.6667	36.6667	20
14	22.6667		20.3333	18	18		18.3333	23	25	20.3333				28.3333		18	19	18.3333		18			23				18		18	22	18		21.3333	28.6667	18		18	19.3333	21	21.3333		23	19	25.3333	18		18		20.3333
15	23		20.6667	18.3333	18.3333		18.6667	23.3333	25.3333	20.6667				28.6667		18.3333	19.3333	18.6667		18.3333			23.3333				18.3333		18.3333	22.3333			21.6667	29				19.6667	21.3333	21.6667		23.3333	19.3333		18.3333				20.6667
16	23.3333		21	18.6667	18.6667		19	23.6667	25.6667	21				29		18.6667	19.6667	19		18.6667			23.6667				18.6667		18.6667	22.6667			22					20	21.6667	22		23.6667	19.6667		18.6667				21
17	23.6667		21.3333	19			19.3333	24	26	21.3333				29.3333		19	20	19.3333					24				19		19	23			22.3333					20.3333	22	22.3333		24	20		19
18	24		21.6667	19.3333			19.6667	24.3333	26.3333	21.6667						19.3333	20.3333	19.6667									19.3333			23.3333			22.6667					20.6667	22.3333	22.6667		24.3333	20.3333		19.3333
19	24.3333		22	19.6667			20	24.6667	26.6667	22						19.6667	20.6667	20									19.6667			23.6667			23					21	22.6667	23		24.6667	20.6667		19.6667
20			22.3333	20			20.3333	25	27	22.3333						20	21	20.3333									20			24			23.3333					21.3333		23.3333		25			20
21			22.6667	20.3333			20.6667	25.3333	27.3333	22.6667						20.3333	21.3333	20.6667									20.3333			24.3333			23.6667					21.6667		23.6667		25.3333			20.3333
22			23	20.6667			21	25.6667	27.6667	23						20.6667	21.6667													24.6667			24					22		24		25.6667			20.6667
23			23.3333	21			21.3333	26		23.3333						21	22																							24.3333		26			21
24				21.3333			21.6667	26.3333		23.6667						21.3333	22.3333																												21.3333
25				21.6667				26.6667		24						21.6667	22.6667
26								27		24.3333						22
27								27.3333		24.6667						22.3333
28								27.6667		25						22.6667
29										25.3333
30										25.6667
31
32
33
34
35
36
37
38
39
40
41
42
43
44
45
46
47
48
49
50
51
52
53
54
55
56
57
58
59
60
61
62
63
64
65
66
67
68
69
70
71
72
73
74
75
76
77
78
79
80
81
82
83
84
85
86
87
88
89
90
91
92
93
94
95
96
97
98
99
100
101
102
103
104
105
106
107
108
109
110
111
112
113
114
115
116
117
118
119
120
121
122
123
124
125
126
127
128
129
130
131
132
133
134
135
136
137
138
139
140
141
142
143
144
145
146
147
148
149
150
151
152
153
154
155
156
157
158
159
160
161
162
163
164
165
166
167
168
169
170
171
172
173
174
175
176
177
178
179
180
181
182
183
184
185
186
187
188
189
190
191
192
193
194
195
196
197
198
199
200
201
202
203
204
205
206
207
208
209
210
211
212
213
214
215
216
217
218
219
220
221
222
223
224
225
226
227
228
229
230
231
232
233
234
235
236
237
238
239
240
241
242
243
244
245
246
247
248
249
250
251
252
253
254
255
256
257
258
259
260
261
262
263
264
265
266
267
268
269
270
271
272
273
274
275
276
277
278
279
280
281
282
283
284
285
286
287
288
289
290
291
292
293
294
295
296
297
298
299
[truncated: 13 more columns]

## Sheet: Half-life_G1(h)
	Cell 1	Cell 2	Cell 3	Cell 4	Cell 5	Cell 6	Cell 7	Cell 8	Cell 9	Cell 10	Cell 11	Cell 12	Cell 13	Cell 14	Cell 15	Cell 16	Cell 17	Cell 18	Cell 19	Cell 20	Cell 21	Cell 22	Cell 23	Cell 24	Cell 25	Cell 26	Cell 27	Cell 28	Cell 29	Cell 30	Cell 31	Cell 32	Cell 33	Cell 34	Cell 35	Cell 36	Cell 37	Cell 38	Cell 39	Cell 40	Cell 41	Cell 42	Cell 43	Cell 44	Cell 45	Cell 46	Cell 47	Cell 48	Cell 49
0	3.43585	6.17718	10.2006	12.5732	3.99884	6.77389	7.2022	10.4998	5.76379	5.35598	6.47506	6.31295	6.30954	9.68111	9.34331	8.50797	11.4731	4.91082	6.20725	5.61533	2.34034	2.78995	14.734	9.2419	7.90129	4.78681	7.13279	8.47095	4.74535	4.79178	4.38654	5.5591	5.16491	4.99893	7.46101	5.45668	7.39569	4.44479	5.08722	7.04935	3.73283	8.80437	4.09528	4.586	7.29238	6.57327	4.64005	4.69977	7.83724
[truncated: 29 more columns]

## Sheet: Half-life_SG2(h)
	Cell 1	Cell 2	Cell 3	Cell 4	Cell 5	Cell 6	Cell 7	Cell 8	Cell 9	Cell 10	Cell 11	Cell 12	Cell 13	Cell 14	Cell 15	Cell 16	Cell 17	Cell 18	Cell 19	Cell 20	Cell 21	Cell 22	Cell 23	Cell 24	Cell 25	Cell 26	Cell 27	Cell 28	Cell 29	Cell 30	Cell 31	Cell 32	Cell 33	Cell 34	Cell 35	Cell 36	Cell 37	Cell 38	Cell 39	Cell 40	Cell 41	Cell 42	Cell 43	Cell 44	Cell 45	Cell 46	Cell 47	Cell 48	Cell 49
0	28.4628	20.4554	29.8491	23.8814	16.2556	14.1184	17.6265	25.6957	31.2445	30.2329	13.7747	18.9537	16.045	38.1616	18.8561	17.1751	14.4001	16.306	22.3168	19.317	12.9134	25.1773	32.7356	28.6389	11.7932	11.1347	26.2562	20.7808	18.3676	14.511	20.0482	23.1691	20.5912	48.7117	15.4551	22.4477	16.5288	20.0743	28.1802	21.608	13.7096	21.8165	16.1081	8.58325	13.6835	17.1991	17.331	17.6677	45.6067
[truncated: 13 more columns]
