# Supplementary material for: The G1-S transition is promoted by Rb degradation via the E3 ligase UBR5
Source: Sci Adv. 2024 Oct 23;10(43):eadq6858. doi: 10.1126/sciadv.adq6858 (PMC11498223; doi:10.1126/sciadv.adq6858)
Supplement: Supplementary file 2 — Tables S1 to S36 [file sciadv.adq6858_tables_s1_to_s36.zip › adq6858_table_s8.xlsx]

## Sheet: Clover_total_G1
	Cell 1	Cell 2	Cell 3	Cell 4	Cell 5	Cell 6	Cell 7	Cell 8	Cell 9	Cell 10	Cell 11	Cell 12	Cell 13	Cell 14	Cell 15	Cell 16	Cell 17	Cell 18	Cell 19	Cell 20	Cell 21	Cell 22	Cell 23	Cell 24	Cell 25	Cell 26	Cell 27	Cell 28	Cell 29	Cell 30	Cell 31	Cell 32	Cell 33	Cell 34	Cell 35	Cell 36	Cell 37	Cell 38	Cell 39	Cell 40	Cell 41	Cell 42	Cell 43	Cell 44	Cell 45	Cell 46
0	1392440	1226418	347610	478726	801121	971225	674688	395383	362788	580411	673779	1646671	876661	534148	552192	447077	343348	550581	346062	1252637	1443969	473386	397402	393601	983899	389336	621494	849299	1000361	618639	713677	378563	371700	580133	705152	633186	939269	235627	818522	1926010	386577	967949	838824	811395	172121	437575
1	1771767	1560225	352846	416136	824813	941770	676440	363051	315229	498175	666946	1684947	821575	470716	553597	451633	322316	523865	355726	1141841	1367783	545157	427825	398767	931906	383029	601509	816465	942032	613050	688954	355582	371097	550737	679092	628308	924625	149890	781701	1867878	375705	960479	864314	780389	187761	459885
2	1727707	1478131	321971	407528	759591	941579	681063	335516	357774	477646	646185	1598800	784870	461820	506521	446379	283967	480899	347366	1034876	1402639	534325	412187	406169	994419	367518	501083	761057	866293	552530	681875	345999	361441	476095	643996	608677	881617	135363	754214	1887437	466639	943833	839656	741492	182405	448067
3	1630676	1481961	359215	382624	710953	877646	741689	325236	320376	448249	633064	1576902	774398	491644	509130	417812	298353	465249	389251	1000376	1284395	533011	402637	406191	993699	366652	507260	764660	749218	518605	656586	341722	331973	427956	613040	613560	845527	138483	721042	1820364	437549	879436	826108	693015	151293	436755
4	1616330	1408938	302039	399091	650617	857091	724171	300205	294524	473971	610796	1503098	758322	469729	505726	431688	285763	490300	356679	956513	1270487	492365	385800	411551	956307	335976	461851	727894	704647	505990	582213	340006	310649	395928	592620	579903	843344	149604	682223	1798178	437551	848004	785162	701812	156429	406418
5	1551267	1378702	315340	398080	655359	856369	676565	270164	237909	418358	571514	1439997	692070	410812	485508	406037	252572	506466	350360	964945	1245967	471311	372519	380406	915237	400805	455564	695234	633339	472469	556359	343083	294726	332212	589548	552752	823133	132686	578306	1686887	413337	809604	750846	701216	163039	392713
6	1438313	1337257	299755	376450	605935	846955	655627	227527	222498	398155	547146	1377172	655639	422417	476212	394268	256515	506017	334239	1001429	1202735	449639	358604	370553	903326	357214	416068	648247	604733	458188	515990	327741	272824	358230	544938	497488	791101	182022	533081	1610213	443468	774405	710858	673615	134938	413738
7	1458993	1342701	278798	362084	635223	834498	647798	193090	239009	391781	533909	1300198	685292	404777	446328	377068	233620	502291	358020	1003418	1140633	451451	347941	357020	881990	361112	356842	573718	565749	419604	498123	304757	269902	364654	562479	494574	747115	169057	511434	1530660	417270	711896	676504	666195	131970	360012
8	1400284	1250171	252021	359243	577628	802119	640948	199090	271091	366805	509164	1295412	636778	419643	427475	365248	222618	433669	352347	904076	1114781	430546	331113	361192	833898	310644	320848	549007	520362	406811	475835	301806	269861	315331	522783	446501	719472	161694	504255	1470963	387093	671548	654911	617213	122323	395205
9	1356595	1204767	242167	329769	593010	755461	619203	186238	228830	361238	482728	1260302	571049	448323	331827	372838	227931	460763	306537	795074	1078751	416118	338061	380242	829844	278520	302844	493308	537808	403129	476371	301086	247916	297420	534996	448355	739161	140314	471449	1371585	393833	646311	652642	609531	126922	424873
10	1342518	1127630	250875	311326	542461	757804	611236	196205	201509	344371	492752	1208337	531133	386359	318258	357925	232570	440166	302310	753583	992405	413520	347365	343134	823248	293364	274310	482888	453297	355683	444849	280760	226733	308290	526748	416595	739939	136488	473613	1333152	364713	605718	620059	583366	119583	332502
11	1280418	1000603	257894	309494	509423	716282	639762	172321	215107	303786	467629	1144728	495554	379547	343318	349000	208932	419838	324383	850857	970861	413248	350680	313109	751849	230605	278881	448115	438596	310364	425762	251396	262290	275947	509291	417792	755317	122427	481069	1277498	354100	651689	586679	564349	103438	305572
12	1307437	1001993	237206	280311	472683	684962	585594	199167	192927	275234	457436	1069555	450607	369501	301140	360367	190000	411309	312447	753220	977391	397776	363041	297444	759794	214827	256653	419878	423292	216673	499168	247212	256544	244142	472014	404899	751918	135473	398081	1217856	339702	624999	584956	583105	102463	306372
13	1242565	950708	226912	258124	490153	712013	585469	168857	155336	254285	465225	1014368	394796	356955	350341	348565	203480	393561	297835	692630	865958	356608	317480	274748	737746	204226	243910	413757	388940		493840	249747	228927	234870	480853	385884	711827	103970	351435	1157259	337335	609354	578271	530045	96022	305521
14	1131253	884814	233504	248572	486637	718492	551871	213417	150516	231251	438937	980126	407697	354296	348440	330815	201472	437578	283345	582925	865958	353615	295809	243339	743556	200304	225111	399389	409978		365625	233014	257971	205029	453468	371524	708093	93671	335036	1116370	340402	591856	623975	526946	84949	321220
15	1121928	852856	199157	230601	489268	729592	476959	185285	148119	237307	428892	924991	418278	322862	322002	307567	209122	370078	267169	494352	865958	362831	285033	231702	719878	191530	204485	380538	319824		374249		244775	163861	456301	360793	683503	81323	295774	1090228	402374	556582	530011	534062		314909
16	1071357	879995	212649	173523	458814	710224	448348	163885	116111	209941	412331	867092	352370	318613	264595	285144	197119	363680	266630	520155	697743	369703	294068	215636	746062	181944	204307	365153	271313		401019		254681	161939	458359	369904	675729		275230	1062767	272966	548551	499173	522210		300820
17	1015110	842949	304716	215781	563453	633138	426788	161824		205034	385323	964925	337094	322704	240344	273903		359964	268797	468041	673551	281562	284443	225940	734342	142794	163083	323184	257334		382391		218802	170541	435039	338231	682901		295554	1022585	254536	519174	477967	474197		287359
18	1015524	824660	277209	220063	458713	581856	409046	143320		168609	405128	941662	420993	305639	215906	254175		324568	266519	423932	595218	270663	263479	221496	686846	140741	154027	378352	284566		355592		211032	160041		306356	647858		233210	998526		501813	489913	490390		283112
19	1011406	776553	251047	203301		566508	509685	129354		181729	400900	917542	315980	282698	242856			334167	233620	370360	649479	244541	260510	199288	646042	152648	136531	299620	251151		330635		202367	151965		336432	645845		246794	961250		451005	442929	448177		232667
20	943397	745111		184765		505895	433731	122362		176441	453509	845210	325167	267810	208764			322071	214843	447936	565599	238761	270062	211658	620659	136340	107086	242728	213722		309612		182857	146093		344400	602339		322932	897340		421139		425726
21	847619	704517		171893		510195	438138	138880		133305	342857	807801	348159	280393	197780			311050	231552	364687	569693	269080	297694	215449	586918	179561		299535	198621		297453		185454	131307		298716	569375		268651	822615				342474
22	836613	676944		177724		532075	426736	119679			402426	732597	308080	274662	193082			312917	280020	378101	580844	264431	263815	189324	570707	176055		247572	276394		304215		193538	105676		282964	537025		249800	839076				296801
23	819867	675781		171410		507618	416584	114273			371910	706649	295068	233907	187510			306780	240095	411297	541452	272576	259163	158756	560794			240872	243443		292724		226859			326583	541411			818259				286188
24	895108	652867		174302		504002	422272	80229			352184	714979	272973	242162	176133			386901	220905	390683	589651	310618	234250	149040	545762			273296	182444		298819		205709			321989	513882			801167				301680
25	846794	634172		120219		461937	390468	83405			315196	657163	260039	233797	164228			281856	211755	374463	455883	227273	226989	118349	539699				186594		205382		181358			265553	505890			761462				282445
26	807607	647517		114742		486301	366570				286339	529651	266902	229784	164066			358592	201917	331276	453943	232547	242789	126235	580157				185832		205576		154525			275316	484395			704260				225172
27	730248	595487		100188		530296	358048				314565	553098	284614	207070	201246			311509	185425	305685	433720	229417	233585	113402	549460				198433		192349		213773			290228	468185			678502				216017
28	736160	578684				441249	333219				322074	556761	290889	211371	184863			289547	167001	300327	437666	205646		113270	620054				193490		132222		211322			256914	456786			585213
29	740496	556012				491982					303060	532547	270289	201143				259640	158280	329110	415728	188890		138067	583699				133926		132222					261039				717906
30	750657	549169				373182					292436	525355	281261	225107					183920	291926	362706			106380	530619				148396							224133				679555
31	802397	544203				355705					300604	480878	273576	223909					171236		315671			108664					211234							205239				650826
32	723919	521846				342574					277126	445860	239645	282530					217531		398520								119261							200989				639568
33	610707	527323				317636					277887	335652	255710	263483							307864								127134							190870				648896
34	596073	523758				319832					262760	333522	272038	262506							291144															200548				634398
35	554987	499071				274201					251633	315455	281222	280784							251907															190458				578945
36	492561	482443				257486					246911	259516		264309							222756															173220				548765
37	485706	491897				224976					230490	228613		247120																										568325
38	497890	436745				223694					209353	216779		259996																										601233
39	484053	369870				212431					203312	229035		237839																										573081
40	440194	357843									263314	260295		237626																										492614
41	392919	371917									172506	235819		217487																										510879
42	376563	365675										269861		210659																										520108
43	336042	326192										247033		229429																										526374
44	334783	318578										235139		230106																										416505
45	324082	306424												216429																										356749
46	336670	274753												204948																										356187
47	266668	258066												213755																										398583
48	279425	251368												214840																										381215
49	271683	233008												214486																										228406
50	271897	246112												194415																										243763
51	254483													186511																										452615
52	346741													202941																										434131
53	269254													192745																										320022
54	217935													173079																										336035
55	201149													169345																										328323
56	161828																																							364604
57	209721																																							348183
58	211721																																							324781
59	212162																																							329980
60																																								340250
61																																								320758
62																																								347711
63																																								355319
64																																								323512
65																																								319707
66
67
68
69
70
71
72
73
74
75
76
77
78
79
80
81
82
83
84
85
86
87
88
89
90
91
92
93
94
95
96
97
98
99
100
101
102
103
104
105
106
107
108
109
110
111
112
113
114
115
116
117
118
119
120
121
122
123
124
125
126
127
128
129
130
131
132
133
134
135
136
137
138
139
140
141
142
143
144
145
146
147
148
149
150
151
152
153
154
155
156
157
158
159
160
161
162
163
164
165
166
167
168
169
170
171
172
173
174
175
176
177
178
179
180
181
182
183
184
185
186
187
188
189
190
191
192
193
194
195
196
197
198
199
200
201
202
203
204
205
206
207
208
209
210
211
212
213
214
215
216
217
218
219
220
221
222
223
224
225
226
227
228
229
230
231
232
233
234
235
236
237
238
239
240
241
242
243
244
245
246
247
248
249
250
251
252
253
254
255
256
257
258
259
260
261
262
263
264
265
266
267
268
269
270
271
272
273
274
275
276
277
278
279
280
281
282
283
284
285
286
287
288
289
290
291
292
293
294
295
296
297
298
299

## Sheet: Clover_total_SG2
	Cell 1	Cell 2	Cell 3	Cell 4	Cell 5	Cell 6	Cell 7	Cell 8	Cell 9	Cell 10	Cell 11	Cell 12	Cell 13	Cell 14	Cell 15	Cell 16	Cell 17	Cell 18	Cell 19	Cell 20	Cell 21	Cell 22	Cell 23	Cell 24	Cell 25	Cell 26
0	161886	484213	387773	545455	644300	630563	637985	295280	279817	654817	488066	453049	561041	331481	500821	382032	540832	447500	400601	324425	533361	521854	691043	207198	506890	381814
1	163922	464060	369363	500962	612357	591997	649874	347492	268416	611801	457397	472558	588363	306181	504326	385582	520515	453349	396121	330416	504104	515187	689469	205551	512960	375303
2	236051	490828	407313	521478	587809	556318	603984	303978	261479	637367	443572	423840	638795	336838	486782	406717	521016	481068	401180	307946	486721	483574	659329	189296	483600	382750
3	226767	454097	371335	501414	614670	546894	648626	235630	252354	560831	412634	440642	587521	318756	457692	431495	480803	451406	392253	317879	497070	464220	700591	203717	476437	353983
4	224421	499431	358244	465919	575719	546243	612314	269186	274507	551537	460538	437085	548638	339089	434885	395496	459803	411580	388560	310488	467244	463582	672272	174816	466264	333345
5	207060	513004	346593	513581	583551	527120	566741	280679	266340	495776	413211	437085	497318	334509	440474	368434	499721	409736	373536	300284	440537	470099	600664	194068	474260	328685
6	207180	529122	361106	475696	594352	534794	532127	268319	278593	518145	401950	535862	495397	323469	425822	367054	451127	408410	368776	307440	441049	347286	602726	171317	459389	332975
7	206254	447299	296147	447752	559377	536917	564464	253461	253281	512209	401139	465150	553747	320750	411720	361207	432363	415327	366991	308184	434720	345272	609510	201985	426443	351733
8	144561	458463	288894	431768	522703	459414	552650	229800	278161	492499	388049	424240	515416	298302	412584	379070	457227	394443	358902	288215	468167	318850	579336	206505	386374	348831
9	146535	428288	254579	427028	538290	460565	499794	216205	264294	530918	398346	456406	493784	244887	396395	307249	424956	348980	361184	274864	451073		574478	217646	403041	315333
10	149595		224562	399684	501601	529141	508836	196965	251969	521854	397023	428206	474254	244505	401032	299133	404286	332384	348701	275528	441326		540039	170344	464050	316591
11	189891		169019	423802	475666	577364	495724	206786	238156	507022	387784	400796	446568	227776	392861	283716		341376		275408	385400		552525	155214	447678	351181
12	240009		229602	373050	494349	499898	472511	191744	238358	483291	365505	382381	467024	339907	376285	328852		332741		266228	382958		530698	165740	460738	335774
13	178857		293188	362931	529200	476008	489916	191047	208895	477618	364048	401084	458081	299205	363192	370431		364905		267426	438419		553977	146693	445924	311147
14	156447		246332	369997	527823	466087	420123	199981	204040	485754	332291	361822	433265	198431	372844	375301		326887		260572	444790		536579	173337	418244	292345
15	187421		279596	354321	550516	452518	433628	208649	195053	433231	324177	349213	390100	217625	361505	344483		336392		265121	419662		560571	201122	367137	276205
16	192877		269022	354623	453996	461851	394082		166514	422823	304360	346331	375164	209013	348815	302391				265333	417644		531840	140738	318104	253367
17			285434			438614	382976				291555		430706	239937	326601	263135				241267	412163		507377	144209	311153	286116
18			297200			442079	418379				310881		454465	226801	318377	270728				250818	376400		508489	140264	316976	274048
19			277031			481667	410988				349481		466997	221143						232354					317438	262309
20			275624			411688	390341				334614		390184	222005											318606	244538
21			276038			411632					333961		361528	221097
22			259516			457265							360531	183970
23			245686										332737	128902
24			257679										326627	144242
25			229868										340215	152629
26			268958										317120	166867
27													321624	161994
28													301360	74005
29														183219
30														134459
31														135005
32														111154
33														120801
34
35
36
37
38
39
40
41
42
43
44
45
46
47
48
49
50
51
52
53
54
55
56
57
58
59
60
61
62
63
64
65
66
67
68
69
70
71
72
73
74
75
76
77
78
79
80
81
82
83
84
85
86
87
88
89
90
91
92
93
94
95
96
97
98
99
100
101
102
103
104
105
106
107
108
109
110
111
112
113
114
115
116
117
118
119
120
121
122
123
124
125
126
127
128
129
130
131
132
133
134
135
136
137
138
139
140
141
142
143
144
145
146
147
148
149
150
151
152
153
154
155
156
157
158
159
160
161
162
163
164
165
166
167
168
169
170
171
172
173
174
175
176
177
178
179
180
181
182
183
184
185
186
187
188
189
190
191
192
193
194
195
196
197
198
199
200
201
202
203
204
205
206
207
208
209
210
211
212
213
214
215
216
217
218
219
220
221
222
223
224
225
226
227
228
229
230
231
232
233
234
235
236
237
238
239
240
241
242
243
244
245
246
247
248
249
250
251
252
253
254
255
256
257
258
259
260
261
262
263
264
265
266
267
268
269
270
271
272
273
274
275
276
277
278
279
280
281
282
283
284
285
286
287
288
289
290
291
292
293
294
295
296
297
298
299

## Sheet: mCherry-Gem_total_G1
	Cell 1	Cell 2	Cell 3	Cell 4	Cell 5	Cell 6	Cell 7	Cell 8	Cell 9	Cell 10	Cell 11	Cell 12	Cell 13	Cell 14	Cell 15	Cell 16	Cell 17	Cell 18	Cell 19	Cell 20	Cell 21	Cell 22	Cell 23	Cell 24	Cell 25	Cell 26	Cell 27	Cell 28	Cell 29	Cell 30	Cell 31	Cell 32	Cell 33	Cell 34	Cell 35	Cell 36	Cell 37	Cell 38	Cell 39	Cell 40	Cell 41	Cell 42	Cell 43	Cell 44	Cell 45	Cell 46
0	18357	83107	15887	18518	21944	37876	19148	10546	4236	12031	11796	22797	13192	5919	19947	9178	42858	6451	20244	29396	20812	15754	14144	18928	243438	6339	15024	17691	39280	31007	9408	28124	11054	3494	36974	823	25008	10367	15263	12154	28240	11103	12350	10389	12325	12535
1	21134	59807	12349	14100	21656	38725	17015	7875	4816	6472	13940	26362	12363	-11914	17762	10568	41487	6865	20259	13625	22126	19645	16536	14682	247390	5117	15297	17788	32113	25397	9677	24265	22929	1704	39409	4372	20048	4387	17556	13013	22779	11933	18004	8238	10840	13212
2	19455	37007	10086	16253	15379	44364	13403	6337	5450	6246	13220	24049	10653	-5186	16281	12261	37415	4391	20824	11733	32231	23169	14128	18174	268162	4879	11092	19093	23613	19934	9657	22759	18309	-6608	37228	5350	20184	1628	17841	16279	31940	13497	18638	7304	9550	9298
3	13940	28610	359215	16676	15991	40693	13900	8866	4969	5353	16014	25828	10050	5302	13778	9205	40064	6920	31936	11835	23461	23730	13932	14626	280588	2076	15604	22595	15287	18030	11454	23954	15963	-9256	38797	5101	21438	2779	16284	16925	29611	14820	21170	8436	7099	7970
4	14166	17909	9414	18264	650617	40838	14702	6972	1513	7966	15449	25609	10275	3002	14799	11566	34147	6357	26243	9470	26193	22536	12943	20420	277381	1582	14142	19585	17069	19178	9512	20426	11984	-735	41129	6084	23391	4291	19074	20078	29681	14060	18367	8042	7884	6969
5	11692	15914	10516	19279	11130	40394	13594	7657	3697	7614	15181	25195	10160	1596	12976	9477	29742	3679	28585	12816	28181	15237	11020	17186	278047	13481	13887	24345	14237	16852	9935	20298	13810	-3102	44537	3835	23459	5796	15920	16335	27016	12280	21136	8208	9396	5265
6	8442	12745	6241	21004	9278	42023	655627	3793	4253	6752	12797	22904	7108	2222	13389	9961	27112	7584	28454	15060	29455	14730	13415	15037	273741	10218	11836	21523	13757	15927	9643	17012	11796	4909	44644	2291	22876	9984	16769	16056	27426	11301	21424	10085	8743	7591
7	11547	15701	2985	21273	17934	30856	12378	1662	6853	8320	15184	22888	12199	-5294	11642	9225	26476	10770	33121	17161	24519	15419	10128	13069	277632	10947	10164	15079	14197	16622	10939	2427	11929	12429	51659	3439	22071	10725	16959	16922	27123	7774	18277	8941	7011	7226
8	11438	15044	1516	24724	15841	38339	13174	-1524	2630	11347	11495	25150	10980	3071	10930	11042	25881	7666	32873	13231	24230	14115	14610	13519	275266	9078	9194	15540	12640	19602	11557	16691	14493	-14508	55516	-1202	18364	10371	17997	16454	26386	5066	17497	8389	8690	8888
9	12342	14421	4211	26317	21276	29821	13641	-2009	5104	15498	7761	23674	8200	11798	4236	12373	25995	8983	25751	5502	20585	14352	16714	18071	274640	6656	11157	15463	18104	17545	12795	16978	14119	-14918	61921	4972	20530	4973	15985	15923	26684	1623	18084	9705	12756	12795
10	12824	13679	10189	22705	14574	39695	18098	2067	3663	23179	9078	21843	11482	4573	4887	11963	28621	8272	25142	9786	14487	17963	18169	15665	287473	13386	11066	15526	12147	17487	12264	16998	10939	-10246	61842	-122	22778	1689	17015	15906	25643	4266	15942	10783	10393	11317
11	1280418	1000603	12025	309494	14150	716282	17273	172321	215107	303786	8989	17756	4179	3232	7176	10403	29177	9523	29270	19675	14333	17857	20317	1310	265003	8082	12543	17086	14618	15806	13610	16389	12530	4072	60575	3818	24314	1468	18838	14308	27608	12346	10118	9954	10542	8973
12	16758	8879	13089	19803	11133	40917	18086	4938	4835	9839	6488	15792	4499	3714	7404	11908	24359	8658	29186	16701	13717	15161	24832	1893	274326	3270	10590	15578	20011	14376	15236	15049	14071	4250	57730	4821	21990	4818	15575	14421	26042	14492	14425	15569	9298	10704
13	11648	8379	11153	16288	8087	46136	25384	1672	3885	12729	6937	12797	996	3145	-14190	12723	24780	9126	25707	17592	7503	12414	23654	1957	283850	3023	10199	18753	13292		13814	16949	11600	-17759	53655	6027	21658	3569	14438	14985	27372	16737	14450	9124	8263	10963
14	11108	4480	13285	19842	13633	47356	20627	11919	2009	2519	8558	10615	1727	3697	8982	11085	24268	10145	15238	12797	7503	12752	21304	-3043	292435	5659	8848	21429	11739		10085	19484	12870	-16045	50896	3162	20399	3643	16916	16620	27647	17109	17950	14484	9700	14760
15	13015	5565	10034	19421	15030	45286	14723	10528	-655	5939	7825	6208	5612	944	7227	10400	24258	5894	13493	8394	7503	15643	20174	-5093	290502	5988	10167	20822	8464		12802		14450	2564	56910	1556	19612	1956	13873	18520	34130	17023	12931	18131		12492
16	13508	8297	11880	16771	13383	44967	15022	9056	-1867	8470	10492	3151	2784	-1934	5914	9636	27247	6040	10030	12029	6548	15112	23953	-5291	292865	4768	7163	12889	11847		11875		12926	-322	59127	4805	18593		14004	20964	26584	17129	13627	19199		13972
17	13985	10527	14507	16907	21981	34309	9758	5491		13827	7870	24299	3654	-4107	9577	9150		4950	15165	11909	6315	11765	23177	12792	292276	3143	8934	10583	13223		13612		5529	-31647	57402	3028	20630		16125	21520	27159	17217	14437	14067		12827
18	10588	13389	13637	20126	16429	29761	8392	1890		8041	10083	24182	11216	3025	9215	9238		5432	14333	7483	4539	8506	24145	13352	301520	3214	6307	13829	18061		11928		5715	5528		4407	18451		12479	22983		18841	15658	17844		13755
19	16696	14594	12396	18643		26874	12952	306		12810	10058	24549	6864	1233	10853			6216	11839	7766	12426	10501	24406	9962	291622	5543	2446	12229	17073		11010		5720	5484		-2082	18068		15635	21733		17078	13091	20217		8973
20	15218	15984		21242		25951	13149	236		10588	9695	16199	10181	2738	12905			4906	12614	10777	10092	10425	25179	12482	283873	1800	2924	11050	15673		10652		1770	3779		-10044	15497		19394	20202		16379		16920
21	12509	10249		19875		24527	12660	8839		8984	7861	19632	2310	-21296	12473			5456	15425	10104	8979	13585	29010	14052	283250	9566		14168	13955		10564		3251	3292		-4194	17024		17504	15993				11651
22	13627	11557		18149		24263	14313	5855			11062	12806	7936	1425	14125			6049	22141	10820	11934	15790	25443	12678	292610	9110		10452	19873		11675		5641	-11874		-6308	17944		16509	20244				11142
23	14696	13935		20341		21235	18119	9243			8219	14344	7699	4362	13110			6633	20308	19196	11095	15360	20579	11273	283409			10880	20619		11632		10195			4755	16252			21199				9281
24	17321	16953		17946		20470	18333	7089			9195	13136	8052	3846	17708			7723	18398	17777	14255	18102	16671	10602	288375			15348	19611		11593		10840			9269	17305			13867				9529
25	17058	17538		11375		16662	11693	7883			7847	13370	7875	4876	8987			8244	16788	12122	9858	11899	26126	11562	290526				18259		8718		8924			13438	19053			13202				9921
26	13674	17874		13140		19388	11343				8271	8599	11741	3067	15679			11761	15159	12528	12101	14015	33133	11003	305583				19249		8407		8933			3584	19560			10766				9881
27	9978	13686		9602		18901	13512				9857	10194	13982	4052	19291			6941	13615	13196	12878	13757	33529	10615	299446				22148		1649		9310			449	17333			11742				8352
28	11474	14624				13651	14254				10585	11737	13845	4569	19161			7547	16344	13124	11552	12168		9719	302761				21079		6687		13056			3009	16284			-6775
29	9560	14276				16545					11819	-1021	12336	5403				6887	15348	15278	10503	11314		11533	300147				13086		6687					2238				18319
30	11359	13634				15125					10267	5314	12340	5038					15937	11174	8122			9797	298732				24254							2325				16962
31	13611	15230				14983					11716	-25232	14322	4419					16190		10074			11603					25944							2228				18780
32	11755	10217				18671					8366	11340	11323	7401					17025		19391								14682							3579				19932
33	12160	12913				18809					13233	11198	11206	5722							8314								15004							2594				23944
34	13151	13109				17203					11655	12755	11638	5936							7309															2811				27940
35	10349	14144				18329					10014	12600	12062	5104							3489															4574				23472
36	9520	13073				15665					11792	12665		6921							2653															2665				22051
37	10975	11418				14849					10688	10653		4269																										22166
38	10494	12232				15768					8704	13055		8332																										32349
39	10483	7546				14669					8712	15342		6751																										30830
40	9014	8803									8563	16284		6150																										26157
41	9844	9896									5710	17436		8609																										29013
42	11236	10635										18548		8279																										30671
43	7321	10631										19799		8764																										35296
44	9453	9177										16808		11010																										26159
45	8916	10670												10085																										29966
46	11491	11253												10991																										29709
47	10903	11428												10095																										33689
48	11759	9537												7547																										33255
49	9794	6594												7742																										18660
50	9903	8159												7161																										18134
51	11158													9111																										35614
52	11526													8777																										33098
53	10839													8766																										25528
54	10409													7419																										21927
55	10093													7886																										20207
56	8680																																							20923
57	11422																																							19762
58	12185																																							19390
59	12355																																							19825
60																																								19850
61																																								21139
62																																								22620
63																																								21239
64																																								18913
65																																								16335
66
67
68
69
70
71
72
73
74
75
76
77
78
79
80
81
82
83
84
85
86
87
88
89
90
91
92
93
94
95
96
97
98
99
100
101
102
103
104
105
106
107
108
109
110
111
112
113
114
115
116
117
118
119
120
121
122
123
124
125
126
127
128
129
130
131
132
133
134
135
136
137
138
139
140
141
142
143
144
145
146
147
148
149
150
151
152
153
154
155
156
157
158
159
160
161
162
163
164
165
166
167
168
169
170
171
172
173
174
175
176
177
178
179
180
181
182
183
184
185
186
187
188
189
190
191
192
193
194
195
196
197
198
199
200
201
202
203
204
205
206
207
208
209
210
211
212
213
214
215
216
217
218
219
220
221
222
223
224
225
226
227
228
229
230
231
232
233
234
235
236
237
238
239
240
241
242
243
244
245
246
247
248
249
250
251
252
253
254
255
256
257
258
259
260
261
262
263
264
265
266
267
268
269
270
271
272
273
274
275
276
277
278
279
280
281
282
283
284
285
286
287
288
289
290
291
292
293
294
295
296
297
298
299

## Sheet: mCherry-Gem_total_SG2
	Cell 1	Cell 2	Cell 3	Cell 4	Cell 5	Cell 6	Cell 7	Cell 8	Cell 9	Cell 10	Cell 11	Cell 12	Cell 13	Cell 14	Cell 15	Cell 16	Cell 17	Cell 18	Cell 19	Cell 20	Cell 21	Cell 22	Cell 23	Cell 24	Cell 25	Cell 26
0	22414	133322	50347	47655	150330	320699	44779	31722	28618	42599	33875	22391	21166	41987	62844	76714	187403	18084	191992	108633	179702	242355	53285	22515	184877	28806
1	31517	146214	65301	48703	157726	310440	53544	35293	30712	46088	32782	24585	22017	43284	72128	83939	189223	18864	199378	126541	179368	240751	64076	25043	195732	31864
2	34836	157314	76977	57444	587809	316618	57364	34613	33908	52059	33598	25058	30106	51434	71764	90707	193574	27117	214011	137802	185471	242531	75456	24940	203493	38411
3	43920	175191	85004	501414	178902	329170	71779	12661	39639	56532	35452	28729	27855	61710	74668	98959	198048	25927	224980	154497	202541	256368	87960	28485	212636	43108
4	48205	191763	96483	67729	187504	347758	76765	34780	47263	62397	36235	33476	30466	76222	75651	110677	206321	25700	234145	171486	209198	270904	99890	33514	224214	46776
5	45340	201466	107623	74638	200989	350247	83102	42805	51217	66307	32406	33476	25637	82684	81395	118897	212302	29186	237615	182027	224529	288906	106483	41620	237299	50766
6	51774	529122	123957	75650	210123	375206	90656	45904	61127	73594	33773	49561	25194	95788	79436	120118	210544	33266	246524	204572	237674	294816	118242	44462	244309	59532
7	56768	210722	130464	77001	211510	382423	99521	45862	67767	84670	41332	45880	33941	104947	87597	125165	215449	35580	261245	217285	236944	308663	125862	55512	250649	66520
8	62537	220191	148429	77485	212050	398300	110228	50022	77124	91056	41420	46749	30886	115096	91291	126515	231579	37374	267540	223856	246721	309096	131794	61483	253593	73892
9	69687	219898	158128	85360	227836	460565	118787	53769	89057	104892	45280	56728	33197	126414	90516	131945	236073	36685	277742	236908	264858		139577	70898	277660	80382
10	73216		168686	85875	243886	443624	129049	56748	93860	117200	49649	57023	29095	134355	91777	141968	235874	34498	287254	256890	274004		142407	81514	302118	89509
11	86386		169223	93052	248273	477046	135907	54374	99413	119354	52835	50838	30784	140729	95903	153222		35311		267472	280823		154659	95043	309172	105006
12	93628		203275	102551	257978	464165	142536	54660	107324	129465	57901	56565	35660	142825	95456	176430		34289		274703	295228		162443	103152	318020	107004
13	99264		246137	104409	265522	474036	153740	60528	110518	126528	59825	60699	37694	146162	99324	202456		39557		282274	313408		179843	110306	328979	110043
14	104248		256296	103811	276666	475860	151324	61417	122779	141919	43820	59717	36908	154651	106501	218569		38650		291579	329291		178674	126999	334629	116055
15	112199		287869	94071	293408	489325	160653	62563	128934	146038	62863	59796	34378	159907	103233	230458		41014		309413	325012		192073	138953	346097	116764
16	109751		310803	110895	290406	512717	159873		135715	150870	63950	63405	36428	168214	106097	238915				315945	340503		192902	148262	349391	117185
17			328986			507161	164105				65248		43255	178084	105329	256438				310291	352197		197545	159373	361039	127610
18			345643			515393	175864				80148		46535	189994	106804	279800				319980	352891		199461	164560	374564	135709
19			350708			564048	188920				87925		49932	199127						325574					394603	135892
20			365140			555309	187585				91171		46437	209737											409712	130034
21			383190			559644					97146		46227	220436
22			393067			584016							50884	220670
23			408175										50828	227727
24			428300										54741	239809
25			431871										58535	247757
26			451414										61343	256621
27													63883	267946
28													58824	268606
29														272250
30														285776
31														289779
32														292374
33														297242
34
35
36
37
38
39
40
41
42
43
44
45
46
47
48
49
50
51
52
53
54
55
56
57
58
59
60
61
62
63
64
65
66
67
68
69
70
71
72
73
74
75
76
77
78
79
80
81
82
83
84
85
86
87
88
89
90
91
92
93
94
95
96
97
98
99
100
101
102
103
104
105
106
107
108
109
110
111
112
113
114
115
116
117
118
119
120
121
122
123
124
125
126
127
128
129
130
131
132
133
134
135
136
137
138
139
140
141
142
143
144
145
146
147
148
149
150
151
152
153
154
155
156
157
158
159
160
161
162
163
164
165
166
167
168
169
170
171
172
173
174
175
176
177
178
179
180
181
182
183
184
185
186
187
188
189
190
191
192
193
194
195
196
197
198
199
200
201
202
203
204
205
206
207
208
209
210
211
212
213
214
215
216
217
218
219
220
221
222
223
224
225
226
227
228
229
230
231
232
233
234
235
236
237
238
239
240
241
242
243
244
245
246
247
248
249
250
251
252
253
254
255
256
257
258
259
260
261
262
263
264
265
266
267
268
269
270
271
272
273
274
275
276
277
278
279
280
281
282
283
284
285
286
287
288
289
290
291
292
293
294
295
296
297
298
299

## Sheet: Frame_G1(h)
	Cell 1	Cell 2	Cell 3	Cell 4	Cell 5	Cell 6	Cell 7	Cell 8	Cell 9	Cell 10	Cell 11	Cell 12	Cell 13	Cell 14	Cell 15	Cell 16	Cell 17	Cell 18	Cell 19	Cell 20	Cell 21	Cell 22	Cell 23	Cell 24	Cell 25	Cell 26	Cell 27	Cell 28	Cell 29	Cell 30	Cell 31	Cell 32	Cell 33	Cell 34	Cell 35	Cell 36	Cell 37	Cell 38	Cell 39	Cell 40	Cell 41	Cell 42	Cell 43	Cell 44	Cell 45	Cell 46
0	0.333333	0.333333	3	0.333333	2.66667	0.333333	2	0.333333	0.333333	0.333333	0.333333	0.333333	0.333333	3.66667	0.333333	0.333333	4.66667	0.333333	0.333333	4.66667	0.333333	0.333333	0.333333	0.333333	0.333333	0.333333	0.333333	5.66667	0.333333	6.33333	0.333333	0.333333	3	0.333333	0.333333	0.333333	0.333333	8	0.333333	0.333333	12.6667	0.333333	0.333333	0.333333	14.6667	8
1	0.666667	0.666667	3.33333	0.666667	3	0.666667	2.33333	0.666667	0.666667	0.666667	0.666667	0.666667	0.666667	4	0.666667	0.666667	5	0.666667	0.666667	5	0.666667	0.666667	0.666667	0.666667	0.666667	0.666667	0.666667	6	0.666667	6.66667	0.666667	0.666667	3.33333	0.666667	0.666667	0.666667	0.666667	8.33333	0.666667	0.666667	13	0.666667	0.666667	0.666667	15	8.33333
2	1	1	3.66667	1	3.33333	1	2.66667	1	1	1	1	1	1	4.33333	1	1	5.33333	1	1	5.33333	1	1	1	1	1	1	1	6.33333	1	7	1	1	3.66667	1	1	1	1	8.66667	1	1	13.3333	1	1	1	15.3333	8.66667
3	1.33333	1.33333	4	1.33333	3.66667	1.33333	3	1.33333	1.33333	1.33333	1.33333	1.33333	1.33333	4.66667	1.33333	1.33333	5.66667	1.33333	1.33333	5.66667	1.33333	1.33333	1.33333	1.33333	1.33333	1.33333	1.33333	6.66667	1.33333	7.33333	1.33333	1.33333	4	1.33333	1.33333	1.33333	1.33333	9	1.33333	1.33333	13.6667	1.33333	1.33333	1.33333	15.6667	9
4	1.66667	1.66667	4.33333	1.66667	4	1.66667	3.33333	1.66667	1.66667	1.66667	1.66667	1.66667	1.66667	5	1.66667	1.66667	6	1.66667	1.66667	6	1.66667	1.66667	1.66667	1.66667	1.66667	1.66667	1.66667	7	1.66667	7.66667	1.66667	1.66667	4.33333	1.66667	1.66667	1.66667	1.66667	9.33333	1.66667	1.66667	14	1.66667	1.66667	1.66667	16	9.33333
5	2	2	4.66667	2	4.33333	2	3.66667	2	2	2	2	2	2	5.33333	2	2	6.33333	2	2	6.33333	2	2	2	2	2	2	2	7.33333	2	8	2	2	4.66667	2	2	2	2	9.66667	2	2	14.3333	2	2	2	16.3333	9.66667
6	2.33333	2.33333	5	2.33333	4.66667	2.33333	4	2.33333	2.33333	2.33333	2.33333	2.33333	2.33333	5.66667	2.33333	2.33333	6.66667	2.33333	2.33333	6.66667	2.33333	2.33333	2.33333	2.33333	2.33333	2.33333	2.33333	7.66667	2.33333	8.33333	2.33333	2.33333	5	2.33333	2.33333	2.33333	2.33333	10	2.33333	2.33333	14.6667	2.33333	2.33333	2.33333	16.6667	10
7	2.66667	2.66667	5.33333	2.66667	5	2.66667	4.33333	2.66667	2.66667	2.66667	2.66667	2.66667	2.66667	6	2.66667	2.66667	7	2.66667	2.66667	7	2.66667	2.66667	2.66667	2.66667	2.66667	2.66667	2.66667	8	2.66667	8.66667	2.66667	2.66667	5.33333	2.66667	2.66667	2.66667	2.66667	10.3333	2.66667	2.66667	15	2.66667	2.66667	2.66667	17	10.3333
8	3	3	5.66667	3	5.33333	3	4.66667	3	3	3	3	3	3	6.33333	3	3	7.33333	3	3	7.33333	3	3	3	3	3	3	3	8.33333	3	9	3	3	5.66667	3	3	3	3	10.6667	3	3	15.3333	3	3	3	17.3333	10.6667
9	3.33333	3.33333	6	3.33333	5.66667	3.33333	5	3.33333	3.33333	3.33333	3.33333	3.33333	3.33333	6.66667	3.33333	3.33333	7.66667	3.33333	3.33333	7.66667	3.33333	3.33333	3.33333	3.33333	3.33333	3.33333	3.33333	8.66667	3.33333	9.33333	3.33333	3.33333	6	3.33333	3.33333	3.33333	3.33333	11	3.33333	3.33333	15.6667	3.33333	3.33333	3.33333	17.6667	11
10	3.66667	3.66667	6.33333	3.66667	6	3.66667	5.33333	3.66667	3.66667	3.66667	3.66667	3.66667	3.66667	7	3.66667	3.66667	8	3.66667	3.66667	8	3.66667	3.66667	3.66667	3.66667	3.66667	3.66667	3.66667	9	3.66667	9.66667	3.66667	3.66667	6.33333	3.66667	3.66667	3.66667	3.66667	11.3333	3.66667	3.66667	16	3.66667	3.66667	3.66667	18	11.3333
11	4	4	6.66667	4	6.33333	4	5.66667	4	4	4	4	4	4	7.33333	4	4	8.33333	4	4	8.33333	4	4	4	4	4	4	4	9.33333	4	10	4	4	6.66667	4	4	4	4	11.6667	4	4	16.3333	4	4	4	18.3333	11.6667
12	4.33333	4.33333	7	4.33333	6.66667	4.33333	6	4.33333	4.33333	4.33333	4.33333	4.33333	4.33333	7.66667	4.33333	4.33333	8.66667	4.33333	4.33333	8.66667	4.33333	4.33333	4.33333	4.33333	4.33333	4.33333	4.33333	9.66667	4.33333	10.3333	4.33333	4.33333	7	4.33333	4.33333	4.33333	4.33333	12	4.33333	4.33333	16.6667	4.33333	4.33333	4.33333	18.6667	12
13	4.66667	4.66667	7.33333	4.66667	7	4.66667	6.33333	4.66667	4.66667	4.66667	4.66667	4.66667	4.66667	8	4.66667	4.66667	9	4.66667	4.66667	9	4.66667	4.66667	4.66667	4.66667	4.66667	4.66667	4.66667	10	4.66667		4.66667	4.66667	7.33333	4.66667	4.66667	4.66667	4.66667	12.3333	4.66667	4.66667	17	4.66667	4.66667	4.66667	19	12.3333
14	5	5	7.66667	5	7.33333	5	6.66667	5	5	5	5	5	5	8.33333	5	5	9.33333	5	5	9.33333	5	5	5	5	5	5	5	10.3333	5		5	5	7.66667	5	5	5	5	12.6667	5	5	17.3333	5	5	5	19.3333	12.6667
15	5.33333	5.33333	8	5.33333	7.66667	5.33333	7	5.33333	5.33333	5.33333	5.33333	5.33333	5.33333	8.66667	5.33333	5.33333	9.66667	5.33333	5.33333	9.66667	5.33333	5.33333	5.33333	5.33333	5.33333	5.33333	5.33333	10.6667	5.33333		5.33333		8	5.33333	5.33333	5.33333	5.33333	13	5.33333	5.33333	17.6667	5.33333	5.33333	5.33333		13
16	5.66667	5.66667	8.33333	5.66667	8	5.66667	7.33333	5.66667	5.66667	5.66667	5.66667	5.66667	5.66667	9	5.66667	5.66667	10	5.66667	5.66667	10	5.66667	5.66667	5.66667	5.66667	5.66667	5.66667	5.66667	11	5.66667		5.66667		8.33333	5.66667	5.66667	5.66667	5.66667		5.66667	5.66667	18	5.66667	5.66667	5.66667		13.3333
17	6	6	8.66667	6	8.33333	6	7.66667	6		6	6	6	6	9.33333	6	6		6	6	10.3333	6	6	6	6	6	6	6	11.3333	6		6		8.66667	6	6	6	6		6	6	18.3333	6	6	6		13.6667
18	6.33333	6.33333	9	6.33333	8.66667	6.33333	8	6.33333		6.33333	6.33333	6.33333	6.33333	9.66667	6.33333	6.33333		6.33333	6.33333	10.6667	6.33333	6.33333	6.33333	6.33333	6.33333	6.33333	6.33333	11.6667	6.33333		6.33333		9	6.33333		6.33333	6.33333		6.33333	6.33333		6.33333	6.33333	6.33333		14
19	6.66667	6.66667	9.33333	6.66667		6.66667	8.33333	6.66667		6.66667	6.66667	6.66667	6.66667	10	6.66667			6.66667	6.66667	11	6.66667	6.66667	6.66667	6.66667	6.66667	6.66667	6.66667	12	6.66667		6.66667		9.33333	6.66667		6.66667	6.66667		6.66667	6.66667		6.66667	6.66667	6.66667		14.3333
20	7	7		7		7	8.66667	7		7	7	7	7	10.3333	7			7	7	11.3333	7	7	7	7	7	7	7	12.3333	7		7		9.66667	7		7	7		7	7		7		7
21	7.33333	7.33333		7.33333		7.33333	9	7.33333		7.33333	7.33333	7.33333	7.33333	10.6667	7.33333			7.33333	7.33333	11.6667	7.33333	7.33333	7.33333	7.33333	7.33333	7.33333		12.6667	7.33333		7.33333		10	7.33333		7.33333	7.33333		7.33333	7.33333				7.33333
22	7.66667	7.66667		7.66667		7.66667	9.33333	7.66667			7.66667	7.66667	7.66667	11	7.66667			7.66667	7.66667	12	7.66667	7.66667	7.66667	7.66667	7.66667	7.66667		13	7.66667		7.66667		10.3333	7.66667		7.66667	7.66667		7.66667	7.66667				7.66667
23	8	8		8		8	9.66667	8			8	8	8	11.3333	8			8	8	12.3333	8	8	8	8	8			13.3333	8		8		10.6667			8	8			8				8
24	8.33333	8.33333		8.33333		8.33333	10	8.33333			8.33333	8.33333	8.33333	11.6667	8.33333			8.33333	8.33333	12.6667	8.33333	8.33333	8.33333	8.33333	8.33333			13.6667	8.33333		8.33333		11			8.33333	8.33333			8.33333				8.33333
25	8.66667	8.66667		8.66667		8.66667	10.3333	8.66667			8.66667	8.66667	8.66667	12	8.66667			8.66667	8.66667	13	8.66667	8.66667	8.66667	8.66667	8.66667				8.66667		8.66667		11.3333			8.66667	8.66667			8.66667				8.66667
26	9	9		9		9	10.6667				9	9	9	12.3333	9			9	9	13.3333	9	9	9	9	9				9		9		11.6667			9	9			9				9
27	9.33333	9.33333		9.33333		9.33333	11				9.33333	9.33333	9.33333	12.6667	9.33333			9.33333	9.33333	13.6667	9.33333	9.33333	9.33333	9.33333	9.33333				9.33333		9.33333		12			9.33333	9.33333			9.33333				9.33333
28	9.66667	9.66667				9.66667	11.3333				9.66667	9.66667	9.66667	13	9.66667			9.66667	9.66667	14	9.66667	9.66667		9.66667	9.66667				9.66667		9.66667		12.3333			9.66667	9.66667			9.66667
29	10	10				10					10	10	10	13.3333				10	10	14.3333	10	10		10	10				10		10					10				10
30	10.3333	10.3333				10.3333					10.3333	10.3333	10.3333	13.6667					10.3333	14.6667	10.3333			10.3333	10.3333				10.3333							10.3333				10.3333
31	10.6667	10.6667				10.6667					10.6667	10.6667	10.6667	14					10.6667		10.6667			10.6667					10.6667							10.6667				10.6667
32	11	11				11					11	11	11	14.3333					11		11								11							11				11
33	11.3333	11.3333				11.3333					11.3333	11.3333	11.3333	14.6667							11.3333								11.3333							11.3333				11.3333
34	11.6667	11.6667				11.6667					11.6667	11.6667	11.6667	15							11.6667															11.6667				11.6667
35	12	12				12					12	12	12	15.3333							12															12				12
36	12.3333	12.3333				12.3333					12.3333	12.3333		15.6667							12.3333															12.3333				12.3333
37	12.6667	12.6667				12.6667					12.6667	12.6667		16																										12.6667
38	13	13				13					13	13		16.3333																										13
39	13.3333	13.3333				13.3333					13.3333	13.3333		16.6667																										13.3333
40	13.6667	13.6667									13.6667	13.6667		17																										13.6667
41	14	14									14	14		17.3333																										14
42	14.3333	14.3333										14.3333		17.6667																										14.3333
43	14.6667	14.6667										14.6667		18																										14.6667
44	15	15										15		18.3333																										15
45	15.3333	15.3333												18.6667																										15.3333
46	15.6667	15.6667												19																										15.6667
47	16	16												19.3333																										16
48	16.3333	16.3333												19.6667																										16.3333
49	16.6667	16.6667												20																										16.6667
50	17	17												20.3333																										17
51	17.3333													20.6667																										17.3333
52	17.6667													21																										17.6667
53	18													21.3333																										18
54	18.3333													21.6667																										18.3333
55	18.6667													22																										18.6667
56	19																																							19
57	19.3333																																							19.3333
58	19.6667																																							19.6667
59	20																																							20
60																																								20.3333
61																																								20.6667
62																																								21
63																																								21.3333
64																																								21.6667
65																																								22
66
67
68
69
70
71
72
73
74
75
76
77
78
79
80
81
82
83
84
85
86
87
88
89
90
91
92
93
94
95
96
97
98
99
100
101
102
103
104
105
106
107
108
109
110
111
112
113
114
115
116
117
118
119
120
121
122
123
124
125
126
127
128
129
130
131
132
133
134
135
136
137
138
139
140
141
142
143
144
145
146
147
148
149
150
151
152
153
154
155
156
157
158
159
160
161
162
163
164
165
166
167
168
169
170
171
172
173
174
175
176
177
178
179
180
181
182
183
184
185
186
187
188
189
190
191
192
193
194
195
196
197
198
199
200
201
202
203
204
205
206
207
208
209
210
211
212
213
214
215
216
217
218
219
220
221
222
223
224
225
226
227
228
229
230
231
232
233
234
235
236
237
238
239
240
241
242
243
244
245
246
247
248
249
250
251
252
253
254
255
256
257
258
259
260
261
262
263
264
265
266
267
268
269
270
271
272
273
274
275
276
277
278
279
280
281
282
283
284
285
286
287
288
289
290
291
292
293
294
295
296
297
298
299

## Sheet: Frame_SG2(h)
	Cell 1	Cell 2	Cell 3	Cell 4	Cell 5	Cell 6	Cell 7	Cell 8	Cell 9	Cell 10	Cell 11	Cell 12	Cell 13	Cell 14	Cell 15	Cell 16	Cell 17	Cell 18	Cell 19	Cell 20	Cell 21	Cell 22	Cell 23	Cell 24	Cell 25	Cell 26
0	10.3333	2	8.33333	3	3.33333	1	0.333333	8.66667	3	0.333333	0.333333	0.333333	0.333333	0.333333	0.333333	7.33333	0.333333	10.6667	0.333333	0.333333	0.333333	0.333333	0.333333	1.66667	6	0.666667
1	10.6667	2.33333	8.66667	3.33333	3.66667	1.33333	0.666667	9	3.33333	0.666667	0.666667	0.666667	0.666667	0.666667	0.666667	7.66667	0.666667	11	0.666667	0.666667	0.666667	0.666667	0.666667	2	6.33333	1
2	11	2.66667	9	3.66667	4	1.66667	1	9.33333	3.66667	1	1	1	1	1	1	8	1	11.3333	1	1	1	1	1	2.33333	6.66667	1.33333
3	11.3333	3	9.33333	4	4.33333	2	1.33333	9.66667	4	1.33333	1.33333	1.33333	1.33333	1.33333	1.33333	8.33333	1.33333	11.6667	1.33333	1.33333	1.33333	1.33333	1.33333	2.66667	7	1.66667
4	11.6667	3.33333	9.66667	4.33333	4.66667	2.33333	1.66667	10	4.33333	1.66667	1.66667	1.66667	1.66667	1.66667	1.66667	8.66667	1.66667	12	1.66667	1.66667	1.66667	1.66667	1.66667	3	7.33333	2
5	12	3.66667	10	4.66667	5	2.66667	2	10.3333	4.66667	2	2	2	2	2	2	9	2	12.3333	2	2	2	2	2	3.33333	7.66667	2.33333
6	12.3333	4	10.3333	5	5.33333	3	2.33333	10.6667	5	2.33333	2.33333	2.33333	2.33333	2.33333	2.33333	9.33333	2.33333	12.6667	2.33333	2.33333	2.33333	2.33333	2.33333	3.66667	8	2.66667
7	12.6667	4.33333	10.6667	5.33333	5.66667	3.33333	2.66667	11	5.33333	2.66667	2.66667	2.66667	2.66667	2.66667	2.66667	9.66667	2.66667	13	2.66667	2.66667	2.66667	2.66667	2.66667	4	8.33333	3
8	13	4.66667	11	5.66667	6	3.66667	3	11.3333	5.66667	3	3	3	3	3	3	10	3	13.3333	3	3	3	3	3	4.33333	8.66667	3.33333
9	13.3333	5	11.3333	6	6.33333	4	3.33333	11.6667	6	3.33333	3.33333	3.33333	3.33333	3.33333	3.33333	10.3333	3.33333	13.6667	3.33333	3.33333	3.33333		3.33333	4.66667	9	3.66667
10	13.6667		11.6667	6.33333	6.66667	4.33333	3.66667	12	6.33333	3.66667	3.66667	3.66667	3.66667	3.66667	3.66667	10.6667	3.66667	14	3.66667	3.66667	3.66667		3.66667	5	9.33333	4
11	14		12	6.66667	7	4.66667	4	12.3333	6.66667	4	4	4	4	4	4	11		14.3333		4	4		4	5.33333	9.66667	4.33333
12	14.3333		12.3333	7	7.33333	5	4.33333	12.6667	7	4.33333	4.33333	4.33333	4.33333	4.33333	4.33333	11.3333		14.6667		4.33333	4.33333		4.33333	5.66667	10	4.66667
13	14.6667		12.6667	7.33333	7.66667	5.33333	4.66667	13	7.33333	4.66667	4.66667	4.66667	4.66667	4.66667	4.66667	11.6667		15		4.66667	4.66667		4.66667	6	10.3333	5
14	15		13	7.66667	8	5.66667	5	13.3333	7.66667	5	5	5	5	5	5	12		15.3333		5	5		5	6.33333	10.6667	5.33333
15	15.3333		13.3333	8	8.33333	6	5.33333	13.6667	8	5.33333	5.33333	5.33333	5.33333	5.33333	5.33333	12.3333		15.6667		5.33333	5.33333		5.33333	6.66667	11	5.66667
16	15.6667		13.6667	8.33333	8.66667	6.33333	5.66667		8.33333	5.66667	5.66667	5.66667	5.66667	5.66667	5.66667	12.6667				5.66667	5.66667		5.66667	7	11.3333	6
17			14			6.66667	6				6		6	6	6	13				6	6		6	7.33333	11.6667	6.33333
18			14.3333			7	6.33333				6.33333		6.33333	6.33333	6.33333	13.3333				6.33333	6.33333		6.33333	7.66667	12	6.66667
19			14.6667			7.33333	6.66667				6.66667		6.66667	6.66667						6.66667					12.3333	7
20			15			7.66667	7				7		7	7											12.6667	7.33333
21			15.3333			8					7.33333		7.33333	7.33333
22			15.6667			8.33333							7.66667	7.66667
23			16										8	8
24			16.3333										8.33333	8.33333
25			16.6667										8.66667	8.66667
26			17										9	9
27													9.33333	9.33333
28													9.66667	9.66667
29														10
30														10.3333
31														10.6667
32														11
33														11.3333
34
35
36
37
38
39
40
41
42
43
44
45
46
47
48
49
50
51
52
53
54
55
56
57
58
59
60
61
62
63
64
65
66
67
68
69
70
71
72
73
74
75
76
77
78
79
80
81
82
83
84
85
86
87
88
89
90
91
92
93
94
95
96
97
98
99
100
101
102
103
104
105
106
107
108
109
110
111
112
113
114
115
116
117
118
119
120
121
122
123
124
125
126
127
128
129
130
131
132
133
134
135
136
137
138
139
140
141
142
143
144
145
146
147
148
149
150
151
152
153
154
155
156
157
158
159
160
161
162
163
164
165
166
167
168
169
170
171
172
173
174
175
176
177
178
179
180
181
182
183
184
185
186
187
188
189
190
191
192
193
194
195
196
197
198
199
200
201
202
203
204
205
206
207
208
209
210
211
212
213
214
215
216
217
218
219
220
221
222
223
224
225
226
227
228
229
230
231
232
233
234
235
236
237
238
239
240
241
242
243
244
245
246
247
248
249
250
251
252
253
254
255
256
257
258
259
260
261
262
263
264
265
266
267
268
269
270
271
272
273
274
275
276
277
278
279
280
281
282
283
284
285
286
287
288
289
290
291
292
293
294
295
296
297
298
299

## Sheet: Half-life_G1(h)
	Cell 1	Cell 2	Cell 3	Cell 4	Cell 5	Cell 6	Cell 7	Cell 8	Cell 9	Cell 10	Cell 11	Cell 12	Cell 13	Cell 14	Cell 15	Cell 16	Cell 17	Cell 18	Cell 19	Cell 20	Cell 21	Cell 22	Cell 23	Cell 24	Cell 25	Cell 26	Cell 27	Cell 28	Cell 29	Cell 30	Cell 31	Cell 32	Cell 33	Cell 34	Cell 35	Cell 36	Cell 37	Cell 38	Cell 39	Cell 40	Cell 41	Cell 42	Cell 43	Cell 44	Cell 45	Cell 46
0	8.63783	9.19292	15.9106	6.57366	10.7338	9.19753	12.2043	6.35532	5.34343	5.30361	11.8995	6.72357	8.94598	19.6735	7.10015	11.5542	9.81039	14.8921	13.3332	6.57972	6.81385	9.64339	15.0231	6.91924	15.0139	6.40315	4.18448	6.15999	5.5827	4.75041	6.83407	9.98898	14.1257	4.71847	12.4941	9.82166	14.001	8.31611	5.72021	11.2341	14.8096	8.54604	9.78075	7.53329	6.31657	10.9955

## Sheet: Half-life_SG2(h)
	Cell 1	Cell 2	Cell 3	Cell 4	Cell 5	Cell 6	Cell 7	Cell 8	Cell 9	Cell 10	Cell 11	Cell 12	Cell 13	Cell 14	Cell 15	Cell 16	Cell 17	Cell 18	Cell 19	Cell 20	Cell 21	Cell 22	Cell 23	Cell 24	Cell 25	Cell 26
0	59.1346	47.0772	22.3678	11.9244	20.7926	22.7267	12.0293	9.55661	13.7662	15.5269	16.6913	19.5737	14.0614	9.62252	14.2472	17.4758	12.6896	13.1811	23.1691	20.2502	24.2841	5.23452	18.7093	18.1313	13.738	16.8694
