# Supplementary material for: The G1-S transition is promoted by Rb degradation via the E3 ligase UBR5
Source: Sci Adv. 2024 Oct 23;10(43):eadq6858. doi: 10.1126/sciadv.adq6858 (PMC11498223; doi:10.1126/sciadv.adq6858)
Supplement: Supplementary file 2 — Tables S1 to S36 [file sciadv.adq6858_tables_s1_to_s36.zip › adq6858_table_s9.xlsx]

Genotype	Half life	Cell cycle	Half life_norm
CloverRB9A	8.637828768599103	G1	0.952409591037467
CloverRB9A	9.192915458124292	G1	1.0136136159288711
CloverRB9A	15.91062918101186	G1	1.7543107460665608
CloverRB9A	6.573656704403788	G1	0.7248133600681811
CloverRB9A	10.73378570688786	G1	1.1835104317585183
CloverRB9A	9.197530509944375	G1	1.0141224729268894
CloverRB9A	12.20427120402839	G1	1.3456466037615291
CloverRB9A	6.355316362276836	G1	0.7007390884516767
CloverRB9A	5.343429556128933	G1	0.5891681456792335
CloverRB9A	5.303607094433163	G1	0.5847773091074726
CloverRB9A	11.89949943947864	G1	1.312042377582631
CloverRB9A	6.723571620137684	G1	0.7413430236456281
CloverRB9A	8.945979508672188	G1	0.9863863840711288
CloverRB9A	19.67348510234466	G1	2.16920436866273
CloverRB9A	7.100150147808618	G1	0.7828646850654959
CloverRB9A	11.55417737022749	G1	1.2739670626438473
CloverRB9A	9.81039001762054	G1	1.081696546077212
CloverRB9A	14.8921191741379	G1	1.6420095271953608
CloverRB9A	13.33317477509804	G1	1.4701198501347097
CloverRB9A	6.579724958026217	G1	0.7254824475328295
CloverRB9A	6.813850073074748	G1	0.7512971529464836
CloverRB9A	9.64338520160083	G1	1.0632825449679475
CloverRB9A	15.02313701804718	G1	1.6564555939650412
CloverRB9A	6.919238132041527	G1	0.7629172719404678
CloverRB9A	15.01388798169362	G1	1.6554357924423473
CloverRB9A	6.403146074556081	G1	0.7060128068746344
CloverRB9A	4.184478635637667	G1	0.4613818695457929
CloverRB9A	6.15998960514385	G1	0.6792023016197848
CloverRB9A	5.582703452270545	G1	0.6155505572406441
CloverRB9A	4.750410816339453	G1	0.5237817215475531
CloverRB9A	6.83406955571595	G1	0.7535265591675586
CloverRB9A	9.988975021828814	G1	1.1013873822097522
CloverRB9A	14.1257252310586	G1	1.5575067011431458
CloverRB9A	4.71847479133608	G1	0.5202604458511192
CloverRB9A	12.49411073593995	G1	1.3776043974906529
CloverRB9A	9.821657103796865	G1	1.0829388583787
CloverRB9A	14.00101492051613	G1	1.543756104894504
CloverRB9A	8.316106523963454	G1	0.916936399839815
CloverRB9A	5.720211579950765	G1	0.6307122446457403
CloverRB9A	11.23412848695704	G1	1.238678376772265
CloverRB9A	14.80961742255964	G1	1.632912859319034
CloverRB9A	8.546039339990909	G1	0.942288861105879
CloverRB9A	9.78075468638506	G1	1.0784289455657443
CloverRB9A	7.533294367770453	G1	0.8306232966848599
CloverRB9A	6.316565340452534	G1	0.696466389161534
CloverRB9A	10.99552779045408	G1	1.212370192404946
CloverRB9A	59.13460857401145	SG2	6.520199679446652
CloverRB9A	47.07716190390889	SG2	5.190741992837418
CloverRB9A	22.36779698353599	SG2	2.4662800048713636
CloverRB9A	11.92442696951746	SG2	1.3147908945219984
CloverRB9A	20.79260892929025	SG2	2.292599297515249
CloverRB9A	22.72673320071644	SG2	2.5058564198445454
CloverRB9A	12.02929314744298	SG2	1.3263534707558295
CloverRB9A	9.556605630024375	SG2	1.053714203375441
CloverRB9A	13.76624665609424	SG2	1.5178704856380236
CloverRB9A	15.52688686302198	SG2	1.7119992029772684
CloverRB9A	16.69125808281402	SG2	1.8403831229374907
CloverRB9A	19.57366617483038	SG2	2.1581983037732195
CloverRB9A	14.06140974185115	SG2	1.5504152560109945
CloverRB9A	9.62252338873679	SG2	1.0609823152238285
CloverRB9A	14.24724369001327	SG2	1.570905362878286
CloverRB9A	17.47580332251176	SG2	1.9268873163995357
CloverRB9A	12.68962871810415	SG2	1.399162268851846
CloverRB9A	13.18110820254008	SG2	1.4533529442304285
CloverRB9A	23.16914677755513	SG2	2.5546370735335975
CloverRB9A	20.25018250638715	SG2	2.2327911974191825
CloverRB9A	24.28412451580131	SG2	2.6775748534024553
CloverRB9A	5.234523266047016	SG2	0.577160105467162
CloverRB9A	18.70926731353484	SG2	2.0628894260408295
CloverRB9A	18.13132645326491	SG2	1.9991654934277503
CloverRB9A	13.73796525715746	SG2	1.5147521701079378
CloverRB9A	16.86941921787108	SG2	1.860027223130274
CloverRB8NA	3.435848558550011	G1	0.5548659996188852
CloverRB8NA	6.177175109620259	G1	0.997571453925434
CloverRB8NA	10.20061048174372	G1	1.6473286977654844
CloverRB8NA	12.57316006710028	G1	2.030479198985423
CloverRB8NA	3.998837719356408	G1	0.6457848914623808
CloverRB8NA	6.77389330768674	G1	1.0939373541735715
CloverRB8NA	7.202204141754081	G1	1.163106619070587
CloverRB8NA	10.49976111042666	G1	1.6956394745043837
CloverRB8NA	5.763790361576819	G1	0.9308126496470746
CloverRB8NA	5.355977130576823	G1	0.8649536071949488
CloverRB8NA	6.475060981807939	G1	1.0456779811565162
CloverRB8NA	6.312945471303578	G1	1.019497437032741
CloverRB8NA	6.309544539193855	G1	1.0189482098003586
CloverRB8NA	9.681114728269494	G1	1.5634336931873756
CloverRB8NA	9.343309149011905	G1	1.508880406796109
CloverRB8NA	8.50797223917256	G1	1.3739792196226663
CloverRB8NA	11.47305667432807	G1	1.852820039010024
CloverRB8NA	4.910821649315801	G1	0.7930640471964248
CloverRB8NA	6.207251259665137	G1	1.002428546074566
CloverRB8NA	5.615330580431851	G1	0.9068374122451772
CloverRB8NA	2.3403385094532	G1	0.3779486331732685
CloverRB8NA	2.78995061599778	G1	0.4505579076180926
CloverRB8NA	14.73399150303759	G1	2.379438669776317
CloverRB8NA	9.241900806610197	G1	1.4925036543527
CloverRB8NA	7.901294118173525	G1	1.2760048600667555
CloverRB8NA	4.786806575185715	G1	0.7730364624812126
CloverRB8NA	7.13279476340777	G1	1.151897480063801
CloverRB8NA	8.470950603368525	G1	1.3680004791142075
CloverRB8NA	4.745352512510258	G1	0.766341915404205
CloverRB8NA	4.791783781010747	G1	0.7738402471179199
CloverRB8NA	4.386536412390275	G1	0.7083955738586843
CloverRB8NA	5.559100132840509	G1	0.8977565802527
CloverRB8NA	5.164909758586896	G1	0.8340975358206956
CloverRB8NA	4.998931575440772	G1	0.8072931965324801
CloverRB8NA	7.461014741330825	G1	1.2049027575205065
CloverRB8NA	5.456681059045805	G1	0.8812166016148983
CloverRB8NA	7.395694242569073	G1	1.1943539445494429
CloverRB8NA	4.444787557350725	G1	0.7178027346303643
CloverRB8NA	5.087219594274356	G1	0.8215511066206771
CloverRB8NA	7.049347168821427	G1	1.1384212653247316
CloverRB8NA	3.732827635383403	G1	0.6028260856136519
CloverRB8NA	8.804373639678785	G1	1.4218460148488594
CloverRB8NA	4.095280900553595	G1	0.661359804392765
CloverRB8NA	4.586001635804218	G1	0.740607840695465
CloverRB8NA	7.292381806704659	G1	1.1776696940587394
CloverRB8NA	6.573265189658733	G1	1.0615372878248253
CloverRB8NA	4.640045190286096	G1	0.7493355044354525
CloverRB8NA	4.699769660927568	G1	0.7589805972093244
CloverRB8NA	7.837244960555544	G1	1.2656613599791249
CloverRB8NA	5.530239921548723	G1	0.8930958538805261
CloverRB8NA	15.80486878315273	G1	2.55237801281622
CloverRB8NA	4.174851573700339	G1	0.6742099228841772
CloverRB8NA	9.961158397694888	G1	1.6086588269279145
CloverRB8NA	6.618896680249949	G1	1.068906460886306
CloverRB8NA	10.16456632118947	G1	1.6415078128121623
CloverRB8NA	4.312885208136394	G1	0.6965014090330056
CloverRB8NA	6.530955530123982	G1	1.0547045677176292
CloverRB8NA	3.423911179440311	G1	0.5529381946881206
CloverRB8NA	5.798345705101989	G1	0.9363931008516406
CloverRB8NA	4.642476853302694	G1	0.74972820135077
CloverRB8NA	10.70104906319047	G1	1.7281460996417453
CloverRB8NA	4.728983335812994	G1	0.7636984055299227
CloverRB8NA	5.140016553292744	G1	0.8300774537350384
CloverRB8NA	12.07337179200926	G1	1.949766817129684
CloverRB8NA	4.104629198261877	G1	0.6628694904177014
CloverRB8NA	10.99418091338964	G1	1.775484884896453
CloverRB8NA	4.047474381031016	G1	0.6536393790622638
CloverRB8NA	5.48147291509638	G1	0.8852203164921673
CloverRB8NA	14.58730460226225	G1	2.355749740406259
CloverRB8NA	9.87954724318541	G1	1.5954791846778895
CloverRB8NA	9.354871594287264	G1	1.510747662481691
CloverRB8NA	4.513389257836168	G1	0.7288814391968642
CloverRB8NA	4.759010341659526	G1	0.7685475612277599
CloverRB8NA	9.149280690218458	G1	1.4775461401925856
CloverRB8NA	3.266552818816709	G1	0.5275258976738856
CloverRB8NA	3.342109179379847	G1	0.5397277321892936
CloverRB8NA	6.50662807034802	G1	1.0507758496566464
CloverRB8NA	6.322448335025443	G1	1.0210320844097778
CloverRB8NA	28.46281265346382	SG2	4.596549215077804
CloverRB8NA	20.45537554245205	SG2	3.303402988964173
CloverRB8NA	29.84905905495839	SG2	4.820418510297257
CloverRB8NA	23.8813783990381	SG2	3.8566789751790655
CloverRB8NA	16.25556711842638	SG2	2.625162705757902
CloverRB8NA	14.11838522446717	SG2	2.280022473948759
CloverRB8NA	17.62649563291147	SG2	2.846558267184167
CloverRB8NA	25.69572712055216	SG2	4.1496838617055545
CloverRB8NA	31.24453042728204	SG2	5.0457775750956975
CloverRB8NA	30.23291088227535	SG2	4.882407950239175
CloverRB8NA	13.77469409402546	SG2	2.2245187113693152
CloverRB8NA	18.95365897263095	SG2	3.060886052766707
CloverRB8NA	16.04496361006444	SG2	2.5911516822220424
CloverRB8NA	38.16155879508127	SG2	6.162830260709646
CloverRB8NA	18.85606191108127	SG2	3.0451247960658345
CloverRB8NA	17.17513799549535	SG2	2.7736671014640444
CloverRB8NA	14.40013003964907	SG2	2.325522331072648
CloverRB8NA	16.30597206074719	SG2	2.6333027585658093
CloverRB8NA	22.31675249501877	SG2	3.6040026125661377
CloverRB8NA	19.31697241677378	SG2	3.119558684555917
CloverRB8NA	12.91338648768002	SG2	2.085423434662504
CloverRB8NA	25.17728537651226	SG2	4.065959072428969
CloverRB8NA	32.73555945846967	SG2	5.286568547035348
CloverRB8NA	28.63886866672229	SG2	4.624981054875423
CloverRB8NA	11.79324751663954	SG2	1.904528666081452
CloverRB8NA	11.13466920082955	SG2	1.7981727806860124
CloverRB8NA	26.25616508546675	SG2	4.24019075289343
CloverRB8NA	20.78081675050822	SG2	3.3559595141276306
CloverRB8NA	18.36762357780901	SG2	2.9662453520435204
CloverRB8NA	14.51100615803341	SG2	2.3434280644636303
CloverRB8NA	20.04819124103902	SG2	3.237645514330889
CloverRB8NA	23.16905207964317	SG2	3.741643155488366
CloverRB8NA	20.59116454732192	SG2	3.325331982818364
CloverRB8NA	48.71173553392505	SG2	7.86661151375327
CloverRB8NA	15.45510465978184	SG2	2.4958935034911316
CloverRB8NA	22.44769115779597	SG2	3.625148309407122
CloverRB8NA	16.52876522902348	SG2	2.6692823286537446
CloverRB8NA	20.07428762118266	SG2	3.2418599009105304
CloverRB8NA	28.18018443685497	SG2	4.550906694676568
CloverRB8NA	21.60804039698842	SG2	3.489550464861013
CloverRB8NA	13.70955273843115	SG2	2.2139988287922963
CloverRB8NA	21.81650632665422	SG2	3.5232162840842296
CloverRB8NA	16.10810957664459	SG2	2.601349323145769
CloverRB8NA	8.58325245259594	SG2	1.3861364582671758
CloverRB8NA	13.68351687843812	SG2	2.209794215802291
CloverRB8NA	17.19912871543407	SG2	2.7775414383486687
CloverRB8NA	17.3309814041435	SG2	2.7988347441147616
CloverRB8NA	17.66772017230004	SG2	2.8532157478230458
CloverRB8NA	45.60668602692127	SG2	7.365167294309305
CloverRB8NA	35.54951527207577	SG2	5.741003129582504
CloverRB8NA	26.44269091886535	SG2	4.270313396904008
CloverRB8NA	26.8203334587188	SG2	4.3313000794668834
CloverRB8NA	24.05194527335709	SG2	3.884224356649784
CloverRB8NA	26.77434740084452	SG2	4.323873646218698
CloverRB8NA	18.8978176150233	SG2	3.0518680561405342
CloverRB8NA	21.11041038782948	SG2	3.409186628164771
CloverRB8NA	22.78662191492984	SG2	3.679883304315639
CloverRB8NA	12.97389923450244	SG2	2.095195828638296
CloverRB8NA	16.52810829271998	SG2	2.6691762379420862
CloverRB8NA	13.23663036449068	SG2	2.137625105886024
CloverRB8NA	17.16344565231391	SG2	2.7717788681566966
CloverRB8NA	15.9813971680826	SG2	2.5808861374020595
CloverRB4A	12.14530679583727	G1	1.2032027223358368
CloverRB4A	8.305341822491902	G1	0.822787769690345
CloverRB4A	10.09414836783197	G1	1.0
CloverRB4A	8.951893979110183	G1	0.8868399445799784
CloverRB4A	14.97888324706527	G1	1.4839174837968472
CloverRB4A	8.877207075249494	G1	0.8794409148511603
CloverRB4A	10.20729114196067	G1	1.0112087488716992
CloverRB4A	8.669821456031869	G1	0.858895782001863
CloverRB4A	16.71414407968684	G1	1.6558250850514018
CloverRB4A	2.258273160629621	G1	0.2237210191823894
CloverRB4A	27.33845771599009	G1	2.708347125460557
CloverRB4A	10.48486584954556	G1	1.0387073250239445
CloverRB4A	16.78648212806642	G1	1.6629914200153406
CloverRB4A	8.736423142868665	G1	0.8654938311299145
CloverRB4A	7.079585436309216	G1	0.7013553970407684
CloverRB4A	11.90072156811996	G1	1.1789723248020785
CloverRB4A	8.69780052377948	G1	0.8616675926319479
CloverRB4A	8.519108468487259	G1	0.8439650536181885
CloverRB4A	4.789650802232497	G1	0.4744977612471157
CloverRB4A	10.65492862409882	G1	1.0555549845149834
CloverRB4A	6.663117179880093	G1	0.6600970123556053
CloverRB4A	15.46342856082284	G1	1.5319200785775735
CloverRB4A	8.10257510882476	G1	0.8027002193316323
CloverRB4A	18.6322528029148	G1	1.8458469326934064
CloverRB4A	11.63241728923247	G1	1.1523921449681336
CloverRB4A	4.494999261912416	G1	0.4453074294248615
CloverRB4A	22.49010269416095	G1	2.228033695822463
CloverRB4A	16.34051831014207	G1	1.6188109897627452
CloverRB4A	10.51567207071004	G1	1.0417592141028342
CloverRB4A	4.621849536499476	G1	0.4578741433233125
CloverRB4A	14.99477601408572	G1	1.48549193727636
CloverRB4A	1.534878444054623	G1	0.1520562595400295
CloverRB4A	10.05590582201633	G1	0.9962114143341194
CloverRB4A	4.721767253775671	G1	0.4677727215525183
CloverRB4A	13.29884077691545	G1	1.3174802164882171
CloverRB4A	11.7609883053041	G1	1.1651293280752653
CloverRB4A	11.49384046358675	G1	1.138663713346568
CloverRB4A	5.912703987304629	G1	0.5857556053116113
CloverRB4A	11.26071641113958	G1	1.1155687434737167
CloverRB4A	6.738935439246513	G1	0.667608122416959
CloverRB4A	6.903035527484636	G1	0.6838650746885421
CloverRB4A	10.15681626969679	G1	1.0062083396816843
CloverRB4A	23.58981068458845	G1	2.3369787945424356
CloverRB4A	14.09434316560659	G1	1.3962884883406748
CloverRB4A	7.666264178808135	G1	0.7594760745977327
CloverRB4A	8.164014261877755	G1	0.8087868301891454
CloverRB4A	7.235837318737525	G1	0.7168348487720559
CloverRB4A	7.464522246372751	G1	0.7394900465462435
CloverRB4A	10.94043197262941	G1	1.0838390296990656
CloverRB4A	24.30451121784511	SG2	2.407782244938931
CloverRB4A	32.136925903491	SG2	3.183718401237785
CloverRB4A	28.02126904802373	SG2	2.775991398870449
CloverRB4A	20.99214430665534	SG2	2.079635006510614
CloverRB4A	17.77962290734597	SG2	1.7613791931180711
CloverRB4A	26.26871407010422	SG2	2.6023705133775676
CloverRB4A	6.268275691009332	SG2	0.6209811330874699
CloverRB4A	14.28633251635801	SG2	1.4153083544804723
CloverRB4A	23.97648669928836	SG2	2.375285742351145
CloverRB4A	7.77918118487018	SG2	0.7706624572371923
CloverRB4A	20.71613011622478	SG2	2.052291026575648
CloverRB4A	15.19986520995748	SG2	1.505809569670722
CloverRB4A	19.8679561129737	SG2	1.9682647202104635
CloverRB4A	24.46601290657568	SG2	2.4237817807933126
CloverRB4A	20.00211836559853	SG2	1.9815558120129555
CloverRB4A	23.3150518428945	SG2	2.3097591786143052
CloverRB4A	15.87441829785844	SG2	1.5726357211517747
CloverRB4A	21.76326851257189	SG2	2.156028197676098
CloverRB4A	27.49257293320136	SG2	2.723614903542996
CloverRB4A	35.26218398939383	SG2	3.4933292739947586
CloverRB4A	24.88915134649109	SG2	2.4657009625307107
CloverRB4A	18.73560114113057	SG2	1.856085373268059
CloverRB4A	25.69645694580992	SG2	2.545678546562619
CloverRB4A	15.16477474843633	SG2	1.502333252477587
CloverRB4A	9.370641854746372	SG2	0.928324164979458
CloverRB4A	17.39306114671992	SG2	1.7230835641516944
CloverRB4A	20.73016777675451	SG2	2.053681699668434
CloverRB4A	17.64108984625275	SG2	1.7476550971324507
CloverRB4A	15.50842389909844	SG2	1.536377645143466
CloverRB4A	31.66620305048286	SG2	3.1370851602891743
CloverRB4A	25.02340109257948	SG2	2.479000722074192
CloverRB4A	22.26145684674043	SG2	2.2053823696195347
CloverRB4A	18.99435296118519	SG2	1.88171921682035
CloverRB4A	13.5698198395105	SG2	1.344325379915635
CloverRB4A	30.71832473174806	SG2	3.043181416833659
CloverRB4A	17.1461309659243	SG2	1.6986208584535558
CloverRB4A	9.264819087638704	SG2	0.9178405894214736
CloverRB4A	14.58134563997102	SG2	1.444534507382401
CloverRB4A	14.13134733863053	SG2	1.399954391760706
CloverRB4A	24.76494378047558	SG2	2.4533960546286893
CloverRB4A	28.80748493002665	SG2	2.8538796816015046
CloverRB4A	25.8639376685413	SG2	2.562270409157497
CloverRB4A	35.66185874666678	SG2	3.532923972101895
CloverRB4A	18.07203023171866	SG2	1.7903471965312698
CloverRB4A	93.05588180420364	SG2	9.21879473267444
CloverRB4A	17.62761238683319	SG2	1.7463199216497411
CloverRB4A	11.65851654299738	SG2	1.1549777275070314
CloverRB4A	8.065261894913093	SG2	0.7990037000660172
CloverRB4A	18.47009508012689	SG2	1.8297824053178555
CloverRB4A	29.417571151314	SG2	2.9143192748247997
CloverRB4A	54.41321436356262	SG2	5.390570098708539
CloverRB4A	17.45921850268089	SG2	1.729637594620654
CloverRB4A	21.78118914994969	SG2	2.157803546791721
CloverRB4A	21.23938864645934	SG2	2.1041288350927174
CloverRB4A	33.27010459354241	SG2	3.295979351717038
CloverRB4A	36.22742192995961	SG2	3.5889527882717824
CloverRB4A	36.09589020795357	SG2	3.5759222960288506
CloverRB4A	6.79434009613349	SG2	0.6730969120471512
CloverRB4A	19.77883242052417	SG2	1.9594354768506623
CloverRB4A	23.56362117137111	SG2	2.3343842702435063
CloverRB4A	25.0996565576562	SG2	2.486555144923744
CloverRB4A	97.09068673461704	SG2	9.61851195332393
CloverRB4A	18.81905890231551	SG2	1.8643533081293004
CloverRB4A	19.48073148311977	SG2	1.9299034225810432
CloverRB4A	26.20170607914039	SG2	2.595732212797662
CloverRB4A	24.58118834029172	SG2	2.435191899757194
CloverRB4A	22.2211783911422	SG2	2.2013920918734113
CloverRB4A	17.14660637837871	SG2	1.698667956280642
CloverRB821826A	6.533900559755281	G1	0.7356403261238373
CloverRB821826A	8.881922765413172	G1	1.0
CloverRB821826A	11.41733631818429	G1	1.2854577347423235
CloverRB821826A	7.609613646686729	G1	0.8567529630317318
CloverRB821826A	6.964307646798336	G1	0.7840991000189549
CloverRB821826A	14.38354013817913	G1	1.6194173849596667
CloverRB821826A	7.227757941386859	G1	0.8137605034725424
CloverRB821826A	6.598502327214591	G1	0.7429137250449441
CloverRB821826A	13.75261023160977	G1	1.5483821009076315
CloverRB821826A	10.61324604024685	G1	1.194926630253482
CloverRB821826A	8.810527459445064	G1	0.9919617285745688
CloverRB821826A	19.81772727323298	G1	2.2312429185271228
CloverRB821826A	9.546663996323453	G1	1.074842041353797
CloverRB821826A	10.56084625146333	G1	1.1890270305645982
CloverRB821826A	7.914375577894497	G1	0.8910655707020588
CloverRB821826A	15.84629377157991	G1	1.7841062335383602
CloverRB821826A	10.62655774745818	G1	1.1964253718619058
CloverRB821826A	6.046978630278356	G1	0.6808186459159173
CloverRB821826A	8.644520010902566	G1	0.973271243087694
CloverRB821826A	6.702528729957067	G1	0.7546258740345257
CloverRB821826A	6.808124387218914	G1	0.7665147026193727
CloverRB821826A	5.084785813496454	G1	0.5724870557642052
CloverRB821826A	7.870886172211974	G1	0.8861691753121018
CloverRB821826A	6.236603847688973	G1	0.7021682142941779
CloverRB821826A	9.8936122665506	G1	1.1139043344395
CloverRB821826A	11.16611916461458	G1	1.2571736390341322
CloverRB821826A	7.506566990111402	G1	0.8451511219330231
CloverRB821826A	7.119842451428257	G1	0.8016104890208481
CloverRB821826A	12.17461828872264	G1	1.3707187745576277
CloverRB821826A	7.196100228525196	G1	0.8101962174842718
CloverRB821826A	16.01210914310992	G1	1.8027750934135784
CloverRB821826A	27.09076957176924	G1	3.05010190780566
CloverRB821826A	4.660698852190456	G1	0.5247398536654183
CloverRB821826A	10.58734643782532	G1	1.1920106397516972
CloverRB821826A	13.91083675871852	G1	1.566196546190234
CloverRB821826A	8.122661635349798	G1	0.9145161301086754
CloverRB821826A	9.009782736475724	G1	1.014395528360193
CloverRB821826A	11.29504176084086	G1	1.271688806485071
CloverRB821826A	9.9260228351579	G1	1.11755338312674
CloverRB821826A	18.47538947659439	G1	2.0801114763729815
CloverRB821826A	13.0402127804118	G1	1.4681745298654587
CloverRB821826A	7.73120769925374	G1	0.8704430226931946
CloverRB821826A	17.04597355230132	G1	1.919176061593277
CloverRB821826A	35.29991829548752	G1	3.974355466470376
CloverRB821826A	16.63732949240172	G1	1.873167548493964
CloverRB821826A	14.76653269715055	G1	1.662537840866221
CloverRB821826A	4.668635709472484	G1	0.5256334504114895
CloverRB821826A	9.926855993645985	G1	1.1176471869696791
CloverRB821826A	5.577786098055605	G1	0.6279930872373597
CloverRB821826A	2.979498038207713	G1	0.3354564227703134
CloverRB821826A	6.604484577513404	G1	0.7435872560423209
CloverRB821826A	14.52104611670998	G1	1.6348989402672975
CloverRB821826A	6.769700950498768	G1	0.7621886757291402
CloverRB821826A	6.959038679827746	G1	0.7835058763319501
CloverRB821826A	6.712071953728723	G1	0.7557003287470591
CloverRB821826A	11.01673008943212	G1	1.240354186858282
CloverRB821826A	5.747256361717803	G1	0.6470734449637437
CloverRB821826A	4.397725985795308	G1	0.4951322030090557
CloverRB821826A	8.69464290530344	G1	0.978914491258693
CloverRB821826A	6.914878279224735	G1	0.7785339348087729
CloverRB821826A	10.02319114369203	G1	1.1284933913997808
CloverRB821826A	9.597579910611744	G1	1.0805745742335646
CloverRB821826A	11.80440390348229	G1	1.3290369906670956
CloverRB821826A	18.50684593213847	G1	2.0836531031552563
CloverRB821826A	8.51330515738363	G1	0.9584979944359612
CloverRB821826A	28.81000250797865	SG2	3.2436673081831797
CloverRB821826A	36.50056924209097	SG2	4.109534636377017
CloverRB821826A	25.05513360122287	SG2	2.820913248512958
CloverRB821826A	15.27685000607337	SG2	1.7199935655331853
CloverRB821826A	22.48408635001501	SG2	2.5314435785874667
CloverRB821826A	22.10162917923337	SG2	2.4883834010917836
CloverRB821826A	15.19162338075267	SG2	1.7103980502859035
CloverRB821826A	12.12232104341286	SG2	1.364830720057376
CloverRB821826A	15.6487232726037	SG2	1.761862119938818
CloverRB821826A	41.12445281848411	SG2	4.630129523150731
CloverRB821826A	15.16570110886181	SG2	1.707479507468598
CloverRB821826A	31.56156549046977	SG2	3.553460925529854
CloverRB821826A	24.01149083218855	SG2	2.703411352065678
CloverRB821826A	12.63272580850176	SG2	1.4222962912596444
CloverRB821826A	24.17143507939744	SG2	2.721419192421116
CloverRB821826A	19.20890094364568	SG2	2.1626962371758607
CloverRB821826A	22.65396961029205	SG2	2.5505704348734253
CloverRB821826A	15.54920198397695	SG2	1.750657193792163
CloverRB821826A	30.57634880388063	SG2	3.442537118533283
CloverRB821826A	21.356532005925	SG2	2.404494226080059
CloverRB821826A	37.12667217490529	SG2	4.180026459977691
CloverRB821826A	17.91503115015119	SG2	2.0170217219084106
CloverRB821826A	24.21405107038413	SG2	2.72621725159279
CloverRB821826A	26.84632053951018	SG2	3.0225798229243366
CloverRB821826A	25.36296420470458	SG2	2.8555713525757884
CloverRB821826A	24.69034576706864	SG2	2.779842430426728
CloverRB821826A	51.83416817716944	SG2	5.835917463616697
CloverRB821826A	18.76551214199797	SG2	2.1127758749571868
CloverRB821826A	16.29787600687662	SG2	1.8349490799831865
CloverRB821826A	17.34541583472294	SG2	1.952889739400482
CloverRB821826A	22.61970720386675	SG2	2.5467128910363273
CloverRB821826A	19.31083857714062	SG2	2.1741732153243185
CloverRB821826A	23.60450347362693	SG2	2.657589364044519
CloverRB821826A	24.18398094584678	SG2	2.7228317093705083
CloverRB821826A	10.22762009959137	SG2	1.1515096865532806
CloverRB821826A	18.62855172073987	SG2	2.0973557429795218
CloverRB821826A	59.29527219928784	SG2	6.675949990264244
CloverRB821826A	18.21726539475066	SG2	2.051049741807029
CloverRB821826A	38.57631075033024	SG2	4.343238707338132
CloverRB821826A	14.65595037135199	SG2	1.6500875720765422
CloverRB821826A	25.56872904298038	SG2	2.878738052367084
CloverRB821826A	11.61689440518307	SG2	1.3079256273675413
CloverRB821826A	19.51086735325988	SG2	2.196694102006444
CloverRB821826A	22.35945241640447	SG2	2.517411264087292
CloverRB821826A	22.03254264493611	SG2	2.480605070191825
CloverRB821826A	19.90122477371768	SG2	2.240643754662497
CloverRB821826A	20.11152559993654	SG2	2.2643211533264203
CloverRB821826A	22.38687374007717	SG2	2.520498582497612
CloverRB821826A	31.77789511362023	SG2	3.5778170957943445
CloverRB821826A	25.36854946017052	SG2	2.856200186625966
CloverRB821826A	27.01791609181234	SG2	3.041899463145749
CloverRB821826A	25.29796587377309	SG2	2.848253305273621
CloverRB821826A	27.40404355800036	SG2	3.08537287272004
CloverRB821826A	34.93400585857994	SG2	3.9331580313460273
CloverRB821826A	21.58024425196076	SG2	2.429681592818589
CloverRB821826A	22.89839983733237	SG2	2.5780904025083777
CloverRB821826A	23.98496761542843	SG2	2.7004251499267222
CloverRB821826A	55.2366976261044	SG2	6.219002245910081
CloverRB821826A	38.7899365243503	SG2	4.367290456003628
CloverRB821826A	16.37552938289173	SG2	1.843691936464387
CloverRB821826A	18.87240296534019	SG2	2.124810524003951
CloverRB821826A	17.86763017460728	SG2	2.0116849297750123
CloverRB821826A	40.81639290245833	SG2	4.595445601193496
CloverRB821826A	20.86786429575865	SG2	2.349475991507106
CloverRB821826A	17.1106591140669	SG2	1.9264588947673589
CloverRB6NA	4.517987969807458	G1	0.648323592643802
CloverRB6NA	2.590366649786799	G1	0.3717132103665245
CloverRB6NA	48.5678458498769	G1	6.969403309346232
CloverRB6NA	7.641248313876985	G1	1.0965061421682458
CloverRB6NA	31.73296411024281	G1	4.553626400662198
CloverRB6NA	5.521589248338035	G1	0.7923386698921342
CloverRB6NA	5.47633038171744	G1	0.7858440994765999
CloverRB6NA	7.054533560483593	G1	1.0123135725290362
CloverRB6NA	6.417653804102719	G1	0.920922410246558
CloverRB6NA	5.382689439449592	G1	0.7724067834599686
CloverRB6NA	5.689811292826703	G1	0.8164782472822498
CloverRB6NA	9.285881610780896	G1	1.332508224235721
CloverRB6NA	8.523793130723547	G1	1.223149822972804
CloverRB6NA	5.658922004328707	G1	0.8120456868976136
CloverRB6NA	2.555598498792573	G1	0.3667240398081267
CloverRB6NA	10.95617989113402	G1	1.5721931877951638
CloverRB6NA	14.16439571408129	G1	2.0325667041059003
CloverRB6NA	5.395556168275935	G1	0.7742531371718453
CloverRB6NA	6.543577153481967	G1	0.9389921968004104
CloverRB6NA	3.696829925208548	G1	0.5304888092932362
CloverRB6NA	8.904111649193695	G1	1.2777248837944115
CloverRB6NA	5.872126487433859	G1	0.8426401677546284
CloverRB6NA	8.240825139482784	G1	1.182544397303149
CloverRB6NA	6.082901458351576	G1	0.8728860177431556
CloverRB6NA	4.961097304410683	G1	0.711909028829948
CloverRB6NA	6.41332495593861	G1	0.9203012278944755
CloverRB6NA	6.971099199209457	G1	1.0003408835328116
CloverRB6NA	17.77417505921489	G1	2.5505639031529226
CloverRB6NA	3.211716056931612	G1	0.4608757939367479
CloverRB6NA	37.71464690545665	G1	5.411987712326763
CloverRB6NA	10.52975037923584	G1	1.5110012778098536
CloverRB6NA	23.06381796339548	G1	3.3096186669900436
CloverRB6NA	25.02076139313337	G1	3.5904367221612756
CloverRB6NA	5.664348418488668	G1	0.8128243681041306
CloverRB6NA	13.87490181264495	G1	1.991024821417869
CloverRB6NA	11.62317589085478	G1	1.667905979796342
CloverRB6NA	10.18754736454697	G1	1.461895726980757
CloverRB6NA	6.041802671770687	G1	0.8669884117407742
CloverRB6NA	19.7416693610309	G1	2.8328959905298454
CloverRB6NA	17.28124368987646	G1	2.4798290896846304
CloverRB6NA	7.995505125571794	G1	1.1473413923750555
CloverRB6NA	6.001919396885187	G1	0.8612652296001919
CloverRB6NA	4.242785780273834	G1	0.6088325463164954
CloverRB6NA	18.40032146259684	G1	2.64041484752781
CloverRB6NA	4.103356003785918	G1	0.5888246104348025
CloverRB6NA	9.08132904521894	G1	1.3031552788370446
CloverRB6NA	5.65190396904543	G1	0.811038610765813
CloverRB6NA	5.43441745535487	G1	0.7798296657996652
CloverRB6NA	13.88261114598811	G1	1.992131097645988
CloverRB6NA	9.301405864537877	G1	1.3347359282570903
CloverRB6NA	4.627015516091778	G1	0.6639688601780582
CloverRB6NA	5.302488936253066	G1	0.7608981476000044
CloverRB6NA	5.889509029669697	G1	0.845134533013441
CloverRB6NA	10.8457966719161	G1	1.556353383499713
CloverRB6NA	5.506542401553558	G1	0.79017947295968
CloverRB6NA	10.21944859866319	G1	1.4664734998412012
CloverRB6NA	6.021784131034658	G1	0.8641157851786407
CloverRB6NA	7.004671374729337	G1	1.0051584336439163
CloverRB6NA	5.694728498131021	G1	0.8171838578836873
CloverRB6NA	12.07835919040924	G1	1.7332240094260631
CloverRB6NA	5.700989179616134	G1	0.8180822550330271
CloverRB6NA	8.22970251133966	G1	1.180948319074172
CloverRB6NA	12.98219980585254	G1	1.8629236011243029
CloverRB6NA	8.488522160053268	G1	1.2180884986457354
CloverRB6NA	5.068822475633497	G1	0.7273674077570437
CloverRB6NA	11.94849721573018	G1	1.7145890368377377
CloverRB6NA	4.557481069485618	G1	0.6539907853054672
CloverRB6NA	4.198204344013937	G1	0.6024351860060233
CloverRB6NA	16.88834430467701	G1	2.4234486958760773
CloverRB6NA	6.968723676063573	G1	1.0
CloverRB6NA	4.151288369531986	G1	0.5957028234296309
CloverRB6NA	35.38802831362235	SG2	5.078121899878804
CloverRB6NA	17.92865695850912	SG2	2.5727317930672338
CloverRB6NA	13.26393894122897	SG2	1.9033526880666016
CloverRB6NA	14.71270357774856	SG2	2.1112479503648984
CloverRB6NA	26.60985067107771	SG2	3.818468331938343
CloverRB6NA	13.85181268741154	SG2	1.9877115712006568
CloverRB6NA	22.93362690262515	SG2	3.2909364711071
CloverRB6NA	14.50458180248287	SG2	2.081382829441744
CloverRB6NA	36.17482582859505	SG2	5.191026005644285
CloverRB6NA	20.46977170353836	SG2	2.937377438834127
CloverRB6NA	23.2227245436506	SG2	3.33242149109985
CloverRB6NA	20.41874462175318	SG2	2.9300551393490077
CloverRB6NA	16.41084072992455	SG2	2.354927744702105
CloverRB6NA	24.54535623037181	SG2	3.5222168895404904
CloverRB6NA	20.55894588563456	SG2	2.9501737823600584
CloverRB6NA	16.37101219336997	SG2	2.349212417418949
CloverRB6NA	4.814895564973773	SG2	0.6909293277780768
CloverRB6NA	52.01848200222808	SG2	7.464563730788045
CloverRB6NA	19.13808794023713	SG2	2.7462830827936737
CloverRB6NA	16.97100400650329	SG2	2.435310222558532
CloverRB6NA	22.68410919414005	SG2	3.255131104144114
CloverRB6NA	14.40503129258243	SG2	2.0670975005166814
CloverRB6NA	20.92046246761931	SG2	3.002050797261151
CloverRB6NA	21.1808894042407	SG2	3.039421619914934
CloverRB6NA	38.51876292886313	SG2	5.527376994609327
CloverRB6NA	21.46734698122184	SG2	3.080527795205694
CloverRB6NA	22.84336431567199	SG2	3.27798394333459
CloverRB6NA	26.82756836012699	SG2	3.849710450175446
CloverRB6NA	26.37132514711848	SG2	3.784240324767026
CloverRB6NA	18.01947148172378	SG2	2.585763522754923
CloverRB6NA	26.99963179157721	SG2	3.87440126006381
CloverRB6NA	23.00576426298138	SG2	3.3012880596776166
CloverRB6NA	16.85118699696773	SG2	2.4181166853908707
CloverRB6NA	21.64850133232946	SG2	3.1065231366094372
CloverRB6NA	21.72965603389111	SG2	3.118168698312566
CloverRB6NA	52.22403747013839	SG2	7.494060590968677
CloverRB6NA	12.32939439991296	SG2	1.7692471352053196
CloverRB6NA	28.23344038038605	SG2	4.05145069496202
CloverRB6NA	20.66246557433677	SG2	2.965028681695181
CloverRB6NA	11.70185046637199	SG2	1.6791956476285512
CloverRB6NA	17.42572560784308	SG2	2.5005619992793804
CloverRB6NA	23.24004246490724	SG2	3.33490658335801
CloverRB6NA	20.35273419290602	SG2	2.9205827550336565
CloverRB6NA	18.24981869963291	SG2	2.6188179569119745
CloverRB6NA	18.06396035655988	SG2	2.5921476006584436
CloverRB6NA	14.64009529176516	SG2	2.100828784767503
CloverRB6NA	25.12223376028676	SG2	3.6049978343347906
CloverRB6NA	17.71923916563111	SG2	2.542680695820068
CloverRB6NA	15.36606880448299	SG2	2.2050047496161924
CloverRB6NA	14.38477829418805	SG2	2.0641912296791753
CloverRB6NA	19.99231826303067	SG2	2.8688636818390454
CloverRB6NA	17.77476805912466	SG2	2.5506489976318165
CloverRB6NA	19.6706177489	SG2	2.8227002049837844
CloverRB6NA	20.29600395389379	SG2	2.912442062182383
CloverRB6NA	19.47867507655468	SG2	2.795156757823638
CloverRB6NA	28.15947194499956	SG2	4.040836350237669
CloverRB6NA	15.60626185831164	SG2	2.2394720444888065
CloverRB6NA	10.3040462760461	SG2	1.478613122721283
CloverRB6NA	24.71876282793588	SG2	3.547100441482677
CloverRB6NA	9.42735487394808	SG2	1.3528093969817607
CloverRB6NA	20.65688322498819	SG2	2.964227624054202
CloverRB6NA	18.37165854096654	SG2	2.636301767003646
CloverRB807811A	57.2088228949482	G1	7.188403715870323
CloverRB807811A	9.40300266773821	G1	1.1815062065029247
CloverRB807811A	7.93968690758387	G1	0.9976376366653528
CloverRB807811A	7.63370435180148	G1	0.9591903128143344
CloverRB807811A	5.106345930470303	G1	0.6416226414676569
CloverRB807811A	5.391815937787451	G1	0.6774925223274031
CloverRB807811A	13.47382339877245	G1	1.6930130229137983
CloverRB807811A	11.78690926843764	G1	1.4810488679246263
CloverRB807811A	3.950429088500864	G1	0.4963793642670707
CloverRB807811A	10.94560380009825	G1	1.375337142901056
CloverRB807811A	5.314622559586175	G1	0.6677930190231386
CloverRB807811A	8.34146427084579	G1	1.0481217708403912
CloverRB807811A	10.34064717339775	G1	1.2993231254251214
CloverRB807811A	9.136552898923096	G1	1.148026256884655
CloverRB807811A	6.274067456259329	G1	0.7883492009442866
CloverRB807811A	11.55710434031224	G1	1.452173416278027
CloverRB807811A	11.16935766925475	G1	1.4034522668118994
CloverRB807811A	7.224151445508754	G1	0.9077291660110484
CloverRB807811A	5.889071383112645	G1	0.7399736696405743
CloverRB807811A	4.558939458394784	G1	0.5728399167263198
CloverRB807811A	14.56585903943403	G1	1.8302294986243612
CloverRB807811A	9.394090278964883	G1	1.1803863469194984
CloverRB807811A	7.750373671827139	G1	0.9738500476447564
CloverRB807811A	6.36124213184681	G1	0.7993028743501098
CloverRB807811A	6.380706173458544	G1	0.8017485703453686
CloverRB807811A	14.61581343447303	G1	1.8365063688823249
CloverRB807811A	7.907080681020051	G1	0.9935405986853498
CloverRB807811A	8.519712960016658	G1	1.0705190773177111
CloverRB807811A	7.649742388118725	G1	0.9612055243503216
CloverRB807811A	9.108717186019994	G1	1.1445286435456432
CloverRB807811A	7.179297753278236	G1	0.9020932093249192
CloverRB807811A	19.00070992920941	G1	2.3874774370049856
CloverRB807811A	6.596064482169853	G1	0.8288087751922091
CloverRB807811A	5.277479291902593	G1	0.6631258926967236
CloverRB807811A	12.5587532340908	G1	1.5780326153609543
CloverRB807811A	6.53682670710016	G1	0.8213654295527996
CloverRB807811A	6.665033671416675	G1	0.8374748926051266
CloverRB807811A	11.64706141525127	G1	1.463476703761288
CloverRB807811A	11.06183401128341	G1	1.3899417028220675
CloverRB807811A	12.09530819619657	G1	1.5197998137768698
CloverRB807811A	14.11196547424966	G1	1.773196858806333
CloverRB807811A	15.60702153564314	G1	1.9610536613643936
CloverRB807811A	12.03472721880404	G1	1.5121876920627213
CloverRB807811A	5.811095154188399	G1	0.7301757995676681
CloverRB807811A	7.958487747237182	G1	1.0
CloverRB807811A	6.160899691941709	G1	0.7741294436346261
CloverRB807811A	5.993211232543393	G1	0.7530590512781725
CloverRB807811A	8.784314316333743	G1	1.1037667701861136
CloverRB807811A	8.440466816366683	G1	1.0605616399041164
CloverRB807811A	6.401179445357622	G1	0.8043210781570675
CloverRB807811A	9.43657436822051	G1	1.185724558223571
CloverRB807811A	8.408382140640576	G1	1.0565301358363688
CloverRB807811A	5.789242211482547	G1	0.7274299333428393
CloverRB807811A	7.72135485183687	G1	0.9702037745195206
CloverRB807811A	5.50701530527828	G1	0.6919675546638946
CloverRB807811A	28.40118082300954	G1	3.568665521017999
CloverRB807811A	12.60385967825349	G1	1.5837003308359638
CloverRB807811A	9.006153995078959	G1	1.1316413722199268
CloverRB807811A	6.401287807789068	G1	0.8043346941146322
CloverRB807811A	12.88345983659781	G1	1.6188326533606023
CloverRB807811A	6.276586974159201	G1	0.7886657834383349
CloverRB807811A	8.209162905814905	G1	1.0314978380992978
CloverRB807811A	5.839466462163173	G1	0.7337407115051934
CloverRB807811A	7.920721101408502	G1	0.9952545449552536
CloverRB807811A	5.900705539278485	G1	0.7414355247737784
CloverRB807811A	23.51018259726238	SG2	2.9541017519847315
CloverRB807811A	23.32566669738182	SG2	2.930916957870471
CloverRB807811A	21.29102393476564	SG2	2.675260000514155
CloverRB807811A	21.79609525203453	SG2	2.738723227864631
CloverRB807811A	22.06378605086061	SG2	2.772359115401055
CloverRB807811A	37.60683635812464	SG2	4.725374663192764
CloverRB807811A	19.04685778087056	SG2	2.3932760074277613
CloverRB807811A	22.04685333459837	SG2	2.7702314855296493
CloverRB807811A	30.88476245245858	SG2	3.880732550374326
CloverRB807811A	12.55415185366084	SG2	1.5774544426507486
CloverRB807811A	30.54540367689527	SG2	3.838091437346149
CloverRB807811A	17.43385001822021	SG2	2.19059833625709
CloverRB807811A	15.58617805855711	SG2	1.9584346365260044
CloverRB807811A	8.008006538466951	SG2	1.0062221357627847
CloverRB807811A	52.9305836573646	SG2	6.650834346731217
CloverRB807811A	13.79033103817895	SG2	1.7327828447014086
CloverRB807811A	16.24689195125111	SG2	2.04145466667223
CloverRB807811A	20.17460559917645	SG2	2.5349797901215765
CloverRB807811A	13.21856660876201	SG2	1.6609394936055388
CloverRB807811A	12.80665001413382	SG2	1.6091813446065424
CloverRB807811A	27.96333019425124	SG2	3.513648708444492
CloverRB807811A	23.30947850793625	SG2	2.9288828792917627
CloverRB807811A	19.43166270937267	SG2	2.44162752102225
CloverRB807811A	17.91656155644202	SG2	2.251252012376575
CloverRB807811A	23.19659433984855	SG2	2.9146987564190607
CloverRB807811A	27.97559402189445	SG2	3.5151896830658917
CloverRB807811A	17.06403212534953	SG2	2.144129973847528
CloverRB807811A	24.72725150876514	SG2	3.107028909776143
CloverRB807811A	25.94273865580782	SG2	3.2597573156802224
CloverRB807811A	10.43868813757843	SG2	1.3116421698584957
CloverRB807811A	55.57737871010452	SG2	6.9834094711521555
CloverRB807811A	24.4253423315583	SG2	3.069093414139847
CloverRB807811A	26.66120490611349	SG2	3.350034045773209
CloverRB807811A	19.80777676883536	SG2	2.488887009433633
CloverRB807811A	31.21695386517282	SG2	3.9224730698379098
CloverRB807811A	19.93617259552677	SG2	2.505020203423406
CloverRB807811A	18.25528100998969	SG2	2.2938127933070045
CloverRB807811A	19.01485346390597	SG2	2.3892546006001005
CloverRB807811A	11.03131885437644	SG2	1.386107411952227
CloverRB807811A	15.87829564235159	SG2	1.9951397987467905
CloverRB807811A	14.75985337459413	SG2	1.854605277204588
CloverRB807811A	19.62023219166716	SG2	2.465321655923689
CloverRB807811A	11.36616594104104	SG2	1.4281816221915835
CloverRB807811A	22.19322262343251	SG2	2.788623081204965
CloverRB807811A	21.26733454533209	SG2	2.67228338106258
CloverRB807811A	19.46372516043244	SG2	2.44565623251595
CloverRB807811A	13.62923699948949	SG2	1.7125410545767228
CloverRB807811A	17.29430771163765	SG2	2.1730645646393603
CloverRB807811A	24.27886244306129	SG2	3.050687921394336
CloverRB807811A	13.56259714997548	SG2	1.704167623388474
CloverRB807811A	24.22797646730233	SG2	3.0442939961443254
CloverRB807811A	13.38925749285415	SG2	1.6823871466664353
CloverRB807811A	2063.353994510436	SG2	259.2645814183401
CloverRB807811A	18.12653762048526	SG2	2.2776359273503877
CloverRB807811A	43.38515993539654	SG2	5.451432648175887
CloverRB807811A	29.03699097823255	SG2	3.648556346438159
CloverRB807811A	15.47805812067632	SG2	1.944849148765679
CloverRB807811A	17.0749471777514	SG2	2.145501472145764
CloverRB807811A	24.68890777397462	SG2	3.102210942342088
CloverRB807811A	13.48036400055592	SG2	1.6938348626892938
CloverRB807811A	14.88759531088937	SG2	1.8706563085502836
CloverRB807811A	25.18267252598308	SG2	3.1642534770158233
CloverRB810814A	9.87265622851236	G1	1.1193067883081542
CloverRB810814A	16.28479469251032	G1	1.846279342016348
CloverRB810814A	12.43211138182693	G1	1.4094835615256456
CloverRB810814A	6.864196653603481	G1	0.7782243940056859
CloverRB810814A	13.0171862361165	G1	1.4758160905752669
CloverRB810814A	6.487153408238991	G1	0.7354773303731661
CloverRB810814A	9.98807799395082	G1	1.132392665359223
CloverRB810814A	7.677892530367158	G1	0.8704767015305451
CloverRB810814A	23.53402469853692	G1	2.668156673500764
CloverRB810814A	10.35223982121846	G1	1.1736793055367862
CloverRB810814A	30.18297650411092	G1	3.4219778052058785
CloverRB810814A	24.9564735468739	G1	2.82942600316369
CloverRB810814A	8.948356884896072	G1	1.014514875595685
CloverRB810814A	19.06016514152738	G1	2.160935389158257
CloverRB810814A	7.690283084385825	G1	0.8718814735496436
CloverRB810814A	9.310911108606126	G1	1.055619254633666
CloverRB810814A	8.35379536306677	G1	0.9471068010059508
CloverRB810814A	7.858765535038665	G1	0.8909830756272978
CloverRB810814A	6.986490260339701	G1	0.7920893621579462
CloverRB810814A	16.85865353745623	G1	1.9113402623817908
CloverRB810814A	88.34224827551779	G1	10.015752184667248
CloverRB810814A	15.29360878921264	G1	1.7339042036181973
CloverRB810814A	20.84682583947502	G1	2.3634970302534537
CloverRB810814A	10.63211480218355	G1	1.2054099724232847
CloverRB810814A	11.68774489347542	G1	1.3250914340053204
CloverRB810814A	4.983015152426089	G1	0.5649465105697649
CloverRB810814A	24.17411403244557	G1	2.74072643790707
CloverRB810814A	4.760907117168988	G1	0.5397651383182851
CloverRB810814A	10.70624478168586	G1	1.2138144167140168
CloverRB810814A	4.703830476279779	G1	0.5332941065997275
CloverRB810814A	5.667455510794905	G1	0.6425445471652029
CloverRB810814A	12.84479292217513	G1	1.4562710965952028
CloverRB810814A	14.90114835647749	G1	1.6894092251306294
CloverRB810814A	5.551532691579268	G1	0.6294018634269449
CloverRB810814A	6.249385482564874	G1	0.7085205269467096
CloverRB810814A	6.387502448881356	G1	0.7241794594974141
CloverRB810814A	8.660810396625445	G1	0.9819144559288916
CloverRB810814A	5.697302730520173	G1	0.645928458736451
CloverRB810814A	7.279685480165176	G1	0.825330203554042
CloverRB810814A	6.016027544076985	G1	0.6820637033108634
CloverRB810814A	7.889387332125883	G1	0.8944548044666887
CloverRB810814A	5.229066046626311	G1	0.5928423908448445
CloverRB810814A	10.07964542399569	G1	1.142774070693803
CloverRB810814A	24.33026733989873	G1	2.7584302303823227
CloverRB810814A	4.8913024314974	G1	0.5545486329638147
CloverRB810814A	8.763439432917822	G1	0.9935499645843866
CloverRB810814A	19.06218856701224	G1	2.1611647938724916
CloverRB810814A	12.63589362523919	G1	1.4325872575430625
CloverRB810814A	39.26815060710503	G1	4.452004255136776
CloverRB810814A	5.327291041864393	G1	0.6039785938490574
CloverRB810814A	7.861984220449404	G1	0.8913479922562456
CloverRB810814A	21.66202050935226	G1	2.4559192625956516
CloverRB810814A	8.331168490502103	G1	0.944541492190004
CloverRB810814A	8.772690066636901	G1	0.9945987499242442
CloverRB810814A	7.661572244328684	G1	0.8686263983773533
CloverRB810814A	8.847297841173386	G1	1.003057363955398
CloverRB810814A	6.843924316743029	G1	0.7759260293368907
CloverRB810814A	7.277014389069892	G1	0.8250273701193573
CloverRB810814A	26.26817625682877	G1	2.978139552335443
CloverRB810814A	6.579742056113119	G1	0.7459745156986801
CloverRB810814A	9.46875921845882	G1	1.073515194367643
CloverRB810814A	10.51670104102588	G1	1.1923250028530012
CloverRB810814A	14.2548062746275	G1	1.6161305589805235
CloverRB810814A	20.18056642149755	G1	2.2879602474408713
CloverRB810814A	15.27539427194962	G1	1.7318391430766
CloverRB810814A	6.142254242049377	G1	0.6963745834464631
CloverRB810814A	5.087387118412551	G1	0.5767796228886487
CloverRB810814A	3.940241728201578	G1	0.4467226663087854
CloverRB810814A	20.63152958273326	G1	2.3390879395193487
CloverRB810814A	23.89358380127414	G1	2.708921482400871
CloverRB810814A	5.19765402268177	G1	0.5892810704846682
CloverRB810814A	6.03996660793436	G1	0.684777781068774
CloverRB810814A	7.223595505853885	G1	0.8189710345979364
CloverRB810814A	5.628902917112475	G1	0.63817366876968
CloverRB810814A	20.22003042413557	G1	2.2924344563086914
CloverRB810814A	70.24900090355862	G1	7.964440548039526
CloverRB810814A	64.64030538545943	G1	7.328557881647129
CloverRB810814A	8.196250703661438	G1	0.9292452647939626
CloverRB810814A	7.568366405567845	G1	0.8580592393858686
CloverRB810814A	7.684369145894092	G1	0.871210984134615
CloverRB810814A	19.58873139276098	G1	2.2208612874557923
CloverRB810814A	8.793363917762248	G1	0.996942636044602
CloverRB810814A	35.78659790638484	SG2	4.057285196600703
CloverRB810814A	19.63476386990303	SG2	2.226080193386998
CloverRB810814A	49.36563151955224	SG2	5.596800414196112
CloverRB810814A	22.13909142406786	SG2	2.5100069063853123
CloverRB810814A	32.02302496233258	SG2	3.6305922532766384
CloverRB810814A	25.82532485028935	SG2	2.9279315258349516
CloverRB810814A	18.66543618464063	SG2	2.1161832180344264
CloverRB810814A	13.85628693799408	SG2	1.5709486557073593
CloverRB810814A	56.63414527840754	SG2	6.420864030196632
CloverRB810814A	199.3500176742703	SG2	22.60119494364119
CloverRB810814A	49.9638654113666	SG2	5.664624841645534
CloverRB810814A	37.81050487766178	SG2	4.286744499084269
CloverRB810814A	85.73651788768983	SG2	9.720328983039558
CloverRB810814A	24.32902752064148	SG2	2.758289666578743
CloverRB810814A	27.20202077021238	SG2	3.084013643244825
CloverRB810814A	31.88167379417808	SG2	3.6145666449308633
CloverRB810814A	30.76487999002529	SG2	3.487950782168561
CloverRB810814A	42.73492692104261	SG2	4.8450480492202415
CloverRB810814A	27.65343010124903	SG2	3.1351919195708815
CloverRB810814A	276.4900189056418	SG2	31.346898737014737
CloverRB810814A	32.53596045011702	SG2	3.688746022652622
CloverRB810814A	79.45282661660676	SG2	9.007919056818944
CloverRB810814A	31.78536043259853	SG2	3.6036471723061174
CloverRB810814A	41.02794391606514	SG2	4.651519821276886
CloverRB810814A	44.33491614207119	SG2	5.02644591772346
CloverRB810814A	16.36771391155461	SG2	1.8556802613443648
CloverRB810814A	30.25134188108252	SG2	3.4297286909612805
CloverRB810814A	34.49930110082676	SG2	3.911338652967666
CloverRB810814A	31.73446778005522	SG2	3.5978772467513083
CloverRB810814A	41.30064932625588	SG2	4.682437642152013
CloverRB810814A	20.79760224302741	SG2	2.3579163329848063
CloverRB810814A	24.24151028399174	SG2	2.7483674496182133
CloverRB810814A	26.77940111993573	SG2	3.036099380610933
CloverRB810814A	27.26842529587542	SG2	3.091542218597664
CloverRB810814A	28.96596291650315	SG2	3.2839995814591068
CloverRB810814A	18.34249323154135	SG2	2.0795697442869696
CloverRB810814A	43.81114932869169	SG2	4.9670641529646415
CloverRB810814A	25.33865496572339	SG2	2.872755604294543
CloverRB810814A	96.10198236055108	SG2	10.895507625939478
CloverRB810814A	36.63091941888383	SG2	4.153009668169499
CloverRB810814A	91.84432633144876	SG2	10.41279829368377
CloverRB810814A	28.32694688151733	SG2	3.211551501708115
CloverRB810814A	31.39560353012595	SG2	3.5594587050253867
CloverRB810814A	64.68113852528586	SG2	7.333187315665469
CloverRB810814A	19.51319913080521	SG2	2.2122978601889542
CloverRB810814A	22.68990592838934	SG2	2.572455187730821
CloverRB810814A	202.6378679465215	SG2	22.973953099449695
CloverRB810814A	143.1943457771819	SG2	16.234577561088233
CloverRB810814A	61.68647816741694	SG2	6.993669399751457
CloverRB810814A	14.98246316466607	SG2	1.698628245289824
CloverRB810814A	31.71205715897978	SG2	3.5953364553250355
CloverRB810814A	21.3220099839357	SG2	2.4173707625378995
CloverRB810814A	31.35594556495996	SG2	3.5549625057662064
CloverRB810814A	15.64647762782304	SG2	1.77391050762566
CloverRB810814A	65.00917877718037	SG2	7.370378692766541
CloverRB810814A	42.13624013605504	SG2	4.77717227526473
CloverRB810814A	30.72514171346704	SG2	3.4834454776509323
CloverRB810814A	42.88517871521092	SG2	4.862082760981234
CloverRB810814A	35.46893412911578	SG2	4.021270246412324
CloverRB810814A	125.1975135209963	SG2	14.194196933409168
CloverRB810814A	17.58063615140041	SG2	1.9931946308641373
CloverRB810814A	43.15039834243544	SG2	4.89215188546747
CloverRB810814A	40.08433935654831	SG2	4.544539190684741
CloverRB810814A	13.33730940651839	SG2	1.5121098730621665
CloverRB810814A	31.25303721521804	SG2	3.5432953301071306
CloverRB810814A	26.01131563800427	SG2	2.949018125675313
CloverRB7A	5.160577853147375	G1	0.5698937036502499
CloverRB7A	11.99656657841937	G1	1.3248066307715052
CloverRB7A	11.29935504026618	G1	1.247812062137398
CloverRB7A	16.39234899817191	G1	1.8102423309820128
CloverRB7A	12.28007894351419	G1	1.3561155105854177
CloverRB7A	11.83714694503364	G1	1.307201578025455
CloverRB7A	9.047318715065598	G1	0.9991148505759612
CloverRB7A	10.52748799923231	G1	1.1625731258674854
CloverRB7A	7.574233955569237	G1	0.836438934570137
CloverRB7A	5.122230216350006	G1	0.5656588917003907
CloverRB7A	19.45519943673284	G1	2.148479487717033
CloverRB7A	12.99840719879637	G1	1.435442043677
CloverRB7A	11.03036556596467	G1	1.218106976366988
CloverRB7A	4.135284999835806	G1	0.4566684102572823
CloverRB7A	10.86737919633789	G1	1.2001080412720615
CloverRB7A	7.661681540176624	G1	0.8460959592842934
CloverRB7A	15.30369411575032	G1	1.6900198325341338
CloverRB7A	14.2433140773298	G1	1.5729197858787565
CloverRB7A	7.372873765411747	G1	0.8142022959994033
CloverRB7A	12.44751916117006	G1	1.3746062936905905
CloverRB7A	13.3222243704263	G1	1.4712018699013405
CloverRB7A	7.565211399055819	G1	0.835442554262709
CloverRB7A	13.87759161344149	G1	1.5325322681657374
CloverRB7A	7.64873885470182	G1	0.8446666707103563
CloverRB7A	8.323730472615056	G1	0.9192074457963944
CloverRB7A	17.42256249388393	G1	1.92401102149091
CloverRB7A	16.46599761768454	G1	1.8183755063234488
CloverRB7A	17.17995958009481	G1	1.8972198603089696
CloverRB7A	17.18945767511129	G1	1.8982687553553377
CloverRB7A	4.903636330518736	G1	0.5415190990770307
CloverRB7A	5.242132179931134	G1	0.5788999232369099
CloverRB7A	16.00850849257504	G1	1.767853998983073
CloverRB7A	14.92145042288799	G1	1.6478078399974057
CloverRB7A	11.56566001061774	G1	1.2772206923669684
CloverRB7A	5.433408004912684	G1	0.60002292368753
CloverRB7A	4.526720166670065	G1	0.4998954370194264
CloverRB7A	9.257823843787843	G1	1.022361384367081
CloverRB7A	6.933353166285555	G1	0.765665091602063
CloverRB7A	13.06594042271187	G1	1.4428998827391846
CloverRB7A	4.445196302849711	G1	0.4908925815232875
CloverRB7A	5.988274124927336	G1	0.6612979818619432
CloverRB7A	18.73277355691671	G1	2.0687004451413817
CloverRB7A	23.88494911497693	G1	2.637666265286597
CloverRB7A	3.286135253650253	G1	0.3628949787582857
CloverRB7A	5.919495234947215	G1	0.6537025812190058
CloverRB7A	6.936684648885481	G1	0.7660329943857328
CloverRB7A	5.996640623665608	G1	0.6622219122992355
CloverRB7A	8.57521201768722	G1	0.9469790933132428
CloverRB7A	9.055334038774498	G1	1.0
CloverRB7A	10.71854208250392	G1	1.1836716389045003
CloverRB7A	8.194671636283374	G1	0.9049552011217024
CloverRB7A	16.44831414739676	G1	1.8164226826935244
CloverRB7A	3.729349920872749	G1	0.4118401270349447
CloverRB7A	3.929583677841944	G1	0.4339523711677182
CloverRB7A	6.360329113305584	G1	0.7023848138645096
CloverRB7A	4.551398622051828	G1	0.5026207318871906
CloverRB7A	18.87042131967765	G1	2.0839011834213323
CloverRB7A	5.509131722688227	G1	0.6083852565900267
CloverRB7A	7.241248255430991	G1	0.7996666080372429
CloverRB7A	11.53082224455743	G1	1.2733734829861618
CloverRB7A	3.287930684257684	G1	0.3630932520190779
CloverRB7A	6.167981603797135	G1	0.6811434649882753
CloverRB7A	11.43773221052117	G1	1.2630933504545894
CloverRB7A	9.37606995086246	SG2	1.0354195561107504
CloverRB7A	19.47860719148035	SG2	2.1510644563827137
CloverRB7A	11.45026275753043	SG2	1.264477125691991
CloverRB7A	26.62069114546848	SG2	2.939780137483607
CloverRB7A	28.36638763228607	SG2	3.1325611524459047
CloverRB7A	16.50988702147797	SG2	1.8232223075132776
CloverRB7A	14.34636424784033	SG2	1.5842998376879196
CloverRB7A	11.65050436069698	SG2	1.286590236297202
CloverRB7A	19.20062261584122	SG2	2.120366022238947
CloverRB7A	24.20331971495121	SG2	2.6728246148970074
CloverRB7A	18.91348976119991	SG2	2.0886573239831097
CloverRB7A	17.51296987769072	SG2	1.933994903191979
CloverRB7A	8.662418565896635	SG2	0.9566094998599258
CloverRB7A	14.15238653639865	SG2	1.562878462108501
CloverRB7A	18.85002969775728	SG2	2.081649292786149
CloverRB7A	10.97960621938825	SG2	1.2125015126304686
CloverRB7A	8.930608136072712	SG2	0.9862262504985772
CloverRB7A	11.38753978716668	SG2	1.257550493267923
CloverRB7A	14.97857033491144	SG2	1.6541157146466308
CloverRB7A	15.39215220164307	SG2	1.699788449077044
CloverRB7A	16.53055251370434	SG2	1.8255044422349656
CloverRB7A	12.52196519481165	SG2	1.3828275291881231
CloverRB7A	11.59157984233979	SG2	1.2800830750920078
CloverRB7A	12.8056381303882	SG2	1.414154141145438
CloverRB7A	18.52257156452401	SG2	2.0454873873466473
CloverRB7A	18.60008164166311	SG2	2.054046991752979
CloverRB7A	33.42945457170741	SG2	3.691686516318903
CloverRB7A	11.36170100998122	SG2	1.2546970615695645
CloverRB7A	12.82980113772636	SG2	1.4168225139779247
CloverRB7A	16.81404705895361	SG2	1.8568113541650344
CloverRB3NA	9.831906725917442	G1	1.3677959662760366
CloverRB3NA	23.02394066915651	G1	3.2030463726874356
CloverRB3NA	6.17278900349292	G1	0.8587465417459847
CloverRB3NA	6.194221665740947	G1	0.8617282125232442
CloverRB3NA	8.484736207612341	G1	1.1803801931008928
CloverRB3NA	9.068083594475503	G1	1.261534360337426
CloverRB3NA	4.816848736079858	G1	0.6701107379308531
CloverRB3NA	14.97841478405659	G1	2.083768275469499
CloverRB3NA	16.24417517901382	G1	2.2598584287589576
CloverRB3NA	8.319506508890862	G1	1.1573937549947937
CloverRB3NA	7.02802199359293	G1	0.9777249115266268
CloverRB3NA	7.099960919945167	G1	0.9877329166904104
CloverRB3NA	15.08501447703467	G1	2.0985982198664823
CloverRB3NA	7.188138412694553	G1	1.0
CloverRB3NA	4.972665327021508	G1	0.6917876425751031
CloverRB3NA	5.102061417153277	G1	0.7097889779282525
CloverRB3NA	12.86201877016185	G1	1.78933932983914
CloverRB3NA	19.25062430309965	G1	2.678109852350957
CloverRB3NA	5.483519880725314	G1	0.762856746197484
CloverRB3NA	12.1014773447553	G1	1.6835342685365635
CloverRB3NA	6.205710358477872	G1	0.8633264973749432
CloverRB3NA	4.52127401403788	G1	0.628990950710287
CloverRB3NA	11.40516079013928	G1	1.5866640478148404
CloverRB3NA	17.63733795976894	G1	2.453672557086639
CloverRB3NA	5.413914873065801	G1	0.7531734313163199
CloverRB3NA	5.22648224582874	G1	0.7270981644703105
CloverRB3NA	22.36406215566153	G1	3.1112453422106703
CloverRB3NA	10.56904434473748	G1	1.4703451349896248
CloverRB3NA	17.35301497807164	G1	2.4141180903563977
CloverRB3NA	7.042794374535701	G1	0.9797800167701044
CloverRB3NA	5.70686076909295	G1	0.7939275013144427
CloverRB3NA	6.348831712315694	G1	0.8832372650342114
CloverRB3NA	4.342928872002152	G1	0.6041799173388701
CloverRB3NA	7.879749458863813	G1	1.096215599430841
CloverRB3NA	9.116998784430695	G1	1.2683393475464655
CloverRB3NA	10.54540601347902	G1	1.467056615779044
CloverRB3NA	6.709551563995331	G1	0.9334199174776576
CloverRB3NA	4.820555057093896	G1	0.6706263541865853
CloverRB3NA	6.465774889487018	G1	0.8995061750714468
CloverRB3NA	6.148016898468623	G1	0.8553002941082727
CloverRB3NA	7.800384518463145	G1	1.0851745014658232
CloverRB3NA	5.883221501763047	G1	0.8184624674690504
CloverRB3NA	5.303614827400167	G1	0.7378287009657134
CloverRB3NA	6.803450039732792	G1	0.946482892944523
CloverRB3NA	8.707322703721799	G1	1.2113459986168746
CloverRB3NA	6.429371001829854	G1	0.8944417361907384
CloverRB3NA	8.249670947333279	G1	1.1476783658984662
CloverRB3NA	6.261725610530188	G1	0.8711192315762478
CloverRB3NA	4.492587340194762	G1	0.6250001157825043
CloverRB3NA	5.401788716130879	G1	0.7514864636706348
CloverRB3NA	5.060822560427681	G1	0.7040519074438045
CloverRB3NA	12.72437446047905	G1	1.770190518035556
CloverRB3NA	10.55645619388798	G1	1.4685938956385198
CloverRB3NA	16.26234397321564	G1	2.262386036486952
CloverRB3NA	18.33866517342219	G1	2.551239851062876
CloverRB3NA	6.565727766811461	G1	0.9134114272502198
CloverRB3NA	6.930974316971375	G1	0.9642238252856936
CloverRB3NA	5.570777814498757	G1	0.7749959022297804
CloverRB3NA	11.88864671081151	G1	1.6539256798137976
CloverRB3NA	5.815408007399225	G1	0.8090283844742014
CloverRB3NA	14.11947817811464	G1	1.9642746657714676
CloverRB3NA	5.843329277376983	G1	0.8129127378873812
CloverRB3NA	6.426561318388203	G1	0.894050858430693
CloverRB3NA	8.05407162201243	G1	1.1204669637118565
CloverRB3NA	6.399449755339651	G1	0.8902791498892058
CloverRB3NA	8.268911275180974	G1	1.1503550433277316
CloverRB3NA	6.006987213598066	G1	0.8356805154154343
CloverRB3NA	16.59557493208035	G1	2.3087444869970604
CloverRB3NA	6.522897014862085	G1	0.9074528953619448
CloverRB3NA	7.665273873923367	G1	1.066378168287101
CloverRB3NA	7.336921140911174	G1	1.020698367181392
CloverRB3NA	5.127015823672012	G1	0.7132605869994778
CloverRB3NA	7.401241529565994	G1	1.0296464960239349
CloverRB3NA	7.504858658298646	G1	1.044061511815737
CloverRB3NA	5.720626979997948	G1	0.7958426301161761
CloverRB3NA	24.99869560168424	G1	3.477770483319506
CloverRB3NA	13.54089968425492	G1	1.8837839377635144
CloverRB3NA	8.712330569501782	G1	1.2120426832788087
CloverRB3NA	4.474618432592136	G1	0.6225003158939973
CloverRB3NA	12.98348295059404	G1	1.8062371931604249
CloverRB3NA	6.664295243471633	G1	0.9271239451513912
CloverRB3NA	20.63894912474474	G1	2.871250933106059
CloverRB3NA	5.564859025650419	G1	0.7741724917014182
CloverRB3NA	4.128546615170729	G1	0.5743554698222759
CloverRB3NA	8.186714170851815	G1	1.138919940160548
CloverRB3NA	7.479704385376232	G1	1.040562097714585
CloverRB3NA	21.07443810026658	G1	2.9318353223483067
CloverRB3NA	9.867205516276533	G1	1.3727066661446914
CloverRB3NA	4.929535573256564	G1	0.6857875141289431
CloverRB3NA	33.65639873694882	SG2	4.682213502943991
CloverRB3NA	29.365880220335	SG2	4.08532481351133
CloverRB3NA	36.93866881332429	SG2	5.138836607276379
CloverRB3NA	24.64933433599061	SG2	3.4291680155266424
CloverRB3NA	24.89733164909263	SG2	3.4636689250617243
CloverRB3NA	31.20490412946006	SG2	4.341166285049672
CloverRB3NA	10.43136439203615	SG2	1.4511913645978107
CloverRB3NA	44.09299983247445	SG2	6.134133387666043
CloverRB3NA	36.73893977921747	SG2	5.1110506879409785
CloverRB3NA	49.01098717257881	SG2	6.818314333795153
CloverRB3NA	41.90784051096837	SG2	5.830138222847431
CloverRB3NA	57.98850169134798	SG2	8.067248898398764
CloverRB3NA	31.25942488473708	SG2	4.348751107732098
CloverRB3NA	33.54459465664448	SG2	4.66665953418528
CloverRB3NA	11.43104606663221	SG2	1.5902651577276954
CloverRB3NA	47.12630208405909	SG2	6.556120566742576
CloverRB3NA	31.630831808741	SG2	4.400420525136193
CloverRB3NA	29.33104850137432	SG2	4.080479091717886
CloverRB3NA	33.42487938655564	SG2	4.650004975909465
CloverRB3NA	20.32809201737282	SG2	2.828005089811927
CloverRB3NA	28.65435219408889	SG2	3.986338402093664
CloverRB3NA	19.67686025744661	SG2	2.7374069790721407
CloverRB3NA	34.39635999292893	SG2	4.785155490632111
CloverRB3NA	20.83318924403108	SG2	2.898273245161612
CloverRB3NA	29.43032564785678	SG2	4.094290337520713
CloverRB3NA	10.11057705789099	SG2	1.4065640472413956
CloverRB3NA	20.82353940511506	SG2	2.896930778119106
CloverRB3NA	26.82261629459005	SG2	3.7315108244465898
CloverRB3NA	11.81205286861729	SG2	1.6432700917050669
CloverRB3NA	28.95454697675587	SG2	4.028100923268385
CloverRB3NA	26.15698252643932	SG2	3.638909134004014
CloverRB3NA	21.23426850570716	SG2	2.9540706211508887
CloverRB3NA	30.21439774226584	SG2	4.2033689402677545
CloverRB3NA	16.2932823127942	SG2	2.2666901188240316
CloverRB3NA	30.30844863346104	SG2	4.21645311948015
CloverRB3NA	22.20105655554073	SG2	3.088568316427065
CloverRB3NA	43.10039227326401	SG2	5.99604373187179
CloverRB3NA	40.02871569532903	SG2	5.56871799027084
CloverRB3NA	29.35871082924784	SG2	4.084327421603225
CloverRB3NA	29.93173029067718	SG2	4.164044787704212
CloverRB3NA	13.38678316463739	SG2	1.8623435437742504
CloverRB3NA	24.11835506862784	SG2	3.3552992004207676
CloverRB3NA	26.54674153016569	SG2	3.693131657465449
CloverRB3NA	21.84061668974867	SG2	3.038424615082151
CloverRB3NA	11.90529658306056	SG2	1.6562419780391693
CloverRB3NA	39.37119705332368	SG2	5.477245260579916
CloverRB3NA	46.10650750318295	SG2	6.414248704749053
CloverRB3NA	43.01482881006437	SG2	5.984140307328861
CloverRB3NA	33.01029210269913	SG2	4.592328389837566
CloverRB3NA	27.06055494717866	SG2	3.7646123924643113
CloverRB3NA	27.84825737661864	SG2	3.874196040443163
CloverRB3NA	26.08863945664979	SG2	3.629401377493812
CloverRB3NA	25.68632059606074	SG2	3.573431550886336
CloverRB3NA	48.90371344764263	SG2	6.803390619367684
CloverRB3NA	49.45397942266918	SG2	6.879942564173692
CloverRB3NA	30.70956060009898	SG2	4.272255045320859
CloverRB3NA	21.88368096121848	SG2	3.0444156337572723
CloverRB3NA	35.22495929822897	SG2	4.900428633374702
CloverRB3NA	23.63620794924316	SG2	3.2882238198836893
CloverRB3NA	31.9339172742365	SG2	4.442585192549974
CloverRB3NA	44.42444131865508	SG2	6.180242890175801
CloverRB3NA	19.35150254772124	SG2	2.6921438398495052
CloverRB3NA	22.41073954842989	SG2	3.11773901137624
CloverRB3NA	33.67575795413772	SG2	4.684906720029893
CloverRB3NA	34.89506928894158	SG2	4.854534969348313
CloverRB3NA	32.46461338086837	SG2	4.516414614879217
CloverRB3NA	34.13266069969894	SG2	4.748470151801645
CloverRB3NA	19.88841100007958	SG2	2.766837511775763
CloverRB3NA	39.9180304850079	SG2	5.5533196765536665
CloverRB3NA	40.57482297306585	SG2	5.644691385103133
CloverRB3NA	61.91942228569847	SG2	8.61411101605197
CloverRB3NA	139.8700252628931	SG2	19.458449077145872
CloverRBWT	19.96248938656522	G1	2.67973408611298
CloverRBWT	22.07893068678038	G1	2.96384193376753
CloverRBWT	10.8260970626019	G1	1.4532787347527107
CloverRBWT	8.349923800685087	G1	1.1208810179856958
CloverRBWT	7.987994105591187	G1	1.072296128499301
CloverRBWT	8.594153470501665	G1	1.153666035844644
CloverRBWT	14.73492898815961	G1	1.9779943623964789
CloverRBWT	5.059717388192347	G1	0.6792087343757133
CloverRBWT	9.383567187282155	G1	1.259635727496703
CloverRBWT	6.725030735370078	G1	0.9027578546319476
CloverRBWT	6.156369476997785	G1	0.8264216358366255
CloverRBWT	14.59701026371671	G1	1.9594803634734992
CloverRBWT	4.843576650463334	G1	0.6501943318593697
CloverRBWT	12.58107609750897	G1	1.6888644399813972
CloverRBWT	8.556609503844447	G1	1.148626191102287
CloverRBWT	12.19840657808006	G1	1.6374954681526508
CloverRBWT	5.969358308841072	G1	0.8013175422494492
CloverRBWT	6.466304991443914	G1	0.8680269059246943
CloverRBWT	15.23706373603301	G1	2.0454001640298003
CloverRBWT	11.83538628264168	G1	1.58876417814171
CloverRBWT	5.991585889016235	G1	0.8043013386635015
CloverRBWT	5.221455034285857	G1	0.7009201489619195
CloverRBWT	8.41300490508851	G1	1.1293489290956833
CloverRBWT	6.387926686086021	G1	0.8575055219223229
CloverRBWT	12.22585823599773	G1	1.6411805367840109
CloverRBWT	10.94638412639705	G1	1.469425886479551
CloverRBWT	7.731001937509207	G1	1.0377978923656437
CloverRBWT	10.61844792938822	G1	1.425404232257095
CloverRBWT	7.304061783814856	G1	0.9804860982085962
CloverRBWT	20.43024515848536	G1	2.742524906522086
CloverRBWT	6.41117540937242	G1	0.8606263950280137
CloverRBWT	27.65238640342501	G1	3.7120141167110754
CloverRBWT	6.170992349525682	G1	0.8283845879109426
CloverRBWT	14.04966893449761	G1	1.8860060994053156
CloverRBWT	5.507180303028484	G1	0.7392754726435793
CloverRBWT	6.876776270958892	G1	0.9231279435651684
CloverRBWT	13.60640478536397	G1	1.8265029970324875
CloverRBWT	10.39703789506374	G1	1.395682487413686
CloverRBWT	7.548308925474755	G1	1.0132734614611063
CloverRBWT	7.501883486705612	G1	1.0070413814673085
CloverRBWT	9.017095047794289	G1	1.210441067212635
CloverRBWT	13.36955873180595	G1	1.7947091445429324
CloverRBWT	11.16834210973098	G1	1.4992211871610948
CloverRBWT	5.207835075738374	G1	0.6990918265285611
CloverRBWT	17.44846430824539	G1	2.342255199323918
CloverRBWT	22.85696749497257	G1	3.0682844065868924
CloverRBWT	11.45235783152576	G1	1.5373470238715032
CloverRBWT	13.75473623090202	G1	1.8464147837317073
CloverRBWT	5.282602516214997	G1	0.7091284935442225
CloverRBWT	12.14163819242439	G1	1.62987496676581
CloverRBWT	12.14362779435503	G1	1.6301420478902175
CloverRBWT	10.45786476959636	G1	1.4038477941487508
CloverRBWT	7.919775799482701	G1	1.0631386072785844
CloverRBWT	12.73874759631643	G1	1.7100300211662385
CloverRBWT	6.42010819890793	G1	0.8618255190520191
CloverRBWT	17.31561120127189	G1	2.3244212011532035
CloverRBWT	9.466150305411396	G1	1.270721559143399
CloverRBWT	8.564859628296015	G1	1.149733675208073
CloverRBWT	7.253739269979954	G1	0.9737308808100572
CloverRBWT	11.2347370144943	G1	1.508133937770156
CloverRBWT	8.806768032122491	G1	1.1822070898658292
CloverRBWT	6.300430332636628	G1	0.8457601450703395
CloverRBWT	8.149600229426795	G1	1.093989887738483
CloverRBWT	4.255880145994199	G1	0.5713028507009487
CloverRBWT	10.77569754651159	G1	1.446513180689013
CloverRBWT	5.679542077980565	G1	0.7624130540612994
CloverRBWT	17.13044012265179	G1	2.299564118375014
CloverRBWT	17.30643562341804	G1	2.3231894855961603
CloverRBWT	7.145392630061548	G1	0.9591865933475644
CloverRBWT	7.651833061567492	G1	1.0271703833755552
CloverRBWT	8.309723328751033	G1	1.1154845680323142
CloverRBWT	11.23706773768659	G1	1.5084468104917257
CloverRBWT	10.35211266638478	G1	1.3896517933310908
CloverRBWT	5.746872867135394	G1	0.7714514363616808
CloverRBWT	8.849292971836402	G1	1.1879155728237694
CloverRBWT	5.360735605143792	G1	0.7196169600676762
CloverRBWT	6.318558830427991	G1	0.8481936869258073
CloverRBWT	4.950208228317956	G1	0.664508392009871
CloverRBWT	7.509440973639326	G1	1.0080558869705778
CloverRBWT	6.246924890935594	G1	0.8385776562964049
CloverRBWT	4.251954537760835	G1	0.5707758830473678
CloverRBWT	4.487972877227929	G1	0.6024586244615425
CloverRBWT	5.589017365246153	G1	0.7502611548841733
CloverRBWT	6.37692998903158	G1	0.8560293421052267
CloverRBWT	8.109626723565011	G1	1.0886239053639928
CloverRBWT	6.599066139395277	G1	0.8858485596567277
CloverRBWT	7.898235307667806	G1	1.0602470445566097
CloverRBWT	18.51780894193674	G1	2.4858023897175783
CloverRBWT	13.14100829764106	G1	1.7640288833306328
CloverRBWT	6.065211595708376	G1	0.8141847410797286
CloverRBWT	12.42221734456043	G1	1.6675394836139763
CloverRBWT	11.78140499500269	G1	1.5815178125358342
CloverRBWT	5.349276454912528	G1	0.7180787012424379
CloverRBWT	4.093023091012297	G1	0.549441168375262
CloverRBWT	6.611013294534559	G1	0.8874523275154779
CloverRBWT	18.86847943441082	G1	2.532875861040711
CloverRBWT	4.600005831456027	G1	0.6174977571267811
CloverRBWT	11.49968983726933	G1	1.5437008000313293
CloverRBWT	6.816612584590583	G1	0.9150516621963792
CloverRBWT	7.175285577166932	G1	0.96319937691085
CloverRBWT	9.95128704289408	G1	1.3358455738232975
CloverRBWT	8.168217941151273	G1	1.0964891009251454
CloverRBWT	8.375115599584982	G1	1.1242627265940413
CloverRBWT	7.585251662333727	G1	1.0182325980336182
CloverRBWT	5.395837186991172	G1	0.7243289428034673
CloverRBWT	4.203143792029429	G1	0.5642236030900859
CloverRBWT	15.12969093258589	G1	2.0309866028878516
CloverRBWT	14.99001806526926	G1	2.0122371305046425
CloverRBWT	5.385042545981039	G1	0.7228798866811545
CloverRBWT	8.407554732058186	G1	1.1286173061922593
CloverRBWT	5.897658309120453	G1	0.7916926437959053
CloverRBWT	7.065529562521737	G1	0.9484658971376017
CloverRBWT	6.4713676980131	G1	0.8687065159221612
CloverRBWT	4.735868881844488	G1	0.6357358055043681
CloverRBWT	5.524183747025509	G1	0.7415579889960141
CloverRBWT	4.696118873898874	G1	0.6303998251487913
CloverRBWT	7.598518069684821	G1	1.0200134602943596
CloverRBWT	5.193203734103126	G1	0.6971277375742083
CloverRBWT	5.813966879363854	G1	0.7804580340891009
CloverRBWT	6.410140437740728	G1	0.86048746201691
CloverRBWT	25.70438220131726	G1	3.4505170078488603
CloverRBWT	5.77009930466726	G1	0.7745693178617208
CloverRBWT	6.918330253296101	G1	0.9287060866878242
CloverRBWT	12.726735254095	G1	1.7084175026931423
CloverRBWT	6.863528529428795	G1	0.9213495869757288
CloverRBWT	7.24588972163116	G1	0.972677169428499
CloverRBWT	15.24721682674996	G1	2.04676309942061
CloverRBWT	7.673132259509756	G1	1.0300295551766014
CloverRBWT	6.016907653152096	G1	0.8077004936066243
CloverRBWT	9.36720795527224	G1	1.2574396891774988
CloverRBWT	5.713999422798527	G1	0.7670385554022185
CloverRBWT	7.96210363612046	G1	1.0688206314206217
CloverRBWT	11.0651820544818	G1	1.4853731389030165
CloverRBWT	4.620151152693691	G1	0.6202020342813426
CloverRBWT	3.598700215611344	G1	0.4830840205714011
CloverRBWT	6.074656327075923	G1	0.8154525873933667
CloverRBWT	12.02570994097185	G1	1.614312935350534
CloverRBWT	10.53206838157209	G1	1.4138087736875995
CloverRBWT	5.852444627609986	G1	0.7856232282457689
CloverRBWT	4.458805684442053	G1	0.5985432650496477
CloverRBWT	3.859711927386609	G1	0.5181218341113096
CloverRBWT	9.539438087000246	G1	1.2805595990098808
CloverRBWT	4.257004319769282	G1	0.571453758071541
CloverRBWT	7.086562347138187	G1	0.9512893060206894
CloverRBWT	9.249052325211329	G1	1.241578657859758
CloverRBWT	8.61272725480401	G1	1.1561593522812503
CloverRBWT	8.558744176878857	G1	1.148912746350094
CloverRBWT	4.065942427757705	G1	0.5458059015008453
CloverRBWT	6.897010612102734	G1	0.9258441706159732
CloverRBWT	7.535043953976717	G1	1.0114927919470864
CloverRBWT	4.863812762130128	G1	0.6529107965824714
CloverRBWT	5.974499019212903	G1	0.8020076233582462
CloverRBWT	6.179550604199491	G1	0.8295334349471483
CloverRBWT	12.26463287153763	G1	1.646385584637552
CloverRBWT	4.879333759711018	G1	0.6549943115921765
CloverRBWT	3.941874834593985	G1	0.5291512572856518
CloverRBWT	7.623501893131943	G1	1.0233672505955702
CloverRBWT	7.012530487726356	G1	0.9413513822836967
CloverRBWT	7.166026662905315	G1	0.9619564744017096
CloverRBWT	7.449429213896853	G1	1.0
CloverRBWT	4.109851740941938	G1	0.5517002206390579
CloverRBWT	4.602017661804143	G1	0.6177678221600004
CloverRBWT	21.38093694448379	G1	2.8701443198624954
CloverRBWT	6.302561428787972	G1	0.8460462201628269
CloverRBWT	7.93369640394305	G1	1.065007287960103
CloverRBWT	5.656458378638419	G1	0.7593143335178404
CloverRBWT	4.044258035715403	G1	0.5428950218321251
CloverRBWT	5.519174979611924	G1	0.7408856197084127
CloverRBWT	2.683891217730666	G1	0.3602814579033636
CloverRBWT	5.962640276136908	G1	0.800415723799838
CloverRBWT	4.622338077684457	G1	0.6204956037519654
CloverRBWT	6.163509403334419	G1	0.8273800886430921
CloverRBWT	16.63422753594357	G1	2.232953298611462
CloverRBWT	7.800476155668503	G1	1.047124005301879
CloverRBWT	7.18742350250406	G1	0.9648287534695914
CloverRBWT	7.499968734644412	G1	1.006784348075055
CloverRBWT	6.037668287790922	G1	0.8104873694923763
CloverRBWT	6.428535672558069	G1	0.8629568102433519
CloverRBWT	6.890061567891636	G1	0.9249113415345004
CloverRBWT	6.504554962669704	G1	0.8731615236420404
CloverRBWT	4.569394559767785	G1	0.6133885467686053
CloverRBWT	14.26875521137944	G1	1.915415906598748
CloverRBWT	4.689468970120119	G1	0.6295071522220723
CloverRBWT	31.70605078660914	SG2	4.256171832260885
CloverRBWT	14.13021800874805	SG2	1.8968188841083604
CloverRBWT	51.24756885414025	SG2	6.87939537146528
CloverRBWT	37.31192245979841	SG2	5.008695483701396
CloverRBWT	27.44466256839063	SG2	3.684129586357143
CloverRBWT	78.58378406138051	SG2	10.548967149695583
CloverRBWT	113.2115724697472	SG2	15.197348577868471
CloverRBWT	34.55988218753872	SG2	4.639265800803574
CloverRBWT	42.21561305079715	SG2	5.666959419124924
CloverRBWT	49.01868218315102	SG2	6.580193028978253
CloverRBWT	35.0394592698666	SG2	4.703643495866872
CloverRBWT	46.32585842299365	SG2	6.2187124802223925
CloverRBWT	32.78343053142392	SG2	4.4007976436995575
CloverRBWT	40.54174116841956	SG2	5.442261414175096
CloverRBWT	55.99093648258287	SG2	7.516137797259984
CloverRBWT	32.59921689839415	SG2	4.376069086955086
CloverRBWT	27.94862241849553	SG2	3.7517803869265025
CloverRBWT	34.52135055945427	SG2	4.634093373899701
CloverRBWT	23.3144985125216	SG2	3.1297026715857075
CloverRBWT	32.44018752667107	SG2	4.354721226983961
CloverRBWT	13.343248376872	SG2	1.7911772826809698
CloverRBWT	33.21633000438011	SG2	4.458909407772518
CloverRBWT	19.73118685607231	SG2	2.648684387692943
CloverRBWT	27.39043235309705	SG2	3.676849805083107
CloverRBWT	24.06623523354351	SG2	3.2306146608720208
CloverRBWT	28.95926909468992	SG2	3.8874480531564246
CloverRBWT	28.92853905564903	SG2	3.8833228996502256
CloverRBWT	15.73790419144681	SG2	2.112632221820146
CloverRBWT	36.66508009957289	SG2	4.921864353200975
CloverRBWT	17.56537447554603	SG2	2.3579490416229416
CloverRBWT	44.03237404975903	SG2	5.9108386408474045
CloverRBWT	37.49331966662924	SG2	5.03304596769451
CloverRBWT	26.42656979808128	SG2	3.5474623678258084
CloverRBWT	28.62745165317594	SG2	3.8429053865995058
CloverRBWT	26.09248143678078	SG2	3.502614856465171
CloverRBWT	59.52204752091894	SG2	7.990148749904357
CloverRBWT	68.89875179874737	SG2	9.24886321091786
CloverRBWT	19.72075493413487	SG2	2.64728402242496
CloverRBWT	36.61931054487761	SG2	4.9157203180835065
CloverRBWT	24.77523230834633	SG2	3.325789345327065
CloverRBWT	17.48015006488136	SG2	2.3465086469003924
CloverRBWT	22.77043031964889	SG2	3.056667788341532
CloverRBWT	43.27908719292125	SG2	5.809718563696725
CloverRBWT	26.65632458599462	SG2	3.5783042996458643
CloverRBWT	40.50443341535011	SG2	5.437253278383986
CloverRBWT	32.6809599084011	SG2	4.387042143770562
CloverRBWT	63.74511047880251	SG2	8.557046271395732
CloverRBWT	51.03886000994169	SG2	6.851378614985573
CloverRBWT	32.35238327983929	SG2	4.342934518994578
CloverRBWT	23.92536646486765	SG2	3.211704652516875
CloverRBWT	25.84716474643429	SG2	3.4696839186305177
CloverRBWT	2663.138360984441	SG2	357.49562611003495
CloverRBWT	30.81267931580022	SG2	4.136247010484965
CloverRBWT	57.17478169845459	SG2	7.6750553709263345
CloverRBWT	23.47268850232651	SG2	3.150937854210144
CloverRBWT	27.14152909744181	SG2	3.6434374121992454
CloverRBWT	24.90092671018268	SG2	3.3426623698538127
CloverRBWT	31.32325728418787	SG2	4.204786217144607
CloverRBWT	29.35086366797311	SG2	3.9400151105831434
CloverRBWT	31.00905284288311	SG2	4.162607892835059
CloverRBWT	41.48739792490326	SG2	5.569204932843558
CloverRBWT	74.68465935188368	SG2	10.02555460390979
CloverRBWT	19.04939462359769	SG2	2.5571616397214956
CloverRBWT	477.448992429934	SG2	64.09202352567584
CloverRBWT	25.54961789146756	SG2	3.429741683269497
CloverRBWT	18.57238260639781	SG2	2.4931282750833006
CloverRBWT	32.26909164266016	SG2	4.331753576832761
CloverRBWT	27.04475732815879	SG2	3.630446917692298
CloverRBWT	20.28483472081522	SG2	2.723005231457736
CloverRBWT	20.41742768664106	SG2	2.740804308678107
CloverRBWT	22.4966413589901	SG2	3.0199147764264658
CloverRBWT	21.10920197960368	SG2	2.833667033203648
CloverRBWT	18.36406763172061	SG2	2.4651643910465757
CloverRBWT	31.15036986160786	SG2	4.181578073592147
CloverRBWT	15.35350165879842	SG2	2.0610306129436844
CloverRBWT	19.45365927353554	SG2	2.611429508887055
CloverRBWT	31.10274255287434	SG2	4.1751846564099715
CloverRBWT	27.75616759832874	SG2	3.7259455458077007
CloverRBWT	26.79021941812716	SG2	3.596278137410878
CloverRBWT	8.635262390745751	SG2	1.1591844345116715
CloverRBWT	29.17569322941567	SG2	3.916500498452773
CloverRBWT	12.04624434285057	SG2	1.6170694420960996
CloverRBWT	27.11764405237736	SG2	3.640231120229937
CloverRBWT	26.76004408507176	SG2	3.592227446788957
CloverRBWT	10.67320394751061	SG2	1.4327545964998
CloverRBWT	28.84754346959822	SG2	3.8724501758850662
CloverRBWT	36.81499820289246	SG2	4.941989130417451
CloverRBWT	63.40278080781852	SG2	8.511092459210314
CloverRBWT	33.2427169905027	SG2	4.462451556488203
CloverRBWT	35.52110372212061	SG2	4.768298711511515
CloverRBWT	19.33720608778717	SG2	2.5957970110936497
CloverRBWT	14.26714338594066	SG2	1.9151995376136215
CloverRBWT	107.6725635946489	SG2	14.453800486322706
CloverRBWT	29.03838696337419	SG2	3.8980687150101785
CloverRBWT	24.87542537476678	SG2	3.3392391095363205
CloverRBWT	41.27055718555367	SG2	5.540096563178795
CloverRBWT	33.99304408363083	SG2	4.5631743194790095
CloverRBWT	39.32318546857788	SG2	5.2786843581546865
CloverRBWT	18.8239536992809	SG2	2.526898794361984
CloverRBWT	30.23006253922993	SG2	4.058037424241307
CloverRBWT	17.27307677329485	SG2	2.318711444505313
CloverRBWT	44.6301514833686	SG2	5.991083370536818
CloverRBWT	31.62495779060713	SG2	4.245286032332653
CloverRBWT	23.72821884519438	SG2	3.185239857159736
CloverRBWT	43.36725107499846	SG2	5.821553548572175
CloverRBWT	27.36276914892504	SG2	3.673136338805663
CloverRBWT	17.64565277271711	SG2	2.368725477624417
CloverRBWT	20.82586629131724	SG2	2.795632483152769
CloverRBWT	32.85029486436419	SG2	4.409773409630125
CloverRBWT	25.80930538446821	SG2	3.464601735703609
CloverRBWT	18.97524844629588	SG2	2.5472083701255523
CloverRBWT	16.54227318390632	SG2	2.220609486837842
CloverRBWT	24.43062259556317	SG2	3.2795294638128825
CloverRBWT	31.80209220022657	SG2	4.269064284938772
CloverRBWT	18.11023234934419	SG2	2.4310899304284534
CloverRBWT	17.57153605469811	SG2	2.358776162597605
CloverRBWT	23.25249168240076	SG2	3.1213789694146516
CloverRBWT	25.89614175296341	SG2	3.4762585171833504
CloverRBWT	30.46957639781362	SG2	4.090189398802912
CloverRBWT	20.98999858688182	SG2	2.817665351826572
CloverRBWT	15.22988258908295	SG2	2.044436177831144
CloverRBWT	41.64982729404955	SG2	5.591009203275886
CloverRBWT	37.66658713977923	SG2	5.056305128655025
CloverRBWT	15.88318656333323	SG2	2.1321347055292863
CloverRBWT	31.82628475514372	SG2	4.272311856561041
CloverRBWT	47.61327504752462	SG2	6.3915333216003205
CloverRBWT	18.5377292567779	SG2	2.4884764623571303
CloverRBWT	36.09166845951916	SG2	4.844890450424098
CloverRBWT	18.30568486270499	SG2	2.457327177303178
CloverRBWT	18.125262540891	SG2	2.4331075603857624
CloverRBWT	25.88960325266984	SG2	3.4753807988903342
CloverRBWT	32.00270408363055	SG2	4.2959941177680765
CloverRBWT	30.45727005392456	SG2	4.088537413994988
CloverRBWT	21.40759350657344	SG2	2.8737226560442695
CloverRBWT	39.56742793084927	SG2	5.31147109325323
CloverRBWT	33.0702909582333	SG2	4.4393053492663475
CloverRBWT	20.70885752835915	SG2	2.7799254055232763
CloverRBWT	23.77044803728254	SG2	3.1909086394080974
CloverRBWT	33.13818654835661	SG2	4.448419549586104
CloverRBWT	26.2929773990181	SG2	3.529529128214112
CloverRBWT	46.16054191131755	SG2	6.196520644186458
CloverRBWT	20.48996418323311	SG2	2.750541497194072
CloverRBWT	23.76340530147331	SG2	3.189963233309588
CloverRBWT	40.23294948554223	SG2	5.400809690289823
CloverRBWT	10.24322873576154	SG2	1.375035380784997
CloverRBWT	16.19419096245665	SG2	2.173883461063904
CloverRBWT	27.30678929628234	SG2	3.665621688886141
CloverRBWT	102.8639887188456	SG2	13.808304739234735
CloverRBWT	30.86502869606362	SG2	4.143274311337189
CloverRBWT	55.25106196465961	SG2	7.4168181720002355
CloverRBWT	27.3796907192208	SG2	3.675407864557488
CloverRBWT	26.68887642343177	SG2	3.582674008586306
CloverRBWT	24.20445714364473	SG2	3.249169358974712
CloverRBWT	25.55297937631004	SG2	3.4301929238606834
